# Supplementary material for: Small HSPs play an important role in crosstalk between HSF-HSP and ROS pathways in heat stress response through transcriptomic analysis in lilies (Lilium longiflorum)
Source: BMC Plant Biol. 2022 Apr 19;22:202. doi: 10.1186/s12870-022-03587-9 (PMC9017035; doi:10.1186/s12870-022-03587-9)
Supplement: Supplementary file 1 — Additional file 1. The information of all the annotated 55,044 unigenes in this RNA-seq data. [file 12870_2022_3587_MOESM1_ESM.xlsx]

## Sheet:  Annotated 55044 unigenes
The infomation of all the annotated 55044 unigenes in this RNA-seq data
Gene_id	H0_5h1	H0_5h2	H0_5h3	H0h1	H0h2	H0h3	H12h1	H12h2	H12h3	H1h1	H1h2	H1h3	H3h1	H3h2	H3h3	H6h1	H6h2	H6h3	NR description
TRINITY_DN0_c0_g1	4.37	5.31	6.57	5.45	6.28	4.53	16.76	18.42	23.62	5.43	5.5	5.86	6.79	7.22	7.55	14.13	15.04	15.47	XP_010937402.1(protein MLN51 homolog isoform X2 [Elaeis guineensis] )
TRINITY_DN0_c0_g4	3.76	3.79	4.84	4.54	4.64	4.18	10.37	11.2	15.62	4.68	4.71	5.07	4.59	5.44	6.03	9.61	10.43	10.99	XP_028102554.1(uncharacterized protein LOC114301789 [Camellia sinensis])
TRINITY_DN100006_c0_g1	13.6	12.05	14.92	13.01	16.34	17.25	10.87	12.94	19.03	13.47	13.55	12.64	9.7	9.59	10.75	13.1	15.68	16.11	XP_009399978.1(PREDICTED: mitochondrial fission 1 protein A [Musa acuminata subsp. malaccensis] )
TRINITY_DN100009_c0_g1	1.32	1.35	1.15	1.9	0.79	2.18	0.05	0.14	0.12	0.29	0.62	0.54	0.08	0.08	0.06	0.4	0.18	0.11	XP_012080069.1(carbonic anhydrase 2 [Jatropha curcas] )
TRINITY_DN10000_c0_g1	0.61	0.7	0.84	0.79	0.58	0.47	3.48	2.46	2.45	0.3	0.5	0.72	0.92	0.78	1.01	2.06	2.85	1.74
TRINITY_DN10001_c0_g1	3.51	3.21	3.84	3.56	4.33	4	6.02	6.3	7.83	3.59	4.01	3.55	3.77	3.55	3.59	5.41	5.23	5.48	XP_008783148.1(uncharacterized protein LOC103702481 isoform X1 [Phoenix dactylifera])
TRINITY_DN10001_c0_g3	0.08	0.07	0.12	0.1	0.12	0.03	0.13	0.08	0.12	0.02	0.01	0.03	0.08	0.02	0	0.08	0.08	0.02	XP_020267947.1(uncharacterized protein LOC109843420, partial [Asparagus officinalis])
TRINITY_DN10002_c0_g1	131.07	119.71	98.62	117.49	143.42	114.51	124.42	145.55	196.55	103.98	106.6	120.98	82.45	87.3	95.35	113.49	137.28	146.1	XP_010931332.1(phosphoglucan phosphatase LSF2, chloroplastic isoform X1 [Elaeis guineensis] )
TRINITY_DN10003_c0_g1	3.97	4.75	6.04	4.8	6.28	4.51	2.79	3.02	3.11	3.8	3.98	3.8	3.05	2.66	2.23	3.03	2.83	2.94	XP_020263026.1(protein REVEILLE 6-like [Asparagus officinalis])
TRINITY_DN100049_c0_g4	0.1	0.08	0.11	0.04	0.14	0	0.23	0	0.1	0.03	0.2	0	0	0.07	0.04	0	0.08	0.04
TRINITY_DN10004_c0_g1	0.16	0.23	0.21	0.21	0.13	0.1	0.04	0.08	0.2	0.04	0.23	0.19	0.05	0.15	0.09	0.09	0.12	0.21	XP_020149437.1(uncharacterized protein LOC109734646 [Aegilops tauschii subsp. tauschii])
TRINITY_DN10004_c0_g3	0.21	0.5	0.23	0.23	0.59	0.26	0.06	0.12	0.07	0.04	0.17	0.05	0.29	0.05	0.1	0.2	0.16	0.1	RVW54301.1(Transposon TX1 uncharacterized 149 kDa protein [Vitis vinifera])
TRINITY_DN10004_c1_g1	0	0.25	0.23	0.1	0.16	0.26	0.51	0.35	0.37	0.24	0.1	0.19	1.54	1.21	1.39	0.63	0.75	0.5	OAY85076.1(Transposon TX1 uncharacterized 149 kDa protein [Ananas comosus])
TRINITY_DN10004_c1_g2	0.1	0.23	0.29	0.26	0.55	0.12	0.13	0	0.08	0.05	0.12	0.19	0.26	0.24	0	0.09	0.15	0.29	OAY85076.1(Transposon TX1 uncharacterized 149 kDa protein [Ananas comosus])
TRINITY_DN10004_c1_g3	0	0	0	0	0	0.09	0	0.14	0.11	0	0	0	0	0.08	0.09	0.63	0.1	0	PNT63215.1(hypothetical protein BRADI_4g12957v3 [Brachypodium distachyon])
TRINITY_DN10004_c1_g5	0	1.51	0.53	0	0.24	0	1	0.14	0.67	0.18	0.15	0	0.14	0.17	0	0.36	0.43	0.37	OAY85076.1(Transposon TX1 uncharacterized 149 kDa protein [Ananas comosus])
TRINITY_DN10004_c1_g6	0.18	0.21	0.2	0.21	0	0	1.9	1.72	3.23	0	1.02	0.62	3.09	1.36	1.09	3.42	6.68	2.47	OAY85076.1(Transposon TX1 uncharacterized 149 kDa protein [Ananas comosus])
TRINITY_DN10004_c3_g1	0.01	0	0.14	0.13	0.02	0.07	0.13	0.28	0.1	0.04	0.02	0.07	0.05	0.01	0.04	0.13	0.1	0.03	XP_020086093.1(uncharacterized protein LOC109708688 [Ananas comosus])
TRINITY_DN100051_c0_g2	0	0	0	0	0	0	0	0	0	0	0.8	0	0	0.9	0	0	0	0
TRINITY_DN100056_c0_g1	0.16	0	0	0	0	0.19	0	0	0	0	0	0	0	0	0.19	0	0	0
TRINITY_DN100057_c0_g1	0.89	1.06	1.05	1.14	1.2	1.01	1.46	1.6	1.48	0.83	0.84	0.94	1.03	1.07	1.08	2.04	1.64	1.77	XP_010936495.1(probable arabinosyltransferase ARAD1 [Elaeis guineensis])
TRINITY_DN10005_c0_g2	1.21	28.8	36.81	27.55	13.28	13.97	26.79	34.55	12.88	11.79	16.51	15.4	45.98	14.71	3.75	25.24	8.94	18.83	PWA56743.1(Leucine-rich repeat-containing protein [Artemisia annua])
TRINITY_DN10005_c0_g3	0.65	0.51	0.36	0.96	0.81	0.4	1.22	0.6	0.16	0.12	0.11	0.25	0.94	0.47	0	1.13	1.73	0.26
TRINITY_DN10005_c0_g4	0.09	0.42	0.69	0.34	1.17	0	0	0.25	0.53	0.19	0.44	0.2	0.77	0.29	0	0.52	0.47	0.63	PWA56743.1(Leucine-rich repeat-containing protein [Artemisia annua])
TRINITY_DN10006_c0_g1	0	0	0	0	0	1.12	0	0	0	0	0	0	0	0	0	0.5	0	0	XP_009355341.1(PREDICTED: leucine--tRNA ligase, cytoplasmic-like [Pyrus x bretschneideri])
TRINITY_DN10007_c0_g1	0.24	0.17	0.22	0.34	0.09	0	1.99	0.71	1.29	0.14	0.12	0.1	0.1	0.28	0.17	0.36	0.5	0.33
TRINITY_DN10007_c0_g2	0.09	0.15	0.74	0.27	0.55	0.2	0.06	0.15	0.02	0.11	0.1	0.08	0.04	0.06	0	0.14	0.11	0.03	RVW13588.1(LINE-1 reverse transcriptase-like [Vitis vinifera])
TRINITY_DN10007_c0_g5	0.13	0.32	0.39	0.39	0.15	0.08	0.03	0	0.04	0.02	0.05	0.02	0.06	0.05	0.03	0.22	0.16	0.03
TRINITY_DN10007_c4_g2	0	0	0	0	0	0	0.5	0.43	0.35	0	0	0	0	0	0	0.09	0	0
TRINITY_DN10008_c0_g1	180.94	76.06	79.12	1.51	2.39	2.81	132.44	97.18	57.69	449.96	506.77	472.64	434.37	308.79	186.39	52.95	35.48	60.35	XP_008791114.1(uncharacterized protein LOC103708112 [Phoenix dactylifera])
TRINITY_DN10009_c0_g1	43.87	40.11	42.87	40.91	34.42	91.84	15.15	13.57	14.71	44.8	45.36	49.9	14.42	13.36	17.88	13.29	14.49	15.51
TRINITY_DN10009_c0_g2	62.12	62.79	69.11	71.03	64.27	119.7	25.81	27.64	25.51	67.34	60.71	68.42	34.04	28.08	38.38	26.91	33.39	30.71
TRINITY_DN1000_c0_g1	1	1.64	1.86	1.36	2.1	1.83	0.53	1	0.95	0.83	0.75	0.83	0.49	0.53	0.62	0.92	0.8	0.74	XP_008811620.1(anthocyanin 3'-O-beta-glucosyltransferase-like [Phoenix dactylifera])
TRINITY_DN100102_c0_g1	0	0	0	0	0	0	1.03	0	0	0	0	0	0	0	0	1.02	0	0	ACS74199.1(putative gag-pol polyprotein [Fragaria x ananassa])
TRINITY_DN10010_c0_g1	0.83	0.76	0.78	0.76	0.9	1.18	1.32	1.44	1.23	0.83	0.79	0.91	0.67	0.72	0.57	0.74	0.65	0.7	XP_010908658.1(pentatricopeptide repeat-containing protein At5g03800 [Elaeis guineensis])
TRINITY_DN100118_c0_g1	0	0	0	0	0	0.33	0	0.23	0.37	0.39	0	0	0.07	0.08	0.09	0	0	0	XP_008812802.2(glutamine synthetase leaf isozyme, chloroplastic, partial [Phoenix dactylifera])
TRINITY_DN10011_c0_g1	4.06	2.14	1.74	2.02	3.15	5.01	2.56	3.44	5.09	3.45	3.79	4.37	1.22	1.92	3.04	1.87	3.45	3.21	XP_026655643.1(RNA-binding protein BRN1-like isoform X2 [Phoenix dactylifera])
TRINITY_DN100123_c0_g1	0.88	0.2	0	0.45	0.44	1.73	0.48	1.52	2.5	1.16	0.76	1.04	0.07	0.36	0.94	0.2	1.59	0.81
TRINITY_DN10012_c0_g1	0.06	0.07	0	0	0	0	0	0	0	0.24	0.4	0.07	0.15	0	0.13	0.14	0.07	0	OTG31811.1(putative retrovirus-related Pol polyprotein from transposon TNT 1-94 [Helianthus annuus])
TRINITY_DN100133_c1_g1	0.03	0.1	0.08	0.1	0.04	0.09	0.12	0.17	0.09	0.03	0.1	0	0.04	0.03	0.02	0	0.3	0.02
TRINITY_DN10013_c0_g1	0.73	0.51	0.57	0.59	0.86	0.9	1.6	1.69	2.23	0.71	0.82	0.76	0.54	0.72	0.86	1.33	1.49	1.35	XP_010941503.1(protein NPG1 isoform X2 [Elaeis guineensis])
TRINITY_DN100143_c0_g1	0.07	0.04	0.11	0.25	0.22	0.23	0.52	0.6	0.48	0.04	0.4	0.02	0.06	0.16	0.1	0.33	0.16	0.17
TRINITY_DN100145_c0_g1	0.14	0.3	0.19	0.19	0.3	0.16	0.45	0.27	0.32	0.09	0.1	0.09	0.11	0.08	0.13	0.29	0.17	0.02
TRINITY_DN10014_c0_g1	0.14	0.1	0.1	0.12	0.12	0.09	0.08	0.14	0.07	0.1	0.14	0.08	0.04	0.05	0.05	0.05	0.11	0.06	XP_021989397.1(uncharacterized protein LOC110885960 [Helianthus annuus])
TRINITY_DN10014_c0_g3	0.03	0.01	0.05	0.07	0.03	0.04	0.27	0.21	0.26	0.06	0.01	0.07	0.19	0.09	0.21	0.24	0.23	0.25	XP_022041781.1(uncharacterized protein LOC110944425 [Helianthus annuus])
TRINITY_DN10014_c0_g5	0.1	0.1	0.02	0.11	0.08	0.05	0.08	0.07	0.13	0.06	0.06	0.1	0.02	0.06	0.07	0.08	0.06	0.06	TKR90717.1(hypothetical protein D5086_0000230290 [Populus alba])
TRINITY_DN10014_c1_g1	0.05	0	0.03	0	0.02	0.02	0.41	0.14	0.31	0	0.05	0	0.1	0.06	0.04	0.26	0.29	0.06
TRINITY_DN10014_c6_g1	0.01	0	0	0	0.01	0	0.32	0.33	0.42	0	0.02	0.05	0.24	0.22	0.34	0.4	0.39	0.22	XP_022040435.1(uncharacterized protein LOC110942984 [Helianthus annuus])
TRINITY_DN100156_c0_g1	0	0.56	0	1.11	0.37	0	13.08	4.32	6.19	0	0	0.28	0	0	0	2.14	2.58	1.92
TRINITY_DN10015_c0_g1	0.28	0.33	0.3	0.41	0.23	0.23	1.25	0.96	0.87	0.19	0.27	0.42	0.46	0.4	0.24	0.64	0.55	0.35	PPS20553.1(hypothetical protein GOBAR_AA00016 [Gossypium barbadense])
TRINITY_DN10015_c1_g1	0.47	0.76	0.82	0.9	0.12	0.68	1.06	1.61	1.29	1.14	1.99	0.8	4.29	6.06	3.17	1.4	1.54	1.12	RVW67999.1(Retrovirus-related Pol polyprotein from transposon TNT 1-94 [Vitis vinifera])
TRINITY_DN100164_c0_g1	0.36	0.43	1.1	0	0.79	1	0	0.17	0.13	0.1	0.44	0.41	0.08	0.39	0.32	0.32	0	0.11
TRINITY_DN10017_c0_g1	0.09	0.11	0.08	0.08	0.08	0.14	1.35	0.66	1.59	0.55	0.12	0.83	1.83	1.36	19.02	4.51	4.55	16.35	PHU24587.1(hypothetical protein BC332_09694 [Capsicum chinense])
TRINITY_DN10018_c0_g1	1.68	4.97	3.83	1.85	2.6	1	11.07	6.79	11.04	2.9	2.99	2.19	2.62	3.41	1.95	6.33	4.18	4.15
TRINITY_DN10019_c0_g1	0.67	0.64	0.82	1.09	0.59	0.46	0.36	0.35	0.41	0.24	0.46	0.32	0.09	0.12	0.1	0.27	0.46	0.2	XP_020267947.1(uncharacterized protein LOC109843420, partial [Asparagus officinalis])
TRINITY_DN1001_c0_g1	8.85	9.82	12.33	10.88	12.11	8.86	12.48	11.85	14.43	9.27	10.03	9.56	9.82	9.22	9.95	12.29	13.4	13.41	XP_029123743.1(uncharacterized protein LOC105056295 isoform X1 [Elaeis guineensis])
TRINITY_DN1001_c0_g2	0.06	0.14	0.17	0.21	0.11	0.08	0.17	0.16	0.2	0.07	0.08	0.1	0.14	0.08	0.13	0.15	0.12	0.17
TRINITY_DN100205_c0_g1	0.18	0.43	2.27	1.55	0.56	0.46	0	0	0	0.21	0.18	1.96	0.48	0	0	0	0	0
TRINITY_DN100205_c0_g2	0.38	0	0	0	0	0	2.75	1.02	0.54	0	0	0	0.34	0.21	0	0.44	0	0.45
TRINITY_DN100206_c0_g1	0.05	0.08	0.03	0.06	0.07	0.02	0.09	0.11	0.12	0.03	0.06	0.03	0.08	0.04	0.13	0.08	0.16	0.11	KYP56103.1(Copia protein, partial [Cajanus cajan])
TRINITY_DN10020_c0_g1	1.88	2.34	2.78	1.91	2.38	2.02	3.56	3.64	4.54	2.05	1.89	1.86	2.03	1.97	2.24	3.11	3.2	3.28	XP_010940415.1(general transcription and DNA repair factor IIH subunit TFB2 isoform X1 [Elaeis guineensis] )
TRINITY_DN10021_c0_g1	0.72	0.35	0.12	0.14	0.16	0.9	22.49	18.35	15.62	6.41	4.12	5.07	38.19	46.36	44.98	39.58	42.02	50.47
TRINITY_DN100225_c1_g1	0	0	0	0	0.12	0	0.11	0.04	0.19	0	0	0	0.04	0.05	0.24	0.3	0	0.1
TRINITY_DN10022_c0_g1	1.4	2.34	3.57	2.9	2.64	1.46	3.47	2.33	5.27	1.33	1.59	2.13	1.53	1.8	2.04	1.86	2.85	3.23
TRINITY_DN10022_c0_g2	6.48	5.54	5.5	9.91	7.05	5.92	5.11	4.38	7.61	5.3	4.37	4.18	3.56	3.68	5.26	4	6.34	7.41
TRINITY_DN100238_c0_g1	0.26	0.1	0	0.11	0.25	0	0	0.16	0.13	0.09	0.17	0.2	0	0	0	0.1	0	0.1
TRINITY_DN10023_c0_g1	0.22	0.35	0.15	0.65	0.24	0.48	0.67	1.13	0.71	0.34	0.32	0.19	0.34	0.35	0.34	0.66	0.96	0.52
TRINITY_DN10023_c0_g2	0.48	0	0.82	0.57	0	0	0	0.42	0	0	0	0.87	0	0.26	0	0.55	0	0
TRINITY_DN100240_c0_g1	4.76	2.53	4.35	9.62	7.22	9.4	6.15	5.82	2.13	16.14	7.93	4.94	6.09	0.89	2.16	9.82	4.27	4.74	O49079.1(RecName: Full=Oxygen-evolving enhancer protein 1, chloroplastic; Short=OEE1; AltName: Full=33 kDa subunit of oxygen evolving system of photosystem II; AltName: Full=33 kDa thylakoid membrane protein; AltName: Full=OEC 33 kDa subunit; Flags: Precursor )
TRINITY_DN100244_c0_g1	0.37	0.22	0.4	0.48	0.37	0.06	0.28	0.6	1.05	0.52	0.77	0.66	0	0.12	0.43	0.66	0.78	0.54	XP_010941531.1(delta-aminolevulinic acid dehydratase, chloroplastic isoform X3 [Elaeis guineensis])
TRINITY_DN10024_c0_g1	0.62	0.5	0.52	0.66	0.64	0.78	0.52	0.68	0.78	0.33	0.34	0.31	0.26	0.44	0.58	0.87	1.41	1.36	OTF86222.1(putative reverse transcriptase domain-containing protein [Helianthus annuus])
TRINITY_DN10024_c0_g2	0.02	0.06	0.02	0	0.01	0.04	0.33	0.28	0.37	0.03	0.05	0.04	0.06	0.09	0.15	0.29	0.22	0.16	XP_026379635.1(uncharacterized protein LOC113274469 [Papaver somniferum])
TRINITY_DN10024_c0_g3	0	0.27	0.06	0	0.08	0.07	0.22	0.05	0.17	0	0.06	0.13	0.05	0.12	0.07	0.07	0.51	0.27
TRINITY_DN10024_c0_g4	0.02	0.03	0.05	0.09	0.02	0.06	0.21	0.14	0.11	0.02	0.03	0.02	0.1	0.08	0.09	0.14	0.16	0.12	XP_026442067.1(uncharacterized protein LOC113341381 [Papaver somniferum])
TRINITY_DN10024_c0_g5	12.16	14.82	17.15	14.23	14.39	15.94	38.39	40.73	46.71	13.55	12.55	12.69	13.78	13.46	15.16	29.65	25.04	28.29	XP_010266085.1(PREDICTED: coiled-coil domain-containing protein 124-like isoform X1 [Nelumbo nucifera])
TRINITY_DN100255_c0_g2	0	0	0	0	0	0	0.86	0.47	0	0.27	0.83	0.68	0.36	0.55	0.3	0.3	0.44	0.2
TRINITY_DN10025_c0_g1	2.1	2.06	2.68	3	2.29	2.74	5.67	6.44	5.97	2.53	2.52	2.89	9.94	7.36	8.25	6.62	8.29	6.91	PON56195.1(Peptidase S1C [Trema orientale])
TRINITY_DN10025_c1_g1	0.23	0.25	0.26	0.16	0.11	0.13	0.04	0.04	0.03	0.21	0.34	0.35	0.25	0.16	0.21	0.09	0.09	0.06	PWA76684.1(HXXXD-type acyl-transferase family protein [Artemisia annua])
TRINITY_DN10025_c1_g2	0	0	0	0	0	0	0.73	0.35	0.7	0	0	0	0.3	0.29	0.57	0.41	0.48	0.25
TRINITY_DN10025_c2_g2	0	0	0	0	0	0	0.14	0.15	0.16	0	0.1	0	0.75	0	0.06	0.19	0.33	0.06
TRINITY_DN10025_c4_g1	0.22	0	0.08	0.57	0.42	0.18	0	0	0.11	0.08	0	0.08	0	0.08	0	0	0.09	0.44
TRINITY_DN100264_c0_g4	0.03	0.01	0.05	0.01	0.02	0.01	0.19	0.13	0.09	0.02	0.06	0.05	0.06	0.07	0.04	0.09	0.12	0.03
TRINITY_DN100264_c0_g6	0	0.41	0	0.4	0.55	0	0.8	0.02	0	0	0.67	0.43	0.31	0.37	0.45	0	1.53	0.81
TRINITY_DN100267_c0_g1	44.43	46.86	36.34	30.68	36.74	40.61	166.72	162.87	191.87	47.02	33.75	42.53	36.26	45.38	35.51	89.73	87.42	103.41	CUT18441.1(H2A.W.5, partial [Lilium davidii var. unicolor])
TRINITY_DN10026_c0_g1	2.65	4.15	3.32	3.52	2.58	1.97	0.56	0.45	0.36	1.21	2.94	2.27	2.76	1.57	1.59	0.86	0.81	0.58	XP_020085623.1(1-aminocyclopropane-1-carboxylate oxidase homolog 1-like [Ananas comosus])
TRINITY_DN10027_c0_g1	3.04	3.45	3.3	3.1	4.19	3.39	4.23	5.17	4.22	2.9	2.62	2.67	2.97	2.96	3.28	4.69	4	3.68	XP_010941943.1(uncharacterized protein LOC105060055 [Elaeis guineensis] )
TRINITY_DN100285_c0_g1	0	0	0.1	0.45	0.38	0	0.11	0	0	0.38	0	0	0	0	0	0.21	0	0	AHG94647.1(pathogenesis-related protein 10 [Lilium regale])
TRINITY_DN10028_c0_g1	0.96	0.87	0.55	0.94	0.49	0.88	1.71	2.03	4.59	1.87	0.73	1.27	1.08	1.69	3.53	0.63	3.07	3	XP_028106831.1(pre-mRNA cleavage factor Im 25 kDa subunit 2-like [Camellia sinensis])
TRINITY_DN100298_c0_g2	0	0.62	0	0	0	0	0.58	0	0	0	0	0	0	0	0.67	0	0	1.81	ABV72583.1(unknown, partial [Oryza sativa Japonica Group])
TRINITY_DN10029_c0_g1	0.58	0	0	0	0	0	0	2.43	0	0	0	0	0	0.62	0	0	0.8	0
TRINITY_DN1002_c0_g1	1.9	1.87	1.43	2.39	2.6	1.86	0.68	0.71	0.86	1.61	1.69	2.19	0.57	0.8	1.31	1.43	1.21	1.47	XP_008812348.1(uncharacterized protein LOC103723258 [Phoenix dactylifera])
TRINITY_DN10030_c0_g1	3.06	1.01	0.81	1.36	1.47	2.48	4.05	4.94	7.87	2.99	2.93	2.15	0.56	1.68	2.41	3.57	5.26	4.7	XP_009389264.1(PREDICTED: cyclin-P4-1 [Musa acuminata subsp. malaccensis])
TRINITY_DN10030_c0_g2	0.08	0.05	0	0.07	0.07	0.18	0.1	0.1	0.14	0.11	0.01	0.03	0.02	0.12	0.17	0	0.3	0.26	RWV89358.1(hypothetical protein GW17_00048495 [Ensete ventricosum])
TRINITY_DN10031_c0_g1	12.23	15.46	15.26	15.23	14.32	15.85	40.6	35.22	24.54	10.87	10.49	10.16	14.25	11.7	11.08	28.77	16.26	15.85	XP_026664773.1(NADPH-dependent aldehyde reductase-like protein, chloroplastic [Phoenix dactylifera])
TRINITY_DN100322_c0_g1	17.71	15.2	14.72	15.57	11.24	18.58	13.35	13.99	12.81	15.7	15.11	17.44	12.53	13.36	13.84	11.91	12.29	10.33	OTG18911.1(putative thioredoxin superfamily protein [Helianthus annuus])
TRINITY_DN100322_c1_g1	28.57	20.37	20.72	28.78	15.89	33.59	23.55	22.51	20.59	23.56	25.03	27.3	16.97	19.26	21.15	23.11	19.17	23.56	XP_020253853.1(peroxiredoxin-2E-1, chloroplastic [Asparagus officinalis] )
TRINITY_DN10032_c0_g1	1.29	1.16	1.39	1.53	1.49	1.11	1.78	1.59	1.64	1.04	1.19	1.25	1.11	1.29	1.51	1.98	2.22	2.09	XP_019708886.1(uncharacterized protein LOC105053399 isoform X1 [Elaeis guineensis])
TRINITY_DN10032_c0_g3	0	0	0	0	0	0	0.39	0.19	0	0	0	0	0.05	0.03	0.03	0.51	0.45	0.34
TRINITY_DN10032_c0_g4	0	0	0	0	0	0	0.9	0	0	0	0	0	0.12	0.45	0.65	0.16	0.18	0
TRINITY_DN100333_c0_g1	228.41	219.13	126.97	180.29	191.66	301.24	38.65	55.72	116.74	160.15	180.26	180.66	56.41	62.54	75.99	44.68	101.09	106.11	PIA57899.1(hypothetical protein AQUCO_00500071v1 [Aquilegia coerulea])
TRINITY_DN100333_c0_g2	1.13	0	0	0	0.75	1.24	1.4	0.57	3.27	0.83	0	0.44	0	0.81	0.92	0.58	1.01	0.89	XP_020240696.1(peroxidase 42-like [Asparagus officinalis] )
TRINITY_DN100333_c1_g1	12.86	11.3	9.05	20.04	8.79	17.57	3.61	5.59	7.79	8.31	10.09	7.56	3.38	5.43	6.12	5.11	6.07	6.85
TRINITY_DN10033_c0_g1	9.17	10.67	12.43	11.1	17.13	11.31	25.25	28.72	27.91	15.86	14.28	15.34	36.93	37.09	41.35	27.39	25.41	25.12	XP_008796887.1(UPF0496 protein 4-like [Phoenix dactylifera] )
TRINITY_DN10033_c1_g1	0.1	0.08	0.05	0.06	0.18	0.11	0.62	0.44	0.28	0.1	0.13	0.08	0.1	0.12	0.15	0.39	0.37	0.26
TRINITY_DN10033_c1_g2	0.61	0.48	0.71	0.57	1.44	0.96	1.01	1.2	1.46	0.35	0.64	0.57	0.87	0.63	0.78	0.78	1.03	1.27
TRINITY_DN10033_c1_g3	0.04	0.02	0.02	0.04	0	0.04	0.13	0.07	0.08	0.1	0.2	0.12	0.17	0.11	0.1	0.07	0.11	0.07
TRINITY_DN10034_c0_g1	0.5	0.4	0.34	0.11	0.21	0.72	0.04	0.17	0.28	0.23	0.2	0.25	0.15	0.23	0.36	0.1	0.16	0.35	KFK35404.1(hypothetical protein AALP_AA5G280400 [Arabis alpina])
TRINITY_DN100350_c0_g1	41.13	45.29	53.85	42.4	55.84	41.94	24.26	23.98	21.11	45.03	29.69	40.42	42.86	31.44	41.58	36.02	39.46	38.29	ABK96241.1(unknown [Populus trichocarpa x Populus deltoides])
TRINITY_DN10035_c3_g1	138.48	137.59	132.73	131.32	144.61	131.69	143.62	154.24	197.72	123.7	132.05	138.36	101.89	105.26	113.55	128.04	131.54	145.53	XP_010930178.2(LOW QUALITY PROTEIN: phosphoglycolate phosphatase 1B, chloroplastic [Elaeis guineensis])
TRINITY_DN10036_c0_g1	0.58	0.32	0.31	0.33	0.4	0.63	0.53	0.55	1.56	0.41	0.49	0.48	0.24	0.5	0.63	0.47	0.66	0.64	XP_010905291.1(uncharacterized protein LOC105032528 [Elaeis guineensis])
TRINITY_DN10037_c0_g1	2.28	1.93	2.52	3.04	3.97	3.2	2.59	2.71	3.24	2.02	2.25	2.04	1.57	2.08	2.09	2.9	3.23	3.03	XP_019710736.1(uncharacterized protein LOC105058777 [Elaeis guineensis] )
TRINITY_DN100380_c0_g1	0.07	0.26	0.04	0.18	0.16	0.1	0.87	0.56	0.9	0.02	0.23	0.22	0.37	0.4	0.51	0.47	0.58	0.25	OAY73430.1(LINE-1 reverse transcriptase [Ananas comosus])
TRINITY_DN10038_c0_g1	0.57	0.43	0.6	0.5	0.61	0.65	0.37	0.45	0.84	0.51	0.58	0.39	0.35	0.4	0.44	0.63	0.7	0.69	XP_024169803.1(putative 3,4-dihydroxy-2-butanone kinase isoform X1 [Rosa chinensis] )
TRINITY_DN10039_c0_g1	0.16	0.01	0.13	0.06	0.22	0.2	0.09	0.07	0.08	0.09	0.06	0.05	0.15	0.12	0.14	0.06	0.05	0.04	XP_020276995.1(calcineurin B-like protein 9 isoform X2 [Asparagus officinalis])
TRINITY_DN10039_c0_g2	2.13	2.03	2.24	2.2	2.93	1.71	5.06	4.8	6.76	2.1	1.91	2.41	2.29	2.45	3.22	4.93	5.85	5.46	XP_020276995.1(calcineurin B-like protein 9 isoform X2 [Asparagus officinalis])
TRINITY_DN1003_c0_g1	18.66	18.98	20.48	20.6	23.48	23.84	32.61	40.78	46.96	17.99	18.25	17.47	15.29	15.52	16.82	24.31	25.99	26.49	XP_010923362.1(5'-adenylylsulfate reductase-like 5 [Elaeis guineensis])
TRINITY_DN10040_c0_g1	0.19	0.01	0	0	0.12	0.58	0	0.01	0.16	0.24	0.24	0.36	0	0.02	0.13	0	0.03	0
TRINITY_DN100410_c0_g1	0.05	0.06	0.05	0.08	0.03	0.05	0.24	0.19	0.09	0.14	0.25	0.23	0.35	0.24	0.19	0.12	0.16	0.06
TRINITY_DN10041_c0_g1	11.07	15.99	24.27	18.55	19.31	14.94	30.64	29.89	34	13.64	13.48	13.03	17.89	14.65	12.98	23.08	24.18	21.06	XP_010905130.1(ADP-ribosylation factor GTPase-activating protein AGD5 [Elaeis guineensis])
TRINITY_DN10041_c0_g3	0	0.03	0	0.1	0	0.03	0.78	0.53	0.2	0.05	0.08	0.05	0.17	0.05	0.22	0.3	0.24	0.39
TRINITY_DN10042_c0_g1	0.46	0.54	0	0	0	0	2.07	1.56	1.83	0.54	0.87	0	1.23	0	2.35	1.54	0	0.53
TRINITY_DN10042_c0_g3	4	5.77	8.15	6.96	4.91	1.68	8.53	7.92	4.75	1.05	3.39	2.73	5.95	1.91	5.11	12.43	11.72	5.14
TRINITY_DN10042_c1_g1	3.27	5.05	4.11	4.76	4.47	2.66	10.05	10.22	9.65	2.6	5.19	3.48	7.04	5.69	5.79	7.77	7.34	5.5
TRINITY_DN10043_c0_g1	11.36	11.68	13.55	12.87	15.1	17.42	13.04	13.05	16.55	8.99	9.6	10.72	10.44	8.79	9.46	11.3	14.1	12.24	XP_008798297.1(3-hydroxyisobutyryl-CoA hydrolase-like protein 5 [Phoenix dactylifera])
TRINITY_DN10044_c0_g1	0.01	0.01	0.01	0.01	0.01	0.01	0.48	0.24	0.25	0.06	0.04	0.01	0.36	0.46	0.24	0.41	0.17	0.26	ONK54837.1(uncharacterized protein A4U43_UnF10820 [Asparagus officinalis])
TRINITY_DN100454_c0_g1	730.89	700.75	568.87	600.8	594.01	479.57	535.66	561.06	579.51	686.42	650.41	646.47	457.4	537.02	414.64	581.25	556.21	406.8	OUZ99077.1(Chlorophyll A-B binding protein [Macleaya cordata])
TRINITY_DN10045_c0_g1	8.43	3.85	4.73	5.26	13.58	3.26	17.49	13.63	10.87	8.09	4.49	6.13	5.2	6.63	12.24	11.88	8.86	12.47	XP_020113648.1(uncharacterized protein LOC109727861 [Ananas comosus] )
TRINITY_DN10046_c0_g1	0.42	0.99	0.94	0.25	0	0.26	0	0.55	0.29	0	0.2	0	0	0	0.26	0.24	1.43	0.73
TRINITY_DN10048_c0_g2	0.23	0.29	0.42	0.16	0.17	0.17	1.8	1.06	1.42	0.71	0.68	0.49	1.66	1.2	1.08	1.57	1.02	1.63
TRINITY_DN10049_c0_g1	25.81	29.4	28	33.48	26.14	29.52	51.3	40.89	42.11	14.96	23.87	17.73	19.68	18.42	20.22	28.37	34.75	30.05
TRINITY_DN10049_c0_g2	0.36	0.57	0.81	0.15	0.73	1.35	1.05	0.77	0.18	0.67	1.06	0.14	0.74	0.91	2.51	0.7	0.65	0.43
TRINITY_DN1004_c0_g1	6.59	7.88	12.63	9.45	9.11	7.95	12.99	13.61	16.24	7.64	7.32	6.77	10.56	8.19	8.78	12.4	12.89	12.81	XP_026666385.1(protein TRANSPARENT TESTA 9-like isoform X2 [Phoenix dactylifera])
TRINITY_DN1004_c0_g2	2.78	3.56	4.75	4.43	3.97	2.49	10.05	9.34	12.04	3.49	3.3	2.81	6.12	5.47	6.11	8.34	9.18	8.16	XP_008799467.1(protein TRANSPARENT TESTA 9-like isoform X1 [Phoenix dactylifera])
TRINITY_DN1004_c0_g3	2.22	2.32	2.63	2.47	3.38	2.12	2.81	2.79	3.26	2.05	2.35	2.26	2.51	2.01	2.32	2.65	2.97	2.9	XP_008799467.1(protein TRANSPARENT TESTA 9-like isoform X1 [Phoenix dactylifera])
TRINITY_DN1004_c1_g1	0.49	0.31	0.96	0.93	0.99	0.92	0.46	0.57	0.58	0.69	1.1	0.97	0.61	0.43	0.88	0.12	0.31	0.4
TRINITY_DN1004_c1_g2	0.87	0.81	1.01	1.1	0.86	1.83	3.56	5.79	9.85	0.6	0.83	1.27	0.84	1.05	1.82	1.52	4.88	3.6
TRINITY_DN1004_c2_g1	3.49	3.3	4.28	3.7	3.87	3.47	20.45	22.96	25.33	4.13	4.15	3.9	6.11	6.98	8.42	14.79	16.21	14.7	XP_010906254.1(metal transporter Nramp6 [Elaeis guineensis])
TRINITY_DN1004_c3_g1	3.44	4.08	6.1	5.85	3.89	5.2	3.56	5.84	8.11	2.59	2.76	5.53	3.54	2.8	4.79	6.53	6.44	5.75
TRINITY_DN10050_c0_g1	0.27	0.25	0.27	0.33	0.3	0.26	0.33	0.32	0.27	0.22	0.22	0.25	0.09	0.13	0.1	0.24	0.21	0.28	XP_008779860.2(pentatricopeptide repeat-containing protein At1g08070, chloroplastic-like, partial [Phoenix dactylifera])
TRINITY_DN10051_c0_g1	0.24	0.15	0.16	0.14	0.2	0.21	0.2	0.28	0.23	0.14	0.14	0.19	0.15	0.14	0.24	0.31	0.25	0.24	THU62110.1(hypothetical protein C4D60_Mb01t01700 [Musa balbisiana])
TRINITY_DN100524_c0_g1	219.66	165.14	206.8	217.35	245.38	254.62	37.18	36.05	30.55	173.34	174.28	202.05	94.83	84.92	110.98	102.23	91.35	103.29
TRINITY_DN10052_c0_g1	0	0	0	0	0	0	0	0	1.15	0	0	0	0	0	0	0	0.6	0	PIA37411.1(hypothetical protein AQUCO_03000179v1 [Aquilegia coerulea] )
TRINITY_DN100532_c1_g3	0	0.17	0	0	0	0	0.26	0.1	0.07	0.02	0.04	0.09	0.12	0.05	0.09	0.03	0.03	0.13
TRINITY_DN10053_c0_g1	4.12	4.91	6.74	4.96	6.1	5.44	29.99	33.8	33.44	5.66	4.77	4.59	13.23	12.36	13.44	30.31	27.66	25.81	AQK62885.1(ATP binding protein [Zea mays])
TRINITY_DN10053_c0_g3	0	0.02	0	0.01	0.01	0	0.17	0.07	0.05	0.01	0.01	0	0.14	0.1	0.06	0.04	0.08	0.06
TRINITY_DN10054_c0_g1	0.73	0.55	0.33	0.63	0.42	1.67	0.36	0.74	1.44	0.71	0.58	0.7	0.5	0.63	0.67	0.58	0.51	1	XP_020093512.1(cytokinin dehydrogenase 3-like [Ananas comosus])
TRINITY_DN10055_c0_g1	17.35	17.05	17.19	16.11	18.52	19.28	13.22	14.25	14.79	15.15	15.67	14.62	10.77	11.04	11.74	13.23	12.93	13.08	XP_008788180.1(ferredoxin-2, mitochondrial-like [Phoenix dactylifera])
TRINITY_DN100562_c0_g1	0	0	0	0	0	0	0.57	0	0.67	0	0	0	0	0	0	1.09	0	0
TRINITY_DN100563_c0_g1	2.84	1.88	2.67	3.41	4.61	2.4	1.64	2.75	1.91	1.75	3.94	1.53	1.25	1.15	2.02	2.55	2.03	2.06	XP_011461985.1(PREDICTED: uncharacterized protein LOC101312912 [Fragaria vesca subsp. vesca])
TRINITY_DN10056_c1_g1	0.15	0.03	0.03	0.06	0	0.02	0.06	0.03	0.07	0.09	0.02	0.02	0.04	0.14	0.21	0.04	0.09	0.04
TRINITY_DN10058_c0_g1	1.3	0.82	0.36	1.84	0.41	1.41	4.5	2.87	2.5	0.89	1.45	0.8	1.47	1.51	1.05	1.85	1.88	2.41
TRINITY_DN100592_c0_g1	0.01	0	0.01	0	0.02	0.01	0.14	0.05	0.08	0.02	0.04	0.03	0.37	0.5	0.74	0.22	0.22	0.25	XP_010919524.1(spindle and kinetochore-associated protein 1 homolog isoform X1 [Elaeis guineensis])
TRINITY_DN100592_c1_g3	0.02	0.02	0.04	0	0.02	0	0.18	0.05	0.12	0.02	0.15	0.22	0.23	0.08	0.08	0.11	0.13	0.11
TRINITY_DN10059_c0_g1	0.49	0.55	0.4	0.62	0.47	1.08	0.49	0.63	0.68	0.54	0.59	0.47	0.27	0.29	0.42	0.26	0.44	0.56	PKA51095.1(RNA-directed DNA polymerase like [Apostasia shenzhenica])
TRINITY_DN1005_c0_g1	59.85	46.78	34.35	51.18	55.86	43.02	34.35	37.8	55.59	49.44	55.89	50.32	17.73	31.78	36.9	36.83	50.52	46.51	XP_009417495.1(PREDICTED: subtilisin-like protease SBT2.5 [Musa acuminata subsp. malaccensis] )
TRINITY_DN1005_c0_g5	0.21	0.12	0.09	0.19	0.13	0.17	0.04	0.02	0.01	0.04	0.13	0.07	0.01	0	0.01	0.02	0.03	0.02	KYP55818.1(Retrovirus-related Pol polyprotein from transposon TNT 1-94 [Cajanus cajan])
TRINITY_DN100602_c0_g1	1.08	1.06	0.95	0.9	0.71	1.12	0.73	1.27	0.91	1.18	1.36	1.28	0.63	1.18	1.05	1.19	1.05	1.84	ESQ27665.1(hypothetical protein EUTSA_v10019178mg [Eutrema salsugineum])
TRINITY_DN10060_c0_g2	0.56	1.14	1.26	0.9	1.47	1.01	0.35	0.3	0.27	0.57	0.24	0.44	0.62	0.26	0.24	0.45	0.38	0.16	ART33469.1(transcription factor MYC2 [Lilium regale])
TRINITY_DN10060_c0_g3	0.18	0.01	0.02	0.04	0.07	2.28	0	0	0.06	0.05	0.06	0.1	0	0.03	0.08	0.02	0.01	0.02	ART33469.1(transcription factor MYC2 [Lilium regale])
TRINITY_DN10060_c1_g1	0.32	0.38	0.51	0.96	0.52	1.12	0.25	0.51	0.4	0.34	0.38	0.37	0.47	0.27	0.41	0.45	0.65	0.46	RXH92877.1(hypothetical protein DVH24_011901 [Malus domestica])
TRINITY_DN10060_c2_g2	0	0	0	0	0	0	0.16	0.2	0	0	0	0	0.14	0.22	0.19	0.13	0.1	0.18	XP_010918616.1(uncharacterized protein LOC105042942 [Elaeis guineensis])
TRINITY_DN100610_c0_g1	101.61	170.11	228.39	184.13	198.32	250.95	114.17	87.09	71.17	100.85	130.13	123.53	167.66	125.8	85.18	129.18	90.02	65.65	XP_020085065.1(ferredoxin-thioredoxin reductase, variable chain-like [Ananas comosus] )
TRINITY_DN100622_c0_g1	0	0	0	0	0	0	0	0	0	0	0	0	0	0	0	0	0	0.41	RWR72093.1(Alpha crystallin/Hsp20 domain-containing protein [Cinnamomum micranthum f. kanehirae])
TRINITY_DN10062_c0_g1	0.09	0.04	0.02	0.06	0.04	0.09	0.11	0.08	0.1	0.04	0.06	0.05	0.06	0.02	0.07	0.05	0.09	0.08
TRINITY_DN100633_c0_g1	0.19	0.36	0.21	0.21	0.16	0.47	0.05	0.07	0	0.08	0.08	0.04	0.2	0.13	0.09	0	0.53	0.14
TRINITY_DN100634_c0_g1	0.04	0	0.08	0	0	0	0	0	0.12	0	0	0	0.06	0.08	0.09	0.14	0.1	0.14
TRINITY_DN10064_c0_g1	3.2	2.94	4.04	3.47	3.58	3.87	6.58	6.46	4.88	3.22	2.79	3.01	3.54	3.23	3.51	6	6.06	4.97	PKA57128.1(putative gamma-secretase subunit PEN-2 [Apostasia shenzhenica])
TRINITY_DN10064_c0_g2	0.16	0.21	0.16	0.28	0.08	0.01	0.21	0.19	0.11	0.11	0.13	0.1	0.05	0.05	0.04	0.13	0.08	0.11
TRINITY_DN10064_c1_g1	0.14	0.19	0.02	0.09	0.25	0.1	0.22	0.12	0.23	0.07	0.05	0.08	0.14	0.14	0.15	0.17	0.28	0.27	XP_022776387.1(auxin efflux carrier component 3-like isoform X1 [Durio zibethinus])
TRINITY_DN10064_c1_g2	0.05	0.01	0.16	0.05	0.07	0.09	0.18	0.06	0.06	0.02	0.09	0.04	0.12	0.01	0.12	0.12	0.06	0.11
TRINITY_DN10064_c1_g3	0.11	0.17	0.01	0.16	0.27	0.1	0.08	0.16	0.25	0.05	0.04	0.07	0.05	0.17	0.23	0.17	0.28	0.17
TRINITY_DN10064_c1_g4	6.17	4.59	2.55	4.05	6.2	4.74	2.3	2.7	2.73	3.55	5.19	3.88	2.12	3.26	3.31	4.29	5.08	4.57	AIF28352.1(PIN-like protein, partial [Ludovia sp. SFB-2014])
TRINITY_DN100656_c1_g2	0.07	0.08	0.08	0	0	0.26	0.09	0.13	0.21	0.15	0.07	0.08	0	0.08	0	0.08	0	0.08
TRINITY_DN10065_c0_g1	1.2	0.76	0.75	0.81	0.76	1.1	0.8	0.8	1.1	0.76	0.84	1.01	0.78	0.53	0.65	0.9	0.77	0.77	ABD92703.1(MADS box protein [Lilium longiflorum] )
TRINITY_DN100660_c0_g1	182.08	261.32	311.08	248.45	264.11	172.24	244.26	232.36	237.48	147.52	208.45	154.84	228.34	191.02	154.35	258.09	271.33	210.64	XP_019181482.1(PREDICTED: 3-isopropylmalate dehydratase large subunit, chloroplastic isoform X1 [Ipomoea nil])
TRINITY_DN100663_c0_g1	401.44	576.62	657.32	462.39	627.74	582.25	237.33	294.88	293.98	438.6	423.03	505.81	286.89	241.52	244.7	280.7	329.95	256.94	VDD55470.1(unnamed protein product [Brassica oleracea])
TRINITY_DN100668_c0_g1	1.75	3.27	1.93	4.01	1.71	2.86	1.22	1.84	2.29	2.38	2.23	1.57	1.33	1.53	0.88	2.16	1.46	0.84	RWR80358.1(ubiquitin carboxyl-terminal hydrolase 12 isoform X1 [Cinnamomum micranthum f. kanehirae])
TRINITY_DN100668_c0_g3	0	0.05	0.2	0	0	0	0.49	0.61	0.92	0	0.09	0	0.23	0.2	0	0.11	0.92	0.11	RRT65280.1(hypothetical protein B296_00018049 [Ensete ventricosum])
TRINITY_DN10066_c0_g1	0.14	0	0.05	0.42	0	0.06	0.25	0.22	0.07	0.09	0.05	0	0.12	0.15	0.11	0.05	0.06	0.39	XP_006422199.1(elongation factor 2 [Citrus clementina] )
TRINITY_DN10066_c0_g2	0.41	0.22	1.01	0.64	0.61	0.43	1.46	1.18	2.24	0.52	0.61	0.73	0.72	0.13	1.39	0.6	0.49	0.46	XP_006422199.1(elongation factor 2 [Citrus clementina] )
TRINITY_DN10066_c0_g3	0.86	1.36	0.33	0.33	0.45	0.36	1	0.25	0.39	0	0.28	0.35	0	0	0.73	0	0.4	0	PWZ18735.1(Coatomer subunit beta'-1 [Zea mays])
TRINITY_DN10066_c0_g4	0.45	0.21	0.13	0.43	0.29	0.18	0.89	0.6	0.33	0.18	0.37	0.5	0.25	0.16	0.2	0.61	0.47	0.36	XP_008795866.1(elongation factor 2 [Phoenix dactylifera])
TRINITY_DN100678_c0_g1	0.39	0.32	0.44	0.44	0.62	0.68	0.28	0.43	0.29	0.38	0.3	0.34	0.19	0.2	0.17	0.23	0.22	0.23	XP_008811585.1(pentatricopeptide repeat-containing protein At1g08070, chloroplastic-like [Phoenix dactylifera])
TRINITY_DN10067_c0_g1	0.13	0.15	0.29	0	0	0.96	0.16	0.12	0.75	0.14	0	0.15	0	0	0.48	0.3	0	0.31
TRINITY_DN10068_c0_g2	2.07	1.69	1.42	1.47	1.82	2.73	1.25	1.43	1.87	1.51	1.5	1.62	0.83	1.34	1.85	1.29	1.58	1.51	XP_008781709.1(probable serine/threonine-protein kinase PBL17 isoform X1 [Phoenix dactylifera])
TRINITY_DN100691_c0_g5	0	0	0	0	0	0.87	0	0	1.81	0	0	0	0	0	0.89	0	0	0
TRINITY_DN100698_c0_g1	0	0.49	0.48	0	0	0	0	0	0	0.43	0.8	0	0	0	0	0	0	0	XP_002308846.2(magnesium-protoporphyrin IX monomethyl ester [oxidative] cyclase, chloroplastic [Populus trichocarpa] )
TRINITY_DN100699_c0_g1	0	0	0	0	0	0	0.2	0	0	0	0	0	0	0	0	0	0	0	XP_012088856.1(chloroplast stem-loop binding protein of 41 kDa b, chloroplastic [Jatropha curcas] )
TRINITY_DN10069_c0_g4	0	0.01	0.01	0	0	0	0.32	0.14	0.21	0.04	0.05	0.03	0.11	0.1	0.13	0.3	0.13	0.08
TRINITY_DN1006_c0_g1	1.47	1.64	1.84	2.15	2.22	1.62	2.45	3.16	3.41	1.43	1.58	1.39	1.73	1.59	1.44	2.5	2.57	2.75	XP_010920096.1(uncharacterized protein LOC105044022 [Elaeis guineensis])
TRINITY_DN100701_c0_g1	0.09	0.14	0.03	0	0	0.04	0.08	0.06	0	0	0.03	0.03	0.15	0.16	0.13	0.24	0.07	0.11	XP_020267947.1(uncharacterized protein LOC109843420, partial [Asparagus officinalis])
TRINITY_DN10070_c0_g1	0	0	0.21	0.23	0.29	0.23	0.22	0	0	0	0.36	0	0.66	0	0	0.21	0	0
TRINITY_DN10071_c0_g1	7.25	3.55	6.33	6.06	7.22	9.19	10.11	14.7	19.39	7.34	6.55	6.44	4.08	4.45	3.68	8.41	15.66	12.61	XP_010905196.1(norbelladine 4'-O-methyltransferase [Elaeis guineensis])
TRINITY_DN10071_c1_g1	0.02	0.02	0	0.01	0	0.04	0.11	0.14	0.21	0.01	0	0.03	0.03	0.08	0.09	0.23	0.23	0.1	XP_020262570.1(uncharacterized protein LOC109838550 [Asparagus officinalis])
TRINITY_DN10071_c2_g1	19.81	20.18	30.38	15.95	41.48	25.07	13.82	13.79	11.4	20.62	20.49	14.86	18.04	14.8	12.33	21.56	14.11	11.93	XP_010910123.1(uncharacterized protein LOC105036081 [Elaeis guineensis])
TRINITY_DN10071_c2_g2	0.01	0.15	0.03	0.06	0.14	0.11	0.06	0.19	0.02	0	0	0.03	0.13	0	0.03	0.09	0.02	0.07
TRINITY_DN100721_c0_g3	11.25	9.62	11.9	12.36	10.65	14.09	2.02	2.42	2.33	8.78	7.75	8.43	4.95	4.98	4.48	3.45	3.82	3.73	THU56596.1(hypothetical protein C4D60_Mb11t18900 [Musa balbisiana])
TRINITY_DN10072_c0_g1	35.11	38.5	45.45	38.22	51.6	40.1	36.06	43.66	46.42	29.07	33.05	25.03	20.2	20.29	25.22	43.11	34.52	36.48	RXI04431.1(hypothetical protein DVH24_038705 [Malus domestica])
TRINITY_DN10073_c0_g1	0.16	0.16	0.24	0.37	0.3	0.43	0.11	0.08	0.13	0.11	0.11	0.12	0.07	0	0	0	0.2	0.1	THG20039.1(hypothetical protein TEA_018580 [Camellia sinensis var. sinensis])
TRINITY_DN100741_c0_g2	0.06	0.15	0.02	0.18	0.15	0.5	0.1	0.05	0.03	0	0.1	0.1	0	0.02	0.04	0	0.04	0	XP_029119234.1(exonuclease 1 isoform X3 [Elaeis guineensis])
TRINITY_DN100742_c0_g1	0.05	0.14	0.16	0.09	0.09	0.11	0.09	0.08	0.03	0.02	0.05	0.09	0.05	0.02	0.02	0.1	0.04	0.02
TRINITY_DN100747_c0_g1	0	0	0	0	0.13	0	0.12	0	0.13	0	0	0	0	0	0.11	0	0	0	ASV46346.1(S-adenosylmethionine synthetase, partial [Lilium regale])
TRINITY_DN100747_c0_g2	58.99	53.64	67.71	50.18	58.6	57.06	72.66	69.96	86.32	51.11	48.89	57.42	46.22	48.1	46.9	54.23	94.46	43.99	ASV46346.1(S-adenosylmethionine synthetase, partial [Lilium regale])
TRINITY_DN100753_c0_g2	3.44	3.74	3.68	3.31	4.28	3.33	3.68	4.76	4.35	3.03	3.36	3.42	2.96	2.62	2.88	3.56	3.33	3.89	XP_010928749.1(protein starmaker [Elaeis guineensis])
TRINITY_DN100754_c0_g1	23.67	23	22.2	27.59	24.5	22.21	40.34	44.19	45.1	17.08	22.86	19.76	18.1	18.95	19.49	29.42	25.08	24.03	XP_017253531.1(PREDICTED: S-adenosylmethionine synthase 5-like [Daucus carota subsp. sativus] )
TRINITY_DN100754_c1_g1	38.05	36.04	39.16	39.31	63.57	48.62	91.72	94.39	111.29	32.77	36.82	27.2	25.07	21.67	21.95	44.41	44.95	47.12	ONK63101.1(uncharacterized protein A4U43_C07F11430 [Asparagus officinalis])
TRINITY_DN10075_c0_g1	0.07	0.12	0.22	0.12	0.05	0.06	0.41	0.43	0.19	0.12	0.12	0.06	0.16	0.23	0.33	0.4	0.42	0.38	RVW66193.1(putative ribonuclease H protein [Vitis vinifera])
TRINITY_DN10075_c0_g2	0.3	0.5	0.36	0.49	0.61	0.17	0.34	0.31	0.34	0.2	0.1	0.09	0.24	0.2	0.29	0.43	0.43	0.39
TRINITY_DN10075_c0_g3	0.42	0.4	0.76	0.5	0.63	0.38	0.72	0.87	0.83	0.46	0.47	0.35	0.41	0.5	0.73	1.06	0.84	0.9
TRINITY_DN10075_c1_g1	0.1	0.13	0.09	0.17	0.1	0.19	0.61	0.57	0.66	0.34	0.17	0.16	0.36	0.61	0.64	0.31	0.89	0.59
TRINITY_DN10075_c1_g2	0.19	0.22	0.12	0.2	0.1	0.09	0.31	0.11	0.29	0.04	0.15	0.08	0.13	0	0	0.09	0.14	0.05
TRINITY_DN10076_c0_g3	8.57	8.73	8.97	10.56	8.56	7.55	10.9	10.79	12.43	7.43	9.44	8.09	6.69	10.23	8.74	11.2	10.72	12.18	XP_008790095.2(protein IMPAIRED IN BABA-INDUCED STERILITY 1-like isoform X1 [Phoenix dactylifera])
TRINITY_DN10076_c0_g4	2.96	2.13	1.59	1.96	2.65	2.04	1.26	1.61	1.81	3.02	2.92	3.51	0.64	1.01	1.32	1.37	1.74	1.58	XP_010939059.1(protein IMPAIRED IN BABA-INDUCED STERILITY 1 isoform X1 [Elaeis guineensis])
TRINITY_DN10076_c0_g5	0.01	0	0	0	0.02	0.02	0.05	0.03	0.05	0.13	0.16	0.13	0.12	0.16	0.29	0.09	0.05	0.12
TRINITY_DN100775_c0_g1	948.78	865.06	856.04	759.17	1035.04	1096.68	420.16	413.47	464.43	894.02	852.14	981.21	579.22	597.34	697.12	666.56	736.83	723.5
TRINITY_DN10077_c0_g1	22.09	110.57	171.45	73.06	96.9	38.99	33.33	24.02	6.58	45.21	46.74	44.16	135.26	66.06	22.3	64.87	22.22	19.08
TRINITY_DN10077_c0_g2	31.36	174.41	278.83	128.97	152.54	58.73	47.43	34.92	11.21	65.26	70.94	60.12	202.08	100.74	30.36	97.53	29.91	26.07
TRINITY_DN100789_c0_g1	0	0	0.43	0	0	0	0	0	0	0	0	0	0	0	0	0	0	0
TRINITY_DN10078_c0_g1	5.71	7.1	7.6	7.4	10.31	7.45	10.91	11.31	8.9	5.36	5.32	5.05	5.68	4.92	5.05	9.45	6.96	7.59	XP_020260833.1(TOM1-like protein 2 [Asparagus officinalis] )
TRINITY_DN10079_c0_g1	60.31	49.31	52.3	66.02	65.06	62.09	39.49	50.37	58.79	38.35	54.81	37.99	20.94	23.08	21.38	37.9	35.49	33.56	THU53292.1(hypothetical protein C4D60_Mb10t12890 [Musa balbisiana])
TRINITY_DN1007_c0_g1	17.56	6.64	8.85	3.96	4.57	5.97	54.67	52.93	47.54	49.73	51.5	48.95	93.06	117.21	117.94	82.89	71.73	73.32	XP_010235772.1(hsp70-Hsp90 organizing protein [Brachypodium distachyon] )
TRINITY_DN1007_c3_g1	0.83	0.37	0.46	0	0.03	0.01	0.58	0.29	0.33	1.17	1.58	1.15	0.9	0.79	0.65	0.22	0.25	0.37
TRINITY_DN100804_c0_g1	0.42	0.4	0.55	0.53	0.53	0.62	0.55	0.67	0.73	0.41	0.5	0.4	0.49	0.46	0.35	0.43	0.48	0.45	XP_020267698.1(cell cycle checkpoint control protein RAD9A [Asparagus officinalis] )
TRINITY_DN100805_c0_g1	64.16	84.8	106.04	82.56	104.93	92.56	105.19	105.48	72.07	69.69	70.4	70.07	84.49	56.06	58.79	84.56	66.52	72.53	XP_024457458.1(SKP1-like protein 1B [Populus trichocarpa] )
TRINITY_DN10080_c0_g1	0	0	0.14	0	0.09	0	0.08	0.48	0.48	0	0.06	0.07	0.05	0.27	0.07	0	0.16	0.23
TRINITY_DN100814_c0_g2	0.04	0.23	0.51	0.52	0	0.14	0.16	0.15	0.06	0.04	0.12	0.09	0.13	0	0	0.23	0.24	0	XP_020267947.1(uncharacterized protein LOC109843420, partial [Asparagus officinalis])
TRINITY_DN10081_c0_g1	3.65	5.27	10.95	6.14	9.7	9.77	3.32	4.11	1.21	5.9	4.21	4.09	6.91	4.03	3.28	4.3	2.55	4.36	XP_010939789.1(protein DMR6-LIKE OXYGENASE 1-like [Elaeis guineensis])
TRINITY_DN100826_c0_g2	0.08	0.03	0.09	0.04	0.06	0.08	0.12	0.05	0.16	0.09	0.07	0.11	0.06	0.09	0.12	0.09	0.08	0.1	THU52158.1(hypothetical protein C4D60_Mb10t01040 [Musa balbisiana])
TRINITY_DN100826_c0_g3	0	0	0	0	0	0	0	0.02	0	0.3	0.47	0.52	0.11	0.16	0.1	0.04	0.04	0.04	THU52158.1(hypothetical protein C4D60_Mb10t01040 [Musa balbisiana])
TRINITY_DN10082_c0_g1	0.46	0	0.07	0.01	0.3	1.5	0.02	0.11	1.49	0.73	0.59	1.07	0	0.19	0.54	0	0.31	0.32	XP_010932524.1(E3 ubiquitin ligase BIG BROTHER-related [Elaeis guineensis])
TRINITY_DN100833_c0_g1	0	0	0	0	0	0	0	0	0	1.27	0	0	0	0	0	0	0	0
TRINITY_DN100838_c0_g1	24.77	29.42	38.1	38.36	27.66	25.14	20.3	18.28	25.05	20.01	20.29	23.82	19.56	14.75	18.18	29.93	21.09	26.74	OAY78879.1(ABC transporter F family member 5 [Ananas comosus])
TRINITY_DN10083_c0_g1	1.61	1.69	1.89	1.82	2.56	2.02	3.97	3.75	3.64	1.74	2.04	1.65	2.26	2.27	1.98	3.36	2.95	2.85
TRINITY_DN100848_c0_g1	0.26	0	0	0	0.4	0.32	0.3	0	0.36	0.24	0	0	0	0	0	0	0	0.3	O49079.1(RecName: Full=Oxygen-evolving enhancer protein 1, chloroplastic; Short=OEE1; AltName: Full=33 kDa subunit of oxygen evolving system of photosystem II; AltName: Full=33 kDa thylakoid membrane protein; AltName: Full=OEC 33 kDa subunit; Flags: Precursor )
TRINITY_DN10084_c0_g1	0.18	0.28	0.18	0.33	0.18	0.13	0.26	0.11	0.16	0.13	0.39	0.38	0.14	0.17	0.19	0.11	0.11	0.14	XP_019434839.1(PREDICTED: uncharacterized protein LOC109341399 [Lupinus angustifolius])
TRINITY_DN10084_c0_g2	0.11	0.08	0.13	0.12	0.1	0.08	0.05	0.09	0.08	0.08	0.15	0.11	0.03	0.06	0.07	0.07	0.08	0.04	XP_020258057.1(uncharacterized protein LOC109834445 [Asparagus officinalis])
TRINITY_DN10084_c1_g1	0.01	0	0.01	0	0	0	5.37	3.07	2.17	0.04	0.03	0.01	1.47	1.07	1.2	1.89	1.08	1.04	XP_015580508.1(uncharacterized protein LOC107262008 [Ricinus communis])
TRINITY_DN10084_c2_g1	0.94	0	2.18	0	4.46	0	0	0	1.22	0	0	0	0	1.02	0	0	0	0
TRINITY_DN10084_c2_g2	0	0	0	0.33	0	0	0.17	0.36	0.19	0.3	0.13	0.79	1.17	0.72	1.32	1.55	0.9	0.47
TRINITY_DN10084_c3_g1	0.08	0.06	0.06	0.08	0.03	0.04	0.24	0.23	0.11	0.03	0.06	0.04	0.09	0.13	0.08	0.09	0.13	0.1	AGJ83729.1(gag-pol polyprotein, partial [Caragana korshinskii])
TRINITY_DN10085_c0_g1	1.2	1.03	1.25	1.3	1.45	1.46	1.56	2.3	3.71	1.18	1.17	1.21	1.07	0.97	1.28	1.33	2.17	1.96	XP_008792579.1(mitochondrial substrate carrier family protein ucpB isoform X3 [Phoenix dactylifera] )
TRINITY_DN100863_c0_g1	0.2	0	0.89	0.71	0.3	0	0.71	1.38	1.37	1.11	1.33	0.47	0.35	0.63	1.95	0.67	2.4	1.37
TRINITY_DN100864_c0_g1	0	0	0	0	0	0	0.02	0.02	0.04	0.18	0.12	0.2	0.71	0.42	0.45	0.06	0.08	0.1	XP_010916374.2(receptor like protein 29 [Elaeis guineensis])
TRINITY_DN10086_c0_g1	0.2	0.17	0.27	0.23	0.08	0.17	0.31	0.22	0.33	0.11	0.29	0.25	0.11	0.21	0.2	0.2	0.27	0.18
TRINITY_DN100877_c0_g1	8.24	7.66	17.13	19.08	14.98	7.04	8.39	10.85	6.34	9.31	9.74	9.07	11.92	13.99	8.16	10.63	12.58	11.26
TRINITY_DN10087_c0_g2	16.28	15.63	11.67	14.83	19.01	14.65	103.62	127.28	173.3	35.55	23.12	30.17	59.59	56.33	87.35	106.41	116.96	101.39	TEY56692.1(hypothetical protein Saspl_022816 [Salvia splendens])
TRINITY_DN10088_c0_g1	8.05	14.09	7.01	12.17	17.5	18.33	0.67	1.38	6.17	1.99	4.16	2.02	0.08	0.36	0.53	0.78	2.26	2.2
TRINITY_DN100897_c0_g1	0.05	0.04	0.08	0.04	0.02	0.04	0.11	0.12	0.17	0.05	0.09	0.07	0.08	0.04	0.13	0.13	0.21	0.09	RAL39607.1(hypothetical protein DM860_003140 [Cuscuta australis])
TRINITY_DN100899_c0_g1	0	0	0	0	0.04	0	0.65	0.09	0.25	0	0	0	0	0	0	0.57	0.39	0.92
TRINITY_DN100899_c0_g2	0	0.02	0	0	0	0	2.53	0.83	1.23	0.02	0.05	0.02	0.07	0.29	0.16	0.79	0.3	0.5	ABO36622.1(copia LTR rider [Solanum lycopersicum] )
TRINITY_DN10089_c0_g1	0.51	1.03	1.16	1.04	0.39	0.62	2.29	2.06	1.64	0.53	0.61	0.36	0.47	0.4	0.59	1.82	1.34	1.34	XP_010910116.2(protein DETOXIFICATION 16 [Elaeis guineensis])
TRINITY_DN10089_c0_g2	0.24	0.28	0.44	0.62	0.82	0	0.41	0.07	0.36	0.09	0.24	0.18	0.21	0	0.1	0.09	0.42	0.57	XP_008811783.1(protein DETOXIFICATION 16-like [Phoenix dactylifera])
TRINITY_DN1008_c0_g1	0.94	0.88	0.77	0.93	1.05	1	0.62	0.9	0.84	0.88	1.08	1.09	0.95	0.88	0.79	0.88	0.99	0.83	XP_008777172.1(dehydrodolichyl diphosphate synthase 6-like isoform X1 [Phoenix dactylifera] )
TRINITY_DN10090_c0_g1	9.05	11.85	17.04	15.76	16.17	8.84	21.68	22.62	24.44	10.67	11.37	9.59	13.64	14.3	12.93	18.52	18.36	17.55	XP_010907163.1(protein PAT1 homolog 1 [Elaeis guineensis])
TRINITY_DN100914_c0_g1	0.15	0.08	0.14	0.12	0.23	0.21	0.03	0.1	0.1	0.04	0.13	0.09	0	0.07	0.05	0.16	0.1	0.03
TRINITY_DN100918_c0_g1	6.56	4.71	7.56	8.51	13.94	8.81	6.78	4	4.52	3.28	5.33	4.28	4.77	2.6	3.06	2.5	6.41	6.22	XP_015637722.1(histone H2B.9 [Oryza sativa Japonica Group] )
TRINITY_DN100919_c0_g1	1.42	0.49	0.28	0	0	0	0.43	0.47	0.12	1.34	1.15	1.05	0.5	0.63	0.3	0.29	0.11	0.3
TRINITY_DN100922_c0_g3	0.31	0.17	0.11	0.2	0.44	0.59	0.23	0.22	0.27	0.35	0.42	0.39	0.08	0.17	0.25	0.11	0.28	0.32	XP_010909851.1(solute carrier family 35 member F1 [Elaeis guineensis])
TRINITY_DN100929_c0_g1	0	0.5	0.12	0.13	0.62	0	0	0	0	0	0	0.61	0	0.68	0	0	0	0
TRINITY_DN10092_c0_g1	4.45	3.36	3.59	3.61	3.68	5.05	1.14	0.97	1.77	3.5	4.33	4.86	1.99	2	2.49	1.67	2.86	3.3	XP_022028217.1(uncharacterized protein LOC110929371 [Helianthus annuus] )
TRINITY_DN100931_c0_g1	4.45	4.61	6.47	5.96	6.67	4.56	8.3	8.24	9.72	4.65	5.52	4.7	6.08	5.44	5.61	9.15	9.49	8.53	XP_019701524.1(uncharacterized protein LOC105061086 isoform X2 [Elaeis guineensis])
TRINITY_DN10093_c0_g1	3.41	2.99	2.92	3	3.44	3.69	3.01	3.74	4.83	3.12	2.98	3.61	1.48	2.04	3.08	3.09	4.11	4	ONK67171.1(uncharacterized protein A4U43_C06F16770 [Asparagus officinalis])
TRINITY_DN10094_c0_g1	0.11	0.03	0.02	0.03	0.44	0.08	1.29	1.07	1.21	0.1	0.03	0.03	0.15	0.58	0.32	0.61	0.35	0.58	XP_008791428.1(ethylene-responsive transcription factor ERF061 [Phoenix dactylifera])
TRINITY_DN10095_c0_g3	0	0.03	0.06	0	0.08	0.07	0.19	0.19	0.18	0.09	0.09	0.03	0.09	0.12	0.06	0.07	0.45	0.27
TRINITY_DN10096_c0_g1	0.89	0.88	1.06	0.96	1.22	1.11	1.17	1.15	1.42	0.88	0.89	0.83	0.79	0.76	0.73	0.98	1.11	1.1	XP_008790967.1(UPF0613 protein PB24D3.06c-like isoform X2 [Phoenix dactylifera])
TRINITY_DN10097_c0_g1	13.13	16.16	21.56	20.4	23.49	23.46	24.72	22.76	26.49	14.43	15.15	12.18	14.68	12.52	11.76	17.04	15.7	19.92
TRINITY_DN100986_c0_g1	1.16	0	0	0	0.92	0	16.97	12.17	9.93	4.84	9.38	4.32	37.74	40.61	40.49	11.63	18.65	24.74
TRINITY_DN10098_c0_g1	0.22	0.03	0.03	0.02	0.01	0.01	0.29	0.14	0.08	0.34	0.62	0.38	0.55	0.46	0.37	0.18	0.18	0.18
TRINITY_DN10099_c0_g1	0.15	0.08	0.15	0.03	0.11	0.01	3.47	1.61	4.25	0.3	0.11	0.09	1.17	1.07	4.63	6.86	2.76	5.36	RWW51388.1(hypothetical protein BHE74_00042270 [Ensete ventricosum])
TRINITY_DN1009_c0_g2	2.12	2.66	4.33	3.04	4.59	2.7	3.52	3.67	2.52	2.07	2.04	1.65	2.17	1.87	1.55	3.15	3.17	2.92	XP_010928557.1(LIM domain-containing protein WLIM1 [Elaeis guineensis])
TRINITY_DN100_c0_g1	0.84	0.65	1.05	0.67	0.98	0.99	11.15	9.31	5.15	4.72	4.72	4.48	22.2	17.13	16.16	10.44	12.4	9.49
TRINITY_DN10100_c0_g1	0.03	0.09	0.08	0.13	0.07	0.03	0.28	0.1	0.17	0.04	0.12	0.04	0.08	0.06	0.11	0.19	0.15	0.11	OMO63131.1(Integrase, catalytic core [Corchorus capsularis])
TRINITY_DN10100_c1_g1	0.07	0.06	0.05	0.05	0.04	0	0.1	0.11	0.21	0.04	0.09	0.05	0	0.01	0.07	0.08	0.13	0.06
TRINITY_DN10101_c0_g1	0.74	0.56	0.83	0.64	1.15	0.5	2.28	1.9	1.11	1	0.73	0.86	1.14	1.08	1.08	1.54	1.05	1.24	XP_026665678.1(protein PLASTID MOVEMENT IMPAIRED 1-RELATED 1-like [Phoenix dactylifera])
TRINITY_DN10102_c0_g1	6.59	4.36	3.26	4.47	5.29	4.33	33.98	27.27	25.21	6.4	6.19	6.77	7.39	10.94	11.09	20.61	23.19	18.43	XP_008806998.1(SUN domain-containing protein 4-like [Phoenix dactylifera])
TRINITY_DN101033_c0_g1	22.27	22.2	27.45	22.53	29.58	21.38	19.27	20.88	26.15	19.32	20.04	25.76	17.43	15.83	18.98	23	22.14	22.56	XP_009411703.1(PREDICTED: ISWI chromatin-remodeling complex ATPase CHR11-like [Musa acuminata subsp. malaccensis])
TRINITY_DN101036_c0_g1	2.7	1.25	2.11	3.49	2.73	4.87	0.41	0.33	1.13	1.05	1.58	2.46	0.22	0.54	0.87	0.18	1.47	0.83	KDO63476.1(hypothetical protein CISIN_1g013492mg [Citrus sinensis] )
TRINITY_DN101038_c0_g1	7.16	8.57	10.01	8.81	12.73	7.77	8.84	9.57	9.91	6.97	7.33	6.27	7.33	7.05	6.93	10.79	10.27	9.42	XP_019709102.1(probable serine/threonine-protein kinase PIX7 isoform X1 [Elaeis guineensis] )
TRINITY_DN101038_c1_g2	0.14	0.05	0.06	0.05	0.08	0.1	0.15	0.05	0.05	0.06	0.13	0.08	0.07	0.07	0.02	0.05	0.1	0.07
TRINITY_DN10103_c0_g1	2.18	1.64	1.14	1.2	1.78	1.84	1.24	1.76	3	1.76	2.14	2.33	0.73	1.35	1.66	1.47	1.69	1.98	XP_010932614.1(c-Myc-binding protein homolog [Elaeis guineensis])
TRINITY_DN101048_c0_g2	3.68	3.84	4.69	4.25	5.75	7.08	4.79	4.59	5.21	4.12	3.88	3.97	3.23	2.62	2.87	3.8	3.84	3.35	XP_010926709.1(endoplasmic reticulum metallopeptidase 1 [Elaeis guineensis])
TRINITY_DN10104_c0_g1	4.24	3.96	3.8	4.23	5.11	4.51	1.76	2.03	1.75	3.88	4.53	4.23	3	2.86	3.75	2.88	3.03	3.58	XP_010926294.1(carboxyl-terminal-processing peptidase 1, chloroplastic isoform X2 [Elaeis guineensis] )
TRINITY_DN10104_c0_g2	11.83	10.38	10.89	9.89	13.28	11.53	17.87	18.06	27.75	11.7	10.81	11.2	7.66	8.09	10.96	12.61	17.78	18.2	XP_010909353.1(syntaxin-132 [Elaeis guineensis])
TRINITY_DN10104_c0_g3	11.19	13.55	16.46	14.99	16.18	13.72	46.38	42.48	35.04	13.25	13.56	12.81	25.93	27.31	28.63	44.18	38.88	39.32	XP_010926244.1(uncharacterized protein LOC105048593 [Elaeis guineensis])
TRINITY_DN10104_c0_g5	0.02	0	0	0.01	0.01	0.01	0.06	0.27	0.27	0.01	0.02	0.06	0.04	0.07	0.11	0.1	0.24	0.12
TRINITY_DN10105_c0_g1	0	0.08	0	0.25	0.19	0	0.51	0	0.79	0	0	0	0.11	0.07	0.08	0.08	0.33	0.47
TRINITY_DN101065_c0_g1	0.14	0.38	0.31	0.17	0.17	0.09	0.02	0.17	0.25	0.09	0.13	0.16	0.21	0.15	0.06	0.24	0.22	0.31
TRINITY_DN10106_c0_g1	0.91	0.65	0.62	0.86	0.8	0.88	0.94	0.92	1.15	0.61	0.69	0.61	0.54	0.66	0.94	0.92	0.92	1.21	XP_010931036.1(tyrosyl-DNA phosphodiesterase 1 isoform X1 [Elaeis guineensis] )
TRINITY_DN10107_c0_g1	0.52	0.45	0.49	0.42	0.46	0.55	0.47	0.56	0.82	0.6	0.54	0.49	0.43	0.53	0.57	0.43	0.68	0.49	XP_010278147.1(PREDICTED: E3 ubiquitin protein ligase DRIP2 [Nelumbo nucifera])
TRINITY_DN101081_c0_g2	0	0	0	0	0	0	3.17	1.14	0.71	0.09	0.31	0.17	0.86	0.78	0.81	1.19	0.27	0.44	XP_020101642.1(uncharacterized protein LOC109719402 [Ananas comosus])
TRINITY_DN101081_c0_g3	0	0	0	0	0	0	0	0	0	0	0.48	0	0.42	0	0	0	0	0	XP_020101642.1(uncharacterized protein LOC109719402 [Ananas comosus])
TRINITY_DN101081_c1_g1	0	0	0	0	0	0	3.25	1.32	0	0	0	0	0.54	1.22	3.88	1.29	1.68	0.35	XP_020101642.1(uncharacterized protein LOC109719402 [Ananas comosus])
TRINITY_DN101083_c0_g1	0.48	1.05	0.47	0.98	0.46	0.67	2.98	1.95	2	1	1.01	0.87	1.06	0.37	0.35	1.05	1.06	1.5
TRINITY_DN101083_c0_g2	1.25	1.06	2.08	1.6	0.43	1.04	1.68	2.9	1.92	0.96	1.6	1.33	2.07	0.82	1.64	2.32	2.13	1.64
TRINITY_DN101085_c0_g2	0	0.05	0.05	0	0.06	0	0.22	0.2	0.06	0	0.04	0.18	0.14	0	0.05	0.15	0	0.05
TRINITY_DN10108_c0_g1	0.64	0.5	0.72	0.76	1.11	0.88	0.73	0.74	0.61	0.64	0.77	0.78	0.33	0.39	0.39	0.66	0.65	0.5	XP_010920753.1(protein SIEL isoform X1 [Elaeis guineensis])
TRINITY_DN10108_c2_g1	0.11	0.11	0.12	0.11	0.2	0.09	0.15	0.09	0.15	0.06	0.15	0.14	0.05	0.24	0.33	0.31	0.17	0.29
TRINITY_DN10109_c0_g1	217.07	208.89	210.27	218.61	234.68	244.16	136.4	122.73	146.08	191.02	206.26	204.29	155.42	148.99	163.46	177.66	178.64	181.94	XP_010913676.1(ACT domain-containing protein DS12, chloroplastic [Elaeis guineensis])
TRINITY_DN1010_c0_g1	4.89	4.02	5.29	5.53	3.11	5.78	3.52	4.26	5.42	3.03	5.05	3.9	3.26	3.07	4.17	3.71	3.64	4.4
TRINITY_DN10110_c0_g1	0.79	0.04	0.07	0.17	0.11	1.79	0.11	0.1	0.3	0.08	0.09	0.12	0.08	0.26	0.5	0.76	0.47	0.71
TRINITY_DN10111_c0_g1	6.38	6.82	7.43	6.8	7.92	8.38	8.03	9.72	9.56	6.13	6.49	6.53	5.3	6.55	6.44	8.19	8.15	8.53	XP_008782402.1(protein decapping 5-like [Phoenix dactylifera])
TRINITY_DN101125_c0_g1	0	0	0	0	0	0	1.89	0.71	0	0	0	0	0	0	0.53	0	0	1.93
TRINITY_DN101126_c0_g1	0.1	0.11	0	0	0	0	11.22	5.29	1.58	1.71	1.65	1.54	10.76	9.35	9.25	4.24	3.16	5.17
TRINITY_DN101126_c0_g2	0	0	0	0	0	0	18.19	11.63	3.15	1.12	0.45	2.41	14.94	22.99	21.79	10.06	13.81	13.7
TRINITY_DN101126_c0_g3	0	0	0	0	0	0	0	0	0	0	0	0	0	0	0	0	0	2.89
TRINITY_DN101128_c0_g1	0	0	0	0	0	0	0	0	0	0	0	0	0	0	0	0	0	0	CBW30173.1(Plasma membrane ATPase 4 [Musa balbisiana])
TRINITY_DN10112_c0_g1	25.94	26.7	28.93	28.35	33.29	32.4	22.53	20.98	23.63	25.15	25.48	24.95	20.51	18.71	20.67	22.8	22.83	22.75	XP_008803139.1(NADPH-dependent aldo-keto reductase, chloroplastic-like [Phoenix dactylifera])
TRINITY_DN10112_c3_g1	0.04	0.1	0.03	0.08	0.1	0.03	0.07	0.09	0.14	0.03	0.04	0	0	0.02	0.07	0.01	0.1	0.07
TRINITY_DN101132_c0_g1	0	0	0	0.68	0.95	0.04	0.02	0	0	0	0	0	0	0	0	0.05	0	0.11	ACG38469.1(metallothionein-like protein type 2 [Zea mays])
TRINITY_DN10113_c0_g1	1.95	2.38	2.95	2.7	2.83	2.23	4.4	4.78	5.02	2.16	2.23	2.37	2.79	2.54	2.96	4.5	4.67	4.6	XP_008795239.1(LOW QUALITY PROTEIN: phosphatidylinositol 4-kinase beta 1 [Phoenix dactylifera])
TRINITY_DN10113_c0_g2	3.6	3.71	4.37	4.06	4.83	4.03	4.25	4.18	5.34	3.57	3.59	3.7	2.92	3.21	3.6	3.77	4.91	4.74	XP_020106373.1(phosphatidylinositol 4-kinase beta 1-like [Ananas comosus] )
TRINITY_DN101144_c0_g3	0.23	0.22	0.2	0.33	0.25	0.24	0.18	0.12	0.3	0.28	0.38	0.26	0.33	0.2	0.25	0.08	0.16	0.15
TRINITY_DN10114_c0_g1	0.61	0.03	0.08	0.05	0.06	1.47	0.07	0.11	0.69	0.39	0.19	0.37	0	0.06	0.58	0.08	0.54	0.33	RWR85619.1(hypothetical protein CKAN_01449000 [Cinnamomum micranthum f. kanehirae])
TRINITY_DN101159_c0_g1	244.58	204.8	184.6	240.08	159.92	208.75	158.06	185.21	182.61	215.37	185.85	196.54	127.87	159	130.93	156.57	154.07	145.09	XP_026425751.1(50S ribosomal protein L10, chloroplastic-like [Papaver somniferum])
TRINITY_DN10115_c0_g2	0.14	0.14	0.11	0.18	0.12	0.12	0.18	0.19	0.22	0.06	0.16	0.15	0.1	0.09	0.13	0.1	0.16	0.16
TRINITY_DN101165_c0_g1	0.31	0	0	0.19	0.99	0	0	0.14	0	0.17	0.15	0.36	0.2	0	0.19	0	0	0	XP_020415508.1(uncharacterized protein LOC109948021 [Prunus persica])
TRINITY_DN101167_c0_g1	0.96	1.64	0.6	0.51	2.3	0.97	1.93	0.34	1.17	1.63	0.29	1.17	0	2.24	1.43	0.96	0.41	0.37	ASV46328.1(ferredoxin-NADP reductase [Lilium regale])
TRINITY_DN10116_c0_g1	0.21	0.19	0.3	0.28	0.4	0.43	0.15	0.11	0	0.16	0.14	0.11	0.3	0.19	0.06	0.21	0.03	0.11
TRINITY_DN101176_c0_g1	0.15	0	0	0	0	0	0.19	0	0.44	0.34	0.3	0.18	0.54	0.49	0.19	0	0	0
TRINITY_DN101176_c0_g3	0.19	0.15	0.14	0	0	0	0.08	0	0	0.06	0	0	0.05	0	0	0.07	0	0.15
TRINITY_DN101176_c0_g4	0.15	0	0.03	0	0	0	0.32	0.2	0.32	0.15	0.3	0.23	0.17	0.13	0.26	0.18	0.4	0.11
TRINITY_DN10117_c0_g1	3.73	3.42	3.76	3.9	3.83	4.06	4.67	4.89	4.46	3.36	3.64	3.67	2.84	3.65	4.11	4.37	3.92	4.06	XP_020107698.1(uncharacterized protein LOC109723671 isoform X1 [Ananas comosus])
TRINITY_DN10117_c0_g2	0	0	0	0	0	0.3	0	0.21	0	0.83	0.46	0	1.07	0.52	0	0.27	0	0
TRINITY_DN10117_c0_g3	2.11	3	3.25	3.89	3.07	3.58	0.52	0.61	0.56	1.72	2.38	2.11	1.54	1.47	1.48	0.78	0.89	0.82	XP_019708977.1(uncharacterized protein LOC105053048 [Elaeis guineensis])
TRINITY_DN10117_c1_g1	7.18	7.52	8.48	8.7	10.03	7.72	5.85	6.55	7.08	6.67	7.34	6.66	4.44	4.89	5.45	5.77	6.45	6.22	XP_026656923.1(serine/threonine-protein phosphatase 6 regulatory subunit 3-like [Phoenix dactylifera])
TRINITY_DN10117_c2_g1	0.02	0	0.03	0.07	0.01	0.01	0.48	0.25	0.15	0.03	0.07	0.09	0.67	0.52	0.33	0.26	0.38	0.29	CAN64339.1(hypothetical protein VITISV_031562 [Vitis vinifera])
TRINITY_DN10117_c3_g1	0.06	0.05	0.05	0.08	0.04	0.04	0.11	0.09	0.09	0.03	0.1	0.05	0.08	0.07	0.06	0.11	0.07	0.09	RVW46009.1(LINE-1 reverse transcriptase-like [Vitis vinifera])
TRINITY_DN10117_c3_g2	0	0	0	0	0	0	0.16	0.07	0.04	0	0	0	0.27	0.2	0.25	0.19	0.25	0.11	RVW35571.1(LINE-1 reverse transcriptase-like [Vitis vinifera])
TRINITY_DN101180_c0_g1	84.5	226.22	336.75	227.95	221.19	129.66	256.94	208.65	91.61	109.54	124.9	93.83	188.21	100.77	56.15	186.66	129.33	95.46
TRINITY_DN101181_c0_g1	0	0	0	1.76	0.09	0	0	0	0	3.87	0.91	0	0	0	0	1.05	0	0
TRINITY_DN10118_c0_g1	4.36	3.29	4.65	3.06	3.16	3.95	33.14	17.1	14.28	4.16	3.24	4.3	4.96	2.92	4.2	20.75	11.13	15.46
TRINITY_DN10118_c0_g2	0.46	0.55	0.97	0.6	0.37	0.85	2.48	1.41	1.44	0.39	0.26	0.41	0.47	0.32	0.55	1.67	1.2	1.49	PSS08126.1(Endonuclease [Actinidia chinensis var. chinensis])
TRINITY_DN101190_c0_g1	0.48	0.8	1.05	0.71	0.78	1.18	1.37	1.23	1.18	0.46	1.28	0.56	1.02	1.07	0.53	0.83	1.34	0.63	XP_026419874.1(uncharacterized protein LOC113315839 [Papaver somniferum])
TRINITY_DN10119_c0_g1	0.61	2.89	9.73	3.82	14.62	63.03	0.25	3.5	0	18.21	1.92	2.19	13.01	1.72	4.3	2.61	0.36	0.41
TRINITY_DN10119_c0_g2	0	0.04	0.2	0.1	0.44	1.31	0.1	0.03	0	1.17	0.04	0	0.24	0	0.16	0.13	0	0
TRINITY_DN1011_c0_g1	50.58	46.7	51.7	50.94	51.58	60.48	55.23	57.96	69.51	47.06	47.7	49.21	40.84	37.73	44.9	52.87	60.43	59.89	XP_008796361.1(cytochrome c1-2, heme protein, mitochondrial-like [Phoenix dactylifera])
TRINITY_DN1011_c1_g1	0.26	0.32	0.22	0.44	0.21	0.36	0.08	0.08	0.12	0.12	0.22	0.17	0.06	0.07	0.05	0.06	0.1	0.11
TRINITY_DN1011_c1_g2	0.4	0.52	0.34	0.53	0.28	0.4	0.08	0.1	0.08	0.19	0.24	0.21	0.06	0.11	0.1	0.14	0.13	0.15	RVX15044.1(Retrovirus-related Pol polyprotein from transposon TNT 1-94 [Vitis vinifera])
TRINITY_DN1011_c2_g1	0.2	0.21	0.12	0.24	0.14	0.09	0.18	0.24	0.2	0.13	0.24	0.22	0.13	0.16	0.17	0.11	0.21	0.23	KYP31853.1(Retrovirus-related Pol polyprotein from transposon TNT 1-94 [Cajanus cajan])
TRINITY_DN1011_c2_g2	0.32	0.27	0.26	0.22	0.17	0.17	0.27	0.26	0.31	0.21	0.42	0.33	0.23	0.19	0.25	0.19	0.22	0.2	RVW73171.1(Retrovirus-related Pol polyprotein from transposon TNT 1-94 [Vitis vinifera])
TRINITY_DN1011_c7_g1	5.56	4.65	5.53	5.15	7.77	6.29	5.73	6.25	6.8	5.64	4.88	5.24	5.62	4.38	5.01	6.12	6.59	6.36	XP_020085445.1(uncharacterized protein LOC109708209 isoform X2 [Ananas comosus] )
TRINITY_DN1011_c7_g2	0.23	0.2	0.06	0.98	0.41	1.13	0.61	0.11	0.79	0.18	0.46	0.26	0	0	0	0.07	0.22	0
TRINITY_DN101203_c0_g1	1247.12	1162.84	893.12	1159.78	979.27	524.04	467.83	344.01	525.61	1020.33	1073.09	872.65	383.42	540.39	565.5	639.59	873.44	636.48	XP_014504681.1(protochlorophyllide reductase, chloroplastic [Vigna radiata var. radiata])
TRINITY_DN101207_c0_g4	3.99	3.9	5.06	5.13	8.1	5.81	4.65	5.79	5	3.67	3.47	2.97	5.13	5.06	4.01	5.7	4.85	3.9	XP_008801913.1(putative chloride channel-like protein CLC-g isoform X1 [Phoenix dactylifera] )
TRINITY_DN10120_c0_g1	0.08	0.09	0.17	0.1	0.11	0	0	0	0	0	0	0	0	0.08	0	0	0	0	XP_008806895.1(putative exosome complex component rrp40 isoform X1 [Phoenix dactylifera])
TRINITY_DN101212_c0_g3	0	0	0	0	0.81	0	0.5	0.24	0.19	0	0	0	0	0.29	0.16	0.31	0.36	0	OMO83306.1(Integrase, catalytic core [Corchorus capsularis])
TRINITY_DN101218_c1_g4	0.04	0.04	0.16	0.05	0.16	0.05	0.05	0	0.12	0.04	0.08	0.17	0.03	0.2	0.13	0.27	0.14	0.41	OAY66433.1(LINE-1 retrotransposable element ORF2 protein [Ananas comosus])
TRINITY_DN10121_c0_g1	0.74	1.13	1.51	1.4	1.5	0.83	2.05	2.26	1.47	0.54	0.67	0.51	1.53	0.85	0.88	2.83	1.64	1.9	XP_020083467.1(2-oxoglutarate-dependent dioxygenase DAO-like [Ananas comosus] )
TRINITY_DN101226_c0_g1	0.8	0.44	1	0.46	0.23	0.12	0.08	0.74	0.3	0.31	0.68	0.56	0.46	0.61	0.7	0.3	0.43	0.27
TRINITY_DN10122_c0_g1	1.9	1.98	2.46	2.05	2.35	1.92	1.52	1.54	1.65	1.78	1.72	1.76	0.93	1.34	1.4	1.4	1.8	1.46	XP_010938784.1(preprotein translocase subunit SCY2, chloroplastic [Elaeis guineensis] )
TRINITY_DN10123_c1_g3	0.18	0.32	0.1	0	0.27	0.11	0	0	0	0	0.09	0.11	0	0	0.22	0	0.12	0	XP_008647645.1(uncharacterized protein LOC100502300 isoform X2 [Zea mays])
TRINITY_DN10123_c2_g1	0.03	0.1	0.03	0.16	0	0	0.2	0.23	0.05	0.06	0.12	0.1	0.47	0.51	0.23	0.21	0.14	0.04	OMO63131.1(Integrase, catalytic core [Corchorus capsularis])
TRINITY_DN10123_c3_g1	0	0	0	0	0	0	0	0.79	0.31	0	0.86	0	0	0	0	0.76	0	0
TRINITY_DN101246_c0_g1	1.12	0.69	0.21	0.3	0.65	0.63	1.37	0.25	0.64	0.47	0.15	0.83	0.52	0.78	0.36	0.97	1.24	0.72
TRINITY_DN10125_c0_g1	4.41	4.52	5.49	5.74	5.44	5.59	3.29	4.37	4.33	4.52	4.43	4.34	3.13	2.89	2.82	3.96	3.68	3.59	XP_010909610.1(protein LTV1 homolog [Elaeis guineensis])
TRINITY_DN101262_c0_g3	6.97	5.96	6.05	6.58	6.7	6.59	4.95	5.49	6.93	5.98	6.16	6.26	4.44	5.5	6.62	6.76	6.83	6.82	XP_010271620.1(PREDICTED: regulation of nuclear pre-mRNA domain-containing protein 1B-like [Nelumbo nucifera] )
TRINITY_DN101262_c1_g1	0	0	0	0	0	0	0	1.2	0.94	0	0	0	0	0	0	0	0	0	XP_010060846.1(PREDICTED: elongation factor 2 [Eucalyptus grandis] )
TRINITY_DN101267_c0_g1	0	0	0	0	0	0	0	0.68	0	0.75	0	0	0	0	0	0	0	0.71	XP_007201834.1(60S ribosomal protein L19-1 [Prunus persica] )
TRINITY_DN10126_c0_g1	0.09	0.04	0	0	0.04	0.15	0	0.15	0.15	0.03	0.13	0	0.11	0.17	0.07	0.23	0.12	0.15
TRINITY_DN101271_c0_g1	0.36	0.37	0	0.13	0	0	1.22	1.27	0.35	0.38	0	0	1.06	0	0	0.92	0.65	0.69	RRT70071.1(hypothetical protein B296_00024988, partial [Ensete ventricosum])
TRINITY_DN10127_c0_g1	112.18	96.13	87.33	91.1	115.3	120.56	66.09	77.53	95.94	99.24	98.88	105.29	65.61	58.31	69.16	70.39	85.14	78.57	XP_010923309.1(costars family protein [Elaeis guineensis])
TRINITY_DN10128_c1_g1	353.17	287	302.2	304.77	417.18	483.04	178.35	190	188.64	333.02	334.98	338.21	156.92	181.09	212.54	205.89	212.09	212.81	XP_008239009.1(PREDICTED: reticulon-like protein B2 [Prunus mume])
TRINITY_DN101296_c0_g2	0.08	0.01	0.05	0.06	0.01	0.06	0.09	0.07	0.11	0.02	0.08	0.05	0.09	0.09	0.02	0.07	0.15	0.05
TRINITY_DN101299_c0_g2	0	0	0	0	0	0.01	0.02	0.04	0.04	0.12	0.14	0.12	0.28	0.28	0.33	0.07	0.03	0.08
TRINITY_DN10129_c0_g1	6.26	4.08	3.57	4.75	6.15	5.93	5.84	8.13	8.33	5.74	6.09	5.26	2.33	4.27	4.73	7.62	8.96	7.89	XP_008778864.1(uncharacterized protein LOC103698611 [Phoenix dactylifera])
TRINITY_DN1012_c0_g1	0.41	0.18	0.21	0.78	0.53	0.47	0.07	0.04	0.03	0.23	0.25	0.23	0.07	0.19	0.15	0.16	0.29	0.13	PKA50536.1(ataxia telangiectasia mutated family protein [Apostasia shenzhenica])
TRINITY_DN1012_c0_g2	16.95	16.81	16.32	16.5	21.91	18.7	22.57	26.07	42.29	15.39	16.4	17.04	12.94	12.87	15.42	20.53	24.05	24.87	AIU48750.1(nitrilase/cyanide hydratase and apolipoprotein N-acyltransferase family protein, partial [Lilium brownii])
TRINITY_DN1012_c1_g1	0.09	0	0	0.04	0	0	0.08	0.03	0.19	0	0.03	0.03	0.1	0.13	0.24	0.04	0	0.11	THU52995.1(hypothetical protein C4D60_Mb10t09780 [Musa balbisiana])
TRINITY_DN1012_c2_g2	0	0.06	0	0	0.07	0	0.34	0.2	0	0.21	0.16	0.23	0.88	0.78	0.48	0.49	0.59	0.12	AAT40504.2(Polyprotein, putative [Solanum demissum])
TRINITY_DN101307_c0_g1	102.69	92.38	75.06	78.23	89.77	133.37	112.65	137.93	162.51	92.39	106.16	115.9	74.94	90.43	93.02	101.81	115.12	124.96	ONK81785.1(uncharacterized protein A4U43_C01F32850 [Asparagus officinalis])
TRINITY_DN101309_c0_g1	15.06	10.44	15.24	9.01	16.67	16.96	5.55	6.17	5.69	13.8	9.8	15.44	10.26	8.37	9.19	9.03	9.07	7.03	XP_009378560.1(PREDICTED: malate dehydrogenase, glyoxysomal [Pyrus x bretschneideri] )
TRINITY_DN10130_c0_g1	2.87	1.51	2.95	2.42	3.59	3.78	11.4	9.33	8.06	1.95	2.26	2.07	2.98	3.3	3.84	9.8	10.49	10.12
TRINITY_DN101315_c0_g1	0.16	0.24	0.35	0.42	0.31	0.31	0.96	0.65	0.41	0.09	0.13	0.17	0.36	0.34	0.1	0.31	0.7	0.56
TRINITY_DN101316_c0_g1	0	0	0.56	0	0.38	0	0	0	0.34	0	0.24	0	0	0	0	0.28	0	0
TRINITY_DN101317_c0_g1	73.21	6.06	1.36	15.86	24.58	133.8	18.51	64.54	150.21	60.21	51.35	65.92	1.05	26.72	57.26	14.7	97.33	74.52
TRINITY_DN10131_c4_g1	0.16	0.09	0.09	0.21	0.49	0.34	0	0.11	0.12	0.16	0.2	0.18	0	0.04	0.05	0.09	0.15	0.1
TRINITY_DN10132_c0_g1	0.89	1.06	0.99	0.97	1.22	1.08	1.58	2.24	2.32	0.78	0.7	0.94	1.02	1.08	0.91	1.9	1.3	1.5	XP_010939199.1(GDP-mannose transporter GONST3 [Elaeis guineensis] )
TRINITY_DN101331_c0_g1	0.13	0.05	0.05	0.17	0.06	0.37	0.06	0.08	0.07	0.13	0.08	0.14	0	0.18	0.05	0.25	0	0
TRINITY_DN10133_c0_g3	0.63	0.52	0.57	0.6	0.89	0.77	0.32	0.41	0.43	0.54	0.55	0.62	0.53	0.43	0.45	0.54	0.43	0.51	XP_010911175.1(protein CHROMATIN REMODELING 24 isoform X1 [Elaeis guineensis])
TRINITY_DN101348_c0_g1	0.7	0.51	1	0.63	0.84	1.41	0.37	0.52	0.76	1.12	0.88	0.64	0.18	0.8	0.5	0.3	0.45	0.42
TRINITY_DN10134_c0_g1	0.02	0.02	0.04	0.03	0.01	0.02	0.05	0.12	0.2	0.02	0.05	0.04	0.04	0.03	0.05	0.06	0.08	0.12	RWR72509.1(Histone deacetylase superfamily [Cinnamomum micranthum f. kanehirae])
TRINITY_DN10134_c0_g2	13.63	13.96	17.37	16.35	17.05	14.7	18.9	19.65	20.04	12.93	14.16	12.72	12.16	13.76	12.16	17.16	16.48	16.7	XP_008809711.1(histone deacetylase 1-like [Phoenix dactylifera])
TRINITY_DN10134_c0_g3	7.87	8.92	10.77	10.13	9.93	9.04	9.66	10.74	13.86	7.55	8.1	7.67	6.37	6.17	5.74	9.01	8.75	8.54	XP_019708726.1(histone deacetylase 6 isoform X3 [Elaeis guineensis])
TRINITY_DN10135_c0_g1	0.18	0.16	0.23	0.26	0.39	0.49	0.21	0.29	0.32	0.16	0.2	0.26	0.13	0.19	0.16	0.17	0.2	0.29	CBI35966.3(unnamed protein product, partial [Vitis vinifera])
TRINITY_DN101368_c0_g1	13.62	13.62	14.18	12.42	14.76	14.82	19.87	21.06	16.5	11.12	11.94	11.29	9.35	9.9	11	17.44	15.25	15.81	XP_022857862.1(uncharacterized protein LOC111378823 [Olea europaea var. sylvestris])
TRINITY_DN101368_c0_g2	12.48	12.64	15.1	15.12	17.97	18.25	13.54	14.24	14.65	15.91	15.89	15.51	19.88	14.4	14.44	19.19	14.56	17.05	XP_022857862.1(uncharacterized protein LOC111378823 [Olea europaea var. sylvestris])
TRINITY_DN101368_c1_g1	1.28	0.76	0.72	1.53	0.33	0.8	2.54	5.27	2.98	1.47	0.62	0.26	0.57	2.07	1.07	2.92	2.93	2	XP_003631886.1(PREDICTED: uncharacterized protein LOC100253066 isoform X1 [Vitis vinifera])
TRINITY_DN10136_c0_g1	0.32	0.43	0.42	0.34	0.42	0.35	0.12	0.08	0.13	0.29	0.33	0.26	0.1	0.11	0.16	0.17	0.09	0.11	XP_010918545.1(uncharacterized protein LOC105042884 [Elaeis guineensis] )
TRINITY_DN10137_c0_g1	0.25	0.24	0.32	0.18	0.12	0.24	1.8	1.09	1.47	0.25	0.53	0.29	0.29	0.23	0.72	1.6	1	1.1
TRINITY_DN10137_c0_g2	0.43	0.15	0.34	0.33	0.52	0.07	0.08	0.69	0.46	0.13	0.42	0.14	0.05	0.13	0.14	0.07	0	0
TRINITY_DN10138_c0_g1	0.16	0.17	0.17	0.26	0.13	0.16	0.12	0.16	0.27	0.07	0.14	0.04	0.06	0.1	0.06	0.13	0.09	0.19	XP_020581707.1(SKP1-like protein 1B [Phalaenopsis equestris])
TRINITY_DN101397_c1_g3	27.41	26.22	30.16	25.27	31.1	29.65	27	25.4	24.23	24.97	27.33	28.1	22.68	21	21.46	30.28	24.46	26.98	XP_010904872.1(uncharacterized protein At2g34460, chloroplastic isoform X1 [Elaeis guineensis])
TRINITY_DN10139_c0_g1	1.11	1.26	0.7	1.14	1.04	0.78	3.01	2.33	2.36	0.91	1.63	1.48	1.42	1.29	1.68	3.48	2.73	1.1	BAH93941.1(Os07g0500000 [Oryza sativa Japonica Group])
TRINITY_DN1013_c0_g1	1.69	1.53	1.74	1.69	1.52	2.37	2.8	3.32	5.02	1.76	1.68	2.05	1.12	1.2	1.73	1.97	2.78	3.07	XP_022739441.1(DEAD-box ATP-dependent RNA helicase 46-like isoform X1 [Durio zibethinus] )
TRINITY_DN10140_c1_g2	0.15	0.01	0.01	0	0.03	0.08	0.22	0.08	0.08	0.08	0.05	0.09	0.03	0.1	0.18	0.19	0.25	0.16
TRINITY_DN10140_c1_g4	0	0.21	0.19	0	0.12	0.05	0.88	0.08	0.2	0.27	0.13	0.1	0.37	0.05	0.05	0.16	0.05	0.26
TRINITY_DN101410_c0_g1	0	0	0	0	0	0	0	0.32	0	0	0	0	0	0	0	0	0	0	XP_010276670.1(PREDICTED: ferredoxin-dependent glutamate synthase, chloroplastic [Nelumbo nucifera])
TRINITY_DN101419_c0_g1	95.45	97.4	134.43	111.31	98.91	93.62	147.3	169.7	179.07	82.86	91.73	88.62	108.96	120.93	95.47	132.08	110.81	124.91	RLN00112.1(nucleosome/chromatin assembly factor group A [Panicum miliaceum])
TRINITY_DN10141_c0_g1	0.1	0.49	0.11	0	0	0.13	0.92	0.31	0.24	0	0	0	0.09	0.34	0.25	0.72	0	0.12	XP_020149650.1(uncharacterized protein LOC109734878 [Aegilops tauschii subsp. tauschii])
TRINITY_DN10141_c0_g2	0.01	0.06	0.03	0.02	0.05	0.1	0.08	0.08	0.09	0.07	0.01	0.04	0.01	0.06	0.06	0	0.15	0.13	PNX86587.1(cysteine-rich receptor-like protein kinase, partial [Trifolium pratense])
TRINITY_DN10141_c1_g5	0.06	0.04	0.02	0.07	0.01	0.03	0.19	0.12	0.16	0.03	0.07	0.03	0.09	0.05	0.04	0.3	0.2	0.13	RVW27451.1(Transposon TX1 uncharacterized 149 kDa protein [Vitis vinifera])
TRINITY_DN101421_c0_g3	0.05	0	0	0	0	0	0.07	0.16	0.09	0.04	0.02	0.04	0.39	0.29	0.28	0.17	0.09	0.11
TRINITY_DN10142_c0_g1	0.71	0.73	0.77	0.91	1.03	0.61	0.26	0.31	0.36	0.5	0.67	0.63	0.41	0.45	0.44	0.36	0.35	0.4	XP_019708223.1(ATP-dependent DNA helicase Q-like 4A isoform X1 [Elaeis guineensis])
TRINITY_DN10142_c0_g2	0.16	0.06	0.07	0.08	0.09	0.15	0.12	0.12	0.17	0.1	0.12	0.12	0.05	0.08	0.11	0.13	0.12	0.16	XP_019708224.1(ATP-dependent DNA helicase Q-like 4A isoform X2 [Elaeis guineensis])
TRINITY_DN10144_c0_g1	1.92	2.05	1.76	2	2.02	2.27	2.1	1.79	2.45	2.2	2.07	2.02	1.18	1.83	1.85	2.29	1.79	1.94	XP_010935174.1(RNA pseudouridine synthase 2, chloroplastic isoform X1 [Elaeis guineensis])
TRINITY_DN101451_c0_g2	0	0	0.74	0.7	0	0	0	0.18	0	0	0	0	1.73	0	0	0	0	0.74
TRINITY_DN101461_c0_g1	0.57	0.27	0.51	0	0	0.62	0	0.11	0	0	0.56	0.13	0	0	0.23	0	0	0
TRINITY_DN10146_c0_g1	0.04	0.08	0.01	0	0.05	0.15	0.15	0.08	0.2	0.03	0.04	0	0.03	0.06	0.05	0.13	0.07	0.17
TRINITY_DN101475_c0_g1	270.92	360.39	463.76	288.49	428.1	259.46	292.65	333.81	292.06	242.02	262.01	261.33	342.2	284.86	241.61	356.42	452.31	343.95	XP_016570613.1(PREDICTED: 3-isopropylmalate dehydratase large subunit-like [Capsicum annuum])
TRINITY_DN101476_c0_g1	82.02	26.09	17.91	1.99	3.97	12.11	218.36	168.1	112.97	271.94	204.75	253.02	600.12	598.89	779.43	471.74	457.78	386.94	THU53357.1(hypothetical protein C4D60_Mb10t13550 [Musa balbisiana])
TRINITY_DN10147_c0_g1	0	0	0	0	0	0	0.02	0	0.01	0.08	0.08	0.05	0.41	0.28	0.25	0.04	0.06	0.06
TRINITY_DN10147_c2_g2	0	0	0	0	0	0	1.46	1.24	0.06	0.49	0.36	0.8	3.44	2.81	3.2	0.91	0.8	2.49	RVW20135.1(hypothetical protein CK203_114225 [Vitis vinifera])
TRINITY_DN10147_c3_g1	0	0	0	0	0	0	0	0.07	0	0	0.07	0.08	0.81	0.74	0.39	0.04	0.13	0.12
TRINITY_DN10147_c5_g1	0	0	0	0	0	0	0.11	0.04	0.01	0.03	0.01	0.08	1.55	0.76	0.96	0.15	0.11	0.18
TRINITY_DN10147_c6_g1	0.75	0	0	0	0	0	4.11	0.62	1.95	1.79	0	3.74	4.02	4.22	7.99	3.31	1.03	5.99
TRINITY_DN10148_c0_g1	1.12	1.21	2.62	2.32	2.19	2.07	1.84	1.54	1.75	1.45	1.41	0.99	1.21	1.15	0.81	1.23	1.17	1.18	OAY65164.1(Caffeoylshikimate esterase [Ananas comosus])
TRINITY_DN10149_c0_g1	1.98	2.28	0.4	1.84	2.16	1.22	1.77	1.31	1.74	0.64	0.71	1.21	0.55	0.47	0.58	1.28	2.14	1.81
TRINITY_DN10149_c1_g1	0.09	0.04	0.02	0.18	0.11	0.12	0.07	0.14	0.09	0.04	0.07	0.08	0.08	0.04	0.06	0.18	0.14	0.07
TRINITY_DN10149_c1_g2	0.06	0.04	0.04	0.14	0.11	0.16	0.08	0.08	0.14	0.04	0.05	0.04	0.06	0.03	0.05	0.14	0.09	0.11
TRINITY_DN1014_c0_g1	1.06	0.49	0.36	0.49	0.95	0.92	0.51	0.69	1.17	0.88	0.9	0.9	0.24	0.44	0.7	0.41	0.78	0.96	PON36721.1(Actin family [Parasponia andersonii])
TRINITY_DN101503_c0_g1	0.76	0.38	0.16	0.21	0.12	0.46	0.97	0.3	0.34	0.5	0.78	0.32	0.92	0.21	0.38	0.98	0.65	0.38	ABO36622.1(copia LTR rider [Solanum lycopersicum] )
TRINITY_DN101505_c0_g1	0	0	0	0	0	0	0	0	0	0	0.14	0	0	0	0	0	0.04	0	XP_010942763.1(glycine dehydrogenase (decarboxylating), mitochondrial [Elaeis guineensis])
TRINITY_DN101506_c0_g1	35.47	32.57	31.66	27.94	42.39	49.53	15.75	14.47	15.76	33.17	34.66	38.06	22.7	24.14	28.1	25.37	28.15	29.57	XP_020267381.1(uncharacterized protein LOC109842885 [Asparagus officinalis] )
TRINITY_DN10150_c0_g1	11.25	12.04	15.54	14.19	14.99	12.49	16.79	19.08	21.03	10.88	12.35	11.66	11.49	11.39	11.59	15.87	17.56	16.2	TEY33119.1(RNA-binding protein 39 [Salvia splendens])
TRINITY_DN10150_c1_g1	0.19	0.22	0	0	0.29	0	0.45	0.17	0.79	0.21	0	0	0.17	0.4	0	0.64	0	0	OWM80438.1(hypothetical protein CDL15_Pgr019718 [Punica granatum])
TRINITY_DN10151_c0_g1	0.04	0.02	0.06	0.03	0.02	0.01	0.07	0.09	0.04	0.05	0.07	0.08	0.13	0.16	0.14	0.19	0.14	0.09
TRINITY_DN101521_c1_g1	0.09	0.05	0.07	0.28	0	0.34	0.29	0.37	0.7	0.22	0.15	0.17	0.68	0.36	0.09	0.11	0.63	0.29	RVW60181.1(Retrovirus-related Pol polyprotein from transposon TNT 1-94 [Vitis vinifera])
TRINITY_DN10152_c0_g1	0.13	0.12	2.3	0.06	0.04	0.09	2.29	0.66	4.16	0.11	0.1	0.13	0.73	0.13	0.19	1.14	0.39	0.3
TRINITY_DN10152_c1_g1	0.24	0.14	0.26	0.16	0.08	0.26	0.08	0.41	0.29	0.03	0.19	0.07	0.2	0.1	0	0.15	0.37	0.22
TRINITY_DN10152_c1_g2	0.12	0.05	0.09	0.05	0.11	0.15	0.16	0.12	0.06	0.12	0.2	0.13	0.14	0.09	0.32	0.05	0.15	0
TRINITY_DN10152_c2_g1	0.13	0.02	0.07	0.02	0.05	0.03	0.12	0.1	0.17	0.06	0.06	0.07	0.06	0.11	0.15	0.19	0.38	0.14
TRINITY_DN10153_c0_g1	3.06	3.37	4	4.04	4.24	3.71	6.76	6.53	7	2.95	3.04	2.96	4.2	3.66	3.59	5.34	5.37	5.06	XP_010936311.1(DExH-box ATP-dependent RNA helicase DExH14 isoform X2 [Elaeis guineensis])
TRINITY_DN101545_c0_g1	0.1	0.34	0	0	0.14	0.47	0	0	0	0	0.19	0.11	0	0	0.35	0.23	0.13	0.11	OAY74876.1(Cellulose synthase-like protein E6 [Ananas comosus])
TRINITY_DN10154_c0_g1	0.36	0.6	0.64	0.19	0.1	0.8	0.94	0.81	1.09	0.46	0.86	0.58	0.99	0.7	0.34	0.43	1.31	0.69	RLN35104.1(hypothetical protein C2845_PM03G15930 [Panicum miliaceum])
TRINITY_DN10155_c0_g1	0.12	0.24	0	0.24	0	0.17	5.03	3.37	0.72	2.4	3.53	3.22	15.1	13.85	12.77	2.48	2.71	7.53
TRINITY_DN10155_c3_g1	0	0	0	0	0	0	3.73	6.02	1.26	0.56	0.9	1.17	8.04	12.43	14.54	5.29	5.92	11.54
TRINITY_DN101562_c0_g1	0	0.44	0.16	0.34	0.37	0.46	0	0	0	0.27	0.24	0.3	0.32	0	0.3	0	0	0	AHZ94971.1(glyceraldehyde-3-phosphate dehydrogenase, partial [Lilium regale])
TRINITY_DN101563_c0_g1	73.45	84.44	74.78	88.67	88.2	64.87	92.92	83.75	87.01	85.86	70.41	68.09	58.05	38.48	57.98	56.89	85.48	68.03	XP_010927772.1(light-regulated protein, chloroplastic [Elaeis guineensis])
TRINITY_DN10156_c0_g1	1.53	0.68	1.51	1.38	0.31	0.95	3.57	2.5	3.4	1.06	1.58	1.39	2.82	2.3	1.48	2.41	3.91	1.77
TRINITY_DN10157_c0_g1	0.16	0.06	0.18	0.11	0.07	0	0.11	0.11	0.09	0.05	0	0.03	0.05	0	0.03	0	0.13	0.13
TRINITY_DN10158_c0_g1	0.54	0.16	0	0.83	0	0.5	0.33	0.97	0.58	0	0.13	0	0.7	0.72	0.33	0.47	0.72	0.47
TRINITY_DN101591_c0_g1	0	0	0	0	0	0.51	0	0.35	0	0	0	0	0	0	0.52	0	0	0.47
TRINITY_DN10159_c0_g1	0	0	0	0	0	0	0	0.11	0	0.06	0.06	0	0.7	0.06	0.14	0.07	0	0
TRINITY_DN1015_c0_g1	5.14	6.38	5.62	7.19	3.96	3.9	1.5	0.9	1.08	4.27	5.6	4.89	2.11	2.52	3.41	1.73	2.05	3.06	XP_008781920.1(probable cation transporter HKT6 [Phoenix dactylifera])
TRINITY_DN101600_c0_g1	18.01	31.53	36.15	43.34	18.33	17.03	63.97	49.42	34.69	12.36	16.55	15.3	38.99	21.61	21.29	44.06	20.22	35.25	EPS74494.1(hypothetical protein M569_00260, partial [Genlisea aurea])
TRINITY_DN101606_c0_g1	0.63	0.55	0.6	0.87	1.16	1.09	0.2	0.39	0.25	0.39	0.44	0.35	0.21	0.23	0.34	0.31	0.46	0.49	XP_008812119.1(N-acetyl-D-glucosamine kinase-like [Phoenix dactylifera])
TRINITY_DN10160_c0_g1	5.04	1.1	1.52	1.27	2.72	7.59	1.21	0.98	1.36	2.33	2.38	2.97	0.91	1.39	1.39	0.47	0.95	1.03	XP_018856786.1(PREDICTED: dirigent protein 22-like [Juglans regia])
TRINITY_DN10160_c0_g2	0.04	0.05	0.03	0.1	0.06	0.15	0.22	0.03	0.11	0.06	0.17	0.03	0.06	0.08	0.02	0.1	0.05	0.09	XP_027066553.1(dirigent protein 22-like [Coffea arabica])
TRINITY_DN10161_c0_g2	0.27	0.09	0.32	0	0.03	0	0.03	0	0	0.23	0.14	0.03	0.04	0	0.09	0.24	0	0
TRINITY_DN101622_c0_g1	0.2	0	0	0	0	0	0	0	0	0	0	0	0	0	0	0	0	0
TRINITY_DN101623_c1_g5	0.05	0	0.06	0.33	0.5	0.87	0	0.05	0.16	0.11	0	0	0.35	0	0	0	0	0
TRINITY_DN10162_c0_g1	3.79	2.89	2.39	3.36	4.02	3.82	2.67	3.16	3.54	3.48	3.47	3.24	2.81	3.52	3.76	2.8	3.08	3.79	XP_010912971.1(beta-1,4-mannosyl-glycoprotein 4-beta-N-acetylglucosaminyltransferase isoform X2 [Elaeis guineensis])
TRINITY_DN10163_c0_g1	0.98	0.81	0.58	0.56	0.55	0.51	2.62	1.56	2.38	0.5	1.5	0.95	1.23	1.24	0.96	1.87	1.02	1.33
TRINITY_DN10164_c0_g1	3.64	3.64	4.24	3.72	4.89	4.31	4.7	4.51	4.88	3.32	3.52	3.41	2.78	2.76	3.15	3.78	4.07	4.22	XP_010930524.1(CCR4-NOT transcription complex subunit 11 [Elaeis guineensis])
TRINITY_DN10165_c0_g1	0.01	0	0	0	0	0	0.15	0.09	0	0.1	0.11	0.07	0.89	0.49	0.39	0.25	0.12	0.19
TRINITY_DN101669_c0_g1	46.12	24.64	18.89	30.62	42.89	39.87	55.74	53.4	87.23	45.75	55.45	45.33	14.88	23.54	45.28	36.24	56.58	45.13	XP_008809438.1(probable aquaporin PIP2-6 [Phoenix dactylifera])
TRINITY_DN10166_c0_g1	69.38	96.21	136.96	105.72	85.97	76.98	149.45	157.86	146.64	65.53	72.3	69.37	111.88	84.12	62.16	123.77	95.89	100.6	XP_019448209.1(PREDICTED: WD-40 repeat-containing protein MSI4-like [Lupinus angustifolius] )
TRINITY_DN10166_c5_g1	0.22	0.2	0	0.15	0	0.27	0.37	0.05	0.34	0.17	0.11	0.19	0	0	0.19	0.4	0.21	0.07
TRINITY_DN101676_c0_g1	10	7.92	7.63	8.08	9.12	8.01	25.8	25.64	23.45	15.83	16.24	15.25	18.03	18.86	19.84	22.73	21	20.62	XP_008782551.1(PRA1 family protein F3-like [Phoenix dactylifera])
TRINITY_DN10167_c1_g1	57.11	52.95	47.35	61.42	56.59	62.84	28.33	33.13	34.47	53.18	49.45	51.14	31.2	33.72	38.26	38.57	40.95	39.16	PIA36297.1(hypothetical protein AQUCO_03400296v1 [Aquilegia coerulea])
TRINITY_DN10168_c0_g1	6.84	6.35	6.65	6.36	7.74	6.85	8.94	9.15	11.46	5.78	5.96	6.26	5.4	5.54	5.92	7.53	8.55	8.14	XP_009384611.1(PREDICTED: phosphoinositide phosphatase SAC6 [Musa acuminata subsp. malaccensis])
TRINITY_DN101699_c1_g1	0.05	0.2	0.16	0.19	0.19	0.12	0.1	0.28	0.3	0.12	0.15	0.26	0.12	0.18	0.05	0.17	0.18	0.23
TRINITY_DN10169_c0_g1	6.69	7.65	11.96	9.12	9.69	8.26	13.68	14.39	16.79	7.52	8.07	7.63	8.56	7.73	7.58	11.95	11.64	13.17	XP_020251632.1(ribosomal RNA small subunit methyltransferase nep-1 [Asparagus officinalis] )
TRINITY_DN10169_c0_g2	0.02	0.01	0.02	0	0.02	0	0.34	0.42	0.36	0.02	0.05	0.06	0.06	0.08	0.12	0.25	0.32	0.16
TRINITY_DN10169_c1_g1	196.44	226.55	163	226.15	248.64	245.84	47.23	51.26	46.8	126.9	150.49	147.49	47.23	59.34	57.98	72.45	59.68	51.52	XP_020081938.1(glutelin type-A 1-like isoform X2 [Ananas comosus])
TRINITY_DN1016_c0_g1	5.41	5.97	8.93	5.83	7.5	5.59	10.75	11.41	14.78	5.22	5.51	4.97	7.29	5.67	5.71	9.23	10.09	9.37	XP_020079986.1(probable protein S-acyltransferase 15 [Ananas comosus] )
TRINITY_DN1016_c1_g1	0	0	0.59	0	0	0	1.47	0.6	0.71	0	0	0	0	0.42	0	0	0.27	0	PNX69125.1(putative copia-type protein, partial [Trifolium pratense])
TRINITY_DN1016_c2_g1	0.02	0.04	0.02	0	0	0.01	0.08	0.09	0.07	0.02	0.04	0.04	0.12	0.11	0.09	0.1	0.15	0.05
TRINITY_DN101701_c0_g1	0	0	0	0	0	0	0.92	0	0	0	0	0	0	0	0	0	0	0
TRINITY_DN10170_c0_g1	0.02	0	0.02	0.02	0.04	0.02	0.18	0.08	0.03	0.11	0.06	0.09	0.38	0.29	0.47	0.29	0.08	0.42
TRINITY_DN10171_c0_g1	0.9	0.74	0.68	0.83	1.07	1.26	0.89	1.01	1.39	0.89	1.06	0.94	0.6	0.81	0.88	0.83	0.98	1.1	AIY60783.1(rhomboid protein Lilbr6814, partial [Lilium brownii])
TRINITY_DN101722_c1_g1	52.64	57.35	71.41	57.99	59.6	59.84	134.19	133.96	140.15	52.04	51.02	46.92	60.11	51.8	48.04	90.55	77.68	85.73
TRINITY_DN101729_c0_g1	0	0	0	0	0	0	0	0	0	0	0	0	0.17	0	0.07	0	0	0	AAD02267.1(ClpC protease (chloroplast) [Spinacia oleracea])
TRINITY_DN10172_c1_g1	0.06	0.03	0.07	0.04	0.04	0.04	0.17	0.16	0.17	0.04	0.01	0.02	0.04	0.05	0.04	0.09	0.06	0.11
TRINITY_DN10173_c1_g3	0.05	0	0	0	0.07	0	0.91	0.61	0	0	0.1	0	0.08	0	0	0.06	0.12	0
TRINITY_DN10174_c0_g1	0.18	0.13	0.29	0.23	0.48	0.37	0.1	0.04	0.02	0.25	0.16	0.14	0.11	0.08	0.06	0.1	0.02	0.05	RLM75663.1(phospholipid-hydroperoxide glutathione peroxidase [Panicum miliaceum])
TRINITY_DN101759_c0_g1	0.16	0.09	0.11	0.15	0.18	0.31	0.14	0.14	0.26	0.1	0.1	0.11	0.1	0.18	0.14	0.22	0.35	0.13
TRINITY_DN10175_c0_g1	0.11	0.21	0.54	0.52	0.51	0.24	0.06	0.3	0.09	0.06	0.18	0.19	0.23	0.09	0.04	0.11	0.12	0.19	XP_007205822.1(protein LIGHT-DEPENDENT SHORT HYPOCOTYLS 5 [Prunus persica] )
TRINITY_DN101768_c1_g1	0.06	0.07	0	0.08	0.03	0.07	0.32	0.19	0.4	0	0.04	0.04	0	0	0.07	0.14	0.28	0.24	OAY85076.1(Transposon TX1 uncharacterized 149 kDa protein [Ananas comosus])
TRINITY_DN10176_c0_g1	0.18	0.05	0.05	0	0.19	0	0.24	0.09	0	0.14	0.09	0.15	0	0	0	0	0.23	0.11
TRINITY_DN10177_c0_g1	0.06	0	0	0.03	0.02	0.05	0.07	0.06	0.04	0.03	0.01	0.06	0.26	0.14	0.23	0.2	0.18	0.11
TRINITY_DN101781_c0_g1	1.38	3.77	1.13	2.96	2.07	1.89	2.22	0.55	1.25	2.53	1.07	1.01	0.71	2.42	2.91	2.54	1.96	0.8	NP_001146247.1(uncharacterized LOC100279820 [Zea mays] )
TRINITY_DN10178_c0_g1	40.41	6.96	7.18	0.84	4.11	3.37	638.16	519.74	344.2	342.55	312.48	329.09	1603.22	1412.5	1375.87	763.91	693.34	609.46	XP_002281394.1(PREDICTED: 18.2 kDa class I heat shock protein [Vitis vinifera])
TRINITY_DN101792_c0_g1	0	0.02	0.02	0.01	0.03	0.01	0.04	0.13	0.02	0.01	0.01	0	0.4	0.36	0.23	0.37	0.08	0.17
TRINITY_DN101792_c1_g3	0	0	0	0	0	0	1.77	0	0.69	0	0	0	0.14	0.17	0.6	0	0	0
TRINITY_DN101794_c0_g1	2.1	1.44	0	0.35	1.47	0.72	0.85	2.62	1.81	1.06	1.16	1.11	0.81	2.63	2.15	2.4	2.52	2.52	THU54923.1(hypothetical protein C4D60_Mb11t01160 [Musa balbisiana])
TRINITY_DN10179_c0_g1	19.18	16	18.29	24.51	21.87	18.22	5.82	6.22	8.27	10.44	12.23	10.32	2.61	2.79	3.55	5.8	8.18	8.34
TRINITY_DN1017_c0_g1	11.5	13.76	17.34	16.6	21.3	14.32	33.11	31.16	26.68	13.09	12.41	12.17	16.72	14.52	16.31	30.76	22.89	27.68	XP_010918049.1(YTH domain-containing protein ECT4 isoform X2 [Elaeis guineensis])
TRINITY_DN10180_c0_g1	1.68	1.66	2.26	2.76	2.73	4.46	1.38	1.66	2.43	0.32	0.34	0.55	0.68	0.73	0.63	0.83	1.13	1.57
TRINITY_DN101820_c0_g1	0	0	0	0	0	0	0	0	0.23	0	0	0	0	0	0	0	0	0
TRINITY_DN10182_c0_g1	12.74	14.6	15.58	14.99	17.9	14.84	18.5	20.94	15.78	13.14	12.39	12.29	10.93	10.62	9.79	15.7	13.17	12.83	XP_010918637.1(4-coumarate--CoA ligase-like 1 [Elaeis guineensis])
TRINITY_DN101835_c0_g1	0.59	0.87	0.33	0	0.22	0.18	0	0	0	0	0.71	0.86	0	0	0.18	0.17	0.79	0	PNY00183.1(F-box family protein, partial [Trifolium pratense])
TRINITY_DN101836_c0_g1	0	0.3	0	0.6	0	0	0	0.66	1.05	0	0.24	0	0	0	0	0	0.7	0
TRINITY_DN10183_c0_g1	20.27	10.69	16.92	9.91	13.12	39.7	9.86	9.93	9.96	22.79	19.7	23.36	9.35	9	13.45	9.57	12.93	12.82	ALO18843.1(60S ribosomal protein L28 [Lilium davidii var. unicolor])
TRINITY_DN10183_c0_g2	140.85	125.5	136.57	124.92	148.6	213.66	128.81	136.68	169.89	145.61	131.3	149.59	107.07	99.62	120.24	127.66	139.1	154.39	ALO18843.1(60S ribosomal protein L28 [Lilium davidii var. unicolor])
TRINITY_DN101846_c0_g1	0	0	0	0	0	0	0	0	0	0	0	0	0	0	0	0	0	0	XP_018852436.1(PREDICTED: 30S ribosomal protein S5, chloroplastic [Juglans regia])
TRINITY_DN10184_c0_g1	1.69	1.6	1.59	1.21	1.64	0.69	10.39	7.76	6.92	1.25	1.67	1.92	4.36	2.59	3.83	4.81	6.32	4.2
TRINITY_DN10184_c0_g2	0.09	0	0	0	0	0.32	0.33	0.24	0.39	0.09	0.17	0.1	1.05	0.28	0.62	0.61	0.45	0.21	XP_020270821.1(LOW QUALITY PROTEIN: crocetin glucosyltransferase, chloroplastic-like [Asparagus officinalis])
TRINITY_DN10185_c0_g1	0.04	0.03	0	0.02	0.01	0	1.52	0.49	0.39	0.04	0.04	0.05	0.27	0.17	0.16	0.41	0.13	0.2
TRINITY_DN10186_c0_g1	1.8	1.13	3.69	2.82	1.4	1.47	1.16	1.05	1.27	2.25	2.43	1.88	1.06	1.46	1.49	1.61	2.62	0.73	XP_021679986.1(eukaryotic translation initiation factor NCBP-like isoform X2 [Hevea brasiliensis])
TRINITY_DN101876_c0_g1	117.29	120.7	96.74	98.52	107.93	100.76	99	122.33	168.29	112.54	117.91	110.04	64.04	75.7	83.09	100.22	115.01	115.86	XP_008783132.1(triose phosphate/phosphate translocator, chloroplastic isoform X1 [Phoenix dactylifera])
TRINITY_DN10187_c0_g2	0.07	0.04	0.12	0.12	0.07	0.02	0.32	0.36	0.62	0.05	0.06	0.06	0.08	0.16	0.16	0.28	0.23	0.26
TRINITY_DN101883_c0_g1	0.36	0.42	0	0	0	0	0.89	0.98	0.52	0.13	0.58	0	0.83	0.39	0.58	0.41	0.32	0.7	XP_020258057.1(uncharacterized protein LOC109834445 [Asparagus officinalis])
TRINITY_DN101886_c0_g1	121.29	165.75	197.32	171.72	198.56	144.95	134.74	173.54	156.51	125.99	122.67	108.35	129.21	106.19	85.92	122.63	121.89	121.38	THU68985.1(hypothetical protein C4D60_Mb08t09590 [Musa balbisiana])
TRINITY_DN10188_c0_g1	2.18	1.67	2.15	2.24	1.68	1.81	2.64	2.26	2.71	1.9	3.12	2.07	1.66	1.88	1.38	1.84	2.71	1.58	KYP39959.1(Retrovirus-related Pol polyprotein from transposon TNT 1-94 [Cajanus cajan])
TRINITY_DN10188_c1_g1	0.08	0.03	0.02	0.07	0.04	0.06	0.22	0.21	0.24	0.09	0.13	0.13	0.15	0.16	0.18	0.24	0.32	0.18	OTF96274.1(hypothetical protein HannXRQ_Chr15g0492251 [Helianthus annuus])
TRINITY_DN10188_c7_g1	0.34	0.41	0.64	0.4	0.36	0.26	0.62	0.48	0.35	0.29	0.28	0.25	0.2	0.2	0.2	0.4	0.35	0.19	XP_026656347.1(probable peptide/nitrate transporter At3g43790 isoform X4 [Phoenix dactylifera])
TRINITY_DN101896_c0_g1	0	0.27	0	0	0	0	1.62	0.44	1.52	2.64	0	0	2.05	0.07	0.3	1.18	1.48	1.66
TRINITY_DN101899_c0_g1	32.48	40.96	64.12	33.88	57.8	31.63	27.69	20.3	46.76	9.98	12.73	11.26	26.84	36.25	9.41	45.42	36.89	28.09	PLY70556.1(hypothetical protein LSAT_1X75540 [Lactuca sativa])
TRINITY_DN10189_c0_g1	3.7	3.73	4.24	4.27	4.77	4.19	9.26	11.4	10.14	3.42	3.45	3.45	4.58	4.18	4.24	7.67	6.53	5.82	RRT63326.1(hypothetical protein B296_00036233 [Ensete ventricosum] )
TRINITY_DN10189_c0_g3	0.04	0.05	0	0.01	0.03	0.02	0.29	0.28	0.28	0.04	0.08	0.06	0.09	0.08	0.07	0.2	0.17	0.07
TRINITY_DN1018_c0_g1	5.37	5.82	5.33	6.64	9.19	7.28	4.94	6.19	6.4	4.21	4.31	4.04	3.75	3.76	4.33	5.93	4.93	5.51	XP_010911996.1(UPF0496 protein 4 [Elaeis guineensis])
TRINITY_DN1018_c0_g4	3.09	3.77	4.5	3.98	4.24	3.07	1.83	2.25	2.03	2.4	2.87	2.71	1.92	2.21	2.11	2.74	2.39	2.45	XP_010911996.1(UPF0496 protein 4 [Elaeis guineensis])
TRINITY_DN101905_c0_g1	0.4	0.64	0.1	0.34	0	0.54	0.55	0.55	0.7	0.42	0.46	0.26	0.05	0	0.37	0.47	0.9	0	RVW31691.1(Retrovirus-related Pol polyprotein from transposon TNT 1-94 [Vitis vinifera])
TRINITY_DN10190_c0_g1	0.69	1.3	1.5	1.86	1.21	0.59	1.62	1.31	0.91	0.58	0.9	0.74	1.1	1.28	0.88	1.45	0.85	1.15	XP_019705856.1(probable amino-acid acetyltransferase NAGS1, chloroplastic [Elaeis guineensis])
TRINITY_DN101916_c0_g1	0	0	0	0	0	0	0	0	0	0	0	0	0	0	0	0	0	0
TRINITY_DN10191_c0_g1	0.92	0.93	1.23	1.19	1.21	1.02	0.92	0.77	0.67	0.93	1	0.87	0.85	0.86	0.83	0.94	1.14	1.02	XP_010929816.1(putative membrane-bound O-acyltransferase C24H6.01c isoform X4 [Elaeis guineensis] )
TRINITY_DN10191_c1_g1	0.33	0.28	0.09	0.24	0.36	0.41	0.54	0.37	0.47	0.09	0.16	0.14	0.23	0.24	0.27	0.49	0.56	0.32	XP_020267947.1(uncharacterized protein LOC109843420, partial [Asparagus officinalis])
TRINITY_DN10191_c1_g2	45.38	57.84	63.87	60.63	69.38	51.77	39.13	42.96	51.93	38.7	40.49	39.08	32.49	29.11	30.32	44.15	47.65	48.51	XP_019703936.1(pectin acetylesterase 12 [Elaeis guineensis] )
TRINITY_DN10191_c2_g1	0.23	0.16	0.13	0.17	0.24	0.24	0.46	0.56	0.66	0.31	0.22	0.27	0.17	0.31	0.37	0.48	0.51	0.46	XP_010943198.1(LOW QUALITY PROTEIN: probable LRR receptor-like serine/threonine-protein kinase At4g37250 [Elaeis guineensis])
TRINITY_DN10191_c3_g2	0.05	0.08	0.05	0.1	0	0.03	0.03	0.09	0.04	0.12	0.07	0.13	0.04	0.05	0.03	0.03	0.14	0.14
TRINITY_DN101928_c0_g1	0.68	0.78	1.11	0.8	1.05	0.76	0.6	0.37	0.37	0.88	0.77	0.76	0.57	0.53	0.95	0.78	0.53	1.03	XP_019414735.1(PREDICTED: alcohol dehydrogenase-like [Lupinus angustifolius] )
TRINITY_DN101929_c0_g1	0.05	0	0.14	0	0.1	0.09	0.07	0.12	0.12	0	0	0.17	0.02	0.08	0.06	0.03	0.09	0.06
TRINITY_DN10192_c1_g1	0.05	0.04	0.02	0.03	0.01	0	0.11	0.11	0.07	0.06	0.06	0.08	0.17	0.13	0.05	0.12	0.09	0.13	KYP76436.1(Retrovirus-related Pol polyprotein from transposon TNT 1-94 [Cajanus cajan])
TRINITY_DN101938_c1_g1	0	1.23	1.9	1.15	0	0	4.39	0.64	3.46	0.6	0.5	0	1.4	0.56	0	0.16	0.73	0
TRINITY_DN10193_c0_g1	0.48	0.22	0.29	0.36	0.37	0.36	0.93	0.73	0.72	0.3	0.32	0.39	0.35	0.33	0.26	0.49	0.84	0.65	XP_010935267.1(BTB/POZ domain-containing protein At2g30600 [Elaeis guineensis] )
TRINITY_DN10194_c0_g1	0.31	0.05	0.13	0.02	0.02	0.1	45.84	21.51	6.16	11.41	11.27	11.46	74.3	76.49	61.11	18.06	15.21	38.85	RVX19648.1(hypothetical protein CK203_005052 [Vitis vinifera])
TRINITY_DN10194_c1_g2	0	0.04	0	0	0	0	0.24	0.03	0.06	0.18	0.16	0.17	0.79	0.92	0.78	0.28	0.13	0.18	RVX21518.1(hypothetical protein CK203_002347 [Vitis vinifera])
TRINITY_DN10194_c2_g1	0.14	0.18	0.27	0.19	0	0.09	8.42	3.72	2.59	3.4	3.16	3.24	9.75	10.82	12.2	3.52	3.81	6.11	PKI72750.1(hypothetical protein CRG98_006835 [Punica granatum])
TRINITY_DN10194_c2_g2	0.55	0.07	0	0	0	0	13.81	5.47	1.57	3.92	4.37	5.44	14.87	15.46	10.03	4.16	1.49	3.48
TRINITY_DN10194_c6_g1	0	0	0	0	0	0	2.14	0	0	1.54	0	0	1.15	0	0.82	0	0	0.74	RVW14407.1(Transposon Ty3-I Gag-Pol polyprotein [Vitis vinifera])
TRINITY_DN101955_c0_g1	0	0	0	0	0	0	0.49	0.37	0	0	0	0	0	0	0	0	0	0	AXS77028.1(2-methyl-6-phytylbenzoquinol methyltransferase, partial [Chamaerops humilis var. humilis])
TRINITY_DN10195_c0_g1	6.76	6.21	7.68	8.47	8.09	5.43	5.5	9.43	10.06	5.66	8.08	7.11	5.68	5.91	5.74	6.36	10.43	9.77	XP_015615156.1(pentatricopeptide repeat-containing protein At3g49240, mitochondrial [Oryza sativa Japonica Group] )
TRINITY_DN10196_c0_g1	0.06	0.07	0.06	0.04	0.17	0.02	0.1	0.14	0.27	0.1	0.02	0.07	0.04	0.04	0.12	0.03	0.18	0.19
TRINITY_DN10197_c0_g1	10.69	10.54	11.29	11.35	13.08	12.97	10.61	11.54	15.21	10.47	10.61	10.89	7.54	8.11	8.91	11.11	12.39	11.39	XP_006853858.1(uncharacterized protein LOC18443609 [Amborella trichopoda] )
TRINITY_DN10197_c0_g3	0.09	0	0.04	0	0.03	0.07	0.2	0.12	0.07	0.01	0.01	0.03	0.08	0.08	0.06	0.15	0.05	0.09
TRINITY_DN101982_c0_g1	413.46	139.01	119.27	16.28	26.96	54.93	1427.89	1130.85	751.68	1313.36	1186.62	1258.19	2838.56	3119.2	3208.5	2592.8	2140.6	2121.06
TRINITY_DN101987_c1_g1	0.97	0.73	0.93	0.6	0.49	0.48	0.95	0.8	2.17	0.41	0.31	0.35	0.73	0.59	0.39	1.72	1.04	1.29	XP_020112123.1(uncharacterized protein LOC109726747 [Ananas comosus])
TRINITY_DN10198_c0_g1	4.45	3.16	4.43	3.73	5.14	4.24	6.15	6	5.21	3.87	4.3	3.88	3.29	3.2	4.54	5.68	6.09	6.25	XP_010926900.1(uncharacterized protein LOC105049063 [Elaeis guineensis] )
TRINITY_DN101999_c0_g1	0.05	0.08	0.08	0.12	0.1	0.19	0.25	0.23	0.09	0.08	0.04	0.15	0.07	0.12	0.09	0.09	0.07	0.06	PPR96467.1(hypothetical protein GOBAR_AA24193 [Gossypium barbadense])
TRINITY_DN10199_c0_g1	0	0	0	0	0	0	0.13	0.06	0.01	0.01	0.02	0.01	0.36	0.23	0.31	0.15	0.06	0.09
TRINITY_DN10199_c1_g1	0.05	0.06	0.06	0.08	0.07	0.07	0.06	0.09	0.04	0.05	0.07	0.08	0.05	0.05	0.03	0.05	0.03	0.05	XP_008775328.1(pentatricopeptide repeat-containing protein At1g03540 [Phoenix dactylifera])
TRINITY_DN1019_c0_g1	2.56	2.18	2.67	3.16	2.54	5.42	1.76	1.88	1.04	1.26	1.38	1.69	0.55	0.77	0.85	1.56	1.6	1.18
TRINITY_DN1019_c0_g2	0.03	0.06	0.07	0.31	0.15	0.16	0.05	0.07	0.13	0	0.02	0.05	0.08	0.04	0	0.08	0.1	0.04
TRINITY_DN101_c0_g1	6.49	8.21	9.39	10.26	12.33	9.53	5.17	5.9	4.33	5.08	5.52	5.12	5.16	4.36	4.06	6.35	5.73	5.59	XP_017700942.1(protein NETWORKED 1D-like isoform X1 [Phoenix dactylifera] )
TRINITY_DN102001_c0_g1	0.64	0.76	0	1.02	0.65	0.79	0	0.75	0.9	0.23	0	0.26	0	0.46	0	0	0	0.75	ONK59784.1(uncharacterized protein A4U43_C08F10600 [Asparagus officinalis])
TRINITY_DN102005_c0_g1	1.56	0	0.36	2.16	0.49	0.39	0	0.27	0.85	0.73	0.6	0.38	0.28	1.01	0	0	0.43	1.81	XP_008795362.1(zinc finger CCCH domain-containing protein 17-like [Phoenix dactylifera])
TRINITY_DN10200_c0_g1	0.43	0.3	0.23	0.29	0.34	0.43	0.22	0.22	0.14	0.36	0.27	0.35	0.1	0.25	0.15	0.22	0.14	0.14	XP_010943339.1(UDP-glycosyltransferase 89B2 [Elaeis guineensis])
TRINITY_DN102016_c0_g1	0.32	0.18	1.42	0.5	0	1.56	2.25	1.61	0.4	0.26	0	0.38	0.37	0.38	0.43	0.93	0.54	0.95
TRINITY_DN10201_c0_g1	0.04	0.02	0.03	0.01	0.02	0.01	0.22	0.21	0.21	0.05	0.14	0.18	0.71	0.64	0.42	0.38	0.54	0.34
TRINITY_DN102021_c0_g1	0	0	0	0	0	0	0.07	0.14	0.06	0.11	0.05	0.07	0.33	0.21	0.24	0.34	0.37	0.73	XP_019055113.1(PREDICTED: uncharacterized protein LOC104608153 [Nelumbo nucifera])
TRINITY_DN10202_c0_g1	0.09	0	0.05	0	0	0	0.69	0.29	0.33	0.04	0.09	0.05	0.04	0.09	0.15	0.15	0.16	0.31
TRINITY_DN10202_c0_g2	0.68	0.11	0.31	0.6	0.51	0.67	0.55	0.52	0.84	0.76	0.75	0.52	0.29	0.46	0.56	0.92	1.59	1.39	XP_020577607.1(homeobox-leucine zipper protein ROC3 isoform X3 [Phalaenopsis equestris])
TRINITY_DN10202_c0_g3	0.31	0.18	0.37	0.25	0.44	0.39	0.32	0.4	0.42	0.35	0.32	0.3	0.19	0.24	0.28	0.36	0.59	0.52	XP_010919976.1(homeobox-leucine zipper protein ROC3 [Elaeis guineensis])
TRINITY_DN10202_c0_g4	0.07	0.04	0	0.1	0.15	0.04	0.79	0.59	0.28	0.11	0.11	0.12	0.06	0.2	0.04	0.13	0.05	0.36	RWW26933.1(hypothetical protein GW17_00008663 [Ensete ventricosum])
TRINITY_DN10202_c1_g1	14.65	13.41	14.17	13.7	15.22	15.36	11.64	12.57	13.02	13.21	14.62	14.73	7.97	10.79	12.38	16.78	17.32	17.74	XP_006339457.1(PREDICTED: homeobox-leucine zipper protein ANTHOCYANINLESS 2 [Solanum tuberosum])
TRINITY_DN10202_c2_g2	0.02	0.04	0.08	0.05	0.1	0.07	0.09	0.13	0.08	0.04	0.07	0.04	0.07	0.1	0.11	0.08	0.07	0.08	XP_028245983.1(uncharacterized protein LOC114423424 isoform X5 [Glycine soja] )
TRINITY_DN10202_c2_g3	2.7	2.3	2.45	2.92	4.03	3.97	2.65	3.3	3.15	2.7	2.06	2.68	1.79	2.07	2.68	2.29	2.07	2.71	XP_010937847.1(putative serine/threonine-protein kinase-like protein CCR3 [Elaeis guineensis])
TRINITY_DN10202_c2_g4	0.85	1.08	1.37	0.94	1.11	1.07	1.35	1.3	1.61	0.81	1	0.78	0.9	0.85	0.93	1.1	0.92	1.02	XP_008778354.1(apoptosis inhibitor 5-like protein API5 [Phoenix dactylifera])
TRINITY_DN102031_c0_g1	1.24	1	0.49	0.99	0.5	1.54	0.36	1.44	1.65	0.86	0.77	0.9	0.38	0.11	2.04	0.91	0.56	1.06	XP_027942502.1(chlorophyll a-b binding protein 7, chloroplastic [Vigna unguiculata])
TRINITY_DN10203_c0_g1	0.06	0.08	0.3	0.27	0.32	0.21	0.28	0.52	0.03	0.11	0.04	0.01	0.18	0.03	0.02	0.04	0.06	0.16	XP_008775027.1(protein LURP-one-related 5-like [Phoenix dactylifera])
TRINITY_DN102045_c0_g1	2.54	2.15	1.62	2.38	2.55	2.24	2.39	2.34	3.06	1.79	1.84	1.9	1.12	1.5	1.77	2.28	2.22	2.33	XP_019704719.1(protein MALE DISCOVERER 2 isoform X2 [Elaeis guineensis])
TRINITY_DN102048_c0_g1	0.02	0.03	0.02	0.02	0.01	0.02	0.25	0.19	0.1	0.02	0.02	0.01	0.29	0.35	0.19	0.31	0.27	0.14	XP_020267947.1(uncharacterized protein LOC109843420, partial [Asparagus officinalis])
TRINITY_DN102048_c1_g1	0	0.04	0.02	0.02	0	0	0.1	0.22	0	0	0	0	0.23	0.1	0.1	0.13	0.02	0.04
TRINITY_DN10204_c0_g1	0.18	0.18	0.13	0.19	0.05	0.14	0.14	0.22	0.08	0.22	0.24	0.15	0.1	0.17	0.24	0.14	0.22	0.16	XP_026663531.1(pentatricopeptide repeat-containing protein At5g66500, mitochondrial [Phoenix dactylifera] )
TRINITY_DN10205_c0_g1	1.92	3.35	2.42	3.08	2.42	1.38	0.59	0.85	1.16	0.8	1.19	1.45	0.59	0.43	0.65	0.47	1.16	0.89	PNX69499.1(retrovirus-related Pol polyprotein from transposon TNT 1-94 [Trifolium pratense])
TRINITY_DN10205_c0_g2	3719.06	2554.98	1819.26	3064.96	2161.21	3298.57	1395.36	1735.53	2168.49	2828.45	3317.86	3389	1231.37	2133.96	2368.13	1872.72	2003.19	2714.24	O22572.1(RecName: Full=Ribulose bisphosphate carboxylase small chain 2, chloroplastic; Short=RuBisCO small subunit 2; Flags: Precursor )
TRINITY_DN10205_c1_g1	2.45	2.99	2.98	3.39	2.22	2.8	0.97	0.63	1.38	2.36	3.75	2.62	0.29	1.09	1.61	1.01	0.88	0.6
TRINITY_DN10205_c42_g1	5942.82	4489.06	2952.73	4793.35	3691.62	5545.51	2002.36	2682.96	3191.99	4760.64	5175.18	5555.11	2138.83	3652.93	3834.39	3005.58	3306.7	4083.25	O24634.1(RecName: Full=Ribulose bisphosphate carboxylase small chain 1/4, chloroplastic; Short=RuBisCO small subunit 1/4; Flags: Precursor )
TRINITY_DN10205_c7_g1	2.15	0.46	1.54	2.35	3.31	1.46	1.63	3.98	5.21	1.11	1.5	1.86	0.35	1.68	1.22	1.12	2.4	2.06
TRINITY_DN102062_c0_g1	17.33	8.76	4.16	11.1	11.21	20.47	2.7	1.84	1.84	10.5	8.5	9.7	1.92	2.85	4.63	4.21	3.18	3.84	AHZ94971.1(glyceraldehyde-3-phosphate dehydrogenase, partial [Lilium regale])
TRINITY_DN10206_c0_g1	2.33	1.47	1.27	1.98	2.9	3.66	1.03	1.42	2.11	1.55	1.82	1.69	0.47	0.9	1.45	1.39	2.18	2.08	XP_008790632.1(uncharacterized protein LOC103707775 [Phoenix dactylifera])
TRINITY_DN102073_c0_g1	0	0.09	0	0	0	0.09	0.66	0.18	0.29	0.04	0.15	0.08	0.09	0.12	0.09	0.41	0.05	0.05
TRINITY_DN102075_c0_g1	12.76	14.75	18.06	14.66	14.27	4.91	8.02	5.47	7.96	9.83	8.81	9.2	5.11	5.6	8.27	6.7	6.37	6.13
TRINITY_DN10207_c0_g3	0.03	0.13	0.12	0.04	0.11	0.03	0.27	0.3	0.31	0.03	0.14	0.03	0.21	0	0.09	0.2	0.48	0.13
TRINITY_DN10208_c0_g1	2.27	2.51	3.73	2.7	2.94	2.91	2.13	2.8	2.92	2.06	2.18	2.02	1.69	1.6	1.77	2.23	2.59	2.27	XP_010912110.1(uncharacterized protein LOC105038115 isoform X1 [Elaeis guineensis])
TRINITY_DN10208_c1_g1	0.45	0.53	0.63	0.3	0.71	0.71	0.84	0.31	0.71	0.53	0.36	0.32	0.51	0.8	0.62	0.74	0.92	0.27	XP_010907677.1(uncharacterized protein LOC105034290 isoform X1 [Elaeis guineensis])
TRINITY_DN102093_c0_g1	279.79	405.52	414.47	349.58	404.06	264.22	284.78	356.93	437.21	362.26	297.26	327.79	276.34	253.21	271.97	344.33	426.9	359.73	XP_008809743.1(oxygen-evolving enhancer protein 2, chloroplastic-like [Phoenix dactylifera])
TRINITY_DN10209_c0_g1	0.2	0.21	0.28	0.26	0.39	0.16	0.49	0.23	0.63	0.18	0.18	0.1	0.22	0.34	0.44	0.59	0.76	0.54
TRINITY_DN1020_c0_g1	2.61	2.52	2.93	3	3.48	2.99	3.76	4.15	4.76	2.65	2.88	2.83	2.75	2.85	3.24	3.81	4.44	4.19	XP_008795027.1(LOW QUALITY PROTEIN: uncharacterized protein LOC103710884 [Phoenix dactylifera])
TRINITY_DN10210_c0_g1	5.03	4.85	3.99	3.64	3.12	2.61	18.62	13.65	13.65	5.01	4.84	3.85	9.21	4.28	4.48	10.09	11.66	5.29
TRINITY_DN10210_c1_g2	0.05	0.26	0.35	0.4	0.2	0.18	0.51	0.61	0.55	0.2	0.18	0.36	0.37	0.13	0.17	0.6	0.46	0.3
TRINITY_DN10210_c2_g1	1.61	1.28	1.07	1.32	1.21	0.95	4.55	2.61	4	0.88	2.07	2.05	2.07	2	2.02	2.4	3.51	2.66	OMO63131.1(Integrase, catalytic core [Corchorus capsularis])
TRINITY_DN10210_c2_g2	0.13	0.32	0.15	0.17	0	0	0.99	1.58	0.58	0.15	0.39	0	0.23	0.14	0.49	1.55	0.9	0.32
TRINITY_DN10210_c4_g1	0.25	0.18	0.08	0.37	0.03	0.03	0.14	0.32	0.04	0.1	0.33	0.17	0.08	0.19	0.03	0.18	0	0.03
TRINITY_DN10210_c6_g1	0	0	0.04	0.05	0	0.04	0.28	0.07	0.11	0.11	0.14	0.04	0.17	0	0.04	0.12	0.21	0.04
TRINITY_DN10210_c6_g2	0.21	0.29	0.09	0.05	0.11	0.1	0	0	0	0.04	0.04	0.05	0.28	0	0	0.05	0.05	0
TRINITY_DN102110_c0_g1	78.74	28.11	37.03	5.19	3.49	11.13	39.92	45.4	26.95	219.21	249.67	213.58	434.4	393.35	305.39	35.63	39.95	46.87	RXH77450.1(hypothetical protein DVH24_023724 [Malus domestica])
TRINITY_DN102114_c0_g1	0.37	0.52	1.09	0.51	0.62	0.7	1.41	1.19	0.62	0.29	0.28	0.28	0.64	0.5	0.54	0.67	0.65	0.86
TRINITY_DN102115_c0_g1	0	0	0	0.48	0	0	0	0	0.58	0	0	0	0	0	0	0	0	0
TRINITY_DN102116_c0_g1	0	0.1	0	0.11	0	0.43	0	0.08	0.13	0.09	0.17	0	0	0	0	0	0	0.1	XP_029123004.1(uncharacterized protein LOC105053587 isoform X3 [Elaeis guineensis])
TRINITY_DN10211_c0_g1	0.92	0.71	0.9	0.8	1.02	0.82	0.5	0.57	0.59	0.84	0.69	0.94	0.48	0.52	0.55	0.46	0.52	0.57	XP_010941638.1(protein NARROW LEAF 1 [Elaeis guineensis] )
TRINITY_DN10211_c0_g3	2.52	1.82	2.07	2.41	3.58	2.85	1.15	1.37	1.72	1.99	2.26	2.32	1.15	1.48	1.65	1.65	1.83	1.83	XP_010941638.1(protein NARROW LEAF 1 [Elaeis guineensis] )
TRINITY_DN102127_c0_g1	0.35	0.55	0.35	0.63	0.16	0.39	2.34	2.05	1.74	0.51	0.72	0.36	1.16	0.77	1.17	1.63	1.97	1.11	RVW45727.1(Transposon TX1 uncharacterized 149 kDa protein [Vitis vinifera])
TRINITY_DN102127_c1_g1	0	0	0	0	0	0	0	0	0.33	0	0	0.29	0	0	0	1.09	0	0.28	GAU23785.1(hypothetical protein TSUD_26930 [Trifolium subterraneum])
TRINITY_DN10212_c0_g1	0.01	0	0	0	0	0	0.04	0.09	0.03	0.09	0.05	0.05	0.43	0.28	0.24	0.09	0.07	0.03
TRINITY_DN10212_c0_g2	0.68	0.38	0.69	0.49	0.78	0.67	1.16	1.83	2.69	1.62	1.65	2.01	1.57	1.92	2.54	1.24	2.17	1.84	XP_020115214.1(peptidyl-prolyl cis-trans isomerase CYP40 [Ananas comosus] )
TRINITY_DN102149_c0_g1	0.05	0	0.07	0.04	0.03	0.06	0.04	0.06	0.11	0.02	0.04	0.09	0.24	0.15	0.13	0.07	0.14	0.16	RWR78533.1(Auxin efflux carrier [Cinnamomum micranthum f. kanehirae])
TRINITY_DN10214_c0_g1	0.03	0.02	0.04	0.01	0.01	0.02	0.38	0.22	0.2	0.01	0.02	0.02	0.04	0.07	0.06	0.13	0.13	0.09	OIT34550.1(putative ubiquitin-like-specific protease 2b [Nicotiana attenuata])
TRINITY_DN10214_c1_g1	0.21	1.88	0.09	0.11	0.03	0.13	2.05	0.74	0.42	0.16	0.63	0.13	0.54	1.11	0.18	1.47	0.17	0.35
TRINITY_DN10214_c1_g2	0	0	0	0.27	0.31	0	0.51	0.42	0.23	0.06	0.44	0.14	0.03	0.37	0.36	0.47	0.36	0.47
TRINITY_DN102155_c0_g1	0	0.16	0	0	0.19	0.11	0.12	0.53	0.29	0.1	0	0.05	0	0.15	0	0.22	0.06	0.17	XP_020088780.1(UDP-glycosyltransferase 73C6-like [Ananas comosus])
TRINITY_DN10215_c0_g1	2.11	0.31	0.23	3.14	0.42	0.45	250.32	143.81	46.07	50.42	44.36	50.52	318.49	303.16	278.28	94.24	91.64	170.71
TRINITY_DN10215_c0_g2	0	0	0	0	0	0	2.77	1.82	0.51	1.93	0.8	0.27	3.07	4.35	6.67	2.22	1.72	2.5
TRINITY_DN10215_c2_g1	0	0	0	0	0	0.04	9.22	2.77	1.82	4.17	2.16	2.03	14.55	14.15	15.53	6.51	3.09	4.95
TRINITY_DN10215_c2_g2	0	0	0	0	0	0	0	0	0.06	0.17	0	0	0.65	0.39	0.64	0.1	0.1	0.1
TRINITY_DN10215_c2_g3	0.13	0	0	0	0	0	4.88	2.78	0.89	3.73	3.29	6.05	15.22	16.34	17.7	2.53	2.89	7.23
TRINITY_DN10215_c2_g4	0	0	0	0	0	0	0	0.33	0	0	0	0	0	0	0	0	0	0
TRINITY_DN10216_c0_g1	0.38	0.65	0.66	1.15	0.85	0.6	1.31	1.2	1.59	0.34	0.66	0.8	0.89	0.59	0.25	1.3	1.18	0.86
TRINITY_DN10216_c0_g2	1.82	2.7	1.14	1.89	1.63	1.73	3.71	3.72	2.93	1.28	2.88	2.39	3.06	2.05	2.49	3.93	3.57	1.88
TRINITY_DN102179_c0_g1	144.42	147.71	112.72	100.11	154.79	121.42	44.6	56.26	57.89	145.5	124.13	140.3	89.39	93.04	121.19	85.66	87.33	119.2	XP_010264706.1(PREDICTED: chlorophyll a-b binding protein 6A, chloroplastic-like [Nelumbo nucifera])
TRINITY_DN10217_c0_g1	1.85	1.5	1.69	1.85	1.86	2.05	3.52	3.58	4.05	1.7	1.55	1.54	1.53	1.83	1.69	2.49	2.4	2.22	XP_010921500.2(peptide chain release factor PrfB2, chloroplastic [Elaeis guineensis])
TRINITY_DN102181_c0_g1	0.54	0.52	0.64	0.41	0.51	1.17	3.22	2.38	4.21	0.98	0.64	1.05	2.18	2.41	2.85	2.48	2.75	2.57	OAY80226.1(Calreticulin [Ananas comosus])
TRINITY_DN10219_c0_g1	0.03	0.05	0.06	0.09	0.03	0.06	0.54	0.5	0.6	0.05	0.05	0.05	0.08	0.1	0.12	0.34	0.13	0.21
TRINITY_DN10219_c0_g2	1.26	1.65	2	1.67	1.66	1.55	4.43	4.98	5.62	1.52	1.65	1.59	1.58	1.67	1.8	3.22	2.99	2.99	XP_026655881.1(zinc finger CCCH domain-containing protein 19-like isoform X2 [Phoenix dactylifera])
TRINITY_DN10219_c0_g3	0.05	0	0.05	0.16	0	0.06	0.67	0.38	0.42	0	0.1	0	0.08	0.21	0.08	0.44	0.33	0.12
TRINITY_DN10219_c1_g2	0.04	0	0	0.03	0	0	0.5	0.25	0.25	0.08	0.08	0.07	0.05	0.17	0	0.17	0.24	0.12
TRINITY_DN1021_c0_g1	12.98	8.52	10.71	8.85	10.84	17.37	2.19	2.11	2.09	13.13	11.69	13.08	3.96	4.9	5.5	2.65	2.51	3.09	RWR77803.1(60S ribosomal protein L6 [Cinnamomum micranthum f. kanehirae])
TRINITY_DN102206_c0_g1	0.61	0	0.26	0	0	0.29	152.29	68.63	19.85	16.91	13.65	16.38	118.8	112.34	112.45	55.83	51.04	94.77
TRINITY_DN102207_c0_g1	0.15	0.09	0.26	0.4	0	0	0.6	0.58	0.23	0.08	0.38	0.09	0	0.08	0.37	0.27	0.1	0.09
TRINITY_DN10220_c0_g1	8.38	9.35	13.48	12.28	14.57	8.79	1.18	2.74	2.29	8.12	5.13	6.54	2.8	1.86	1.26	1.23	1.39	2.26	XP_023730211.1(actin-depolymerizing factor 5 [Lactuca sativa] )
TRINITY_DN102219_c0_g1	1.02	1.45	1.49	1.86	0.54	0.99	0.35	0.34	0	1.17	1.69	1.15	0.72	1.01	2.65	0.3	1.06	1.1	XP_019080684.1(PREDICTED: probable aldo-keto reductase 1 isoform X2 [Vitis vinifera])
TRINITY_DN102219_c0_g3	0.58	0.2	0.64	1.6	1.94	0.31	0	0.54	0.25	0.27	0.08	0.29	0.29	0.81	0.89	0	0.43	0.79	XP_010935673.1(probable aldo-keto reductase 1 [Elaeis guineensis])
TRINITY_DN10221_c0_g1	0.15	0.07	0.07	0.13	0.23	0.11	0.75	0.75	0.53	0.15	0.05	0.06	0.18	0.23	0.38	0.31	0.51	0.55	XP_019704484.2(receptor kinase-like protein Xa21 [Elaeis guineensis])
TRINITY_DN102223_c0_g4	0.01	0.02	0.08	0.06	0.02	0.11	0.39	0.39	0.26	0.03	0.01	0.04	0.16	0.13	0.23	0.22	0.32	0.18
TRINITY_DN10222_c0_g1	2.09	2.47	4.01	5.51	2.44	1.85	2.98	1.66	1.3	1.62	1.44	1.03	1.52	0.7	1.06	1.62	2.13	1.04	XP_022883616.1(uncharacterized protein LOC111400427 [Olea europaea var. sylvestris])
TRINITY_DN10222_c0_g2	1.41	1.69	1.15	2.56	1.79	0.59	3.81	2.09	0.87	1.18	1.87	0.28	0.92	1.16	1.17	1.66	1.45	1.15	XP_011465669.1(PREDICTED: uncharacterized protein LOC105351832, partial [Fragaria vesca subsp. vesca])
TRINITY_DN102238_c0_g1	0.82	0.2	1.14	0.33	0.75	0.57	1.48	1.55	1.36	0.61	1.13	0.53	0.53	0.61	0.31	1.06	0.51	1.35	RVW67960.1(Retrovirus-related Pol polyprotein from transposon TNT 1-94 [Vitis vinifera])
TRINITY_DN102239_c0_g1	0.19	0.25	0.25	0.23	0.24	0.22	0.04	0.07	0.11	0.15	0.18	0.13	0.07	0.06	0.14	0.02	0.1	0.05
TRINITY_DN10223_c0_g2	0.14	0.16	0.51	0.7	0.15	0.12	1.35	0.53	1.67	0.19	0.47	0.17	0.33	0.23	0.72	0.7	1.31	0.4
TRINITY_DN10223_c0_g3	0.62	0	0.36	0.36	0	1.17	2.16	0	0	1.45	0.3	0.38	0.56	0.67	1.59	0	0.43	0.36
TRINITY_DN10223_c0_g4	0	0	0	0	0	0	0	0	0	0	0	0.18	0	0	0	0	0.41	0
TRINITY_DN10223_c1_g1	0.37	0.11	0.55	0.36	2.51	0	0.86	1.25	0.78	0.34	0.22	0.1	0.82	0.23	0.74	0.61	0.67	1.42	XP_010921539.1(uncharacterized protein LOC105045073 [Elaeis guineensis])
TRINITY_DN10223_c1_g2	0.09	0	0.39	0	0.26	0	0.45	0	0	0.09	0	0	0.23	0	0	0	0.23	0	XP_010921539.1(uncharacterized protein LOC105045073 [Elaeis guineensis])
TRINITY_DN102240_c0_g1	0.89	0.95	0.88	0.91	1.03	0.93	0.79	0.96	1.24	0.77	1.04	1.01	0.58	0.77	0.87	0.87	1.21	1.07	XP_008775894.1(uncharacterized protein LOC103696137 isoform X2 [Phoenix dactylifera])
TRINITY_DN10224_c0_g1	3.85	3.41	3.75	2.54	3.59	2.09	7.38	7.17	8.13	1.23	4.17	2.22	2.36	2.97	3.18	4.3	7.52	5.24	GAU35536.1(hypothetical protein TSUD_155670 [Trifolium subterraneum])
TRINITY_DN10224_c0_g2	0.19	0.12	0.11	0.13	0.78	0.26	0.78	0.95	1.67	0.23	0.3	0.12	0	0.22	0.75	0.84	0.96	0.25	XP_023915763.1(uncharacterized protein LOC112027315 [Quercus suber])
TRINITY_DN10224_c1_g1	0.39	0.23	0.14	1.01	1.19	0.36	4.66	2.74	4.65	0.43	0.44	1.18	1.84	1.32	0.67	3.89	3.34	2.97	XP_023874626.1(uncharacterized protein LOC111987155 [Quercus suber])
TRINITY_DN10224_c1_g2	0.35	0	0.4	0.4	0	0	0.81	0	1.43	0.41	0	0	0.31	0	1.33	0.39	0.48	0.44	KYP47722.1(Transposon TX1 uncharacterized, partial [Cajanus cajan])
TRINITY_DN10225_c0_g1	0	0.02	0	0.02	0	0.03	0.32	0.37	0.44	0.06	0.01	0.03	0.06	0.2	0.14	0.26	0.21	0.17
TRINITY_DN102263_c0_g1	0	0	0	0	0	0	0	0	0	0	0	0	0	0	0	0	0	0	XP_015960944.1(vacuolar cation/proton exchanger 3 [Arachis duranensis])
TRINITY_DN102264_c0_g1	0.34	1.4	0.38	0.21	0.52	1.05	0.41	0.6	0.72	0.38	0.16	0.6	1.78	0.54	0.42	1.55	0.69	0.59	XP_018674180.1(PREDICTED: oryzain gamma chain [Musa acuminata subsp. malaccensis])
TRINITY_DN10226_c0_g1	2.18	1.9	2.21	2.14	1.62	1.84	2.49	2.9	3.31	2.07	2.11	2.19	1.37	1.56	2.01	1.89	2.18	2.28	XP_019707401.1(uridine kinase-like protein 3 [Elaeis guineensis])
TRINITY_DN102277_c0_g1	0.98	1.58	0.98	1.4	1.29	1.41	2.64	3.11	3.05	0.67	2.03	0.77	1.24	1.82	1.77	1.34	2.08	0.97
TRINITY_DN102278_c0_g1	0	0	0	0	0	0	0	3.41	0	0.69	0	0.72	0	0	0	0.64	0.8	0.67
TRINITY_DN102278_c0_g2	1.31	1.22	1.26	1.82	2.38	2.89	3.6	3.34	2.12	2.16	0.99	2.12	1.28	3.03	3.66	2.76	6.04	5.15
TRINITY_DN102278_c0_g3	0.34	0	0.19	0.21	0	0	0.62	0.46	1.22	0.19	0.5	0.2	1.06	0.37	1.28	0.59	0.23	1.82
TRINITY_DN10227_c0_g2	58.6	58.83	71.09	66.03	70.14	97.71	61.66	71.39	77.87	69.32	66.03	64.73	51.36	52.75	55.46	58.88	65.32	65.44	XP_020108005.1(40S ribosomal protein S7 [Ananas comosus] )
TRINITY_DN10227_c2_g2	3.37	3.7	4.75	4.51	4.03	4.63	9.89	10.97	10.42	3.71	3.58	3.66	4.61	5.01	5.07	9.5	8.06	8.29	XP_010933554.1(uncharacterized protein LOC105053912 [Elaeis guineensis])
TRINITY_DN102280_c0_g1	0.09	0.03	0.05	0.06	0.14	0.42	0.39	0.36	1.2	0.04	0.07	0.14	0.07	0.16	0.07	0.05	0.34	0.1	OAY63101.1(Proteasome activator subunit 4 [Ananas comosus])
TRINITY_DN10228_c0_g1	11.09	11.97	13.83	15.24	18.06	9.17	10.05	11.05	8.13	10.09	10.7	9.71	6.78	6.88	7.09	13.53	10.12	10.36	ARB08610.1(nonexpressor of pathogenesis-related protein 1 [Lilium hybrid division VII])
TRINITY_DN10228_c0_g3	0.15	0.11	0.22	0.11	0.26	0.09	0.27	0.24	0.14	0.08	0.03	0.05	0.1	0.09	0.27	0.24	0.16	0.24	APG55777.1(non-expressor of pathogenesis-related 1 [Lilium hybrid division VII])
TRINITY_DN10228_c0_g4	0.04	0.02	0.03	0.04	0.02	0.02	0.32	0.33	0.29	0.03	0.06	0.04	0.1	0.07	0.08	0.18	0.27	0.18	XP_020267947.1(uncharacterized protein LOC109843420, partial [Asparagus officinalis])
TRINITY_DN10228_c0_g5	0.28	0	0	0	0	0	0	0.24	0	0	0	0	0	0	0.36	0	0	0
TRINITY_DN10229_c0_g1	5.49	6.71	9.78	7.6	8.14	8.64	22.69	27.11	29.93	5.28	4.96	4.64	10.72	10.77	11.81	18.81	21.73	18.33	XP_010907569.1(mitochondrial import inner membrane translocase subunit TIM50 [Elaeis guineensis])
TRINITY_DN10229_c0_g2	0	0.01	0	0.05	0	0.03	0.24	0.15	0.09	0	0.02	0.01	0.23	0.2	0.15	0.05	0.07	0.06
TRINITY_DN10229_c1_g1	4.99	5.86	7.33	6.96	7.36	6.88	10.56	12.49	13.47	5.67	5.28	5.33	6.84	5.16	5.32	8.34	9.64	8.6	XP_019706975.1(protein disulfide isomerase-like 5-4 [Elaeis guineensis])
TRINITY_DN10229_c4_g1	0	0	0	0	0.37	0	1.38	0	0	0	1.13	0	0	0	0	0.27	0	0
TRINITY_DN1022_c0_g1	0.82	1.01	1.14	1.27	1.01	1.46	0.58	0.54	0.47	0.78	0.77	0.64	0.66	0.58	0.63	0.7	0.77	0.63
TRINITY_DN102309_c0_g1	1.56	1.95	2.2	2.17	2.45	1.63	2.45	2.1	2.11	1.58	1.79	1.72	2.23	2.02	2.02	2.23	2.17	2.12	XP_010923723.1(protein MON2 homolog isoform X1 [Elaeis guineensis])
TRINITY_DN102309_c0_g2	0.02	0.01	0.04	0.08	0.06	0.06	0.2	0.26	0.41	0.03	0.03	0.04	0.1	0.15	0.08	0.21	0.25	0.22	OAY78947.1(Protein MON [Ananas comosus])
TRINITY_DN102309_c0_g3	0	0	0	0	0.01	0	0.21	0.27	0.26	0.01	0.01	0	0.01	0.01	0.02	0.19	0.23	0.15	CAN79044.1(hypothetical protein VITISV_043757 [Vitis vinifera])
TRINITY_DN102312_c0_g1	0	0	0	0	0	0	0	0	0	0	0	0.51	0	0	0	0	0	0	YP_001312258.1(hypothetical protein CYtaCp093 [Cycas taitungensis] )
TRINITY_DN102317_c0_g1	0.07	0	0	0	0	0	0	0.06	0	0	0	0	0	0.07	0.08	0.08	0	0.39	OVA08464.1(Hyaluronan/mRNA-binding protein [Macleaya cordata])
TRINITY_DN10231_c0_g1	1.62	1.52	1.67	1.82	1.69	1.75	2.14	2.36	3.29	1.72	1.83	1.83	1.57	1.63	1.87	2.08	2.68	2.66	XP_008795051.1(uncharacterized protein LOC103710905 [Phoenix dactylifera])
TRINITY_DN10231_c1_g1	40.11	23.92	29.8	22.92	27.46	70.29	186.68	194.32	153.44	95.53	84.89	99.34	173.56	201.18	274.59	232.13	231.31	207.66	XP_009409971.1(PREDICTED: endoplasmin homolog [Musa acuminata subsp. malaccensis])
TRINITY_DN10231_c6_g1	0.16	0.16	0.16	0.15	0.2	0.11	0.49	0.3	0.28	0.12	0.08	0.01	0.25	0.54	0.18	0.35	0.36	0.2	AAT40504.2(Polyprotein, putative [Solanum demissum])
TRINITY_DN10232_c0_g2	3.82	4.2	4.26	4.69	3.49	4.13	7.44	10.37	18.22	3.81	4.3	3.73	3.59	4.83	4.87	6.62	8.75	8.84	XP_008792070.1(probable prolyl 4-hydroxylase 6 [Phoenix dactylifera])
TRINITY_DN10232_c0_g3	0.01	0.06	0.04	0.04	0	0.06	0.1	0.22	0.45	0.05	0.04	0.05	0.08	0.1	0.06	0.2	0.31	0.3
TRINITY_DN102334_c1_g1	22	8.01	1.17	18.03	8.66	23.73	3.92	11.92	24.53	14.17	13.65	15.94	1.36	5.64	12.77	6.77	13.17	23.17
TRINITY_DN10233_c0_g1	2.23	1.5	1.58	1.57	2.17	2.3	2.1	2.48	2.5	1.7	1.52	1.48	1.13	1.15	1.21	1.7	1.84	1.82	XP_008804493.1(transcription termination factor MTERF15, mitochondrial-like [Phoenix dactylifera] )
TRINITY_DN102342_c0_g1	56.05	83.37	86.99	127.06	77.06	48.62	86.58	69.74	53.96	51.53	50.78	34.04	46.74	44.34	29.97	62.78	52.94	56.61
TRINITY_DN102348_c1_g1	50.64	47.2	49.14	41.15	53.93	64.86	62.44	62.63	67.03	47.56	45.58	48.94	43.68	35.47	40.63	56.72	54.87	58.9	XP_010932103.1(uncharacterized protein LOC105052845 [Elaeis guineensis])
TRINITY_DN10234_c0_g1	0.04	0.05	0.11	0.09	0.13	0.09	0.43	0.3	0.03	0.08	0.13	0.04	0.11	0.11	0.07	0.17	0.14	0.07	OMO63131.1(Integrase, catalytic core [Corchorus capsularis])
TRINITY_DN102355_c0_g1	0	0.25	0	0	0	0	0.72	1.03	0	0	0.79	0.57	1.02	0.35	0.29	2.55	0	0.39	RRT48449.1(hypothetical protein B296_00021613 [Ensete ventricosum] )
TRINITY_DN10235_c0_g1	0.92	1.2	1.12	0.39	1.89	0.65	4.42	2.34	2.68	1.78	2.27	1.59	4.14	4.11	4.25	3.84	3.37	2.07
TRINITY_DN10236_c0_g1	0.58	2.72	2.66	1.9	2.75	4.38	5.8	3.41	6.11	3.46	2.21	2.16	9.32	6.24	0.74	9.67	3.21	4.01
TRINITY_DN10237_c0_g1	7.28	5.66	5.75	6.08	9.09	7.92	6.42	7.22	10.55	4.74	5.35	5.91	4.43	4.51	5.9	6.64	11.1	10.54	THU66913.1(hypothetical protein C4D60_Mb05t19190 [Musa balbisiana])
TRINITY_DN10237_c2_g1	0	0	0	0	0	0.53	0.25	0.56	0	0	0	0.26	0	0	0	0	0.59	0.25
TRINITY_DN102385_c0_g1	0.02	0.03	0.05	0.02	0.04	0.03	0.09	0.06	0.06	0.03	0.07	0.04	0.05	0.03	0.04	0.08	0.07	0.05
TRINITY_DN10238_c0_g1	0.06	0.49	0.13	0.51	0.31	0.1	0.22	0.13	0.09	0.13	0.05	0.16	0.13	0.07	0.07	0.08	0.25	0.1	XP_020260553.1(LOW QUALITY PROTEIN: serpin-ZXA-like [Asparagus officinalis])
TRINITY_DN10239_c0_g1	2.22	2.16	2.06	1.52	1.58	1.34	3.83	3.24	3.41	0.88	2.57	1.6	3.44	2.01	2.25	2.54	2.85	2.67
TRINITY_DN10239_c1_g1	0.08	0.43	0.4	0.22	0.06	0.4	0.27	0.27	0.06	0.13	0.37	0.27	0	0	0	0.15	0	0
TRINITY_DN1023_c0_g1	5.47	5.3	5.89	5.8	5.79	6.03	5.33	5.41	7.51	5.19	5.27	5.31	5.39	5.2	6.66	7.06	8.34	6.98	XP_020107376.1(uncharacterized protein LOC109723433 isoform X1 [Ananas comosus] )
TRINITY_DN1023_c0_g2	0.12	0.17	0.21	0.17	0.14	0.06	0.35	0.38	0.5	0.11	0.18	0.21	0.53	0.35	0.39	0.41	0.29	0.27
TRINITY_DN102407_c0_g2	0	0	0	0	0	0	0	2.14	0	0	0	0	0.45	2.72	0	2.82	0	0	PAN46950.1(hypothetical protein PAHAL_9G226300 [Panicum hallii])
TRINITY_DN102408_c1_g1	1.2	1.29	0.96	1.06	1.04	2.16	0.53	0.56	1.1	0.92	1.08	1	0.5	0.62	0.4	0.46	0.7	0.73
TRINITY_DN10240_c0_g1	1	0.76	0.66	2	3.48	0.88	1.26	4.22	1.57	1.5	0.98	0.7	0.71	0.7	0.97	1.06	1.38	1.14	KZV32632.1(putative LRR receptor-like serine/threonine-protein kinase [Dorcoceras hygrometricum])
TRINITY_DN10240_c1_g1	0.49	0.77	0.59	0.1	0.32	0.19	4.02	3.48	2.18	0.64	0.35	0.26	2.25	1.85	2.07	4.03	5.18	2.43
TRINITY_DN10241_c0_g1	1.59	0.32	0.67	0.64	1.33	1.14	52.23	49.51	23.57	6.13	4.15	5.76	31.81	29.14	31.79	48.77	58.57	42.53	XP_006425640.1(pentatricopeptide repeat-containing protein At5g66500, mitochondrial [Citrus clementina] )
TRINITY_DN10241_c1_g1	0	0	0	0	0	0	0	0	0	0	0	0	0	0	0	0	0	0	XP_010927623.1(pentatricopeptide repeat-containing protein At5g66500, mitochondrial [Elaeis guineensis] )
TRINITY_DN10242_c0_g1	0.03	0.13	0.15	0.13	0.04	0.36	0.18	0.11	0.07	0.04	0.04	0.01	0.22	0.06	0.08	0.18	0.04	0.08	THU61976.1(hypothetical protein C4D60_Mb01t00280 [Musa balbisiana])
TRINITY_DN102436_c0_g1	0	0	0	0	0	2.12	0	0	0	0	0	0	0	0	0	0	0	0
TRINITY_DN10243_c0_g1	1.25	0.48	0.23	0.04	0.25	0.16	186.13	88.91	33.15	21.14	19	17.6	148.29	160.8	152.47	84.22	75.56	98.26
TRINITY_DN10243_c0_g2	0	0	0	0	0	0	8.69	4.25	4.36	1.54	1.08	1.61	11.77	7.75	8.55	7.64	4.3	5.74
TRINITY_DN102442_c1_g1	0	0	0	0	0	0	13.71	6.57	4.63	1.74	2.12	2.11	12.98	12.5	15.86	8.27	7.05	9.88
TRINITY_DN10244_c0_g1	9.78	11.9	14.35	12.93	12.53	10.97	8.82	9.39	13.5	8.56	10.4	9.54	6.94	8.34	8.75	8.2	10.62	10.67	XP_026658131.1(SCAR-like protein 2 [Phoenix dactylifera])
TRINITY_DN102459_c0_g1	0.61	0.06	0.04	0.22	0.15	0.57	0.02	0.03	0.23	0.19	0.18	0.44	0.01	0.02	0.09	0.08	0.04	0.26
TRINITY_DN10245_c0_g1	1.42	0.98	1.05	1.8	1.63	2.6	1.27	1.11	1.06	0.89	0.9	1.07	0.51	0.6	0.96	1.05	1.21	1.16
TRINITY_DN102469_c0_g1	0	0	0	0	0	0	0	1.2	0	0	0	0	0	0	0	0	0	0
TRINITY_DN10246_c0_g1	57.41	59.89	53.83	60.11	41.03	52.44	17.6	35.79	44.25	57.48	47.34	54.34	24.09	26.72	30.33	19.49	23.44	26.14	AFJ44205.1(tonoplast intrinsic protein 2 [Lilium longiflorum])
TRINITY_DN10247_c0_g1	0.03	0.03	0.05	0.02	0.02	0.03	0.19	0.2	0.2	0.05	0.08	0.04	0.15	0.15	0.08	0.24	0.25	0.13
TRINITY_DN10247_c0_g4	0.11	0	0.12	0	0.16	0	0.97	0.59	0.61	0.12	0.28	0.13	0.39	0.31	0.59	0.88	0.8	0.07
TRINITY_DN10247_c1_g1	0.01	0.01	0	0.02	0.01	0.02	0.24	0.19	0.23	0.01	0.02	0	0.03	0.07	0.04	0.12	0.11	0.08
TRINITY_DN102483_c0_g1	200.11	168.91	165.94	237.52	161.66	180.29	240.37	226.34	273.33	183.36	183.77	177.7	159.78	156.33	165.17	199.72	184.36	227.32
TRINITY_DN10248_c0_g1	0.02	0.01	0.01	0	0.04	0.09	1.29	1.49	0.73	0.22	0.13	0.21	2.09	1.18	1.31	0.92	1.21	1.19
TRINITY_DN10248_c0_g2	0	0	0	0	0	0	0.1	0.15	0	0.31	0.31	0.21	0.83	0.9	0.3	0.41	0.09	0.14
TRINITY_DN102495_c0_g1	309.61	241.18	164.29	317.32	245.66	289.65	38.92	37.45	33.74	252.27	234.2	223.74	90.44	119.32	98.56	92.36	102.34	116.21	RWR86886.1(glyceraldehyde-3-phosphate dehydrogenase A, chloroplastic-like protein [Cinnamomum micranthum f. kanehirae])
TRINITY_DN102498_c0_g1	5.38	4.58	2.21	3.48	1.09	2.37	12.28	9.55	6.87	1.66	3.34	4.04	6.15	2.83	5.37	15.92	11.65	6.73
TRINITY_DN1024_c0_g1	0.29	0.34	0.44	0.38	0.45	0.34	0.8	0.69	0.73	0.27	0.3	0.34	0.21	0.26	0.28	0.45	0.52	0.39	XP_008795270.1(protein SUPPRESSOR OF GENE SILENCING 3 homolog [Phoenix dactylifera] )
TRINITY_DN102500_c0_g1	4.75	7.43	8.71	6.45	6.72	4.07	27	24.63	14.52	12.67	13.87	12.4	33.85	33.01	28.22	37.75	25.59	23.49	XP_020689509.1(uncharacterized protein LOC110104653 [Dendrobium catenatum] )
TRINITY_DN10250_c0_g1	0.01	0.06	0.05	0.17	0.1	0.07	0.2	0.15	0.37	0.05	0.15	0.05	0.09	0.04	0.11	0.12	0.15	0.24	XP_028548302.1(ABC1 family protein C21C3.03, mitochondrial-like, partial [Dendrobium catenatum])
TRINITY_DN10251_c0_g1	1.88	1.85	2.14	1.98	2.83	1.88	2.51	2.89	3.48	1.74	1.8	1.69	1.51	2.09	2.16	3.13	3.23	3.52
TRINITY_DN10251_c0_g2	0.06	0.09	0.03	0.03	0.14	0.17	0.08	0.07	0.14	0.06	0.07	0.01	0.06	0.13	0.05	0.12	0.14	0.04
TRINITY_DN10252_c0_g1	0	0	0	1.55	0	0.99	0.62	0.69	2.5	0	0.25	0	0.24	0	0	0	1.11	1.55	RRT76224.1(hypothetical protein B296_00017173 [Ensete ventricosum])
TRINITY_DN10253_c0_g1	0.18	0.16	0.12	0.27	0.23	0.34	0.39	0.33	0.31	0.12	0.13	0.19	0.32	0.34	0.27	0.15	0.18	0.28	XP_026666353.1(LOW QUALITY PROTEIN: pentatricopeptide repeat-containing protein At5g55840 [Phoenix dactylifera])
TRINITY_DN10253_c1_g1	2.13	0.63	3.02	0	0	0.33	2.17	2.55	0.73	0.62	2.04	1.28	0.95	1.43	1.01	1.81	0.73	3.1	XP_026666349.1(cellulose synthase-like protein E6 isoform X1 [Phoenix dactylifera])
TRINITY_DN102541_c0_g1	0.09	0.14	0.19	0.22	0.11	0.12	0.65	0.5	0.46	0.15	0.09	0.03	0.06	0.04	0.07	0.15	0.22	0.17
TRINITY_DN102541_c0_g2	14.07	16.75	19.41	19.75	20.1	21.38	16.76	20.05	18.92	12.14	10.1	10.08	10.22	5.85	5.74	13.05	11.78	11.18	RWW11557.1(hypothetical protein GW17_00024825 [Ensete ventricosum] )
TRINITY_DN102549_c0_g1	1.64	0.75	1.09	1.83	1.38	2.04	0.05	0.52	1	0.51	0.65	0.86	0.06	0.36	0.57	0.12	1.16	0.61	CBJ93427.1(magnesium-protoporphyrin, partial [Convallaria majalis])
TRINITY_DN10254_c0_g1	7.6	5.01	9.19	7.1	9.86	6.84	6.54	4.63	7.6	6.44	6.97	7.1	4.15	4.47	4.29	6.24	6.5	5.98	XP_020110611.1(importin-9 isoform X1 [Ananas comosus] )
TRINITY_DN10254_c0_g2	0.97	1.55	2.44	1.7	2.09	1.19	0.9	0.59	0.94	0.95	1.03	0.71	0.47	0.75	0.73	0.57	0.45	0.33	OAY85781.1(Importin-9 [Ananas comosus])
TRINITY_DN102557_c0_g1	0	0	0	0	0	0	0	0	0	0	0.21	0	0.39	0.37	0.25	0.25	0.6	0	XP_020180236.1(hsp70-Hsp90 organizing protein [Aegilops tauschii subsp. tauschii] )
TRINITY_DN10255_c0_g1	0.15	0.21	0.17	0.21	0.23	0.23	0.86	1.37	1.89	0.19	0.17	0.14	0.29	0.46	0.4	0.54	0.91	0.72
TRINITY_DN10255_c0_g2	0.15	0.13	0.11	0.19	0.19	0.24	0.79	1.26	1.78	0.1	0.11	0.09	0.14	0.39	0.27	0.54	0.96	0.75
TRINITY_DN10256_c0_g1	3.45	5.33	6.58	5.37	3.91	2.42	4.96	4.27	3.73	4.24	4.44	3.94	5.06	4.22	4.8	5.98	5.67	3.95	XP_009403141.1(PREDICTED: probable sulfate transporter 3.3 [Musa acuminata subsp. malaccensis])
TRINITY_DN102570_c0_g2	0.87	0.15	0.28	0.15	1.13	1.55	2.79	1.63	0.55	0.29	1.22	0.32	1.61	0.81	0.61	0.59	2.56	0.59	XP_020111460.1(uncharacterized protein LOC109726334 [Ananas comosus])
TRINITY_DN10257_c0_g1	0.37	0.67	0.21	2.26	0.29	1.86	0	0.33	0	0.21	0.9	1.11	0	0	0.47	1.07	0	0.22	XP_010936443.1(PI-PLC X domain-containing protein At5g67130 isoform X2 [Elaeis guineensis])
TRINITY_DN102585_c0_g2	0.13	0	0	0.12	0.03	0.03	0.22	0.15	0.28	0.04	0.14	0.07	0.24	0.15	0.15	0.24	0.35	0.11
TRINITY_DN10258_c0_g1	18.6	18.54	21.41	17.12	25.21	26.49	53.07	62.55	67.86	16.77	17.04	16.63	22.06	17.18	20.6	36.37	39.48	40.93	OAY66301.1(Thioredoxin H2-2 [Ananas comosus])
TRINITY_DN1025_c0_g1	0.59	0.49	0.57	0.58	0.45	1.11	2.73	2.65	3.15	0.6	0.55	0.82	3.88	5.17	7.49	5.63	7.06	5.46	XP_008813389.1(DELLA protein RGL1-like [Phoenix dactylifera])
TRINITY_DN1025_c0_g2	0.01	0	0.01	0	0	0	0.33	0.23	0.32	0	0.01	0	0.41	0.75	1.05	0.82	1.23	0.63	XP_010917511.1(alpha,alpha-trehalose-phosphate synthase [UDP-forming] 6 [Elaeis guineensis] )
TRINITY_DN1025_c0_g3	7.24	9.77	12.21	14.22	10.26	4.39	6.59	9.67	10.94	8.76	7.22	8.9	5.37	5.9	5.1	7.6	9.14	6.7	XP_008789260.1(alpha,alpha-trehalose-phosphate synthase [UDP-forming] 6-like [Phoenix dactylifera] )
TRINITY_DN1025_c0_g4	14.06	11.53	9.22	15.96	11.6	6.03	15.5	20.1	24.64	9.97	8.32	7.99	3.03	4.28	4.14	7.82	10.69	9.33	XP_008789260.1(alpha,alpha-trehalose-phosphate synthase [UDP-forming] 6-like [Phoenix dactylifera] )
TRINITY_DN102604_c0_g1	0.21	0.26	0.04	0.27	0.16	0.18	0.28	0.34	0.7	0.16	0.21	0.15	0.22	0.19	0.41	0.18	0.53	0.31	AUW34380.1(leucine-rich repeat extensin-like protein 1 [Lilium longiflorum])
TRINITY_DN102604_c1_g1	0.2	0.12	0	0	0	0.13	0.26	0.56	0	0	0.1	0	0	0.33	0	0	0	0
TRINITY_DN102604_c2_g1	1.12	1.08	1.26	1.68	1.88	1.91	2.29	1.27	1.09	0.95	1.04	1.11	0.72	0.63	0.8	1.25	0.79	1.81	AUW34380.1(leucine-rich repeat extensin-like protein 1 [Lilium longiflorum])
TRINITY_DN10260_c2_g1	0.74	0.71	0.89	0.61	0.74	0.65	1.76	1.96	3.08	0.52	0.53	0.58	0.67	0.75	1.01	1.97	2.08	2.52	PPS06928.1(hypothetical protein GOBAR_AA13696 [Gossypium barbadense])
TRINITY_DN102615_c0_g6	0	0.16	0	0	0	0	0	0	0	0	0	0	0	0	0	0	0.18	0	RVW93337.1(Retrovirus-related Pol polyprotein from transposon RE1 [Vitis vinifera])
TRINITY_DN10261_c0_g2	21.79	22.83	31.17	25.61	29.29	34.89	26.4	25.14	26.09	20.76	21.83	20.84	19.51	18.77	15.24	23.84	22.16	20.33	XP_010922094.1(leucine-rich repeat protein 1 [Elaeis guineensis])
TRINITY_DN10261_c0_g3	0	3.05	0	0	0	0	0	0.72	1.13	0	0	0	0	0	0	0	0	3.01	XP_018815238.1(PREDICTED: somatic embryogenesis receptor kinase 1-like [Juglans regia])
TRINITY_DN10261_c0_g4	0	0	0.1	0	0	0.11	0.45	0.49	0.4	0	0	0	0.15	0.1	0.11	0.21	0.35	0.21
TRINITY_DN102620_c0_g1	1.25	0.76	0.19	0.56	0.93	0.22	0.6	0.48	1.37	0.99	0.68	0.95	0.41	0.78	1.55	1.14	0.89	1
TRINITY_DN10262_c0_g1	3.02	2.76	2.82	2.93	2.8	2.76	2.42	2.44	1.92	2.33	2.41	2.58	1.96	2.25	2.27	2.31	2.4	2.17	XP_009393711.1(PREDICTED: uncharacterized protein LOC103979330 isoform X1 [Musa acuminata subsp. malaccensis])
TRINITY_DN10263_c0_g1	1.81	2.05	2.54	2.41	2.2	2.13	8.49	10.56	11.7	1.87	2.01	1.81	2.66	2.51	3.07	5.8	6.62	5.82	XP_008812746.1(hydroxyethylthiazole kinase [Phoenix dactylifera])
TRINITY_DN10263_c0_g2	0.04	0.18	0.19	0.61	0.27	0.34	0.27	0.26	0.3	0.2	0.13	0.06	0.15	0.14	0.1	0.26	0.27	0.16
TRINITY_DN102644_c0_g1	0	0.2	0.59	0	0.51	0.31	0.2	0.45	0.46	0.76	0.32	0.15	0.22	0	0	0.58	0.46	0.22	PSS08126.1(Endonuclease [Actinidia chinensis var. chinensis])
TRINITY_DN10264_c0_g1	1.94	1.68	1.68	1.58	1.24	1.45	5.7	4.98	4.5	1.28	2.51	1.68	4.3	3.37	2.71	4.53	3.06	3.37
TRINITY_DN10264_c1_g1	0.18	0.21	0.26	0.08	0.25	0.07	1.03	1.55	0.89	0.12	0.18	0	0.35	0.32	0.27	0.42	0.6	0.98
TRINITY_DN10264_c5_g1	0.87	0.66	0.43	1.56	1.13	0.83	6.13	2.51	2.54	0.35	0.78	0.51	2.29	1.39	1.63	1.71	2.28	1.01
TRINITY_DN10264_c5_g2	0.42	0.49	0	0	0	0	1.42	0.36	1.68	0.99	0.4	0	0	1.8	0	0.94	3.12	0.48
TRINITY_DN102653_c0_g2	0	0	0	0	0	0	22.73	8.05	2.57	1.4	0.73	1.32	7.92	10.93	10.12	6.58	5.31	8.71
TRINITY_DN10265_c0_g1	2.23	2.69	3.7	2.66	2.87	2.56	5.23	4.67	5.33	1.99	2.33	2.23	4.1	2.77	3.04	4.51	3.78	4.42	XP_010906193.1(carnosine N-methyltransferase isoform X1 [Elaeis guineensis])
TRINITY_DN10265_c0_g2	0.03	0	0.05	0.05	0.03	0.02	0.12	0.09	0.12	0.01	0.02	0.07	0.07	0.05	0.07	0.09	0.1	0.06
TRINITY_DN102664_c0_g1	238.5	195.92	154.31	266.55	180.2	266.96	22.61	20.72	17.6	157.36	183.96	174.95	44.41	78.68	74.77	61.47	48.08	54.5	RRT79168.1(hypothetical protein B296_00021187 [Ensete ventricosum])
TRINITY_DN10267_c0_g1	1.96	0	0.96	0.98	0.88	1.05	0.98	0.97	3.84	1.3	1.61	0.34	0.5	0	3.55	4.75	1.55	1.96
TRINITY_DN10268_c0_g1	169.17	210.98	215.11	209.03	175.77	146.46	247.96	286.3	284.74	142.65	174.44	164.15	163.46	154.58	148.41	242.77	204.74	206.49	XP_010922565.1(UPF0051 protein in atpA 3'region [Elaeis guineensis])
TRINITY_DN10269_c0_g4	0.25	0.34	0.23	0.23	0.25	0.34	0.3	0.12	0.35	0.23	0.13	0.19	0.08	0.12	0.17	0.21	0.09	0.23
TRINITY_DN1026_c0_g2	0.72	0.34	0.28	0.22	0.43	1.54	0.1	0.16	0.87	0.92	0.99	1.42	0.2	0.28	0.91	0.21	0.23	0.36	XP_018506114.1(PREDICTED: uncharacterized protein LOC103960094 isoform X3 [Pyrus x bretschneideri])
TRINITY_DN10270_c0_g1	0.63	0.61	0.64	0.86	0.61	0.57	3.24	3.25	4.11	0.52	0.66	0.62	0.85	0.89	0.91	2.44	2.07	2.05	XP_008811131.1(protein ROOT PRIMORDIUM DEFECTIVE 1 [Phoenix dactylifera])
TRINITY_DN10270_c0_g2	0.06	0.07	0.14	0.15	0.06	0.04	0.1	0.09	0.07	0.06	0.1	0.1	0.05	0.07	0.08	0.08	0.08	0.05	XP_019702821.2(DNA polymerase epsilon catalytic subunit A isoform X2 [Elaeis guineensis])
TRINITY_DN10270_c0_g3	0.05	0.09	0.07	0.05	0.09	0.12	0.25	0.53	0.46	0.11	0.07	0.09	0.07	0.07	0.06	0.25	0.11	0.24	XP_010940377.1(protein ROOT PRIMORDIUM DEFECTIVE 1 [Elaeis guineensis] )
TRINITY_DN10270_c0_g4	0.12	0.08	0.08	0.13	0.08	0.09	0.29	0.24	0.24	0.07	0.08	0.09	0.08	0.09	0.1	0.18	0.23	0.15	XP_010908949.1(DNA polymerase epsilon catalytic subunit A isoform X1 [Elaeis guineensis])
TRINITY_DN10270_c1_g1	0.02	0.01	0	0.03	0.01	0.02	0.89	0.74	0.48	0.01	0.02	0.01	0.07	0.11	0.15	0.31	0.44	0.42
TRINITY_DN10270_c6_g1	0.14	0.16	0.2	0.53	0.18	0.19	0.07	0.06	0.04	0.1	0.12	0.1	0.05	0.12	0.08	0.07	0.08	0.03
TRINITY_DN10271_c0_g1	208.09	271.36	358.39	317.91	309.68	277.23	242.77	222.37	152.6	241.72	209.25	219.07	281.98	185.8	161.13	218.86	201.55	163.92	XP_029127727.1(RNA-binding protein cabeza [Cajanus cajan])
TRINITY_DN102724_c4_g2	0.04	0.13	0.14	0.12	0.06	0.13	0.06	0.04	0.24	0.04	0	0	0.29	0.14	0.12	0.13	0.27	0.16
TRINITY_DN102728_c0_g1	232.38	194.8	163.72	160.33	200.99	291.69	91.07	90.22	91.26	202.59	198.6	164.12	110.83	123.41	158.42	135.72	124.75	166.7	XP_020694742.1(light-harvesting complex-like protein OHP1, chloroplastic isoform X1 [Dendrobium catenatum] )
TRINITY_DN10272_c0_g1	3.16	3.48	4.17	3.81	6.3	7.71	4.42	5.89	8.02	1.8	1.81	1.79	1.42	1.05	1.84	2.76	3.74	5.5
TRINITY_DN102732_c0_g1	0.24	0	0	0.52	0	0.45	0.43	0	0	0.4	0.18	0	0.16	0	0.23	0	0	0.41	XP_019420800.1(PREDICTED: photosystem I reaction center subunit II, chloroplastic-like isoform X1 [Lupinus angustifolius] )
TRINITY_DN10273_c0_g1	0.76	0.73	0.43	0.77	1.33	1.14	0.23	0.34	0.5	0.49	0.61	0.43	0.41	0.43	0.4	0.19	0.52	0.48
TRINITY_DN102749_c0_g1	0	0	0	0	0	0	0	0.17	0	0	0	0	0	0.21	0.48	0.44	0	0	THU44509.1(hypothetical protein C4D60_Mb02t08130 [Musa balbisiana])
TRINITY_DN10274_c0_g1	0.06	0.07	0.25	0.2	0.88	0.16	0.02	0.03	0.06	0.16	0.03	0.03	0.07	0.03	0.24	0.03	0.02	0.05	XP_010921507.1(uncharacterized protein LOC105045046 isoform X1 [Elaeis guineensis])
TRINITY_DN10275_c0_g1	10.93	13.27	18.5	17.43	17.12	11.3	17.81	18.97	19.83	11.71	12.37	11.43	15.37	14.53	11.69	14.66	13	13.82	XP_008793314.1(E3 ubiquitin-protein ligase hel2-like [Phoenix dactylifera])
TRINITY_DN10276_c0_g1	0	0.2	0	0	0	0	47.25	20.95	9.24	6.14	5.8	5.97	48.84	42.53	34.02	16.56	14.9	30.84
TRINITY_DN10276_c0_g2	0	0	0	0	0	0	4.33	2.62	0	1.05	0.66	0.55	2.44	1.98	5.78	0.26	0.95	4.55
TRINITY_DN10277_c1_g1	0.24	0.13	0.2	0.16	0.17	0.12	0.43	0.29	0.37	0.13	0.26	0.17	0.45	0.27	0.33	0.39	0.34	0.18	RVW69546.1(Retrovirus-related Pol polyprotein from transposon TNT 1-94 [Vitis vinifera])
TRINITY_DN10277_c1_g3	0.01	0.02	0.02	0.05	0.01	0	0.35	0.32	0.26	0	0.03	0.01	0.13	0.17	0.15	0.15	0.27	0.14	KYP48282.1(Retrovirus-related Pol polyprotein from transposon TNT 1-94 [Cajanus cajan])
TRINITY_DN10277_c4_g2	0	0	0	0	0	0	1.17	2.21	0	0	0	0	0	0	0	0.58	0	0
TRINITY_DN102786_c1_g1	0	0	0	0	0	0	0	0	0	0	2.13	0	0.55	0	0.72	0	0	0.65
TRINITY_DN10278_c0_g1	0.02	0.02	0.03	0	0	0	0.15	0.12	0.13	0.04	0.03	0.05	0.05	0.07	0.06	0.12	0.06	0.07	XP_020267192.1(serine/threonine-protein kinase STY8-like isoform X1 [Asparagus officinalis] )
TRINITY_DN10278_c0_g2	15.63	17.82	21.01	19.57	18.48	14.62	31.97	30.91	42.1	15.69	16.49	14.78	16.22	17.34	15.76	24.14	28.25	26.45	XP_020267192.1(serine/threonine-protein kinase STY8-like isoform X1 [Asparagus officinalis] )
TRINITY_DN10279_c0_g1	1.5	1.07	1.29	1.74	1.79	3.44	0.48	0.51	0.84	0.77	0.59	0.87	0.33	0.49	0.62	0.51	0.9	0.94
TRINITY_DN1027_c0_g1	55.52	60.25	71.01	54.45	80.93	102.51	38.05	39.55	33.42	52.23	47.53	49.29	29.09	31.53	33.91	40.59	48.08	41.31	XP_009384257.1(PREDICTED: glyceraldehyde-3-phosphate dehydrogenase 2, cytosolic [Musa acuminata subsp. malaccensis])
TRINITY_DN1027_c0_g2	0.13	0.06	0.05	0.08	0.56	0.12	0.05	0.23	0.35	0.09	0.02	0.05	0.02	0.01	0.06	0.1	0.19	0.32
TRINITY_DN1027_c0_g3	0.37	0.41	0.42	0.33	0.28	0.31	0.4	0.41	0.58	0.15	0.31	0.6	0.27	0.23	0.4	0.39	1.05	0.75	AFS33113.1(glyceraldehyde-3-phosphate dehydrogenase [Puccinellia tenuiflora])
TRINITY_DN1027_c0_g4	0.24	0.31	0.51	0.24	0.43	0.2	1.5	1.08	1.91	0.19	0.27	0.3	0.66	0.79	1.39	2.02	1.21	1.57	CBW95562.1(putative glyceraldehyde 3-phosphate dehydrogenase [Ophrys sphegodes])
TRINITY_DN1027_c1_g1	0.01	0.05	0.05	0.08	0.07	0.05	0.05	0.13	0.1	0.02	0.06	0.02	0.05	0.1	0.1	0.05	0.09	0.1
TRINITY_DN1027_c3_g1	14.7	15.23	17.72	17.93	20.81	27.24	19.13	20.92	18.85	13.66	15.59	15.78	12.52	13.63	13.3	17.51	16.01	16.13	OMO74418.1(hypothetical protein CCACVL1_16743 [Corchorus capsularis] )
TRINITY_DN10280_c0_g1	0.14	0.13	0.23	0.22	0.13	0.21	0.22	0.22	0.28	0.08	0.12	0.09	0.11	0.09	0.07	0.15	0.26	0.19
TRINITY_DN10280_c0_g2	0.1	0.09	0.13	0.15	0.13	0.09	0.26	0.23	0.35	0.09	0.13	0.13	0.1	0.1	0.14	0.21	0.19	0.21	RVW88735.1(Retrovirus-related Pol polyprotein from transposon TNT 1-94 [Vitis vinifera])
TRINITY_DN10280_c0_g3	0.09	0.14	0.12	0.14	0.15	0.22	0.21	0.2	0.25	0.06	0.1	0.07	0.13	0.18	0.16	0.25	0.28	0.25	CAN64975.1(hypothetical protein VITISV_027842 [Vitis vinifera])
TRINITY_DN10280_c1_g1	1.68	1.52	1.28	1.71	1.83	2.42	1.44	1.26	1.33	1.44	1.91	1.74	1.14	1.04	1.39	1.36	1.66	1.58	XP_020097421.1(uncharacterized protein LOC109716404 [Ananas comosus] )
TRINITY_DN10280_c1_g2	0.18	0.29	0.4	0.4	0.17	0.3	0	0.64	0.93	0.06	0.43	0.14	0.31	0.2	0.07	0.22	0.7	0.07
TRINITY_DN102813_c0_g1	7.52	13.62	5.87	4.47	4.57	16.73	4.76	4.71	6.01	12.71	10.62	1.74	3.74	8.52	8.16	2.31	7.86	7.68	XP_028059174.1(protein SPIRAL1-like 2 [Camellia sinensis] )
TRINITY_DN10281_c0_g1	5.92	5.7	7.17	6.43	6.39	6.44	9.41	9.36	11.75	5.08	5.67	5.19	4.83	4.72	5.61	7.59	8.32	7.9	XP_020274629.1(xylulose kinase-like [Asparagus officinalis])
TRINITY_DN10281_c0_g2	3.84	3.55	1.6	3.84	4.87	1.59	0.87	0.84	1.54	2.23	2.38	2.09	0.54	1.22	1.42	1.82	2.84	2.27	XP_010921120.1(putative potassium transporter 8 [Elaeis guineensis] )
TRINITY_DN10281_c1_g1	0.55	0.43	0	1.04	0	0.23	0	0.57	0	0.39	0.18	0.8	1.1	0.2	0	0	0.46	0.21	OVA12641.1(sulfate adenylyltransferase catalytic domain [Macleaya cordata])
TRINITY_DN10281_c2_g1	0.08	0	0.53	0	0	0	0.1	0	0	0	0.24	0	0	0.09	0.29	0.09	0	0.19	XP_011034388.1(PREDICTED: eukaryotic translation initiation factor NCBP-like [Populus euphratica])
TRINITY_DN10282_c0_g1	2.44	2.32	2.81	2.58	3.16	2.84	2.09	2.31	2.67	2.52	2.65	2.39	2.54	2.41	2.4	2.18	2.67	2.58	XP_020254393.1(uncharacterized protein LOC109831479 isoform X1 [Asparagus officinalis] )
TRINITY_DN102832_c1_g1	0.33	1.17	0	0	0	0	0.38	0.85	0.45	0	0	0	0.59	1.42	0	0.37	0.46	0.38	OAY73430.1(LINE-1 reverse transcriptase [Ananas comosus])
TRINITY_DN102832_c1_g2	0.18	0.11	0	0.11	0	0	0	0.17	0	0.19	0.35	0	0.16	0	0.11	0.11	0.47	0.21	OAY73430.1(LINE-1 reverse transcriptase [Ananas comosus])
TRINITY_DN102832_c3_g1	0	0	0	0	0	0	0	0	0	0	0	0	0	0	0	0	0	0	OAY73430.1(LINE-1 reverse transcriptase [Ananas comosus])
TRINITY_DN102838_c0_g1	423.83	403.51	302.43	467.44	247.77	317.02	16.42	7.85	7.48	252.3	266.59	264.16	55.36	70.4	88.95	32.83	55.37	46.02	XP_021835759.1(uncharacterized protein LOC110775461 [Spinacia oleracea])
TRINITY_DN10283_c0_g1	0.21	0.25	0.24	0.23	0.21	0.26	0.16	0.03	0.18	0.04	0.18	0.15	0.06	0.13	0.06	0.18	0.23	0.08
TRINITY_DN10283_c0_g3	0.25	0.07	0.09	0	0.04	0.14	0.04	0.11	0.13	0.11	0.2	0.09	0.21	0	0	0.17	0	0.07
TRINITY_DN102842_c0_g1	0	0.21	0.08	0.07	0.11	0	0.39	0.13	0.2	0.05	0.05	0.11	0.04	0.06	0.12	0.34	0.1	0.16	XP_010921881.1(V-type proton ATPase subunit G [Elaeis guineensis] )
TRINITY_DN10284_c0_g1	0.23	0.09	0.1	0.13	0.05	0.04	0.26	0.3	0.06	0.05	0.09	0.09	0.18	0.26	0.42	0.75	1.12	0.16
TRINITY_DN10285_c1_g2	0.12	0.07	0.05	0.12	0.06	0.09	0.12	0.14	0.15	0.05	0.12	0.07	0.08	0.1	0.11	0.14	0.21	0.14
TRINITY_DN10285_c1_g4	0.01	0	0.01	0	0.01	0	0.19	0.21	0.18	0.01	0.01	0.02	0.14	0.11	0.08	0.09	0.09	0.09
TRINITY_DN102863_c0_g1	457.92	329.59	279.27	376.83	291.1	559.41	82.36	82.95	122.49	361.57	352.14	410.21	152.46	217.77	236.29	211.72	216.65	313.91	AHZ94971.1(glyceraldehyde-3-phosphate dehydrogenase, partial [Lilium regale])
TRINITY_DN102864_c0_g1	0	0	0	0	0	0	0	0	0	0	1.07	0.72	0	0	0	0	0	0	XP_013465606.1(ACT domain-containing protein ACR11 [Medicago truncatula] )
TRINITY_DN10286_c0_g1	0.5	0	0	0	0.16	0.54	0	0	0.93	0.12	0.17	0	0	0.3	0.39	0.39	1.2	0.73	RWW15943.1(hypothetical protein GW17_00020197 [Ensete ventricosum] )
TRINITY_DN102871_c0_g1	5.67	9.73	11.91	11.37	11.22	7.73	3.7	4.04	2.95	4.21	4.26	4.45	4.59	2.48	3.1	4.84	4.27	3.84	XP_010938043.1(ethylene-responsive transcription factor ERF069 [Elaeis guineensis])
TRINITY_DN102872_c0_g1	0	0	0	0	0	0	0.51	0.23	0	0.3	0.35	0.2	0	0	0	0	0	0.3
TRINITY_DN102878_c0_g1	0.09	0.04	0.03	0	0.08	0.07	0.12	0.18	0.09	0	0.03	0.1	0.1	0.07	0.2	0.29	0.11	0.33
TRINITY_DN102882_c0_g1	0	0	0.04	0	0	0	0.23	0.36	0	0	0	0	0.17	0	0	0.04	0.25	0.08	RVW87532.1(hypothetical protein CK203_036321 [Vitis vinifera])
TRINITY_DN102884_c0_g1	211.27	196.2	266.02	176.37	296.28	229.65	158.34	145.17	154.43	209.47	204.88	210.21	200.55	234.76	215.3	194.24	218.36	200.34	XP_023912795.1(ABC transporter F family member 1 [Quercus suber])
TRINITY_DN102885_c0_g1	93.63	95.49	88.06	79.08	115.76	118.64	15.08	12.78	20.58	86.38	78.84	89.88	49.07	48.35	53	33.42	38.03	30.23	XP_010671991.1(PREDICTED: transketolase, chloroplastic [Beta vulgaris subsp. vulgaris] )
TRINITY_DN102887_c0_g1	152.2	293.21	268.47	299.05	177.97	145.58	529.24	422.36	263.79	129.18	140.19	136.03	344.05	201.91	189.19	305.19	219.15	363.39	KMS64936.1(hypothetical protein BVRB_041110, partial [Beta vulgaris subsp. vulgaris])
TRINITY_DN102888_c0_g1	0	0	0	0	0	0	0	0.38	0.61	0.5	0	1.31	0	0.47	0	0.5	0	0.51	XP_016650365.1(PREDICTED: uncharacterized protein LOC107881313 [Prunus mume])
TRINITY_DN10288_c0_g1	0.89	0.84	1.58	1.08	1.08	1.42	1.18	1.38	2.23	0.65	1.11	0.9	1.05	0.68	1.24	1.34	1.8	2.08	XP_006421832.1(zinc finger CCCH domain-containing protein 48 [Citrus clementina] )
TRINITY_DN10288_c0_g2	0.63	0.63	0.62	0.92	0.67	0.83	0.43	0.65	1.15	0.76	0.44	0.49	0.36	0.39	0.86	0.57	1.25	1.16	XP_020574182.1(zinc finger CCCH domain-containing protein 17-like [Phalaenopsis equestris])
TRINITY_DN10288_c1_g1	4.72	5.45	6.35	5.04	7.08	4.99	4.85	5.55	7	4.3	3.36	4.28	4.46	3.3	3.52	5.49	5.45	6.19	RWR77191.1(PI-PLC X domain-containing protein [Cinnamomum micranthum f. kanehirae])
TRINITY_DN10288_c1_g2	45.74	41.08	41.72	64.52	35.34	37.63	23.63	24.36	33.57	28.63	40.47	33.36	16.64	19.82	23.18	21.84	29.21	28.1	XP_019465033.1(PREDICTED: zinc finger CCCH domain-containing protein 48-like isoform X1 [Lupinus angustifolius] )
TRINITY_DN10289_c0_g1	0.11	0.09	0.13	0.05	0.06	0.12	0.14	0.14	0.17	0.05	0.16	0.09	0.11	0.09	0.11	0.17	0.17	0.12	SPT18178.1(unnamed protein product [Triticum aestivum])
TRINITY_DN10289_c2_g1	0.05	0.05	0.03	0.02	0.01	0.01	0.15	0.11	0.08	0.01	0.03	0.01	0.09	0.06	0.05	0.08	0.06	0.03	RHN82321.1(putative RNA-directed DNA polymerase [Medicago truncatula])
TRINITY_DN1028_c0_g1	3.26	2.63	2.41	2.74	6.1	4.3	4.38	3.93	4.26	2.22	2.22	2.13	1.75	1.69	2.77	4.33	3.81	4.86	XP_010918088.1(uncharacterized protein LOC105042527 isoform X1 [Elaeis guineensis])
TRINITY_DN10290_c0_g1	2.29	2.28	2.71	2.83	2.84	3.48	3.6	4.15	4.08	2.06	2.18	2.05	1.95	1.71	2.05	3.02	2.91	3.1	XP_029120604.1(sorting nexin 2A [Elaeis guineensis])
TRINITY_DN10290_c0_g3	0.24	0	0.27	0	0.35	0.69	0	0.07	0.12	0	0	0	0	0	0.1	0.09	0	0.29
TRINITY_DN102915_c0_g2	0	0.47	0.23	0.24	0	0.75	0	1.24	0.28	0	0.19	0.24	0.71	0	0.5	0.33	0.27	1.17
TRINITY_DN10291_c1_g1	0.04	0	0.04	0	0	0	0.49	0.66	0.5	0.08	0.12	0	0	0.31	0.37	0.87	0.45	0.29
TRINITY_DN102927_c0_g1	2.69	1.43	4.2	3	3.24	1.99	4.47	4.86	6.58	1.19	0.91	1.73	2.35	0.87	2.8	3.88	3.43	4.43
TRINITY_DN102928_c0_g1	0.16	0.45	0	0.14	0	0.13	0	0	0	0.24	0	0	0.28	0	0	0	0.14	0	AHZ94971.1(glyceraldehyde-3-phosphate dehydrogenase, partial [Lilium regale])
TRINITY_DN10292_c0_g1	0.52	0.63	0.78	0.65	0.55	0.74	0.95	1.27	1.05	0.54	0.89	0.49	0.54	0.92	0.83	0.38	1.07	0.89	XP_008779847.1(ubiquitin fusion degradation protein 1 homolog [Phoenix dactylifera])
TRINITY_DN10292_c1_g1	1.81	1.47	1.65	1.26	1.49	1.97	2.4	3.34	3.6	1.63	1.6	1.8	1.17	1.78	1.88	2.37	2.38	3.27	XP_009417984.1(PREDICTED: APO protein 4, mitochondrial [Musa acuminata subsp. malaccensis] )
TRINITY_DN10293_c0_g1	1.44	1.63	2.32	1.35	2.01	0.87	0.11	0.1	0.01	1.68	1.9	1.63	1.14	1.04	0.85	0.54	0.5	0.38	THU46504.1(hypothetical protein C4D60_Mb09t05650 [Musa balbisiana])
TRINITY_DN102940_c0_g1	31.33	28.39	30.53	29.97	38.03	43.43	27.73	29.21	33.74	27.42	26.33	27.59	18.08	18.81	18.97	24.69	25.54	27.82	XP_010248825.1(PREDICTED: 26S proteasome non-ATPase regulatory subunit 6 homolog [Nelumbo nucifera])
TRINITY_DN10294_c0_g1	1.52	1.46	1.65	1.56	1.67	1.51	2.97	2.51	3.06	1.56	1.32	1.47	1.54	1.64	1.95	2.38	2.73	2.48	OMO91736.1(protein bem46-like protein [Corchorus olitorius])
TRINITY_DN10294_c0_g2	0.2	0.1	0.02	0.03	0.09	0.08	0.09	0.15	0.28	0.04	0.07	0.07	0.31	0.07	0.1	0.11	0.19	0.24
TRINITY_DN10295_c0_g1	10.98	11.26	13.55	16.42	14.4	16.04	10.63	14.38	15.16	11.45	10.96	10.54	8.59	8.37	9.16	11.64	12.4	10.42	AIU49023.1(LOS4, partial [Lilium brownii])
TRINITY_DN102967_c0_g1	11	9.07	8.99	9.33	11.36	10.55	5.84	6.43	8.08	11.38	11.13	12.12	5.49	5.01	6.33	5.95	7.86	8.11	XP_020254658.1(stomatal closure-related actin-binding protein 1 [Asparagus officinalis] )
TRINITY_DN102967_c0_g3	0.17	0.06	0.05	0.12	0.16	0.06	0.06	0.01	0.03	0.13	0.07	0.08	0.01	0.02	0.01	0.04	0.02	0.07
TRINITY_DN10296_c0_g1	1.03	1.04	0.59	1.31	0.77	0	0.98	1.63	1.14	0.72	0.85	1.38	1.36	0.14	1.27	0.43	0.87	0.3
TRINITY_DN102972_c1_g1	0	0	0	0	0	0	0.4	0	0	0	0	0	0.44	0.36	0	0.38	0.22	0	XP_020086093.1(uncharacterized protein LOC109708688 [Ananas comosus])
TRINITY_DN10297_c2_g1	0.55	0	0.21	1.33	0.56	0.91	1.1	1.95	0.52	0	0	0	0	0.59	0.68	0.21	0	0.21
TRINITY_DN10297_c2_g2	0.96	0.97	0.92	0.68	0.83	1.18	0.34	0.49	0.98	0.15	0.8	0.64	0.72	0.74	0.34	0.32	1.1	0.48
TRINITY_DN102980_c0_g1	7.11	3.15	0.51	1.99	0.7	0.56	10.53	14.71	9.5	24.32	27.19	17.03	35.54	33.03	25.42	23.95	10.49	12.34	OVA14130.1(Heat shock factor (HSF)-type [Macleaya cordata])
TRINITY_DN10298_c0_g1	0.85	0.76	0.83	0.81	1.08	0.93	1.02	1.35	1.37	0.59	0.62	0.84	0.64	0.67	0.57	0.77	1.03	0.89	XP_008796842.1(protein GRAVITROPIC IN THE LIGHT 1-like [Phoenix dactylifera])
TRINITY_DN10299_c0_g1	0	0	0	0	0	0.07	0.15	0.32	0.17	0	0.23	0	0.14	0.06	0.13	0.33	0.57	0.07
TRINITY_DN1029_c0_g1	1.13	1.15	1.32	1.6	1.94	0.89	0.72	0.72	0.56	0.85	0.53	0.43	0.41	0.5	0.41	1.07	0.88	0.7	RWW58341.1(hypothetical protein BHE74_00034804, partial [Ensete ventricosum])
TRINITY_DN102_c0_g1	1.31	2.48	3.95	1.99	2.77	1.93	5.85	7.08	7.48	2.3	1.5	1.87	3.38	2.13	1.98	3.34	4.22	4.71
TRINITY_DN103000_c1_g1	74.56	69.34	56.35	79.23	69.84	67.77	406.38	488.27	810.18	69.37	82.6	84.15	70.83	87.65	96.81	218.47	354.6	349.17	XP_008784981.1(probable cellulose synthase A catalytic subunit 1 [UDP-forming] [Phoenix dactylifera])
TRINITY_DN103003_c0_g3	0.17	0	0.06	0	0.08	0	0.07	0.05	0.08	0	0	0	0	0	0.26	0.13	0.07	0.07
TRINITY_DN10300_c0_g1	0.34	0	0.39	0.78	0.53	1.28	0	0	0	0	0	0	0	0	0	0	0	0
TRINITY_DN10300_c0_g2	0.04	0	0.17	0.26	0	0.05	0.21	0.41	0.24	0.28	0	0	0.1	0.04	0.18	0.32	0.24	0.6
TRINITY_DN10301_c0_g1	0.86	1.45	2.6	1.1	2.21	1.61	0.18	0.28	0.05	0.83	1.4	0.83	1.77	0.72	0.9	0.86	0.49	0.39	XP_008793321.1(pyruvate kinase, cytosolic isozyme [Phoenix dactylifera])
TRINITY_DN103025_c0_g1	0.2	0	0.07	0	0	0	3.51	2.08	1.28	0.31	0.27	0.26	2.07	2.84	3.96	1.82	1.05	1.43	XP_021600680.1(uncharacterized protein LOC110606236 [Manihot esculenta])
TRINITY_DN10302_c0_g1	1.27	2.04	2.44	1.82	2.19	2.04	5.8	6.68	5.68	2	2.2	1.9	3.57	3.15	2.7	7.08	4.15	4.57	RQO86604.1(hypothetical protein POPTR_002G068450 [Populus trichocarpa])
TRINITY_DN10303_c0_g1	0.02	0.08	0.23	0.11	0.1	0.24	0.08	0.37	0.25	0.47	0.34	0.58	0.55	0.43	0.21	0.2	0.17	0.05
TRINITY_DN10304_c0_g1	0.01	0	0	0.01	0	0	0.53	0.52	0.65	0.01	0.04	0	0.09	0.07	0.2	0.4	0.33	0.55	RVW16589.1(S-formylglutathione hydrolase [Vitis vinifera] )
TRINITY_DN10305_c0_g1	5.71	5.99	7.72	7.15	7.73	6.67	12	14.19	14.75	6.21	6.06	5.98	5.31	5.28	6.2	10.41	10.51	10.9	XP_010908992.1(uncharacterized protein LOC105035223 isoform X2 [Elaeis guineensis])
TRINITY_DN103064_c0_g1	0.1	0.1	0.13	0.14	0.45	0.13	0.24	0.37	0.33	0.14	0.05	0.05	0.06	0.11	0.16	0.18	0.25	0.2	XP_010940258.1(phospholipase A1-Igamma1, chloroplastic-like [Elaeis guineensis])
TRINITY_DN103075_c0_g1	0	0	0	0	0	0	4.9	2.49	1.94	0	0	1.34	0.61	2.46	3.88	2.3	1.09	4.49
TRINITY_DN10307_c0_g1	1.15	0.07	0.32	0	1.73	0	3.93	1.35	0.05	3.86	2.66	3.49	0.94	1.68	0.34	0.15	0.02	0.31	XP_008781687.1(putative calcium-binding protein CML19 [Phoenix dactylifera])
TRINITY_DN10307_c0_g2	0.16	0	0.09	0	0.34	0	2.24	0.44	0.08	0.95	0.26	0.63	0.24	0.42	0.16	0.06	0	0.19	XP_007137928.1(hypothetical protein PHAVU_009G167200g [Phaseolus vulgaris] )
TRINITY_DN10307_c0_g3	0.08	0	0.07	0.02	0.15	0	0.44	0.16	0	0.44	0.18	0.19	0.01	0.02	0	0	0.02	0.04	KRH54197.1(hypothetical protein GLYMA_06G171100 [Glycine max] )
TRINITY_DN103081_c1_g1	0.08	0.21	0.11	0.08	0.11	0.02	0.11	0.22	0.16	0	0.08	0.09	0.19	0.13	0.07	0.02	0.12	0.15
TRINITY_DN103082_c0_g1	3.84	5.58	6.09	0.49	0.45	0.69	4.87	3.04	1.44	6.63	8.61	6.94	3.66	2.25	1.47	2.68	0.89	2.04	XP_009119805.1(PREDICTED: LOW QUALITY PROTEIN: heat shock protein 90-1 [Brassica rapa])
TRINITY_DN103088_c0_g1	0.37	0	0.96	0.15	0.18	0.28	2.75	0.78	1.61	0	1.08	0.86	1.61	0.8	1.8	0.58	0.49	0.87
TRINITY_DN10308_c0_g1	0.3	0.3	0.3	0.33	0.2	0.23	0.48	0.41	0.37	0.13	0.22	0.2	0.31	0.21	0.27	0.41	0.44	0.3	XP_020267947.1(uncharacterized protein LOC109843420, partial [Asparagus officinalis])
TRINITY_DN10308_c0_g2	0.22	0.21	0.23	0.28	0.19	0.23	0.09	0.11	0.09	0.11	0.17	0.18	0.12	0.07	0.06	0.08	0.1	0.06	ADB85257.1(putative retrotransposon protein, partial [Phyllostachys edulis])
TRINITY_DN10308_c1_g1	0	0	0	0	0	0.11	0.29	0.21	0.07	0	0	0.05	0.04	0.05	0.05	0.1	0.05	0.11
TRINITY_DN10308_c7_g1	3.15	0.83	3.81	0.8	2.65	2.19	8.22	5.07	3.67	2.86	3.07	2.98	4.92	4.34	3.38	9.14	11.41	6.89	XP_020407143.1(uncharacterized protein LOC100282400 isoform X1 [Zea mays] )
TRINITY_DN103093_c0_g1	0.03	0.04	0.04	0.1	0.04	0.04	0.13	0.11	0.08	0.02	0.03	0.02	0.04	0.05	0.05	0.1	0.1	0.06
TRINITY_DN10309_c0_g1	3.59	3.21	5.18	5.71	5.44	4.88	6.39	6.31	8.23	3.05	3.09	2.69	3.08	2.87	4.22	5.49	6.37	6.88	AIU49023.1(LOS4, partial [Lilium brownii])
TRINITY_DN1030_c0_g1	0.97	0.65	0.71	0.91	0.96	1.45	0.98	1.32	1.46	0.67	0.77	0.79	0.36	0.54	0.58	0.84	0.86	1.02	PKA54552.1(putative pectinesterase/pectinesterase inhibitor 51 [Apostasia shenzhenica])
TRINITY_DN103106_c0_g2	0.56	0	8.48	6.96	29.73	0.29	0	7.58	0.32	0.39	0	0	8.04	0.25	0	6.88	0.46	0.27
TRINITY_DN103106_c1_g1	0.33	0	6.3	4.03	15.9	0.2	0	4.87	0	0.19	0	0.39	4.94	0	0	3.22	0.22	0.39	THU49269.1(hypothetical protein C4D60_Mb06t07770 [Musa balbisiana])
TRINITY_DN10310_c0_g1	0.04	0.01	0.06	0.09	0.14	0.04	0.16	0.21	0.15	0.03	0.02	0.01	0.12	0.05	0.06	0.08	0.14	0.11	XP_018685781.1(PREDICTED: auxin-responsive protein SAUR71-like [Musa acuminata subsp. malaccensis])
TRINITY_DN10310_c0_g3	1.89	1.95	3.03	2.62	2.73	2.72	2.95	3.63	4.65	2.06	2.35	2.05	2.18	2.2	1.94	3.14	3.15	3.3	XP_008810672.2(LOW QUALITY PROTEIN: nucleolar complex protein 3 homolog [Phoenix dactylifera])
TRINITY_DN10310_c0_g4	0	0	0.01	0	0	0	0.17	0.14	0.28	0	0	0.02	0.03	0.08	0.04	0.13	0.14	0.14
TRINITY_DN10310_c0_g6	0	0	0.02	0.03	0	0	0.22	0.25	0.63	0.02	0	0	0.03	0.17	0.04	0.29	0.1	0.19
TRINITY_DN10310_c0_g7	0.01	0.04	0.01	0.02	0.02	0.01	0.23	0.17	0.13	0.01	0.02	0.02	0.1	0.04	0.04	0.08	0.14	0.13
TRINITY_DN10310_c1_g1	0.04	0.06	0.13	0.07	0.06	0.03	0.15	0.22	0.18	0.02	0.04	0.07	0.04	0.02	0.06	0.03	0.15	0.05
TRINITY_DN103116_c0_g1	0	0	0	0	0	0.01	0.09	0.05	0.12	0.05	0	0.03	0.23	0.21	0.46	0.12	0.04	0.23	XP_024190200.1(uncharacterized protein LOC112194184 [Rosa chinensis])
TRINITY_DN10311_c0_g1	0.02	0.01	0.02	0.01	0.02	0.01	0.26	0.38	0.07	0.02	0.02	0.01	0.15	0.08	0.1	0.25	0.18	0.12
TRINITY_DN10311_c0_g2	0.75	0.43	0.34	0.59	1.02	1.33	1.32	1.72	1.51	1.12	0.91	1.26	0.5	0.9	1.1	1.35	1.5	1.29
TRINITY_DN10311_c0_g3	6.46	4.95	5.03	6.84	6.92	5.35	5.53	5.98	6.66	5.18	4.56	4.76	4.94	3.88	5.56	5.42	7.12	6.79
TRINITY_DN10312_c0_g1	2.18	2.1	2.12	2.95	2.93	2.57	1.6	1.68	1.58	2.21	2.13	2.07	1.53	1.36	1.83	2.12	1.8	1.66	XP_028554142.1(GDP-fucose transporter 1-like isoform X2 [Dendrobium catenatum])
TRINITY_DN10313_c0_g1	1.79	0.71	1.46	1.05	1.43	1.62	3.71	3.91	5.38	2.88	2.33	2.92	4.47	5.91	3.34	7.6	4.13	3.66	RRT61665.1(hypothetical protein B296_00035816, partial [Ensete ventricosum])
TRINITY_DN10314_c0_g1	35.35	40.79	51.27	43.88	54.41	57.49	36.32	39.9	41.16	39.13	38.07	38.36	37.81	34.08	36.74	41.69	45.26	42.65	XP_008788293.1(guanosine nucleotide diphosphate dissociation inhibitor 2 [Phoenix dactylifera])
TRINITY_DN10314_c0_g2	0.14	0.17	0.16	0.12	0	0.12	0.06	0.36	0.22	0.1	0.1	0.11	0.24	0	0.11	0	0	0.11
TRINITY_DN10314_c0_g3	0.09	0.08	0.09	0.09	0.08	0.02	0.38	0.37	0.3	0.12	0.17	0.19	0.3	0.18	0.11	0.3	0.23	0.2
TRINITY_DN10314_c2_g1	0.07	0.06	0.04	0.01	0.02	0.04	0.21	0.19	0.12	0.12	0.21	0.09	0.16	0.09	0.05	0.19	0.15	0.06
TRINITY_DN10314_c2_g2	0.04	0.03	0.02	0.01	0.03	0.02	0.15	0.07	0.1	0.1	0.15	0.1	0.05	0.03	0.05	0.09	0.1	0.07
TRINITY_DN10314_c2_g3	0.07	0.07	0.07	0.03	0.04	0.02	0.24	0.18	0.19	0.07	0.21	0.16	0.15	0.1	0.03	0.16	0.1	0.05
TRINITY_DN103154_c0_g2	0	0.13	0.12	0	0	0.14	0.97	1.31	3	0	0.43	0	0.38	0	0.53	0.9	1.71	1.3
TRINITY_DN10315_c0_g1	7.42	6.68	6.94	7.25	8.3	8.96	7.74	8.15	6.47	7.55	6.85	7.48	4.93	5.58	6.74	7.43	6.77	6.25	XP_009412013.1(PREDICTED: glucose-6-phosphate/phosphate translocator 2, chloroplastic-like [Musa acuminata subsp. malaccensis] )
TRINITY_DN10316_c0_g1	0.23	0.17	0.35	0.29	0.31	0.34	0.07	0.11	0.12	0.22	0.16	0.16	0.23	0.1	0.13	0.16	0.14	0.15	XP_025796034.1(F-box/kelch-repeat protein At1g55270 isoform X2 [Panicum hallii] )
TRINITY_DN10317_c0_g1	5.55	4.75	2.79	4.93	5.21	5.34	2.95	3.72	3.42	4.22	5.07	4.3	2.12	3.24	3.71	3.49	4.62	3.97	XP_010933760.1(probable inactive leucine-rich repeat receptor kinase XIAO [Elaeis guineensis])
TRINITY_DN10317_c0_g2	0.17	0.02	0.03	0.13	0.12	0.15	0.08	0.04	0.16	0.25	0.16	0.27	0.01	0.17	0.2	0.02	0.28	0.12	XP_008796883.1(leucine-rich repeat receptor-like kinase protein THICK TASSEL DWARF1 [Phoenix dactylifera])
TRINITY_DN10318_c0_g1	1.01	1.03	0.93	0.7	0.54	0.63	0.09	0.22	0.32	0.25	0.96	0.53	0.69	0.73	0.38	0.43	0.19	0.23
TRINITY_DN103191_c0_g1	0.03	0.03	0	0	0	0	0	0	0	0.08	0.15	0.11	0.04	0.16	0.03	0.09	0	0
TRINITY_DN10319_c2_g1	58.54	46.67	38.08	41.19	45.55	45.2	31.74	35.31	40.01	44.14	47.69	46.63	21.43	25.95	32.02	36.87	36.28	38.88	XP_020598193.1(pantoate--beta-alanine ligase [Phalaenopsis equestris])
TRINITY_DN10319_c2_g2	0.58	0.57	0.62	0.88	0.87	0.54	0.9	0.91	1.32	0.4	0.64	0.41	0.31	0.31	0.5	0.68	0.72	0.82	XP_004235043.1(uncharacterized protein LOC101255968 [Solanum lycopersicum])
TRINITY_DN1031_c0_g3	0.94	1.91	4.95	2.22	2.31	2.22	3.05	3.57	3.25	1.42	1.43	1.03	2.79	1.88	1.2	2.55	1.85	1.71	OVA03661.1(Ribose-phosphate diphosphokinase [Macleaya cordata])
TRINITY_DN10320_c0_g2	9.23	9.52	12.73	10.09	15.06	13.59	12.38	14.09	12.74	9.14	9.97	8.88	9.83	8.56	8.1	10.09	9.45	11.13	XP_010920464.1(uncharacterized protein LOC105044311 [Elaeis guineensis])
TRINITY_DN10321_c0_g1	4.45	3.98	3.59	3.13	4.47	4.96	7.07	8.73	9.91	4.04	4.13	4.62	3.8	4.17	5.08	6.92	7.96	7.52	XP_010927526.1(actin-related protein 2/3 complex subunit 3 isoform X2 [Elaeis guineensis])
TRINITY_DN10322_c0_g1	4.65	4.41	4.27	4.49	4.75	5.62	4.99	5.27	5.52	4.05	4.41	4.66	3.5	3.62	3.94	4.71	5.92	5.87	XP_010909601.1(uncharacterized protein LOC105035663 isoform X2 [Elaeis guineensis])
TRINITY_DN103235_c0_g1	6.16	3.24	2.49	0	0.58	0.12	3.84	3.25	2.31	14.73	24.11	16.5	5.94	3.38	4.24	2.85	1.29	2.21	XP_019182686.1(PREDICTED: 15.7 kDa heat shock protein, peroxisomal [Ipomoea nil])
TRINITY_DN103238_c0_g1	2.32	0	0	0	0	0	0	0	0	0	0	0	0	0	0	0	0	0
TRINITY_DN10323_c0_g2	11.57	11.87	15.87	12.01	12.2	22.29	17.01	21.73	28.88	13.99	11.01	12.54	11.47	9.5	10.77	12.2	17.31	15.26	XP_010906790.2(uncharacterized protein LOC105033615 [Elaeis guineensis])
TRINITY_DN103243_c1_g2	0.1	0.17	0.41	0.17	0.39	0.18	0.13	0.09	0.22	0.1	0.18	0.53	0.24	0.84	0.11	0.29	0.24	0.17	XP_023728618.1(uncharacterized protein LOC111876302 [Lactuca sativa])
TRINITY_DN10324_c0_g1	0.3	0.15	0.12	0.28	0.17	0.18	0.62	1.15	1.3	0.39	0.46	0.29	0.68	0.68	0.97	1.33	1.98	0.9
TRINITY_DN103252_c0_g1	0.68	0	0.49	0.39	0	0	0.33	0.64	0.5	0.57	2.37	0	0.15	0	0.99	0.38	0.55	0.58	XP_023894072.1(60S ribosomal protein L19-1 isoform X1 [Quercus suber] )
TRINITY_DN103253_c0_g1	39.87	27.56	34.19	30.48	28.35	25.7	72.86	68.15	50.8	130.42	115.9	118.69	230.63	241.8	262.19	80.72	60.04	76.4	QBS00803.1(HSP70 [Agave sisalana])
TRINITY_DN10325_c0_g1	0.17	0.46	0.14	0.17	0.18	0.16	0	0.17	0.07	0	0	0.1	0.33	0.09	0.05	0	0.33	0.21
TRINITY_DN103269_c0_g1	18.63	22.6	21.43	22.92	19.67	27.09	41.24	31.63	29.64	11.34	21.12	12.32	17.18	11.72	17.01	21.98	24.25	23.23
TRINITY_DN103269_c0_g2	0	0	0	0	0.44	1.15	0	0	0	0	0	0	0	0	0	2	0	1.04
TRINITY_DN10326_c1_g1	49.51	48.71	50.15	47.17	53.97	70.36	86.43	80.1	85.19	43.45	47.64	46.37	35.19	37.23	38.83	57.54	49.45	47.59	XP_010927573.1(succinate dehydrogenase [ubiquinone] iron-sulfur subunit 1, mitochondrial [Elaeis guineensis] )
TRINITY_DN103273_c0_g1	0	0.06	0.01	0	0	0	1.09	0.41	0.5	0.01	0	0	0.03	0.04	0.04	0.39	0.1	0.18
TRINITY_DN10327_c0_g1	210.78	181.61	154.47	179.41	171.04	201.11	143.04	154.05	204.36	185.34	181.69	188.21	114.99	149.8	153.94	152.55	198.23	192.66	XP_008813258.1(protein TIC 62, chloroplastic [Phoenix dactylifera])
TRINITY_DN103292_c0_g1	22.09	22.34	28.75	29.04	19.95	27.65	29.5	32.53	31.72	18.92	21.15	19.88	23.5	22.91	17.16	25.77	22.38	26.02	XP_007137926.1(hypothetical protein PHAVU_009G167000g [Phaseolus vulgaris] )
TRINITY_DN10329_c0_g1	19.29	16.65	12.77	13.1	14.46	22.2	4.63	5.15	4.27	16.49	16.45	18.3	9.15	10.59	12.68	8.31	9.6	10.51	XP_010905552.1(uncharacterized protein LOC105032725 isoform X1 [Elaeis guineensis])
TRINITY_DN1032_c0_g1	62.21	47.62	52.95	46.82	64.69	64.27	125.41	136.65	126.66	80.9	83.41	83.97	108.36	96.31	87.84	113.76	102.5	107.07	XP_021600991.1(eukaryotic translation initiation factor 5 [Manihot esculenta] )
TRINITY_DN10330_c0_g1	11.98	13.48	17.59	14.61	15.56	11.71	12.12	10.67	15.18	9.44	11.27	9.74	11.84	7.31	11.57	10.94	12.78	9.27	XP_010931797.1(uncharacterized protein LOC105052624 [Elaeis guineensis])
TRINITY_DN103310_c0_g2	0.31	0.18	0.17	0.38	1.39	0.57	0.74	1.1	0	0.12	0.15	0.36	0	0.75	0.19	0	1.45	0.18
TRINITY_DN103321_c0_g1	0.02	0.03	0.01	0.1	0.06	0.04	0.36	0.33	0.35	0.02	0.01	0.01	0.03	0.07	0.08	0.12	0.4	0.15
TRINITY_DN10332_c0_g4	1.07	0.63	0.9	0.84	1.15	1.36	1.51	1.67	1.88	0.89	1.24	1.02	0.45	0.7	0.91	1.19	1.85	1.46	XP_008789994.1(protein tesmin/TSO1-like CXC 2 [Phoenix dactylifera])
TRINITY_DN103335_c0_g1	0.2	0.29	0.27	0	0.12	0.4	0.63	0.35	0.2	0.04	0.08	0.1	0.18	0.05	0.48	0.7	0.57	0.3
TRINITY_DN10333_c0_g1	23.53	28.54	32.96	31.35	26.53	25.69	46.92	49.32	60.95	23.07	23.38	21.26	30.33	23.45	22.61	37.44	35.8	35.72	XP_011623592.1(signal recognition particle 19 kDa protein isoform X1 [Amborella trichopoda])
TRINITY_DN103340_c0_g1	0	0.01	0.02	0.02	0	0.04	0.25	0.1	0.13	0	0.04	0.01	0.11	0.15	0.13	0.14	0.13	0.1	XP_019105731.1(PREDICTED: uncharacterized protein LOC109135324 [Beta vulgaris subsp. vulgaris])
TRINITY_DN10334_c0_g1	17.11	14.83	15.08	15.87	16.96	15.15	16.46	16.56	20.91	15.42	16.8	17.29	12.04	13.44	14.54	17.24	17.53	19.02	XP_010910114.1(uncharacterized protein LOC105036063 isoform X1 [Elaeis guineensis])
TRINITY_DN10335_c0_g1	3.06	3.08	3.88	3.35	4.33	4.2	3.82	3.65	4.97	2.68	3.48	3.37	2.04	2.87	3.4	3	3.77	3.82	XP_010919832.1(uncharacterized protein LOC105043812 isoform X1 [Elaeis guineensis] )
TRINITY_DN103360_c1_g1	0	0	0	0.14	0	0	0	0.05	0	0	0	0	0.09	0	0	0.06	0	0
TRINITY_DN103360_c1_g2	0	0	0	0	0	0	0	1.13	1.19	0	0.42	0	0	0	0	0.5	0	0.51	XP_017222271.1(PREDICTED: gibberellin 2-beta-dioxygenase-like [Daucus carota subsp. sativus] )
TRINITY_DN103365_c0_g1	0.14	0.01	0.08	0.13	0.11	0.13	0.08	0.18	0.07	0.06	0.05	0.03	0.05	0.03	0.01	0.13	0.11	0.05	XP_020270505.1(LOW QUALITY PROTEIN: uncharacterized protein LOC109845646 [Asparagus officinalis])
TRINITY_DN103369_c0_g1	0.67	0	0.99	0	0	0	0	0.14	0	1.11	0.74	0	0	0	0	0.97	0	0
TRINITY_DN10336_c0_g2	3.61	3.09	2.4	2.93	3.29	1.89	2.24	3.61	4.59	4.38	4.55	4.05	2.01	2.84	2.73	2.41	3.22	3.28	XP_010941741.1(BTB/POZ domain-containing protein At3g50780 [Elaeis guineensis] )
TRINITY_DN103374_c0_g1	0.24	0.07	0.13	2.06	0.34	0.22	0.36	0.06	0	0.55	0.18	0	0.93	0	0	0.77	0.08	0
TRINITY_DN103376_c0_g2	0	0	0	0	0.55	0	0	0.3	0	0	0	0	0	0	0	0	0	0.81	RVW60181.1(Retrovirus-related Pol polyprotein from transposon TNT 1-94 [Vitis vinifera])
TRINITY_DN10337_c0_g1	14.93	13.52	15.26	15.65	14.07	12.51	18.11	19.26	26.04	14.82	15.5	15.58	8.27	10.78	12.22	14.44	16.95	16.25	PKA49116.1(Protein transparent TESTA 12 [Apostasia shenzhenica])
TRINITY_DN10338_c0_g1	0.01	0.01	0.03	0.02	0.04	0.07	0.16	0.19	0.24	0.04	0.06	0.07	0.04	0.07	0.04	0.12	0.15	0.11	XP_020267947.1(uncharacterized protein LOC109843420, partial [Asparagus officinalis])
TRINITY_DN103390_c0_g1	0.08	0	0.01	0	0	0.01	0.03	0.2	0.13	0	0.05	0.07	0.07	0.17	0.13	0.05	0.1	0.31
TRINITY_DN10339_c0_g1	1.93	1.78	2.35	2.29	2.78	2.52	1.99	2.17	1.83	1.69	1.89	1.74	1.6	1.79	1.86	1.93	2.11	1.94	XP_010918426.1(trafficking protein particle complex subunit 13 isoform X2 [Elaeis guineensis])
TRINITY_DN1033_c0_g1	4.16	3.4	3.61	4.69	6.15	3.26	6.87	6.09	5.05	3.01	2.54	2.08	1.42	2.61	4.85	7.09	4.97	5.59	RRT36169.1(hypothetical protein B296_00051809 [Ensete ventricosum])
TRINITY_DN1033_c0_g2	0.45	0.32	0.45	0.48	1.03	0.89	0.45	0.5	0.58	0.61	0.86	0.69	0.32	0.56	0.45	0.53	0.41	0.56	XP_021276268.1(GATA transcription factor 12 isoform X2 [Herrania umbratica])
TRINITY_DN1033_c1_g1	6.36	4.9	4.28	5.39	6.14	4.49	1.28	2.24	3.32	3.77	5.02	4.22	1.49	2.42	1.82	2.27	4.68	3.3	XP_010919586.1(GATA transcription factor 2 [Elaeis guineensis])
TRINITY_DN103409_c0_g1	0.09	0.43	0.57	0.2	0.37	0.16	0.91	0.15	0.83	0.25	0.17	0.08	0.31	1.37	0.15	0.25	0.11	0.07	XP_010266434.1(PREDICTED: CMP-sialic acid transporter 1-like isoform X1 [Nelumbo nucifera] )
TRINITY_DN10340_c0_g1	0.11	0.03	0.06	0.12	0.17	0.18	0.11	0.23	0.48	0.02	0.03	0.04	0	0	0.06	0.09	0.15	0.1	AIU50455.1(GTF2H2, partial [Lilium brownii])
TRINITY_DN10341_c0_g1	0	0	0.05	0	0	0	0.89	0.38	0.27	0.04	0	0.05	0.2	0.09	0.05	0.18	0.18	0.1
TRINITY_DN10342_c0_g1	25.98	19.21	21.75	21.43	22.16	22.22	23.8	30.65	30.66	23.87	23.43	25.05	13.9	17.72	19.58	25.09	24.71	26.88	XP_010914343.1(uncharacterized protein LOC105039773 [Elaeis guineensis])
TRINITY_DN103435_c0_g1	0.16	0.16	0.17	0.15	0.11	0.21	0.07	0.27	0.26	0.22	0.14	0.18	0.14	0.14	0.06	0.07	0.17	0.09	XP_028112408.1(putative F-box/LRR-repeat protein At5g54820 isoform X2 [Camellia sinensis])
TRINITY_DN103438_c0_g1	3.72	4.82	5.76	4.81	5.36	4.51	7.2	8.29	6.48	3.77	4.31	3.72	5.55	4.48	4.04	7.88	6	6.11	OAY85983.1(Protein MOS2 [Ananas comosus])
TRINITY_DN10343_c0_g1	0.09	0.05	0.89	0.4	0.16	0.28	0.02	0.09	0.32	0.24	0.12	0.04	0.08	0.04	0	0.05	0.06	0.11
TRINITY_DN103444_c0_g1	0.05	0.18	0.17	0.12	0.15	0.15	0.09	0.05	0.01	0.09	0.08	0.1	0.02	0.03	0.04	0.1	0.11	0.01	THU66004.1(hypothetical protein C4D60_Mb05t09640 [Musa balbisiana])
TRINITY_DN103449_c0_g1	1	0	1.12	0	0	0	1.09	0.34	0.36	2.76	2.2	2.05	0.77	0.14	0	0	0	0.59	OEL17456.1(Heat shock 70 kDa protein 14 [Dichanthelium oligosanthes])
TRINITY_DN10344_c0_g1	2.88	2.56	3.07	2.45	3.32	5	4.16	4.57	3.4	2.81	2.53	2.94	2.82	2.51	3.1	3.9	4.32	3.31	ONK55165.1(uncharacterized protein A4U43_UnF6920 [Asparagus officinalis])
TRINITY_DN103453_c0_g1	0	0	0	0	0	0	0.32	0	0.18	0	0	0	0	0	0	0.15	0	0.15
TRINITY_DN103457_c0_g1	0.12	0.07	0.18	0.15	0.1	0.07	0.07	0.09	0.13	0.03	0.14	0.08	0.03	0.04	0.02	0	0.03	0.03	XP_010905201.1(uncharacterized protein LOC105032442 [Elaeis guineensis])
TRINITY_DN103457_c0_g2	0.09	0.1	0.03	0.05	0.07	0.05	0.04	0.04	0.13	0.05	0.04	0.09	0.01	0.09	0.03	0.07	0.18	0.2	XP_010924915.1(transcription factor bHLH13-like [Elaeis guineensis])
TRINITY_DN103457_c0_g3	2.91	2.36	2.44	4.1	5.38	3.97	2.61	2.63	2.55	1.97	1.87	1.79	1.17	1.92	2.6	2.48	2.6	2.61	XP_010924915.1(transcription factor bHLH13-like [Elaeis guineensis])
TRINITY_DN103457_c2_g1	0.41	0	0	0	0	0	1.46	1.14	0.12	0.09	0	0	0	0	0	0.1	0.32	0
TRINITY_DN10345_c0_g1	16	10.13	11.23	12.38	11.71	17.28	18.14	25.02	30.19	14.32	13.95	14.76	8.55	11.12	12.96	15.73	18.28	20.49	XP_010925423.1(photosystem I assembly factor PSA3, chloroplastic [Elaeis guineensis])
TRINITY_DN103464_c0_g1	0.17	0.14	0.15	0.31	0.19	0.22	0.2	0.28	0.27	0.08	0.1	0.15	0.05	0.14	0.22	0.13	0.39	0.19
TRINITY_DN10346_c0_g2	0.11	0.35	0.2	0.11	0.22	0.24	0.46	0.1	0.18	0.14	0.19	0.12	0.16	0.04	0.15	0.11	0.11	0.12
TRINITY_DN10346_c1_g1	0.08	0.06	0.05	0.12	0.11	0.07	0.37	0.24	0.27	0.02	0.05	0.04	0.09	0.06	0.09	0.1	0.13	0.1
TRINITY_DN10347_c0_g1	2.03	2.18	2.76	3.05	3.37	2.2	2.57	2.35	2.36	1.85	1.96	1.84	1.05	1.35	1.91	2.6	2.21	2.38	XP_017698352.1(uncharacterized protein LOC103707382 [Phoenix dactylifera])
TRINITY_DN103489_c0_g1	7.08	6.5	6.12	6.93	7.43	8.19	13.3	15.38	17.21	7.17	6.72	7.25	4.75	5.95	6.75	10.3	10.1	11.23	OAY72170.1(Protein TRIGALACTOSYLDIACYLGLYCEROL 2, chloroplastic [Ananas comosus])
TRINITY_DN10348_c0_g1	0.43	0.24	0.48	0	2.52	0.29	0.48	0.4	2	0.26	1.15	2.93	0.2	0.92	1.29	0	0	0.23	ACZ04986.1(tyrosine decarboxylase, partial [Linum usitatissimum])
TRINITY_DN103497_c0_g1	0	0	0.01	0	0	0	0.02	0.06	0	0.05	0.02	0.02	0.43	0.32	0.26	0.08	0.12	0.11	AQY61302.1(Pol [Vitis vinifera])
TRINITY_DN10349_c0_g2	0.48	0.29	0.27	0.28	0.43	0.49	0.25	0.24	0.33	0.4	0.36	0.45	0.22	0.35	0.21	0.21	0.29	0.33
TRINITY_DN1034_c0_g1	42.7	12.23	10.51	0.1	0.12	0.08	9.1	6.36	1.13	126.91	139.39	130.87	157.71	112.03	66.35	8.47	12.57	23.16	ADM47610.1(heat shock transcription factor A2 [Lilium longiflorum])
TRINITY_DN103506_c0_g1	0.4	0.21	0.39	0.12	0.12	0	0.42	0.21	0.28	0.05	0.09	0.45	0.49	0.29	0.15	0.15	0.11	0.21
TRINITY_DN10350_c1_g1	0	0.33	0.06	0	0	0.07	0	0	0.17	0.12	0.23	0.39	0	0	0.33	0	0.14	0.14
TRINITY_DN103511_c0_g2	7.53	7.9	9.9	8.91	9.93	11.48	11.16	13.67	12.52	6.2	6.84	6.84	6.78	6.39	5.81	9.74	9.67	9.8	XP_009409043.1(PREDICTED: probable tRNA N6-adenosine threonylcarbamoyltransferase [Musa acuminata subsp. malaccensis] )
TRINITY_DN103513_c0_g1	0.5	0.5	0.51	0.23	0.22	0.53	0.72	0.68	0.6	1.37	0.83	1.19	0.8	0.31	0.22	0.55	0.94	0.46
TRINITY_DN10351_c0_g1	0.44	0.24	0.11	0.32	0.62	0.43	0.16	0.28	0.48	0.24	0.25	0.25	0.13	0.13	0.38	0.37	0.41	0.24	XP_010941936.1(elongation of fatty acids protein 3-like [Elaeis guineensis])
TRINITY_DN10351_c0_g2	1.67	1.12	1.3	1.47	3.84	1.11	1.39	1.18	1.34	1.34	1.19	1.19	0.57	0.53	1.11	1.15	1.26	1.26	XP_010941936.1(elongation of fatty acids protein 3-like [Elaeis guineensis])
TRINITY_DN10351_c0_g3	2.85	4.79	6.05	4.93	5.86	4.58	7.4	7.48	6.11	2.97	3.58	2.9	5.19	4.04	3.7	7.33	4.53	4.63	XP_010941936.1(elongation of fatty acids protein 3-like [Elaeis guineensis])
TRINITY_DN10351_c1_g1	0	0	0	0	0	0	0	0	0	0	0	0	0	0	0	0	0	0	XP_008796995.1(elongation of fatty acids protein 3-like [Phoenix dactylifera])
TRINITY_DN10351_c1_g2	0.13	0.23	0.07	0.51	0.74	0.48	0	0	0.1	0.07	0.32	0.3	0.17	0.28	0.23	0	0.17	0.08	ONK74586.1(uncharacterized protein A4U43_C03F8010 [Asparagus officinalis])
TRINITY_DN103524_c0_g1	0.68	0	0	0	0	0	2.76	2.09	0.87	1.79	1.84	0	0.57	1.25	5.09	1.65	0.7	1.71
TRINITY_DN10352_c0_g1	0.06	0.09	0.1	0.26	0.08	0.07	0.34	0.17	0.11	0.02	0.05	0.06	0.07	0.08	0.09	0.14	0.18	0.1	XP_020267947.1(uncharacterized protein LOC109843420, partial [Asparagus officinalis])
TRINITY_DN10352_c2_g1	0.22	0.26	0.25	0.27	0.34	0.55	0.54	0.91	0	0.5	0.64	0.52	1.75	0.47	0	1	1.69	0.51	XP_015167834.1(PREDICTED: uncharacterized mitochondrial protein AtMg00810-like [Solanum tuberosum])
TRINITY_DN10353_c0_g1	0.02	0	0	0	0	0	0.02	0.05	0	0.03	0	0.06	0.27	0.04	0.04	0.04	0	0
TRINITY_DN10353_c0_g2	0.13	0.24	0.29	0.33	0.33	0.25	0.16	0.15	0.06	0.23	0.15	0.17	0.5	0.33	0.19	0.14	0.23	0.23
TRINITY_DN10353_c1_g1	2.64	1.71	2.37	2.06	2.01	2.11	1.52	1.48	1.32	2.53	2.95	2.34	3.06	2.5	2.52	3.15	1.97	1.7
TRINITY_DN103543_c0_g1	0.23	0.18	0.25	0.2	0.28	0.31	0.7	0.97	0.87	0.23	0.15	0.24	0.24	0.31	0.35	0.6	0.54	0.62	XP_028554045.1(pentatricopeptide repeat-containing protein At1g52640, mitochondrial isoform X1 [Dendrobium catenatum] )
TRINITY_DN103543_c1_g1	0.1	0.12	0.26	0.26	0.21	0.06	0.13	0.33	0.31	0.31	0.25	0.11	0.13	0.11	0.23	0.18	0.32	0.48	XP_027123431.1(pentatricopeptide repeat-containing protein At1g52640, mitochondrial-like [Coffea arabica] )
TRINITY_DN10354_c0_g1	0.52	0.35	0.58	0.69	0.57	0.47	0.56	0.75	1.09	0.46	0.5	0.44	0.41	0.41	0.38	0.47	0.73	0.51	XP_008807974.1(probable potassium transporter 11 isoform X1 [Phoenix dactylifera])
TRINITY_DN10354_c0_g3	3.58	2.96	4.03	8.74	4.39	0	0	0	0	4.87	5.59	1.27	0.78	1.88	1.11	0.96	0	1	XP_010914218.1(probable potassium transporter 11 isoform X1 [Elaeis guineensis])
TRINITY_DN10354_c1_g1	0.56	0.66	0.87	0.7	1.17	0.28	0.84	0.31	0.33	1.1	1.53	1.43	0.58	0.12	1.08	1.82	1.19	1.85
TRINITY_DN10355_c2_g1	0	0	0	0	0	0	0.93	0.26	0.17	0.08	0.13	0.04	1.03	0.78	1.01	0.38	0.37	0.95	XP_020080336.1(uncharacterized protein LOC109704005 [Ananas comosus])
TRINITY_DN103569_c0_g2	0.8	0.5	0.71	0.79	0.98	1.13	0.79	0.78	1.3	0.82	0.91	0.73	0.46	0.66	0.62	0.72	1.11	0.8	XP_010911983.1(uncharacterized protein LOC105038014 isoform X2 [Elaeis guineensis])
TRINITY_DN10357_c1_g1	0.94	0.47	1.55	0.44	0.77	1.48	0.09	1.01	0.2	1.06	0.6	0.53	0.8	0.51	0.63	0.32	1.03	0.24	PHT98700.1(Polyubiquitin [Capsicum chinense])
TRINITY_DN10357_c2_g1	1.32	1.18	0.93	0.61	0.25	1.43	0	0	0	0.74	0.64	0	1.31	0	0	0.57	0	0.39	XP_024191134.1(ubiquitin-40S ribosomal protein S27a isoform X3 [Rosa chinensis])
TRINITY_DN10358_c0_g2	0.07	0.14	0.11	0.15	0.11	0.07	0.24	0.21	0.13	0.06	0.07	0.07	0.14	0.13	0.1	0.16	0.14	0.16	XP_009350076.1(PREDICTED: uncharacterized protein LOC103941593 [Pyrus x bretschneideri])
TRINITY_DN10359_c0_g1	2.59	2.23	0.8	4.17	2.92	2.64	2.49	1.23	1.3	2.43	2.03	0.85	2.08	1.01	2.37	1.87	1.62	1.37
TRINITY_DN1035_c0_g1	10.38	11.12	13.31	11.2	12.71	10.74	19.09	20.96	24.7	11.46	11.43	11.23	12.82	12.09	12.48	17.35	15.52	17.34	XP_008807665.1(protein FAM32A-like [Phoenix dactylifera] )
TRINITY_DN10360_c0_g1	3.56	5.13	7.06	5.39	5.76	4.45	5.66	6.83	6.19	3.8	3.99	3.48	3.93	3.51	3.75	5.95	5.71	5.83	XP_008790846.1(DIS3-like exonuclease 2 isoform X1 [Phoenix dactylifera])
TRINITY_DN103612_c0_g2	1.68	1.02	2.19	1.81	1.64	1.2	1.14	1.49	3.69	1.2	1.48	1.72	1.64	1.37	1.56	2.2	1.31	2.35
TRINITY_DN10361_c0_g1	9.42	8.57	11.07	9.35	11.66	11.66	16.37	16.05	18.4	8.87	9.62	9.24	10.41	10.41	11.1	15.52	17.71	17.56	PKA64311.1(hypothetical protein AXF42_Ash009532 [Apostasia shenzhenica])
TRINITY_DN10361_c0_g2	0.73	0.9	1.32	3.5	2.72	1.15	4.73	4.26	3.83	0.62	0.77	0.56	1.45	0.77	1.9	5.92	3.88	3.5	OAY73430.1(LINE-1 reverse transcriptase [Ananas comosus])
TRINITY_DN10361_c1_g1	0.1	0.05	0.06	0.29	0.18	0.07	0.32	0.4	0.03	0	0.1	0.19	0.19	0.13	0.26	0.66	0.28	0.14	OAY73430.1(LINE-1 reverse transcriptase [Ananas comosus])
TRINITY_DN10361_c2_g1	0.14	0.22	0.21	0.56	0.38	0.06	0.02	0.11	0.15	0.03	0.07	0.03	0.01	0.02	0.02	0	0.02	0	RVX07360.1(Transposon TX1 uncharacterized 149 kDa protein [Vitis vinifera])
TRINITY_DN10361_c2_g3	0.27	0.21	0.35	0.12	0.46	0.19	0.53	0.13	0.36	0	0.12	0.1	0.22	0.15	0.41	0.52	0.42	0.33	KYP46318.1(Transposon TX1 uncharacterized [Cajanus cajan])
TRINITY_DN10361_c2_g4	0.15	0.38	1.14	0.26	0.07	0.15	0.84	0.16	0.35	0.65	0.56	0.55	1.21	0.59	0.18	0.55	0.45	0.42	XP_020270581.1(uncharacterized protein LOC109845720 [Asparagus officinalis])
TRINITY_DN10361_c4_g1	3.18	3.31	2.74	2.55	5.35	2.73	7.21	7.71	5.91	2.79	2.96	1.07	2.67	1.35	2.28	6.33	4.46	3.11	XP_020112123.1(uncharacterized protein LOC109726747 [Ananas comosus])
TRINITY_DN103623_c0_g2	0.1	0.12	0.14	0.07	0.03	0.09	0	0.17	0	0	0.03	0.17	0.04	0.16	0.14	0.15	0.15	0.03	XP_028556516.1(pentatricopeptide repeat-containing protein At4g21880, mitochondrial-like [Dendrobium catenatum])
TRINITY_DN10362_c0_g1	2.49	2.21	3.42	3.55	2.47	4.36	2.91	1.04	1.48	1.28	0.52	0.78	0.25	0.58	0.55	0.35	1.2	0.98	KMZ67802.1(GRAM domain-containing protein / ABA-responsive [Zostera marina])
TRINITY_DN10362_c0_g2	0.93	1.27	1.73	1.67	1.61	0.48	0.38	0.37	0.27	0.57	0.74	0.57	0.09	0.34	0.21	0.21	0.17	0.48	KMZ67802.1(GRAM domain-containing protein / ABA-responsive [Zostera marina])
TRINITY_DN10362_c1_g1	0.17	0	0.19	0.4	0	0	0.8	0	0	0	0.16	0	0	0	0	0	0.22	0
TRINITY_DN103634_c0_g1	0	0.03	0.02	0.02	0.01	0.02	0.27	0.18	0.14	0.03	0.02	0.01	0.06	0.03	0.05	0.14	0.07	0.08	XP_020267947.1(uncharacterized protein LOC109843420, partial [Asparagus officinalis])
TRINITY_DN10363_c1_g1	0.12	0	0.01	0	0.04	0.57	0	0.01	0.03	0.17	0.18	0.35	0	0	0.13	0	0	0	THU49270.1(hypothetical protein C4D60_Mb06t07790 [Musa balbisiana])
TRINITY_DN10364_c0_g1	0.02	0	0	0	0	0	0	0.1	0	0.25	0.41	0.47	0.44	0.27	0.08	0	0	0.06
TRINITY_DN103653_c0_g1	0.07	0.08	0.06	0.11	0.08	0.12	0.1	0.1	0.08	0.08	0.1	0.08	0.08	0.04	0.11	0.1	0.16	0.09
TRINITY_DN10365_c0_g1	3.45	3.15	3.58	4.26	4.28	4.54	1.98	2.16	2.83	2.74	3.22	3	2	2.43	2.38	2.56	2.6	2.7	XP_010919301.3(LOW QUALITY PROTEIN: probable serine/threonine-protein kinase WNK4 [Elaeis guineensis])
TRINITY_DN103668_c0_g1	95.67	36.05	31.13	3.83	4.97	9.26	196.51	206.98	147.43	334.4	297.05	309.86	659.35	722.09	719.85	139.19	153.5	147.93	XP_012858602.1(PREDICTED: heat shock protein 83-like [Erythranthe guttata] )
TRINITY_DN103675_c0_g1	0.34	0.22	0.33	0.25	0.34	0.23	0.16	0.14	0.17	0.32	0.28	0.28	0.25	0.29	0.28	0.2	0.24	0.23	XP_010917702.2(LOW QUALITY PROTEIN: uncharacterized protein LOC105042268 [Elaeis guineensis])
TRINITY_DN103677_c0_g1	0.05	0.03	0.01	0.11	0.05	0.49	0.07	0.05	0.21	0.03	0.1	0.01	0.02	0.03	0.06	0.11	0.11	0.05
TRINITY_DN10367_c0_g1	12.03	8.37	8.83	8.8	11.7	16.88	23.43	22.4	29.95	10.08	9.71	9.78	5.95	9.15	11.5	18.24	18.95	23.56	XP_022765544.1(OTU domain-containing protein At3g57810-like isoform X1 [Durio zibethinus])
TRINITY_DN10368_c0_g1	0.28	0.22	0.21	0.12	0.69	0.35	0.12	0	0.14	0.1	0.09	0.54	0	0	0	0	0.49	0.33
TRINITY_DN10368_c0_g2	0.46	0.55	0.36	0.86	0.48	0.81	0	0.06	0	0.7	0.33	0.23	0	0.21	0.23	0.31	0.6	0.24
TRINITY_DN10369_c0_g1	0.16	0.18	0.22	0.23	0.22	0.34	0.25	0.25	0.34	0.08	0.16	0.16	0.18	0.11	0.13	0.18	0.21	0.23
TRINITY_DN1036_c0_g1	6.27	6.2	7.94	6.77	7.66	6.06	17.55	18.58	18.71	6.32	6.42	6.2	7.56	7.32	7.68	16.27	14.11	15.4	XP_009416310.1(PREDICTED: uncharacterized protein LOC103996957 isoform X1 [Musa acuminata subsp. malaccensis])
TRINITY_DN103702_c0_g1	0.04	0.06	0.05	0.06	0.01	0.3	0	0.02	0.12	0.01	0.09	0.01	0.09	0.09	0.05	0.08	0.03	0.09
TRINITY_DN10370_c0_g2	18.46	18.16	18.57	17.73	21.97	20.05	5.55	5.51	4.87	14.76	15.62	16.09	7.89	8.05	7.1	7.24	6.39	7.68	XP_008777953.1(3-oxo-5-alpha-steroid 4-dehydrogenase 2 [Phoenix dactylifera])
TRINITY_DN103712_c0_g1	21.87	20.67	20.97	20.56	24.5	33.83	5.21	5.82	4.73	17.56	19.25	20.37	9.64	8.92	11.23	7.78	6.54	7.87	XP_009402964.1(PREDICTED: DNA polymerase delta subunit 4 [Musa acuminata subsp. malaccensis] )
TRINITY_DN103713_c0_g1	33.26	52.49	49.09	60.22	47.28	34.03	22.4	21.35	16.7	34.26	23.26	31.96	10.01	9.93	10.91	14.35	10.04	13.02	RAL52313.1(hypothetical protein DM860_016162 [Cuscuta australis])
TRINITY_DN10371_c0_g1	0.22	0.01	0.01	0.04	0.15	0.64	0.19	0.09	0.37	0.27	0.2	0.23	0	0.07	0.1	0.07	0.12	0.06	RZR83507.1(hypothetical protein BHM03_00010124 [Ensete ventricosum])
TRINITY_DN10372_c0_g1	6.4	6.28	7.14	7.76	7.85	6.85	7.72	8.41	10.3	5.88	6.6	6.58	4.23	4.86	5.23	6.15	6.46	7.48	THU51578.1(hypothetical protein C4D60_Mb06t32500 [Musa balbisiana])
TRINITY_DN10372_c0_g2	0.49	0.53	0.5	0.51	0.6	0.45	0.81	0.72	0.95	0.41	0.48	0.38	0.38	0.41	0.39	0.56	0.78	0.74	THU51578.1(hypothetical protein C4D60_Mb06t32500 [Musa balbisiana])
TRINITY_DN10372_c1_g1	0.07	0.08	0.05	0.14	0.05	0.03	0.09	0.07	0.15	0.02	0.07	0.08	0.07	0.04	0.04	0.07	0.12	0.05	XP_022727472.1(protein OSB1, mitochondrial-like [Durio zibethinus])
TRINITY_DN103733_c0_g1	0.3	0.28	0.61	0.24	0.43	0.22	1.18	1.08	0.92	0	0.06	0	0.1	0.26	0.28	1.1	0.61	0.5
TRINITY_DN10373_c0_g1	58.61	108.52	219.96	153.68	145.61	72.22	150.27	143.6	90.71	73.09	71.41	58.88	170.96	92.67	70.33	151.09	120.13	93.06	XP_006840260.1(cathepsin B [Amborella trichopoda] )
TRINITY_DN10374_c0_g1	5.66	6.4	6.94	6.58	8.42	8.15	5.26	6.1	7.11	5.76	6.23	6.27	4.46	4.8	5.48	5.24	6.19	5.36	XP_009409298.1(PREDICTED: THO complex subunit 7A [Musa acuminata subsp. malaccensis] )
TRINITY_DN10375_c0_g1	0.35	0.16	0.27	0.56	0.15	0.1	0	0	0	0.26	0.45	0.18	0.14	0.19	0.21	0.18	0.13	0
TRINITY_DN103767_c0_g1	0.25	0.07	0	0	0.09	0	0.04	0.18	0.2	0.03	0.03	0	0	0.03	0.11	0.3	0.04	0.19
TRINITY_DN10376_c0_g1	0.45	0.53	0.58	0.45	0.56	0.64	2.14	2.21	2.32	0.61	0.41	0.4	0.72	0.55	0.41	1.43	1.27	1.06
TRINITY_DN10377_c0_g1	14.99	17.05	17.45	19.4	20.43	18.4	7.78	12.88	10.38	14.16	15.52	15.17	13.11	10.65	10.37	13.88	10.15	8	RWW05037.1(hypothetical protein GW17_00031711 [Ensete ventricosum] )
TRINITY_DN103784_c0_g1	0	0	0	0	0	0	0	0	0	0	0	0	0	0	0	0	0	0	XP_010248011.1(PREDICTED: dnaJ protein homolog 2-like [Nelumbo nucifera] )
TRINITY_DN103786_c0_g1	0.03	0.04	0.02	0.04	0.02	0.03	0.13	0.19	0.15	0.03	0.04	0.02	0.05	0.05	0.11	0.1	0.16	0.12
TRINITY_DN103789_c0_g2	0.09	0.1	0.03	0.23	0.12	0.07	0.28	0.17	0.18	0.09	0.03	0	0.12	0.03	0.09	0	0.07	0.24
TRINITY_DN10378_c0_g1	0.2	0.19	0.2	0.17	0.16	0.21	0.61	0.61	0.6	0.18	0.17	0.13	0.26	0.16	0.29	0.44	0.61	0.4
TRINITY_DN10378_c2_g1	0.03	0.07	0.02	0.01	0.02	0.02	0.2	0.09	0.11	0.05	0.05	0.06	0.06	0.04	0.16	0.08	0.34	0.21
TRINITY_DN10379_c0_g1	0.06	0.06	0.05	0.04	0.06	0.01	0.4	0.23	0.24	0.03	0.07	0.04	0.15	0.06	0.06	0.19	0.19	0.09
TRINITY_DN1037_c0_g1	0.74	0.49	0.45	0.82	0.78	0.81	0.54	0.78	0.83	0.41	0.53	0.53	0.31	0.65	0.61	0.65	0.68	0.62	OAY63028.1(Translation factor GUF, mitochondrial [Ananas comosus])
TRINITY_DN1037_c0_g2	1.29	1.52	2.28	1.79	2.28	1.71	4.17	4.32	5.14	1.58	1.57	1.54	1.79	1.46	1.9	3.33	3.64	3.51	XP_008793489.1(translation factor GUF1 homolog, mitochondrial [Phoenix dactylifera] )
TRINITY_DN1037_c0_g3	0.24	0.12	0.31	0.15	0.22	0.32	0.11	0.1	0.06	0.27	0.27	0.24	0.27	0.23	0.15	0.11	0.14	0.11	XP_026663166.1(uncharacterized protein LOC103714318 [Phoenix dactylifera])
TRINITY_DN1037_c1_g1	0.14	0.18	0.13	0.27	0.17	0.15	0.57	0.5	0.43	0.13	0.15	0.13	0.19	0.32	0.19	0.23	0.31	0.35
TRINITY_DN103807_c0_g1	0.16	0	0.15	0	0.49	0.79	0.16	0.3	0.19	0.15	0.26	0	0.23	0.14	0.22	0.31	0.18	0.23	O49079.1(RecName: Full=Oxygen-evolving enhancer protein 1, chloroplastic; Short=OEE1; AltName: Full=33 kDa subunit of oxygen evolving system of photosystem II; AltName: Full=33 kDa thylakoid membrane protein; AltName: Full=OEC 33 kDa subunit; Flags: Precursor )
TRINITY_DN103808_c0_g2	8.38	6.82	7.18	6.99	7.64	10.2	6.16	7.44	6.98	7.28	7.34	7.29	4.01	5.43	6.34	7.32	6.35	6.68	XP_008812229.1(uncharacterized protein LOC103723174 [Phoenix dactylifera])
TRINITY_DN10380_c0_g1	2.54	2.15	2.62	2.64	2.45	2.74	3.18	4.24	4.11	2.59	2.82	2.63	1.78	2.36	2.47	3.38	3.21	3.04	XP_008777316.2(uncharacterized protein LOC103697267 [Phoenix dactylifera])
TRINITY_DN103815_c0_g1	0	0	0	0	0	0	0	0	0	0	0	0	0.31	0	0	0	0	0	RRT34545.1(hypothetical protein B296_00046383 [Ensete ventricosum])
TRINITY_DN10381_c0_g1	2.43	3.09	3.78	4.48	2.9	2.66	9.75	8.17	5.21	2.33	2.13	2.18	4.51	3.21	2.05	3.69	7.79	3.32
TRINITY_DN103826_c0_g1	0	0	0	0	0	0	0	0	0	0	0	0	0	0	0	0	0	0
TRINITY_DN10382_c0_g1	1.8	2.75	1.3	2.63	3.65	2.81	4.19	2.04	5.63	2.16	3.75	2.11	0.74	1.49	2.51	2.43	4.27	3.73	XP_004133738.1(PREDICTED: methionine S-methyltransferase [Cucumis sativus] )
TRINITY_DN10383_c0_g1	0.17	0.1	0.16	0.12	0.14	0.17	0.28	0.43	0.59	0.14	0.13	0.08	0.11	0.18	0.24	0.13	0.22	0.34
TRINITY_DN10384_c0_g1	90.92	74.65	60.09	77.37	66.18	93.76	63.46	73.73	87.08	80.29	78.64	87.79	51.92	59.01	64.7	68.46	66.86	74.1	XP_020083434.1(50S ribosomal protein L29, chloroplastic isoform X3 [Ananas comosus])
TRINITY_DN103852_c0_g1	0.81	0.81	1	0.73	0.91	1.26	1.28	1.57	1.89	0.81	0.82	0.84	0.63	0.98	0.92	0.81	0.85	0.94	XP_010921953.1(putative uncharacterized protein DDB_G0277003 isoform X1 [Elaeis guineensis])
TRINITY_DN10385_c0_g1	0.01	0	0	0	0	0	9.77	4.41	0.99	2.7	2.23	2.93	23.12	13.05	10.03	4.28	2.31	4.97
TRINITY_DN10385_c1_g1	39.12	41.96	47.57	41.96	40.42	32.62	104.23	91.67	81.49	38.23	41.73	40.78	32.65	34.64	42.03	84.66	69.85	73.24	XP_008810963.2(sulfite reductase [ferredoxin], chloroplastic-like [Phoenix dactylifera])
TRINITY_DN10385_c1_g2	0.03	0.02	0.03	0.06	0.07	0.01	0.44	0.3	0.22	0.03	0.03	0.03	0.07	0.03	0.08	0.2	0.15	0.17
TRINITY_DN10385_c1_g3	0.17	0.08	0.08	0.15	0.3	0.09	0.49	0.32	0.26	0.14	0.1	0.04	0.18	0.12	0.18	0.33	0.28	0.32
TRINITY_DN10385_c4_g1	0.03	0.12	0.03	0.1	0.1	0	0.24	0.15	0.12	0	0	0	0.02	0	0.06	0	0.09	0.03
TRINITY_DN10386_c0_g1	1.07	0.45	0.18	0.38	0.75	0.88	0.29	0.35	0.47	0.56	0.51	0.45	0.07	0.4	0.57	0.31	0.64	0.56	XP_010912091.1(uncharacterized protein LOC105038101 [Elaeis guineensis])
TRINITY_DN103876_c1_g1	0.24	0	0	0	0	0	1.11	0.41	0.33	0	0	0	0.42	0	0	0.27	0	0.55
TRINITY_DN10387_c0_g1	2.22	2.4	3.97	3.32	3.33	3.3	4.52	4.73	6.55	2.35	2.41	2.32	2.99	2.83	2.45	4.02	4.33	4.08	XP_010920814.1(DEAD-box ATP-dependent RNA helicase 1 isoform X1 [Elaeis guineensis])
TRINITY_DN10388_c0_g1	7.38	6.57	7.3	7.5	8.38	7.59	5.18	5.43	6.05	7.42	7.11	7.7	4.09	4.63	4.85	4.72	5.5	6.82	XP_020574516.1(uncharacterized protein LOC110020675 isoform X2 [Phalaenopsis equestris])
TRINITY_DN10388_c0_g2	0.08	0.09	0.06	0.12	0.03	0.06	0.13	0.11	0.13	0.13	0.15	0.15	0.24	0.2	0.27	0.12	0.17	0.09	RVW60249.1(Copia protein [Vitis vinifera])
TRINITY_DN10388_c0_g3	0.06	0.07	0.15	0	0.23	0.03	0.04	0	0.13	0.03	0.03	0.09	0.02	0	0.1	0.03	0.21	0
TRINITY_DN10388_c2_g1	0.06	0.07	0.15	0.08	0.08	0.12	0.48	0.23	0.31	0.14	0.28	0.15	0.26	0.1	0.11	0.26	0.33	0.07
TRINITY_DN10388_c2_g2	0.15	0.14	0.07	0.05	0.12	0.11	0.22	0.2	0.18	0.05	0.17	0.1	0.04	0.08	0.1	0.11	0.22	0.1
TRINITY_DN10388_c3_g2	0.04	0.04	0.03	0.01	0.01	0	0.13	0.12	0.14	0.09	0.09	0.07	0.04	0.03	0.13	0.06	0.08	0.12
TRINITY_DN103892_c0_g2	3.15	3.67	5.8	3.98	5.37	3.91	4.69	5.98	6.13	3.38	3.7	3.54	4.23	3.18	3.18	5.08	5.85	4.78
TRINITY_DN10389_c0_g1	0.14	0.1	0.09	0.16	0.19	0.02	0.14	0.16	0.17	0.07	0.06	0.02	0.1	0.07	0.13	0.21	0.15	0.13
TRINITY_DN1038_c0_g2	6.39	6.63	3.9	8.41	8.2	3.99	6.4	5.32	12.45	2.38	3.12	4.82	3.93	3.15	4.56	3.62	5.88	5.88	OIW11208.1(hypothetical protein TanjilG_28299 [Lupinus angustifolius])
TRINITY_DN1038_c0_g3	0	2.94	0	0	0	0	4.59	1.39	4.35	3.03	3.41	0	2.24	0.9	0	0	3.77	2.89	AAL50317.1(ultraviolet-B-inducible ribosomal protein, partial [Pisum sativum])
TRINITY_DN1038_c1_g2	14.14	15.79	21.46	17.29	17.06	26.88	24.07	27.78	30.68	16.94	15.02	16.29	18.58	13.92	13.96	19.83	19.02	19.8	PIA25887.1(hypothetical protein AQUCO_10500021v1, partial [Aquilegia coerulea])
TRINITY_DN103901_c1_g1	0	0.02	0	0	0	0	0.22	0.1	0.1	0.01	0.02	0.07	0.06	0.03	0.03	0.1	0.13	0.09	GAU39714.1(hypothetical protein TSUD_275090 [Trifolium subterraneum])
TRINITY_DN103901_c3_g1	0.43	0.17	0.65	0	0	0	0.18	0.13	0.41	0.16	0.14	0	0.25	0	0.18	0.5	0.97	0.68
TRINITY_DN103904_c0_g1	1.34	1.05	1.59	1.89	1.8	1.95	0.92	1.62	2.71	0.84	1.08	1.34	0.82	1.5	0.95	1.05	2.61	1.38
TRINITY_DN10390_c0_g1	1.68	0.41	0.48	0.62	0.53	0.21	0.12	0.1	0.15	1.04	1.21	0.36	0.22	0.2	0.27	0.07	0.27	0.29	XP_020082591.1(snakin-2-like [Ananas comosus] )
TRINITY_DN103915_c0_g1	0.28	0	0.81	0.08	0.03	0	0	0	0	0.36	0.25	0	0	0	0	0.18	0	0	PIN17796.1(17 beta-hydroxysteroid dehydrogenase type 3, HSD17B3 [Handroanthus impetiginosus])
TRINITY_DN103915_c0_g4	25.31	15.84	12.65	19.13	24.87	46.84	11.78	14.85	16.73	22.39	21.6	22.59	8.18	12.35	13.13	16.22	20.65	20.57	XP_008796036.1(very-long-chain 3-oxoacyl-CoA reductase 1-like [Phoenix dactylifera])
TRINITY_DN10391_c0_g1	2.96	3.47	3.98	3.46	4.24	3.96	3.84	4.13	4.34	3.12	2.98	2.79	3.15	2.88	2.91	3.68	3.86	3.91	XP_020571780.1(uncharacterized protein LOC110018710 [Phalaenopsis equestris])
TRINITY_DN103927_c0_g1	0.26	0.06	0.03	0.32	0.14	0.35	0.18	0.22	0.29	0.22	0.24	0.09	0.02	0.08	0.13	0.16	0.35	0.33	XP_021596381.1(probable 2-oxoglutarate-dependent dioxygenase AOP1 [Manihot esculenta] )
TRINITY_DN10392_c0_g1	0.06	0.08	0.11	0.07	0.12	0.05	0.66	0.34	0.56	0.14	0.12	0.12	0.17	0.2	0.28	0.8	0.5	0.34	BAD62189.1(unknown protein [Oryza sativa Japonica Group] )
TRINITY_DN10392_c0_g2	15.97	17.12	17.98	17.1	16.4	20.42	28.23	31.02	26.45	15.42	17.78	16.41	17.1	15.45	15.74	24.74	21.24	21.07	XP_008808761.1(pentatricopeptide repeat-containing protein At4g38150-like [Phoenix dactylifera])
TRINITY_DN103938_c1_g1	0	0	0	0	0	0	0.95	0	7.91	0	0	0	5.44	4.69	3.33	2.89	2.4	3.49	XP_020082254.1(uncharacterized protein LOC109705882 [Ananas comosus])
TRINITY_DN103938_c1_g2	0	0	0	0	0	0	6.02	2.64	1.19	1.05	0	1.58	6.35	8.25	5.37	1.24	2.38	5.14
TRINITY_DN10393_c0_g1	0.05	0.01	0.04	0.06	0.04	0.12	0.15	0.27	0.19	0.04	0.01	0.04	0.11	0.1	0.07	0.19	0.13	0.17	KRH11414.1(hypothetical protein GLYMA_15G106600 [Glycine max])
TRINITY_DN10393_c0_g2	10.24	9.28	11.87	10.89	13.95	12.64	15.49	16.46	19.82	9.78	9.74	9.38	7.73	7.54	9.32	12.41	14.21	13.02	XP_020096367.1(derlin-2 [Ananas comosus] )
TRINITY_DN103947_c0_g1	0.09	0.04	0.03	0	0.21	0.04	0.43	0.15	0.2	0	0	0	0.16	0	0	0.11	0.08	0.15
TRINITY_DN10394_c0_g4	0.07	0.12	0.06	0.08	0.05	0.02	0.02	0.01	0.01	0.05	0.09	0.07	0.05	0.08	0.06	0.08	0.02	0.01
TRINITY_DN10394_c0_g6	0.07	0.05	0.03	0.08	0.08	0.11	0.01	0.03	0.04	0.05	0.04	0.06	0.01	0.03	0.02	0.05	0.05	0.03
TRINITY_DN10394_c0_g7	0.07	0.11	0.05	0.05	0.1	0.05	0.02	0.05	0.02	0.05	0.13	0.09	0.1	0.04	0.07	0.1	0.05	0.03
TRINITY_DN10394_c0_g9	0.14	0	0	0	0	0	0	0	0	0.5	0.4	0.77	0.12	0	0	0	0	0
TRINITY_DN10395_c0_g1	2.16	1.42	1.85	1.47	1.79	0.98	7.85	7.67	9.08	2.58	6.32	4.31	7.6	5	3.66	6.3	6.98	5.45	AAT58770.1(putative polyprotein [Oryza sativa Japonica Group])
TRINITY_DN10395_c1_g1	0.04	0	0.05	0	0.06	0	0.18	0.26	0	0	0.18	0.05	0.19	0.15	0.1	0.11	0.17	0.05	AAT58770.1(putative polyprotein [Oryza sativa Japonica Group])
TRINITY_DN10396_c0_g1	0.1	0	0	0	0	0.12	0.25	1.2	0.15	0	0	0	0.09	0	0.12	0.35	0.13	0.12	XP_020267947.1(uncharacterized protein LOC109843420, partial [Asparagus officinalis])
TRINITY_DN10396_c0_g4	0	0	0	0.75	0	0	2.29	1.17	0	0.83	0	0.86	0	0	0	1.54	0	0
TRINITY_DN103975_c0_g2	0.12	0	0.07	0.25	0.08	0	0.57	0.41	0.3	0.31	0.1	0.2	0.27	0.23	0.28	0.38	0.64	0.5
TRINITY_DN103976_c0_g2	0.02	0.12	0.04	0.1	0.16	0.09	0.34	0.42	0.45	0.07	0.06	0.04	0.03	0	0.08	0.31	0.35	0.34
TRINITY_DN103976_c0_g3	0.15	0.31	0.14	0.15	0.13	0.04	0.11	0.56	0.26	0.02	0	0.02	0.01	0.04	0.07	0.42	0.16	0.18
TRINITY_DN10397_c0_g1	0.9	0.3	0.17	0.28	0.17	0.13	1.37	1.24	0.55	1.08	1.43	1.05	1.1	0.48	0.46	0.99	0.76	0.41	AIC77183.1(polyprotein [Gossypium barbadense])
TRINITY_DN10397_c0_g2	0.07	0.03	0	0.06	0.11	0	0.1	0.29	0.15	0.05	0	0	0.07	0.02	0.06	0.06	0.04	0.03
TRINITY_DN103988_c0_g3	3.8	4.06	5.4	4.11	4.48	4.74	4.56	5.09	5.85	3.45	3.82	4	4.03	3.54	3.88	4.94	4.92	4.33	XP_020244023.1(WD repeat domain-containing protein 83 [Asparagus officinalis] )
TRINITY_DN103989_c0_g2	0.09	0.45	0.31	0.12	0.13	0.58	0	0	0.22	0	0	0	0.04	0	0	0	0	0.29
TRINITY_DN10398_c0_g1	3.5	4.19	5.77	4.13	4.71	5.27	7.97	9.94	9.67	3.69	4.23	3.96	4.22	4.24	4.02	7.57	6.4	6.89	XP_008787517.1(uncharacterized protein LOC103705543 [Phoenix dactylifera])
TRINITY_DN103990_c0_g2	0	0	0	0	0	0	0.32	0.23	0.31	0	0	0	0.07	0	0.05	0	0.15	0
TRINITY_DN103991_c0_g1	284.09	229.27	207.01	252.89	216.13	245.51	56.86	63.95	66.65	233.25	235.77	253.32	107.1	138.21	137.22	103.71	98.58	127.5	XP_020256648.1(phosphoglycerate kinase, chloroplastic [Asparagus officinalis] )
TRINITY_DN10399_c0_g1	1.41	1.53	2.2	1.9	2.51	2.06	2.42	2.42	2.44	1.26	1.21	1.34	1.82	1.35	1.61	2.29	1.9	2.11	TKR78663.1(myb family transcription factor family protein [Populus alba])
TRINITY_DN1039_c0_g1	1.15	1.02	1.04	0.8	0.62	1.57	0.86	0.65	0.88	0.92	0.75	0.84	0.53	0.54	0.58	0.45	0.59	0.57
TRINITY_DN103_c0_g1	14.03	17.04	17.54	20.67	20.19	17.76	9.98	9.94	7.61	12.18	12.22	12.36	6.71	6.86	6.12	6.47	4.44	6.2	XP_020693778.1(cytochrome b561 and DOMON domain-containing protein At4g12980-like [Dendrobium catenatum] )
TRINITY_DN103_c0_g2	0.16	0.13	0.26	0.22	0.1	0.16	0.52	0.17	0.24	0.09	0.2	0.11	0.1	0.08	0.11	0.05	0.25	0.04
TRINITY_DN103_c1_g1	0.06	0.01	0.06	0.04	0.05	0.1	0.12	0.13	0.1	0.02	0.05	0.07	0.03	0.06	0.04	0.08	0.17	0.08
TRINITY_DN104006_c0_g2	0.09	0.01	0.07	0.01	0.03	0.02	0	0.05	0.03	0.03	0.02	0.12	0.01	0.07	0.06	0.04	0.15	0.11	XP_015871835.1(uncharacterized protein LOC107408917 [Ziziphus jujuba])
TRINITY_DN10400_c0_g1	5.65	4.8	4.76	5.48	6.1	5.55	6.11	6.64	8.54	4.83	4.54	4.8	3.64	3.64	3.98	4.59	5.98	5.52	XP_010907972.1(uncharacterized protein LOC105034482 [Elaeis guineensis])
TRINITY_DN104011_c2_g1	0	0.99	0.48	0.47	0	0	0.47	1.78	1.68	0	0.4	0	0	0.45	0.53	0.69	2.32	0	AAT58770.1(putative polyprotein [Oryza sativa Japonica Group])
TRINITY_DN104013_c0_g1	0.01	0	0	0	0	0.01	0.78	0.17	0.11	0	0	0	0.02	0	0.01	0.12	0.05	0.07
TRINITY_DN104013_c0_g3	0	0	0	0	0	0	1.1	0.26	0.2	0.01	0	0.01	0.07	0.03	0.02	0.25	0.08	0.12
TRINITY_DN10401_c0_g1	0.3	0.4	0.42	0.38	0.23	0.22	0.66	0.7	0.48	0.17	0.45	0.24	0.58	0.31	0.3	0.33	0.36	0.42
TRINITY_DN10402_c0_g1	3.42	3.16	4.5	5.06	5.6	6.91	7.52	6.89	6.53	2.21	2.02	1.87	2.57	2.04	1.97	4.22	3.94	4.46	XP_018849925.1(PREDICTED: uncharacterized protein LOC109012639 [Juglans regia] )
TRINITY_DN104033_c0_g1	0.27	0	0.04	0.02	0.07	0.64	0	0.02	0.64	0.23	0.2	0.54	0	0.12	0.26	0.01	0.22	0.19	XP_020255102.1(inactive protein RESTRICTED TEV MOVEMENT 2-like [Asparagus officinalis] )
TRINITY_DN104036_c0_g1	0.32	0	0.2	0.23	0	0.22	0	0	0	0	0	0	0	0	0	0.21	0	0.42	XP_022037446.1(ribulose bisphosphate carboxylase/oxygenase activase 2, chloroplastic-like [Helianthus annuus] )
TRINITY_DN10403_c0_g1	0.03	0.04	0.04	0.02	0.06	0.03	0.13	0.23	0.27	0.05	0.07	0.04	0.09	0.1	0.09	0.15	0.21	0.16	CAN74430.1(hypothetical protein VITISV_010987 [Vitis vinifera])
TRINITY_DN10403_c1_g1	0.04	0.06	0.02	0.07	0.03	0.02	0.15	0.11	0.1	0.03	0.05	0.05	0.07	0.05	0.06	0.11	0.11	0.07	XP_008647645.1(uncharacterized protein LOC100502300 isoform X2 [Zea mays])
TRINITY_DN10403_c3_g1	0.08	0.07	0.06	0.05	0.03	0.05	0.22	0.12	0.08	0.04	0.1	0.06	0.13	0.07	0.11	0.17	0.13	0.09	PSS08126.1(Endonuclease [Actinidia chinensis var. chinensis])
TRINITY_DN104047_c0_g4	0	0	0	0	0	0	0.52	0.29	0.31	0	0	0	0.15	0.09	0.1	0.15	0.17	0.15	XP_021811720.1(uncharacterized protein LOC110754904 [Prunus avium])
TRINITY_DN10404_c0_g1	0.22	0.08	0.89	0.99	1.5	0.52	2.18	3.03	1.63	0.23	0.14	0	0.9	0.22	0.49	2.67	1.96	1.77	GAU51891.1(hypothetical protein TSUD_416760 [Trifolium subterraneum])
TRINITY_DN10404_c1_g1	0	0.08	0	0	0	0	0.5	0.19	0.21	0.03	0	0	0.08	0	0.08	0.32	0.16	0.2	XP_020258398.1(uncharacterized protein LOC109834794 [Asparagus officinalis])
TRINITY_DN104053_c0_g1	0	0	0	0	0	0	0	0	0	0	0	0	0	0	0	0	0	0	XP_008781107.1(calvin cycle protein CP12-2, chloroplastic [Phoenix dactylifera])
TRINITY_DN10405_c0_g1	2.57	1.81	1.72	1.95	2.25	3.13	1.07	1.74	2.74	2.63	2.78	3.13	1.05	1.99	2.02	1.69	2	2.43	XP_010928923.1(probable anion transporter 3, chloroplastic isoform X1 [Elaeis guineensis])
TRINITY_DN10406_c0_g1	9.95	11.32	11.43	12.88	13.33	12.72	7.12	8.81	8.96	9.73	10.18	9.5	8.7	7.82	7.37	8.8	8.47	8.56	XP_010942240.1(E3 ubiquitin-protein ligase CIP8 [Elaeis guineensis] )
TRINITY_DN10407_c1_g1	63.77	60.88	58.04	62.78	43.89	57.38	14.03	12.73	8.95	43.74	49.06	51.14	24.04	27.8	27.73	26.65	23.81	25.62	XP_010930212.1(tetrapyrrole-binding protein, chloroplastic [Elaeis guineensis])
TRINITY_DN10408_c0_g1	3.01	4.54	6.03	5.84	12.11	6.85	0.91	1.71	2.15	1.44	0.65	0.81	0.39	0.58	1.03	1.37	1.42	1.62
TRINITY_DN10408_c0_g2	0	0.33	0.62	1.19	0.34	0	0.02	0.01	0.08	0.14	0.01	0.08	0.05	0	0	0.03	0.07	0.19	XP_028551252.1(uncharacterized protein LOC114579788 [Dendrobium catenatum] )
TRINITY_DN10408_c0_g3	5.93	5.87	5.86	9.57	9.86	10.44	0.94	0.91	2.38	3.59	2.43	2.9	0.85	1.58	1.6	1.45	2.29	2.12	XP_028551252.1(uncharacterized protein LOC114579788 [Dendrobium catenatum] )
TRINITY_DN1040_c0_g1	2.17	0.86	0.59	1.33	2.04	2.58	0.42	0.76	1.41	1.63	1.78	1.56	0.32	0.93	1.17	0.73	1.3	1.34	XP_010943198.1(LOW QUALITY PROTEIN: probable LRR receptor-like serine/threonine-protein kinase At4g37250 [Elaeis guineensis])
TRINITY_DN1040_c0_g3	0	0	0	0	0.31	0.13	0	0	0	0	0	0	0	0	0	0	0	0
TRINITY_DN10410_c0_g1	15.48	25.01	32.5	21.99	29.2	17.97	4.61	6.14	3.63	11.38	11.05	10.14	10.57	5.74	5.03	6.73	4.56	4.37	XP_009398090.1(PREDICTED: probable metal-nicotianamine transporter YSL9 [Musa acuminata subsp. malaccensis] )
TRINITY_DN10410_c0_g3	0.09	0.25	0.13	0.12	0.29	0.11	0	0.12	0	0.03	0	0	0.23	0.07	0.1	0.04	0.04	0.04
TRINITY_DN10411_c0_g2	0	0	0	0	0	0	3.53	4.65	2.28	0.45	0.2	0.31	2.08	2.29	4.01	3.29	3.07	2.12	KYP44533.1(Retrovirus-related Pol polyprotein from transposon TNT 1-94 [Cajanus cajan])
TRINITY_DN104121_c0_g2	0.57	0.5	0.92	0.87	1.13	0.98	0.49	0.79	0.77	0.42	0.42	0.39	0.54	0.41	0.35	0.38	0.45	0.42	XP_010917688.1(protein NUCLEAR FUSION DEFECTIVE 4 [Elaeis guineensis])
TRINITY_DN104121_c1_g1	0.04	0.03	0	0.01	0.06	0.1	0.15	0.32	0.31	0.08	0.09	0.08	0.03	0.09	0.19	0.19	0.11	0.12
TRINITY_DN104127_c0_g3	0.1	0.37	0.38	0.47	0.26	0	0.04	0.15	0	0	0.03	0	0	0.03	0	0	0	0.08	XP_008777321.1(monothiol glutaredoxin-S3-like [Phoenix dactylifera])
TRINITY_DN10412_c0_g1	0.74	0.62	0.49	0.88	1.14	0.65	0.65	0.72	0.71	0.65	0.77	0.66	0.47	0.56	0.72	0.91	0.75	0.73	XP_009391745.1(PREDICTED: RING-H2 finger protein ATL46-like [Musa acuminata subsp. malaccensis])
TRINITY_DN10413_c0_g3	0.26	0.21	0.36	0.29	0.32	0.3	0.3	0.23	0.26	0.24	0.19	0.17	0.17	0.12	0.18	0.25	0.26	0.22	XP_020526712.1(putative leucine-rich repeat receptor-like protein kinase At2g19210 [Amborella trichopoda])
TRINITY_DN10415_c0_g1	1.84	0	0	0	0	0.54	107.77	62.34	12.72	16.45	18.73	15.44	95.44	111.98	89.29	30.51	35.41	80.99
TRINITY_DN10416_c0_g1	0	0	0	0	0	0	0.4	0	0	0	0	0	1.87	1.5	0	0	0	0.81	AHO49118.1(alpha amylase, partial [Lilium hybrid cultivar])
TRINITY_DN104173_c0_g1	0.06	0	0	0	0	0	0.32	0.63	0.09	0.19	0.06	0.07	0.16	0.07	0.07	0.22	0	0.07
TRINITY_DN10417_c0_g1	0	0.11	0	0	0	0	1.1	1.07	0.14	0	0.19	0.22	0.33	0	0	0.9	0.63	0.46
TRINITY_DN10418_c0_g1	3.14	0.57	0.2	0.71	1.28	0.37	5.9	4.94	5.05	1.51	0.3	1.16	0.82	1.69	2.73	3.57	5.14	4.82
TRINITY_DN10418_c0_g2	8.4	6.56	1.86	4.38	7.42	1.61	55.83	27.3	13.63	4.61	2.12	2.81	1.21	2.35	4.05	14.13	10.81	10.82	XP_010928441.1(polygalacturonase inhibitor [Elaeis guineensis])
TRINITY_DN10419_c1_g2	0.08	0	0.02	0.05	0.11	0.12	0.34	0.26	0.26	0.02	0.04	0.18	0.02	0.07	0.02	0.07	0.05	0.15	XP_008775866.1(pleiotropic drug resistance protein TUR2-like isoform X1 [Phoenix dactylifera])
TRINITY_DN1041_c0_g1	3.34	2.99	3.79	4.02	3.83	3.6	5	5.9	5.82	2.88	3.33	3.27	3.08	3.28	3.17	5.52	5.45	5.4	XP_008794001.1(conserved oligomeric Golgi complex subunit 1-like [Phoenix dactylifera])
TRINITY_DN104204_c0_g2	12.27	12.28	15.29	14.13	17.27	13.61	21.73	21.92	28.03	12.26	12.2	12.28	11.83	10.71	11.25	16.43	18.45	17.25	XP_026666017.1(phytochrome-associated serine/threonine-protein phosphatase-like isoform X2 [Phoenix dactylifera])
TRINITY_DN104204_c0_g3	0	0.06	0.03	0	0	0	0.35	0.19	0.17	0	0	0	0	0.04	0.01	0.27	0.06	0.12
TRINITY_DN104207_c0_g1	0.27	0.12	0.21	0.35	0.12	0.23	0.23	0.12	0.15	0.13	0.24	0.24	0.11	0.16	0.22	0.09	0.16	0.12
TRINITY_DN10420_c0_g1	0.19	0.19	0.13	0.22	0.2	0.1	0.32	0.33	0.33	0.35	0.32	0.32	0.4	0.36	0.4	0.38	0.27	0.25	XP_008801527.1(protein ENHANCED DISEASE RESISTANCE 2-like [Phoenix dactylifera])
TRINITY_DN10422_c0_g1	0.14	0.23	0.2	0.22	0.08	0.02	0	0.04	0.1	0.14	0.04	0.04	0.03	0.13	0.04	0.02	0.05	0	THU54799.1(hypothetical protein C4D60_Mb10t28970 [Musa balbisiana])
TRINITY_DN104235_c0_g1	0.02	0	0	0	0	0	0.48	0.31	0.24	0.03	0.05	0.02	0.18	0.07	0.07	0.39	0.23	0.07	XP_020243615.1(uncharacterized protein LOC109821871 [Asparagus officinalis])
TRINITY_DN10423_c0_g1	0.78	0.23	0.33	0.59	0.52	2.94	0.03	0.09	0.3	0.72	0.64	0.63	0.04	0.29	0.23	0.17	0.35	0.23	OAY74079.1(Protein ECERIFERUM 26-like [Ananas comosus])
TRINITY_DN104246_c0_g1	0.01	0	0.01	0	0	0.01	0.39	0.25	0.06	0.03	0.04	0.01	0.38	0.27	0.23	0.23	0.27	0.24
TRINITY_DN10424_c0_g1	1.82	0.07	0.05	0.1	0.81	6.04	0.14	0.66	8.02	2.42	2.56	4.8	0.02	0.86	3.75	0.14	2.19	2.45	XP_008784619.1(101 kDa malaria antigen [Phoenix dactylifera])
TRINITY_DN104262_c0_g1	0	0	0.13	0.61	0	0.15	0.15	0.11	0	0	0	0.14	0.53	0	0.15	0	0	0	CAC95126.1(gag-pol polyprotein [Populus deltoides])
TRINITY_DN104264_c1_g1	0.1	0.04	0.08	0.09	0.04	0.04	0.07	0.12	0.11	0.04	0.06	0.03	0.05	0.06	0.06	0.08	0.06	0.16	XP_012441923.1(PREDICTED: uncharacterized protein LOC105766925 [Gossypium raimondii])
TRINITY_DN10427_c1_g1	0.15	0.32	0.25	0.35	0.33	0.44	1.38	1.14	2.42	0.43	0.36	0.49	0.48	0.61	0.78	1.76	1.92	1.3	ESR42620.1(hypothetical protein CICLE_v10012967mg [Citrus clementina] )
TRINITY_DN104286_c0_g2	0.06	0.04	0.08	0.09	0.04	0.05	0.1	0.09	0.07	0.02	0.07	0.03	0.05	0.05	0.06	0.04	0.06	0.05
TRINITY_DN10428_c0_g2	0.1	0.07	0.01	0.06	0.19	0.11	0.12	0.09	0.04	0.02	0.03	0.04	0.12	0.12	0.06	0.1	0.05	0.06
TRINITY_DN10429_c0_g1	7.02	16.67	19.58	20.1	12.27	9.59	17.59	16.06	10.71	6.22	8.02	10.49	8.95	5.36	5.85	10.91	7.8	9.77
TRINITY_DN10429_c0_g2	4.12	4.99	5.6	5.75	2.65	7.52	15.07	11.94	11.12	6.19	3.81	4.58	12.13	2.63	2.24	8.31	6.29	9.57	KVH94193.1(hypothetical protein Ccrd_003746 [Cynara cardunculus var. scolymus])
TRINITY_DN1042_c0_g1	9.06	3.42	1.53	3.11	5.9	9.8	3.09	4.87	6.46	6.01	7.14	5.55	0.55	2.59	3.62	2.23	6.7	4.41	XP_008784364.1(subtilisin-like protease SBT1.5 [Phoenix dactylifera])
TRINITY_DN104301_c0_g1	0.01	0	0	0	0.03	0.07	0.36	0.25	0.21	0.02	0.01	0.04	0.03	0.01	0	0.1	0.16	0.07
TRINITY_DN104302_c0_g1	0	0	0	0	0	0	0	0	0	0	0	0	0.78	0	0	0	0	0	ONK80128.1(uncharacterized protein A4U43_C01F14170 [Asparagus officinalis])
TRINITY_DN104303_c2_g1	0	0	0	0	0	0	0.66	0.52	0.79	0	0	0.01	0.03	0.07	0.08	0.18	0.41	0.36
TRINITY_DN10430_c0_g1	0.41	0.45	0.62	0.51	1.07	0.61	0.77	0.61	0.92	0.32	0.35	0.3	0.3	0.17	0.5	0.59	0.58	0.84	XP_020106418.1(putative HVA22-like protein g [Ananas comosus])
TRINITY_DN10431_c0_g1	0	0	0	0	0	0	0	0	0	0.15	0.05	0.33	0.78	0.73	0.67	0.12	0.49	0.06
TRINITY_DN10432_c0_g1	0.36	0.39	0.47	0.42	0.89	0.67	0.42	0.45	0.34	0.35	0.25	0.43	0.49	0.3	0.4	0.3	0.43	0.59
TRINITY_DN10432_c0_g3	0.08	0	0	0.04	0.02	0.04	0.21	0.21	0.24	0.08	0.03	0.09	0.16	0.12	0.2	0.16	0.14	0.08	XP_008775033.1(uncharacterized protein LOC103695472 [Phoenix dactylifera])
TRINITY_DN10432_c0_g4	0	0	0	0	0	0	0.17	0	0.2	0	0	0	0.12	0	0.17	0	0.38	0	XP_008775033.1(uncharacterized protein LOC103695472 [Phoenix dactylifera])
TRINITY_DN10433_c0_g1	0.4	0.35	0.45	0.43	0.43	0.39	0.72	0.7	0.78	0.46	0.53	0.42	0.68	0.63	0.64	0.79	0.93	0.76	XP_010923678.1(homeobox-leucine zipper protein HOX32 [Elaeis guineensis])
TRINITY_DN10433_c0_g2	4.57	3.38	3.86	4.27	6.1	8.59	4.37	5.9	8.5	3.86	4.28	4.74	3.73	3.51	4.38	5.05	6.64	6.42	XP_020269528.1(beta carbonic anhydrase 5, chloroplastic-like isoform X2 [Asparagus officinalis])
TRINITY_DN10433_c1_g1	0.06	0.03	0.02	0.02	0.07	0.07	0.12	0.13	0.12	0.06	0.06	0.08	0.08	0.06	0.1	0.04	0.12	0.1
TRINITY_DN104344_c0_g1	0	0	0	0.05	0	0.05	0	0.12	0.12	0	0.24	0	0.07	0.17	0.18	0.29	0.05	0.14	XP_028080617.1(uncharacterized protein LOC114282171 [Camellia sinensis])
TRINITY_DN104346_c0_g1	259.13	235.28	223.19	203.45	248.98	279.89	101.18	127.08	119.15	229.22	223.7	230.23	159.62	185.93	156.35	192.86	161.11	155.39	XP_011025676.1(PREDICTED: oxygen-evolving enhancer protein 1, chloroplastic [Populus euphratica])
TRINITY_DN104348_c0_g1	0.13	0.21	0.25	0.15	0.33	0.22	0.11	0.18	0.05	0.08	0.1	0.14	0.06	0.08	0.12	0.17	0.13	0.16	XP_008780983.1(zinc finger CCCH domain-containing protein 18-like [Phoenix dactylifera])
TRINITY_DN10434_c0_g1	0.45	0.36	0.11	0.07	0.64	0.37	0.87	0.96	0.93	0.21	0.3	0.45	0.51	0.55	0.41	0.6	0.25	0.67	OMO76917.1(hypothetical protein COLO4_25431 [Corchorus olitorius])
TRINITY_DN10434_c1_g1	0.15	0.09	0.16	0	0.11	0.09	0.47	0.21	0	0	0	0	0.31	0.39	0.35	0.17	0.09	0	XP_026420360.1(F-box protein At3g07870-like [Papaver somniferum])
TRINITY_DN10435_c0_g1	0	0	0.06	0.02	0	0	3.59	2.4	0.97	0.32	0.27	0.25	1.8	2.29	3.73	1.38	1.75	1.72	XP_020101642.1(uncharacterized protein LOC109719402 [Ananas comosus])
TRINITY_DN10435_c1_g1	0	0	0	0	0	0	0.6	0.36	0	0.05	0	0	1.12	0.86	0.6	0.39	0.17	1.63	XP_020101642.1(uncharacterized protein LOC109719402 [Ananas comosus])
TRINITY_DN10436_c1_g1	208.15	224.21	243.96	220.21	279.18	262.21	232.9	222.55	224.31	185.41	218.05	204.62	207.22	201.7	178.86	243.85	185.59	225.67	OAY64286.1(Glutamate--glyoxylate aminotransferase 2, partial [Ananas comosus])
TRINITY_DN10438_c0_g1	4.37	5.5	4.28	3.28	4.4	6.53	4.05	4.22	5.14	3.48	3.98	3.81	2.42	3.3	2.86	3.09	3.95	4.9	XP_008788865.1(mannosyl-oligosaccharide glucosidase GCS1-like isoform X1 [Phoenix dactylifera])
TRINITY_DN10438_c1_g1	38.55	25.57	26.88	29.86	26.73	29.23	80.83	66.32	106.45	50.47	57.28	58.46	110.94	89.37	126.98	99.39	114.86	104.04	XP_008813499.1(heat stress transcription factor A-2b-like [Phoenix dactylifera])
TRINITY_DN10439_c0_g1	14.84	14.27	14.37	14.97	15.54	14.92	16.99	19.88	23.65	13.52	14.83	14.81	10.65	12.63	13.02	15.46	17.34	16.77	THU70774.1(hypothetical protein C4D60_Mb08t28550 [Musa balbisiana])
TRINITY_DN1043_c0_g1	28.82	32.23	41.51	35.61	36.74	33.42	43.62	44.62	47	29.93	39	33.85	37.79	35.9	41.36	45.36	42.42	39.44	XP_019710293.1(uncharacterized protein LOC105057849 [Elaeis guineensis])
TRINITY_DN1043_c0_g2	0.14	0.18	0.09	0.08	0.1	0.05	0.14	0.15	0.22	0.07	0.08	0.1	0.05	0.06	0.08	0.12	0.13	0.11	XP_019710293.1(uncharacterized protein LOC105057849 [Elaeis guineensis])
TRINITY_DN1043_c1_g1	5.04	5.74	6.16	6.31	6.9	5.49	12.48	13.84	13.37	4.96	4.87	4.8	5.22	5.5	5.55	10.51	8.49	8.9	ONK56636.1(uncharacterized protein A4U43_C10F11050 [Asparagus officinalis])
TRINITY_DN104404_c1_g1	0	0	0	0	0	0	0	0	0	0	0	0	0	0	0	0	0	0
TRINITY_DN10440_c0_g1	2.95	1.64	1.71	1.75	3.01	3.8	0.73	1.17	1.82	2.34	2.88	2.62	0.98	1.4	2.05	1.61	2.78	2.07	XP_020262648.1(chaperone protein dnaJ 10-like [Asparagus officinalis])
TRINITY_DN10441_c0_g1	5.27	6.29	7.16	7.06	5.75	5.25	8.43	8.2	8.95	4.94	5.08	5.12	5.33	4.96	4.52	6.83	6.59	7.02	XP_008811660.1(pentatricopeptide repeat-containing protein At5g67570, chloroplastic isoform X1 [Phoenix dactylifera])
TRINITY_DN10441_c0_g4	0.01	0.01	0.01	0.02	0.01	0.02	0.15	0.16	0.17	0.02	0.01	0.03	0.03	0.02	0.04	0.09	0.1	0.07
TRINITY_DN10441_c1_g1	0.05	0	0.04	0.03	0.04	0.02	0.25	0.19	0.21	0.08	0.08	0.06	0.16	0.13	0.07	0.21	0.15	0.12
TRINITY_DN10442_c0_g1	0	0	0	0	0	0	0.38	0.7	0.67	0	0	0	0	0	0	0.36	0.21	0.37
TRINITY_DN10443_c0_g1	0.02	0.04	0.03	0.05	0.15	0.09	0.28	0.15	0.18	0.09	0.06	0.12	0.05	0.12	0.1	0.05	0.14	0.15	RZC77186.1(hypothetical protein C5167_001334 [Papaver somniferum])
TRINITY_DN10443_c0_g2	0.03	0.08	0.14	0	0.11	0.12	0.16	0.4	0.39	0.03	0.05	0.11	0.11	0.07	0.2	0.18	0.2	0.26
TRINITY_DN10443_c0_g3	11.41	12.23	18.07	15	15.3	15.67	22.08	21.36	21.68	12.47	12.13	12.35	15.43	12.21	11.63	16.48	18.28	17.47	XP_021716698.1(ras-related protein RABE1c-like [Chenopodium quinoa])
TRINITY_DN10444_c0_g2	1.05	1.09	1.38	1	1.54	1.6	0.58	0.76	1.07	0.69	0.72	0.58	0.54	0.71	0.74	0.47	0.41	0.58
TRINITY_DN104450_c0_g1	0.15	0.18	0.24	0.23	0.09	0.1	0	0	0.08	0.15	0.05	0.07	0.06	0.04	0	0.24	0.02	0.04
TRINITY_DN104457_c0_g1	0	0	0	0	0	0	0	0	0	0	0.17	0	0	0	0	0	0	0.2	RDX86855.1(Retrovirus-related Pol polyprotein from transposon 17.6, partial [Mucuna pruriens])
TRINITY_DN10445_c0_g1	2.31	2.3	0.97	1.62	1.72	1.97	0.8	0.6	0.82	1.41	1.99	2.03	1.09	1.3	1.48	0.79	1.15	1.13	XP_029116307.1(uncharacterized protein LOC105059884 isoform X2 [Elaeis guineensis] )
TRINITY_DN104469_c0_g1	0	0.65	0.62	0.22	1.13	0	0	0.16	0.52	0.62	0	0.43	0.16	0.2	0.23	0	0	0.21
TRINITY_DN10446_c0_g1	1.34	1.44	1.49	1.63	2.25	1.5	2.62	2.68	2.14	1.51	1.32	1.15	1.56	1.58	1.46	2.27	1.96	1.79	XP_020593907.1(cytochrome b561, DM13 and DOMON domain-containing protein At5g54830 [Phalaenopsis equestris] )
TRINITY_DN10447_c0_g1	0.02	0.07	0.2	0.25	0.34	0.29	0.13	0.37	0.35	0.14	0.05	0.1	0.05	0.12	0.16	0.06	0.21	0.19	XP_020160790.1(putative F-box/LRR-repeat protein At5g54820 isoform X3 [Aegilops tauschii subsp. tauschii])
TRINITY_DN10448_c0_g1	65.02	55.72	63.24	59.54	68.06	79.9	91.24	101.74	131.39	56.66	60.8	60.83	47.97	53.42	57.21	80.87	86.52	94.2	XP_013636234.1(PREDICTED: probable cytochrome c oxidase subunit 5C-1 isoform X1 [Brassica oleracea var. oleracea])
TRINITY_DN104491_c0_g1	0.04	0.19	0.15	0.14	0.07	0.19	0.15	0.04	0.09	0.06	0.07	0.06	0.07	0.06	0.01	0.05	0.11	0.09	RWR80533.1(hypothetical protein CKAN_00917600 [Cinnamomum micranthum f. kanehirae])
TRINITY_DN10449_c0_g1	15.02	20.16	24.32	20.15	21.6	21.49	28.8	26.5	23.38	15.05	15.47	14.89	20.65	15.39	14.13	21.48	18.59	19.71	XP_020090314.1(thioredoxin-like protein Clot [Ananas comosus])
TRINITY_DN1044_c0_g1	0.2	0.16	0.2	0.18	0.22	0.22	0.31	0.3	0.32	0.17	0.2	0.16	0.24	0.32	0.32	0.25	0.27	0.32	XP_017698968.1(putative pentatricopeptide repeat-containing protein At3g01580 [Phoenix dactylifera] )
TRINITY_DN10450_c0_g1	0.14	0.49	0.3	0.18	0.2	0.17	0	0.07	0	0.22	0.21	0.16	0.06	0	0.16	0	0	0.08
TRINITY_DN10451_c0_g1	1.67	3.95	1	1.16	1.6	1.25	4.98	2.77	2.24	1.61	1.96	1.89	4.28	2.6	2.33	3.27	3.34	2.41
TRINITY_DN10451_c1_g2	0.07	0.04	0.08	0.09	0.07	0.23	0.15	0.09	0.08	0.12	0.16	0.1	0.39	0.32	0	0.08	0.11	0.06
TRINITY_DN10452_c0_g1	11.77	0.71	0.18	0.8	3.98	72.78	0.64	2.12	13.9	19.02	10.75	19.49	0.02	6.08	12.71	1.08	7	6.54	XP_026403092.1(vicilin-like seed storage protein At2g28490 [Papaver somniferum] )
TRINITY_DN10453_c0_g1	2.38	2	3.17	2.73	2.98	2.83	1.7	1.86	1.94	2.48	2.56	2.37	1.58	2.05	2.45	2.08	2.74	2.57	XP_028105427.1(uncharacterized protein LOC114304472 [Camellia sinensis])
TRINITY_DN104540_c0_g2	0.08	0.14	0.1	0.12	0.08	0.06	0.13	0.07	0.08	0.06	0.08	0.07	0.15	0.08	0.06	0.09	0.2	0.08
TRINITY_DN104548_c0_g1	22.01	4.55	7.73	0.69	0.68	2.92	87.94	83.73	72.99	71.51	75.95	72.13	153.91	189.85	227.3	211.43	155.04	182.32	RWV97129.1(hypothetical protein GW17_00040107 [Ensete ventricosum])
TRINITY_DN10454_c0_g1	0.16	0.33	0.27	0.24	0.25	0.15	0.54	0.37	0.45	0.45	0.45	0.35	0.34	0.35	0.22	0.48	0.32	0.25
TRINITY_DN10454_c1_g1	0.16	0.09	0.07	0.12	0.14	0.01	0.12	0.11	0.14	0.02	0.08	0.06	0.04	0.06	0.05	0.09	0.08	0.06
TRINITY_DN10454_c2_g1	0.91	1.23	1.88	0.97	2.15	1.12	0.64	0.47	0.19	1.43	1.39	0.61	1.13	0.7	0.32	1.05	0.74	0.92
TRINITY_DN10454_c3_g1	0.11	0.1	0.08	0.21	0.16	0.12	0.2	0.11	0.17	0.08	0.15	0.05	0.03	0.06	0.1	0.1	0.18	0.09
TRINITY_DN10455_c0_g1	79.43	35.3	29.55	37.1	43.78	68.04	1.33	0.58	1.25	57.39	62.33	54.77	5.65	9.23	16.34	3.76	4.8	6.03	XP_020587964.1(early nodulin-like protein 3 [Phalaenopsis equestris])
TRINITY_DN104562_c0_g2	0.05	0.15	0.23	0.32	0.14	0.1	0.18	0.21	0.17	0.05	0.19	0.17	0.15	0.23	0.09	0.16	0.16	0.1	XP_006476283.1(uncharacterized protein LOC102606864 [Citrus sinensis])
TRINITY_DN104569_c1_g1	0.05	0.1	0.04	0.05	0.05	0.04	0.15	0.14	0.18	0.09	0.09	0.09	0.14	0.11	0.08	0.22	0.13	0.11
TRINITY_DN10456_c0_g1	0.04	0.04	0.03	0.1	0.15	0.1	0.51	0.47	0.46	0.04	0.14	0.25	0.18	0.18	0.2	0.18	0.25	0.2
TRINITY_DN104575_c0_g1	0.05	0.09	0.33	0.27	0.06	0.02	0.04	0	0.07	0.12	0.11	0.19	0.13	0.12	0.03	0.04	0.07	0
TRINITY_DN10457_c0_g1	10.95	21.51	24.44	19.3	27.84	15.04	9.57	10.24	6.55	12	14.25	11.97	14.09	9.56	8.27	12.44	8.44	8.32	XP_010937432.1(uncharacterized protein LOC105056811 isoform X2 [Elaeis guineensis])
TRINITY_DN10459_c0_g1	61.56	49.02	42.25	50.32	55.24	61.91	33.92	29.35	30.75	45.39	45.96	58.64	31.87	33.12	38.59	40.41	31.86	34.86
TRINITY_DN1045_c0_g1	0.59	0.57	0.74	0.8	0.75	0.49	0.5	0.66	0.53	0.51	0.61	0.51	0.49	0.59	0.73	0.69	0.79	0.73	XP_008806037.1(pentatricopeptide repeat-containing protein At5g15280, mitochondrial [Phoenix dactylifera] )
TRINITY_DN10460_c0_g1	8	7.13	6.91	7.34	8.85	9.63	9.1	10.82	13.6	6.74	6.88	7.31	5.28	6.31	6.37	8.18	9.7	7.78	XP_023881260.1(BTB/POZ domain-containing protein At1g21780 [Quercus suber])
TRINITY_DN10461_c0_g1	2.98	3.59	3.95	3.08	5.29	3.01	1.33	1.26	1.31	2.91	2.86	2.83	2.06	1.54	1.88	1.68	2.44	1.93	XP_008797333.1(myosin-12 [Phoenix dactylifera])
TRINITY_DN10462_c0_g1	1.63	0.92	0.74	0.82	1.37	1.68	0.62	1.14	1.78	1.61	1.9	1.95	0.83	1.19	1.28	0.79	1.2	1.36	XP_009394073.1(PREDICTED: uncharacterized protein LOC103979629 [Musa acuminata subsp. malaccensis])
TRINITY_DN10463_c0_g1	0.21	0.34	0	0.11	0.06	0.15	0.11	0	0.13	0	0.17	0	0	0.27	0.05	0.2	0	0
TRINITY_DN10463_c0_g2	38.22	30.75	29.08	27.62	32.67	49.89	12.67	13.86	15.1	33.69	33.56	34.29	13.09	18.11	19.88	14.05	16.4	16.05	XP_010934027.1(nascent polypeptide-associated complex subunit alpha-like protein 4 [Elaeis guineensis])
TRINITY_DN104644_c0_g2	3.89	3.27	3.66	3.5	3.74	4.14	5.95	5.93	7.28	3.85	3.89	3.83	3.15	3.55	4.05	5.08	6.12	6.34	XP_010938657.1(DNA repair protein recA homolog 2, mitochondrial isoform X2 [Elaeis guineensis])
TRINITY_DN104645_c1_g4	0.02	0.15	0.05	0.07	0.11	0.13	0.07	0.06	0.17	0.09	0.06	0.04	0.1	0.06	0.11	0.13	0.04	0.11	XP_020415467.1(uncharacterized protein LOC18782979 [Prunus persica])
TRINITY_DN10464_c0_g1	3.68	3.73	4.26	3.89	4.12	4.41	2.65	3.18	3.05	3.84	4.46	3.89	1.99	3.05	2.69	3.18	2.78	2.95	XP_009407513.1(PREDICTED: uncharacterized PKHD-type hydroxylase At1g22950-like [Musa acuminata subsp. malaccensis])
TRINITY_DN10465_c0_g3	0	0	0	0	0	0	0.08	0.03	0.01	0.03	0.03	0.09	0.33	0.26	0.3	0.09	0.05	0.02
TRINITY_DN10465_c1_g1	0	0	0	0.11	0	0	0	0.16	0	0	0	0.1	0.37	0.18	0	0.3	0	0.2
TRINITY_DN104660_c0_g1	2.96	2.92	3.68	2.97	3.78	3.42	3.07	3.73	4.07	2.78	2.84	2.93	2.38	2.38	3.08	3.64	4.04	3.93	XP_020105082.1(vesicle transport protein GOT1-like [Ananas comosus] )
TRINITY_DN104662_c0_g1	2.08	0	2.29	0	2.19	0	5.35	7.05	1.81	0	0	0.86	0.62	1.49	0.89	0.58	2.88	3.99
TRINITY_DN104663_c0_g1	0.2	0.16	0.13	0.16	0.19	0.25	0.12	0.09	0.12	0.13	0.15	0.12	0.12	0.08	0.14	0.08	0.11	0.06	XP_008784442.1(negative regulator of systemic acquired resistance SNI1 isoform X1 [Phoenix dactylifera])
TRINITY_DN10466_c0_g1	0.08	0.05	0.11	0.19	0.35	0.23	0.26	0.39	0.39	0.06	0.04	0.08	0.05	0.12	0.25	0.35	0.22	0.31
TRINITY_DN104679_c0_g1	0.17	0.28	0.31	0.64	0.31	0.28	0.18	0.18	0.15	0.12	0.18	0.1	0.12	0.12	0.08	0.13	0.12	0.07	CBL94163.1(putative RNA-directed DNA polymerase (Reverse transcriptase) [Malus domestica])
TRINITY_DN10467_c0_g1	1.79	2.17	2.6	2.36	4.48	2.31	1.29	2.69	0.15	0.65	0.39	0.87	0.62	0.16	0.17	1.9	0.67	1.17	XP_008779328.3(cytochrome P450 71A1-like [Phoenix dactylifera])
TRINITY_DN10467_c0_g2	1.87	3.25	4.79	4.69	10.66	3.67	2.16	4.04	0.61	0.9	1.06	0.73	1.04	0.45	0.52	3.68	1.03	1.29	XP_008779328.3(cytochrome P450 71A1-like [Phoenix dactylifera])
TRINITY_DN10467_c1_g1	2.15	1.09	0.89	2.01	2.12	2.17	0.07	0.06	0.11	0.89	1.31	1.33	0.1	0.14	0.22	0.15	0.16	0.07	XP_008799325.1(cytochrome P450 71A1-like [Phoenix dactylifera])
TRINITY_DN104681_c0_g1	0.04	0.02	0.03	0.03	0.04	0.01	0.13	0.21	0.15	0.06	0.04	0.05	0.07	0.11	0.1	0.13	0.08	0.1
TRINITY_DN10468_c0_g1	12.34	10.72	11.09	10.73	11.21	14.59	7.66	6.38	5.94	11.04	11.74	11.55	5.96	7.5	8.18	7.86	6.49	7.74	PIN05478.1(Aspartate aminotransferase/Glutamic oxaloacetic transaminase AAT1/GOT2 [Handroanthus impetiginosus])
TRINITY_DN104699_c0_g1	0.08	0.11	0.26	0.4	0.34	0.93	0	0.06	0.12	0.13	0.1	0.08	0.03	0.05	0.05	0.07	0.08	0.06	XP_010932423.2(growth-regulating factor 1 [Elaeis guineensis])
TRINITY_DN10469_c0_g1	0.77	1.17	1.53	1.79	1.42	0.82	2.42	2.72	2.25	1.13	1.39	1.39	2.01	2	1.68	2.18	2.25	1.44	XP_015167834.1(PREDICTED: uncharacterized mitochondrial protein AtMg00810-like [Solanum tuberosum])
TRINITY_DN10469_c0_g2	2.92	3.01	3.54	3.17	3.8	3.19	5.6	5.77	5.77	2.54	2.56	2.43	3.87	3.26	3.73	4.75	5.18	4.5	THU64299.1(hypothetical protein C4D60_Mb01t24990 [Musa balbisiana])
TRINITY_DN10469_c1_g1	0.6	0.11	0.2	0.29	0.2	0.28	0.9	0.75	0.62	4.02	5.41	4.66	4.12	2.5	1.74	0.49	0.58	0.29
TRINITY_DN10469_c2_g1	0.13	0.09	0.05	0.03	0.02	0.04	0.24	0.24	0.29	0.16	0.25	0.18	0.23	0.13	0.2	0.2	0.36	0.24
TRINITY_DN1046_c0_g1	1.05	1.14	1.43	1.29	1.53	1.23	1.89	2	1.82	1.04	1.16	1.2	1.2	1.11	1.02	1.46	1.48	1.41	XP_026659495.1(uncharacterized protein LOC103704691 isoform X1 [Phoenix dactylifera])
TRINITY_DN10470_c0_g1	0.24	0.27	0.2	0.27	0.22	0.19	1.88	1.32	1.14	0.11	0.19	0.14	0.32	0.25	0.24	1.61	1.31	0.96	XP_022552528.1(LOW QUALITY PROTEIN: uncharacterized protein LOC111203258 [Brassica napus])
TRINITY_DN10471_c0_g1	0.08	0.04	0.06	0.05	0.03	0.05	0.19	0.2	0.3	0.17	0.13	0.24	0.44	0.41	0.43	0.77	0.54	0.43
TRINITY_DN104721_c0_g1	0.14	0.17	0.16	0.31	0.26	0.27	0.05	0.02	0.02	0.06	0.04	0.1	0.03	0.01	0.02	0	0.04	0.03
TRINITY_DN10472_c0_g1	5.53	5.28	6.81	5.63	7.41	6.77	7.61	8.87	11.18	4.81	4.78	5.16	3.93	4.18	4.11	6.66	7.39	6.57	XP_010939244.1(cysteine synthase 2 isoform X1 [Elaeis guineensis])
TRINITY_DN10473_c0_g1	0.56	0.52	0.66	0.54	1.25	0.36	0.59	1.03	0.8	0.38	0.21	0.22	0.18	0.39	0.56	0.58	0.7	0.71	ONK71752.1(uncharacterized protein A4U43_C04F12000 [Asparagus officinalis])
TRINITY_DN10474_c0_g1	1.62	1.41	1.63	1.6	1.52	2.01	1.79	2.46	2.83	1.39	1.6	1.57	1.48	1.7	1.31	2.04	1.99	2.1	XP_010924508.1(GDSL esterase/lipase At4g10955 [Elaeis guineensis] )
TRINITY_DN104754_c0_g2	0.65	0.01	0.01	0.12	0.09	0.02	1.08	0.98	1.82	0.62	0.47	0.27	0.43	1.37	2.33	0.98	1.29	1.76
TRINITY_DN10475_c0_g1	0.86	1.43	1.35	1.05	1.32	0.43	0	0.61	1.95	1.74	1.33	0.81	0.45	0.74	1.07	0.39	0.47	0.4
TRINITY_DN10476_c0_g1	0.19	0	0.04	0	0.05	0.05	0.58	0.4	0.69	0.08	0.08	0.17	0.47	0.2	0.34	0.64	0.85	0.5
TRINITY_DN104776_c0_g1	0	0	0	0	2.11	0	0	0.56	0.88	0	0	0	0	0	0	0	0	0
TRINITY_DN104776_c1_g2	0	0	0.21	0	0	0.24	0.17	0.24	0.39	0.07	0.06	0.15	0.22	0	0	0.15	0.33	0.23
TRINITY_DN10477_c0_g1	0.23	0.3	0.16	0.14	0.21	0.17	0.37	0.52	0.13	0.06	0.17	0.12	0.27	0.23	0.03	0.32	0.11	0.31
TRINITY_DN104785_c0_g1	4.35	0	0	0	0	0	20.97	25.29	15.83	1.05	4.99	6.57	19.44	15.95	17.76	11.55	4.8	12.03
TRINITY_DN10478_c1_g1	6.15	3.8	3.49	5.34	6.9	4.29	2.97	5.22	3.88	3.98	4.46	5.25	1.62	2.47	3.42	5.01	5.83	5.15	XP_008786507.1(LOW QUALITY PROTEIN: brassinosteroid LRR receptor kinase BRI1 [Phoenix dactylifera])
TRINITY_DN10478_c1_g2	0.22	0	0.07	0.03	0.18	0.08	0.4	0.54	0.42	0	0.09	0	0.09	0.14	0.12	0.24	0.16	0.21	RWW60623.1(hypothetical protein BHE74_00032374 [Ensete ventricosum])
TRINITY_DN104798_c0_g1	12.21	3.76	22.16	13.18	8.1	8.15	10.3	12.35	5.65	7.87	11.05	12.14	4.78	15.74	6.69	18.12	8.46	22.07	XP_022155645.1(chloroplast stem-loop binding protein of 41 kDa a, chloroplastic [Momordica charantia])
TRINITY_DN10479_c0_g1	0.23	0.15	0.17	0.21	0.28	0.29	0.15	0.24	0.47	0.22	0.19	0.26	0.15	0.13	0.13	0.13	0.24	0.29	XP_008789060.1(exonuclease V, chloroplastic isoform X1 [Phoenix dactylifera])
TRINITY_DN1047_c0_g2	18.17	26.26	28.24	26.33	35.38	26.85	67.43	67.87	78.85	18.73	19.03	18.14	33.69	23.87	30.63	59.33	61.23	58.56	RVW84363.1(hypothetical protein CK203_040705 [Vitis vinifera])
TRINITY_DN10480_c0_g1	0.51	0.02	0	0.13	0.11	0.32	0.03	0.04	0.2	0.35	0.21	0.27	0.02	0.36	0.61	0.04	0.3	0.24
TRINITY_DN10481_c0_g1	1.37	0.24	0.14	0.15	0.24	0.35	249.07	129.83	47.38	26.11	21.34	20.61	194.36	220.06	184.7	103.8	102.31	166.45
TRINITY_DN10481_c1_g1	0	0	0	0	0	0	4.91	2.8	0	0.23	0.06	0.56	3.95	6.25	2.34	1.12	2.19	1.22
TRINITY_DN10482_c0_g1	0.16	0	0	0	0	0	5.98	2.67	1	0.96	1.01	1.17	3.85	2.79	3.28	2.09	2.05	1.71	XP_010932219.1(probable carbohydrate esterase At4g34215 [Elaeis guineensis])
TRINITY_DN10482_c0_g2	1.55	0.84	0.79	0.9	1.16	1.94	2.39	2.22	1.87	5.14	5.47	5.35	10.38	13.64	14.88	3.97	4.55	4.1	XP_010932219.1(probable carbohydrate esterase At4g34215 [Elaeis guineensis])
TRINITY_DN10482_c1_g1	0	0	0	0	0	0	0	0.38	0.41	0.32	0.41	0	0.37	1.53	0.7	0	0	0
TRINITY_DN10482_c1_g2	0	0	0	0	0	0	0.49	0	0	1.02	4.1	3.18	3.08	3.25	3.85	0	0	0
TRINITY_DN104830_c0_g1	1.98	1.99	1.66	1.97	2.23	2.36	1.06	1.44	0.97	1.34	1.97	1.57	1.22	1.15	1.1	1.39	1.27	1.28	XP_008810730.2(probable DNA-3-methyladenine glycosylase 2 [Phoenix dactylifera] )
TRINITY_DN10483_c0_g1	8.1	13.35	19.12	17.67	23.55	19.21	3.59	4.03	1.85	8.41	10.72	9.93	15.23	12.65	7.03	6.69	3.79	3.93	XP_010933637.1(transcription factor GHD7 [Elaeis guineensis])
TRINITY_DN104844_c0_g1	0	0	0	0	0	0	0.68	0.26	0.4	0	0	0	0	0	0	0	0	0.69	XP_002523700.1(lactoylglutathione lyase [Ricinus communis] )
TRINITY_DN10484_c0_g1	0.18	0.23	0.28	0.29	0.28	0.32	0.62	0.67	0.47	0.19	0.27	0.27	0.22	0.28	0.27	0.38	0.58	0.47
TRINITY_DN104858_c0_g1	0	0	0.43	0.23	0	0.24	0.23	0.51	0.81	0.65	0.18	0.23	0	0	0	0.44	0	0.22	PSS29970.1(Endonuclease [Actinidia chinensis var. chinensis])
TRINITY_DN10485_c0_g1	21.46	14.6	15.33	15.09	17.24	28.44	34.67	41.26	55.44	25.31	23.79	25.37	19.3	22.14	28	32.03	36.81	39.21	OAY68848.1(20 kDa chaperonin, chloroplastic [Ananas comosus])
TRINITY_DN10485_c1_g1	0.01	0	0	0	0	0	0.4	0.33	0.28	0.09	0.1	0.05	0.14	0.14	0.18	0.18	0.11	0.22	PSS35035.1(Endonuclease [Actinidia chinensis var. chinensis])
TRINITY_DN10486_c0_g1	0.38	0.1	0.16	0.26	0.31	0.21	0.92	0.96	0.8	0.19	0.27	0.16	0.21	0.36	0.44	1.24	0.91	0.9
TRINITY_DN10486_c1_g2	0	0	0	0	0	0	0.08	0.05	0.04	0	0.02	0.01	0.26	0.19	0.34	0.13	0.16	0.12
TRINITY_DN10487_c0_g1	52.45	56.59	50.97	61.64	51.63	44.52	66.21	72.18	74.48	55.21	52.89	51.27	37.7	47.57	45.02	62.36	56.09	54.33	XP_020592350.1(ribosome-binding factor PSRP1, chloroplastic [Phalaenopsis equestris])
TRINITY_DN10487_c0_g2	0.26	0.28	0.24	0.28	0.25	0.12	1.94	0.72	0.53	0.11	0.2	0.15	0.58	0.61	0.42	0.64	0.66	0.41	AAT40504.2(Polyprotein, putative [Solanum demissum])
TRINITY_DN10487_c2_g1	0	0	0.88	0	0	0	0.3	0	0.36	0	0.5	0.63	0	0	0	0.29	0	0
TRINITY_DN10487_c3_g1	0.07	0.08	0.29	0.17	0	0	1.05	0.5	0.1	0	0.07	0	0.34	0.14	0.08	0.24	0.34	0.16
TRINITY_DN10487_c6_g1	0.05	0	0.05	0	0.2	0.12	0.19	0.28	0.07	0.05	0	0.11	0.16	0.1	0.28	0.11	0.24	0
TRINITY_DN10488_c0_g1	3.72	2.47	4.95	3.87	4.02	2.86	5.64	4.47	4.53	1.78	3.41	2.95	3.2	2.73	3.26	4.3	3.68	4.89
TRINITY_DN10489_c0_g1	8.74	9.22	13.82	10.42	11.89	12	14.86	17.12	19.02	9	10.16	9.36	10.54	9.41	9.09	12.84	13.45	13.8	XP_009390389.1(PREDICTED: uncharacterized protein LOC103976790 [Musa acuminata subsp. malaccensis])
TRINITY_DN1048_c0_g1	0.08	0.02	0.12	0.08	0.06	0.04	0.09	0.14	0.02	0.14	0.09	0.05	0.05	0.08	0.08	0.06	0.24	0.2
TRINITY_DN1048_c0_g3	2.93	2.62	3.89	2.96	3.79	3.44	4.68	5.85	5.96	2.91	3.21	3.06	2.94	3.31	2.93	4.42	4.1	3.89	XP_008803605.1(uncharacterized protein LOC103717118 isoform X3 [Phoenix dactylifera])
TRINITY_DN1048_c0_g4	0.23	0.14	0.26	0.32	0.28	0.24	0.08	0.09	0.11	0.17	0.11	0.19	0.12	0.17	0.09	0.18	0.16	0.13	XP_008788848.1(probable E3 ubiquitin ligase SUD1 [Phoenix dactylifera])
TRINITY_DN104908_c0_g1	485.24	547.9	650.27	484.84	619.9	495.12	428.77	392.19	302.24	468.97	464.03	503.56	465.01	437.13	417.91	509.22	523.08	365.99	XP_008810278.1(serine hydroxymethyltransferase, mitochondrial [Phoenix dactylifera])
TRINITY_DN10490_c0_g1	10.66	5.63	4.55	7.1	6.98	16.77	11.05	10.11	9.27	10.28	9.27	11.29	2.37	4.43	5.48	9.44	10.03	9.42	RWW33799.1(hypothetical protein GW17_00001471 [Ensete ventricosum] )
TRINITY_DN104910_c0_g1	0.04	0.29	0.08	1.05	0.62	0.17	0.2	0.21	0.04	0.48	0	0.12	0.13	0.03	0.09	0.05	0.07	0.09	XP_028112958.1(glutathione S-transferase F13-like [Camellia sinensis])
TRINITY_DN10491_c0_g1	0.25	0.45	0.37	0.41	0.26	0.34	1.14	1.33	1.38	0.25	0.37	0.26	0.35	0.44	0.43	0.6	0.87	0.64
TRINITY_DN10492_c0_g2	0.23	0.15	0.17	0.18	0.16	0.08	0.77	0.58	0.74	0.07	0.17	0.14	0.24	0.32	0.22	0.53	0.59	0.45	PSS07222.1(Proline--tRNA ligase [Actinidia chinensis var. chinensis])
TRINITY_DN104933_c0_g1	0.21	0.05	0.14	0.13	0.84	0.2	0.26	0.3	0.11	0.09	0.06	0.06	0.35	0.02	0.11	0.45	0.17	0.13	XP_029124399.1(uncharacterized protein LOC105058458 [Elaeis guineensis])
TRINITY_DN10493_c0_g1	0.09	0.06	0.13	0.1	0.07	0.21	0.05	0.08	0.19	0.09	0.08	0.06	0.02	0.03	0.04	0.11	0.11	0.09	THU55819.1(hypothetical protein C4D60_Mb11t10620 [Musa balbisiana])
TRINITY_DN10493_c0_g2	18.59	9.04	6.76	11.89	10.81	18.39	10.94	9.18	21.49	12.58	13.24	12.83	3.82	8.57	11.84	11.28	23.97	20.41
TRINITY_DN10494_c0_g1	0.02	0	0	0	0	0	0.26	0.21	0.19	0.99	0.51	0.61	1.98	2.68	2.15	1.07	0.32	0.32
TRINITY_DN10495_c0_g1	4.93	5.19	7.43	6.69	6.41	6.02	13.4	13.57	17.53	5.37	5.4	5.32	5.46	5.83	5.64	8.39	9.28	9.29	XP_008790044.1(la-related protein 6A [Phoenix dactylifera])
TRINITY_DN104966_c0_g1	0.02	0.05	0.03	0.07	0.11	0.02	0.29	0.11	0.1	0.01	0.01	0.02	0.02	0.02	0.05	0.09	0.1	0.19
TRINITY_DN10496_c0_g1	0.46	0.2	0.39	0.33	0.37	0.72	0.06	0.1	0.17	0.19	0.28	0.3	0.09	0.16	0.1	0.09	0.05	0.08
TRINITY_DN10497_c0_g1	3.46	4.13	4.05	3.33	5.15	7	7.74	8.14	7.57	3.81	3.66	3.62	4.14	3.32	4.14	5.94	5.82	6.68	XP_010911822.1(extradiol ring-cleavage dioxygenase [Elaeis guineensis])
TRINITY_DN10498_c0_g1	0.62	0.73	0.44	0.79	0.66	0.53	0.69	0.6	1.03	0.46	0.5	0.48	0.29	0.58	0.63	0.58	0.9	0.44
TRINITY_DN10499_c0_g1	4.18	3.48	3.71	3.81	2.71	3.62	13.68	10.71	10.59	2.31	4.19	4.21	5.17	4.79	4.02	6.83	12.49	5.74
TRINITY_DN10499_c0_g2	0.23	0.46	0.25	0.44	0.32	0.62	1.12	0.91	0.89	0.29	0.73	0.83	0.62	0.24	0.2	0.81	1.15	0.14
TRINITY_DN10499_c0_g3	0.84	0.73	1.04	1.51	0.81	0.85	1.94	2.02	2.38	0.98	1.3	1.43	1.6	0.95	1.34	1.85	1.46	1.8
TRINITY_DN10499_c0_g4	0	0	0	0	0	0.04	0.39	0.31	0.45	0.07	0.04	0.08	0.18	0.31	0.41	0.38	0.27	0.39
TRINITY_DN10499_c2_g1	1.42	0	0	0	0.75	0.6	2.66	0.8	1.26	0	2.71	0	0.42	0.51	3.03	0	1.32	2.19
TRINITY_DN1049_c0_g1	2.09	1.87	2.34	2.01	2.39	2.13	2.7	2.94	2.91	2.07	2.37	2.04	1.99	2.25	2.43	2.86	3.17	2.95	THU63233.1(hypothetical protein C4D60_Mb01t13570 [Musa balbisiana])
TRINITY_DN1049_c1_g1	1.39	1.17	1.67	1.13	0.76	1.26	1.76	2.32	3.3	1.12	1.02	1.31	1.12	0.98	1.13	1.49	2.21	2.14	XP_008811922.1(uncharacterized protein LOC103722946 [Phoenix dactylifera])
TRINITY_DN104_c0_g1	2.87	2.75	3.55	3.03	3.07	2.83	3.6	3.13	3.67	2.72	3.33	2.94	2.6	2.57	2.8	3.59	2.9	3.41	XP_010933950.1(uncharacterized protein LOC105054196 [Elaeis guineensis])
TRINITY_DN10500_c0_g2	0.1	0.1	0.09	0.06	0.09	0.09	0.16	0.18	0.21	0.07	0.14	0.11	0.11	0.15	0.12	0.2	0.12	0.2	XP_008797305.1(F-box protein At1g10780 [Phoenix dactylifera])
TRINITY_DN10501_c0_g1	4.94	3.94	5.92	5.84	8.85	4.89	1.52	2.45	2.16	3.65	5.37	4.47	4.02	3.77	3.55	4.06	4.66	3.15	XP_010250025.1(PREDICTED: uncharacterized protein LOC104592379 [Nelumbo nucifera])
TRINITY_DN105026_c0_g1	0.06	0	0.24	0.02	0.04	0.04	0.04	0.06	0	0.16	0.23	0.03	0.08	0.07	0	0.34	0.15	0
TRINITY_DN10502_c0_g1	84.55	48.87	34.71	57.12	39.79	68.66	53.89	76.81	116.66	71.19	66.54	76.48	24.12	44.03	56.06	47.56	63.52	79.42	XP_010935203.1(thiosulfate sulfurtransferase 16, chloroplastic isoform X2 [Elaeis guineensis])
TRINITY_DN10502_c0_g2	0.1	0.03	0.04	0.07	0.02	0.07	0.06	0.05	0.09	0.09	0.19	0.14	0.03	0.05	0.05	0.06	0.16	0.09	XP_020267947.1(uncharacterized protein LOC109843420, partial [Asparagus officinalis])
TRINITY_DN10503_c0_g1	0.19	0.24	0.23	0.26	0.33	0.36	0.18	0.22	0.22	0.15	0.2	0.18	0.08	0.09	0.14	0.12	0.25	0.25
TRINITY_DN10504_c0_g1	3.4	3.17	4.13	3.76	5.08	3.48	0.52	0.78	0.64	2.48	3.52	3.17	1.62	0.8	0.73	0.81	0.46	0.77	XP_010926624.1(protein NRT1/ PTR FAMILY 2.13 [Elaeis guineensis])
TRINITY_DN10505_c0_g1	3.02	2.85	1.94	3.04	3.69	3.39	2.17	2.69	3.1	2.67	2.76	3.04	1.98	2.17	2.69	2.83	2.81	3.3	XP_010939637.1(deSI-like protein At4g17486 [Elaeis guineensis])
TRINITY_DN10506_c0_g3	0.18	0.22	0.2	0.16	0.12	0.17	0.06	0.11	0.26	0.14	0.14	0.13	0.12	0.03	0.1	0.11	0.11	0.06
TRINITY_DN10506_c0_g4	20.69	24.85	28.11	25.64	24.29	19.83	9.01	9.83	11.58	24.54	24.99	27.74	17.13	18.17	16.32	12.56	13.57	14.7	XP_008783211.1(protein TSS [Phoenix dactylifera] )
TRINITY_DN10507_c0_g1	0.94	0.64	0.56	0.85	0.8	0.91	1.41	1.24	1.31	0.82	1.01	0.83	0.66	1.06	1.24	1.83	1.67	1.57	XP_010936262.1(probable LRR receptor-like serine/threonine-protein kinase At2g16250 [Elaeis guineensis])
TRINITY_DN10508_c0_g1	0.01	0.03	0.02	0.04	0	0	0.51	0.45	0.5	0.02	0.04	0.03	0.15	0.15	0.13	0.37	0.28	0.25	AAT58770.1(putative polyprotein [Oryza sativa Japonica Group])
TRINITY_DN10508_c1_g1	0.03	0.04	0.01	0.03	0.02	0	0.1	0.03	0.02	0.01	0.04	0.04	0.21	0.12	0.18	0.12	0.16	0.08	RVW60181.1(Retrovirus-related Pol polyprotein from transposon TNT 1-94 [Vitis vinifera])
TRINITY_DN10508_c1_g2	0.01	0.01	0.03	0.01	0.01	0.01	0.05	0.02	0.03	0.01	0.01	0	0.17	0.24	0.09	0.07	0.08	0.02	XP_021306833.1(uncharacterized protein LOC110431723 [Sorghum bicolor])
TRINITY_DN10509_c0_g2	5.6	7.43	11.65	8.82	9.2	7.61	14.19	14.32	19.68	6.57	6.81	6.65	7.62	6.45	5.96	10.86	11.95	11.1	XP_008778545.1(DEAD-box ATP-dependent RNA helicase 5 [Phoenix dactylifera])
TRINITY_DN1050_c0_g1	0.19	0.2	0.23	0.25	0.25	0.13	0.97	1.08	1.11	0.13	0.25	0.28	0.2	0.19	0.26	0.37	0.23	0.56
TRINITY_DN1050_c1_g1	10.09	17.02	28.32	21.22	19.5	13.56	26	23.93	19.89	11.06	12.33	9.62	24.59	16.57	12.17	22.17	17.98	16.26	CAC95126.1(gag-pol polyprotein [Populus deltoides])
TRINITY_DN1050_c2_g1	0.05	0.03	0.05	0.05	0.02	0.06	0.42	0.39	0.39	0.07	0.07	0.07	0.12	0.11	0.14	0.25	0.26	0.19
TRINITY_DN1050_c4_g1	0.2	0.08	0.06	0.03	0.08	0.11	0	0.01	0.03	0.06	0.17	0.15	0.02	0.05	0.02	0.01	0.07	0.01
TRINITY_DN1050_c5_g1	0.08	0.03	0.04	0.07	0.08	0.06	0.92	0.51	0.27	0.03	0.04	0.06	0.07	0.03	0.01	0.42	0.28	0.17	XP_027193304.1(uncharacterized protein LOC113788065, partial [Cicer arietinum])
TRINITY_DN10510_c0_g2	0.16	0.02	0.02	0.14	0.09	0.01	0.07	0.04	0.08	0.2	0.07	0.09	0.01	0.04	0.09	0.06	0.43	0.3
TRINITY_DN10511_c0_g2	4.7	5.4	5.14	4.99	6.26	5.92	4.16	4.25	4.74	4	4.55	4.8	3.9	3.19	4.05	4.56	4.87	4.51	XP_009409064.1(PREDICTED: uncharacterized protein LOC103991360 [Musa acuminata subsp. malaccensis] )
TRINITY_DN10512_c0_g1	156.73	146.12	138.35	142.13	139.41	193.56	82.72	79.16	78.44	128.33	151.51	140.71	97.93	117.81	111.3	114.33	104.23	112.37	NP_001289237.1(glyceraldehyde-3-phosphate dehydrogenase B, chloroplastic [Pyrus x bretschneideri] )
TRINITY_DN10513_c0_g1	0.06	0.06	0.02	0.1	0.11	0.1	0.06	0.07	0.1	0.05	0.07	0.08	0.09	0.02	0.1	0.05	0.21	0.13	XP_020689196.1(uncharacterized protein LOC110104431 [Dendrobium catenatum] )
TRINITY_DN10513_c1_g1	8.83	8.45	7.96	8.65	8.92	12.38	5.72	6.5	5.91	8.64	9.71	8.84	5.79	7.1	8.19	7.18	7.53	7.45	XP_010904592.1(probable GDP-L-fucose synthase 1 [Elaeis guineensis] )
TRINITY_DN10513_c1_g2	0.53	0.2	0.02	0.34	0.2	0.22	0.12	0.18	0.26	0.25	0.19	0.25	0.07	0.03	0.11	0.02	0.35	0.23	XP_010904592.1(probable GDP-L-fucose synthase 1 [Elaeis guineensis] )
TRINITY_DN10514_c0_g1	4.2	4.3	5.5	4.65	5.1	4.37	7.74	6.43	7.96	4.16	4.7	4.47	4.81	4.28	5.13	6.91	7.37	7.27	RRT69874.1(hypothetical protein B296_00029356 [Ensete ventricosum] )
TRINITY_DN10514_c1_g1	0.07	0.02	0.01	0.09	0.08	0.05	0.08	0.14	0.18	0.04	0.04	0.02	0.06	0.09	0.11	0.14	0.11	0.09	XP_027060814.1(uncharacterized protein LOC113687397 [Coffea arabica])
TRINITY_DN10515_c0_g1	0.68	0.61	0.74	0.79	0.97	1.23	0.52	0.63	0.52	0.59	0.62	0.71	0.4	0.39	0.48	0.54	0.72	0.74	XP_008801028.2(uncharacterized protein LOC103715237 [Phoenix dactylifera])
TRINITY_DN10515_c0_g3	1.94	1.78	1.7	1.82	2.1	2.05	5.25	5.1	4	1.63	1.92	1.82	2.47	2.36	2.71	5.72	3.8	3.71	XP_008801028.2(uncharacterized protein LOC103715237 [Phoenix dactylifera])
TRINITY_DN10515_c0_g5	0.34	0.38	0.46	0.66	0.51	0.43	0.49	0.52	0.35	0.3	0.27	0.25	0.3	0.29	0.26	0.49	0.35	0.27	XP_008801028.2(uncharacterized protein LOC103715237 [Phoenix dactylifera])
TRINITY_DN10515_c0_g6	2.03	2.51	3.05	3.68	2.86	2.84	3.56	3.75	3.24	1.76	2.32	2.05	2.98	2.87	2.44	4.2	3.65	3.22	XP_010905959.1(transcription termination factor MTERF2, chloroplastic [Elaeis guineensis] )
TRINITY_DN10515_c1_g1	0.45	0.32	0.52	0.57	0.48	0.52	0.72	0.89	0.66	0.35	0.54	0.37	0.45	0.59	0.82	0.89	0.64	0.8	XP_008801028.2(uncharacterized protein LOC103715237 [Phoenix dactylifera])
TRINITY_DN10515_c1_g2	0.12	0.14	0.06	0.2	0.1	0.05	0.05	0.12	0.04	0.03	0.11	0.05	0.05	0.05	0.11	0.08	0.09	0.04
TRINITY_DN10515_c1_g3	0.76	0.65	0.97	0.7	0.79	0.75	1.49	1.63	1.5	0.98	0.8	1.05	0.97	0.77	1.12	1.4	1.57	1.51	XP_010932405.1(G-protein coupled receptor 1 [Elaeis guineensis])
TRINITY_DN10515_c1_g4	0.12	0.22	0.16	0.25	0.05	0.27	0.07	0.18	0.16	0.17	0.09	0.04	0.06	0.09	0.19	0.16	0.14	0.06	XP_008801028.2(uncharacterized protein LOC103715237 [Phoenix dactylifera])
TRINITY_DN105168_c0_g1	0.2	0	0.21	0.06	0.07	0	0	0	0.38	0.15	0.1	0.16	0	0.21	0	1.16	3.7	0.35
TRINITY_DN10516_c0_g2	7.21	6.65	8.16	6.25	8.32	9.5	7.29	6.46	6.5	7.38	7.19	7.67	5.2	4.9	5.94	7.01	7.38	7.26	XP_010931103.1(nicalin isoform X2 [Elaeis guineensis])
TRINITY_DN105176_c0_g1	0.03	0	0.08	0	0	0	0.14	0	0	0	0	0	0.06	0	0.04	0	0.04	0	XP_008776528.1(histone-lysine N-methyltransferase CLF-like isoform X1 [Phoenix dactylifera])
TRINITY_DN105177_c0_g1	1.48	0.03	0	0.29	1.12	0.13	0	0.05	0.09	0.19	0.08	0.18	0	0.03	0.09	0	0.27	0.13	PIN11820.1(hypothetical protein CDL12_15574 [Handroanthus impetiginosus])
TRINITY_DN10517_c0_g1	4.79	4.16	4.18	3.92	5.62	4.81	2.76	3.34	3.65	4.42	5.41	4.96	2.93	3.14	3.53	3.46	3.64	3.74	XP_008808311.1(UDP-xylose transporter 3 [Phoenix dactylifera] )
TRINITY_DN10518_c0_g1	0.05	0.12	0.08	0.13	0.15	0.15	0.07	0.05	0.14	0.05	0.13	0.13	0.03	0.06	0.12	0.02	0.12	0.14	PKA48479.1(Delta(24)-sterol reductase [Apostasia shenzhenica])
TRINITY_DN10518_c0_g2	0.74	0.15	0.05	0.15	0.12	0.21	0.09	0.18	0.24	0.68	0.57	0.43	0.02	0.08	0.23	0.11	0.3	0.41	ONK64287.1(uncharacterized protein A4U43_C07F24100 [Asparagus officinalis])
TRINITY_DN10519_c0_g1	2.99	4.26	4.43	4.31	4.88	3.76	4.79	4.49	4.37	3.41	3.17	3.03	3.32	3.27	3.13	4.74	4.9	4.28	XP_010913798.1(probable serine/threonine-protein kinase PBL17 [Elaeis guineensis])
TRINITY_DN1051_c0_g1	12.66	13.11	16.12	13.72	14.76	18.25	12.53	12.55	13.43	13.86	14.93	13.38	9.61	9.68	9.89	15.08	14.88	14.82	XP_010913172.1(UBP1-associated protein 2C [Elaeis guineensis] )
TRINITY_DN1051_c0_g2	0.05	0.03	0.02	0.02	0.08	0.01	0.2	0.11	0.08	0.03	0.05	0.05	0.06	0.08	0.04	0.1	0.15	0.11
TRINITY_DN10520_c0_g1	2.71	5.34	3.86	4	6.18	7.23	0.69	0.67	0.68	2.28	2.09	2.37	1.68	1.19	1.41	0.66	1.1	0.99	XP_008778142.1(uncharacterized protein LOC103697973 [Phoenix dactylifera])
TRINITY_DN10521_c0_g1	0.16	0.06	0.15	0	0.15	0.03	0.22	0.26	0.13	0.08	0.03	0.24	0.11	0.15	0.03	0.23	0.27	0.07
TRINITY_DN10522_c0_g1	5.65	6.88	6.6	7.36	8.16	5.84	8.95	9.2	7.89	5.14	4.37	4.84	5.6	6.08	5.59	7.42	7.08	6.57	XP_029120599.1(uncharacterized protein LOC105045923 isoform X2 [Elaeis guineensis] )
TRINITY_DN10522_c1_g1	0.14	0.07	0.42	0.41	0.11	0.29	0.14	0.16	0.03	0.22	0.12	0.11	0.27	0.2	0.27	0.15	0.17	0.07
TRINITY_DN10523_c0_g1	0.89	0.82	0.48	1.52	0.74	0.48	0.61	1.19	1.88	0.64	0.7	0.37	1.17	0.22	0.72	1.16	0.85	0.87
TRINITY_DN10523_c1_g1	0.08	0	0.12	0.04	0.07	0.1	0.33	0.21	0.17	0	0.05	0.18	0.09	0	0.06	0.32	0.5	0.23	PSS35035.1(Endonuclease [Actinidia chinensis var. chinensis])
TRINITY_DN10523_c1_g2	0.09	0.12	0.11	0.07	0.09	0.17	0.07	0.07	0.03	0.03	0.11	0.17	0.17	0.13	0.1	0.19	0.12	0.06	PPR84446.1(hypothetical protein GOBAR_AA36262 [Gossypium barbadense])
TRINITY_DN10524_c0_g1	3.79	3.69	4.14	4.81	4.56	4.48	4.97	5.52	5.05	3.31	3.51	3.49	3.35	3.46	3.49	4.73	4.59	4.39	XP_009396136.1(PREDICTED: beta-glucuronosyltransferase GlcAT14A [Musa acuminata subsp. malaccensis] )
TRINITY_DN10525_c0_g1	1.67	0.57	0.3	0.43	1.34	2.13	0.1	0.17	0.27	1.11	1.3	1.02	0.12	0.55	0.65	0.58	1.39	1.04	XP_010917266.1(protein trichome birefringence [Elaeis guineensis])
TRINITY_DN10526_c0_g1	1.59	1.88	2.31	1.75	2.3	1.8	3.71	4.39	4.32	1.67	1.75	1.92	2.02	1.78	2.09	3.47	2.76	2.92	XP_009412792.1(PREDICTED: U5 small nuclear ribonucleoprotein 40 kDa protein [Musa acuminata subsp. malaccensis])
TRINITY_DN10527_c0_g1	0	0.05	0.08	0.01	0.04	0	0.78	0.56	0.38	0.02	0.06	0.06	0.04	0.12	0.09	0.5	0.23	0.39
TRINITY_DN10528_c0_g1	0.21	0.25	0.43	0.27	0.3	0.38	0.28	0.22	0.36	0.11	0.27	0.18	0.29	0.18	0.26	0.24	0.38	0.28
TRINITY_DN10529_c0_g1	3.71	4.23	5.18	4.68	4.54	4.52	15.7	17.22	23.57	4.04	4.12	4.33	8.72	8.16	10.23	12.97	13.58	13.9	OAY85372.1(HIV Tat-specific factor [Ananas comosus])
TRINITY_DN10529_c0_g2	0.01	0	0.03	0.04	0.01	0.01	0.13	0.1	0.17	0.01	0.02	0.03	0.22	0.16	0.19	0.09	0.1	0.13
TRINITY_DN10529_c1_g2	0.29	0	0.11	0.85	0.7	0.35	0.24	0.09	0.56	0	0.19	0	0	0.31	0.11	0	0	0.11
TRINITY_DN1052_c0_g1	0.36	0.2	0.14	0.15	0.15	1.77	7.94	4.17	5.89	0.25	0.37	0.77	1.1	0.86	9.48	7.05	3.74	4.66	RWW16920.1(hypothetical protein GW17_00019170 [Ensete ventricosum])
TRINITY_DN1052_c0_g2	0.16	0.01	0.02	0.01	0.05	0.19	5.39	1.68	2.51	0.06	0.28	0.14	1.39	0.92	6.31	3.13	1.55	2.69	XP_012830504.1(PREDICTED: uncharacterized protein LOC105951596 [Erythranthe guttata] )
TRINITY_DN105306_c1_g1	0	0.06	0	0.13	0	0.06	0.14	0.49	0	0.27	0	0.23	0.17	0.17	0.18	0.06	0	0.06
TRINITY_DN10530_c0_g1	29.37	14.7	14.23	18.57	17.68	28.75	20.57	24.62	31.72	25.47	27.33	28.37	9.11	16.07	22.14	20.42	23.67	26.75	XP_020277046.1(uncharacterized protein LOC109851369 [Asparagus officinalis] )
TRINITY_DN10531_c0_g1	17.7	9.38	6.88	9.84	12.02	19.72	6.92	8.38	12.54	17.93	17.53	17.34	3.86	6.31	9.3	6.73	11.81	10.57	XP_009394410.1(PREDICTED: cycloartenol-C-24-methyltransferase 1 [Musa acuminata subsp. malaccensis] )
TRINITY_DN10532_c0_g3	0.57	0.47	0.69	0.49	0.95	1.09	0.84	1.01	1.1	0.58	0.46	0.44	0.34	0.31	0.51	0.59	0.55	0.65	XP_008794157.2(LOW QUALITY PROTEIN: uncharacterized protein LOC103710271 [Phoenix dactylifera])
TRINITY_DN10533_c0_g1	4.05	4.58	4.56	5.53	5.03	3.58	4.21	3.64	3.85	5.1	5.19	4.35	5.5	5.66	4.84	4.43	3.88	4.08	XP_008796964.1(cytochrome P450 714C2-like [Phoenix dactylifera])
TRINITY_DN105340_c0_g1	10.05	10.26	13.08	11.6	12.53	12.05	10.17	11.75	13.26	9.8	10.69	10.11	8.88	9.29	8.48	11.16	10.47	10.39	XP_008810701.1(eukaryotic translation initiation factor [Phoenix dactylifera])
TRINITY_DN105343_c0_g1	1.92	1.91	2.55	2.46	2.48	2.81	2.2	2.6	3.64	1.72	1.84	1.75	1.63	1.58	1.6	1.97	2.5	2.77	XP_010936807.1(mitogen-activated protein kinase 9 isoform X1 [Elaeis guineensis] )
TRINITY_DN10534_c0_g2	24.06	42.32	49.2	41.86	36.79	30.8	60.46	55.1	57.24	24.73	25.98	24.18	34.98	28.63	25.4	42.05	38.24	38.07	RWR95723.1(5'-nucleotidase domain-containing protein 4-like protein isoform X2 [Cinnamomum micranthum f. kanehirae])
TRINITY_DN10534_c0_g6	0	0	0	0	0	0	0	0.36	0	0	0	0	0	0	0	0	0	0.48
TRINITY_DN10535_c0_g1	16.07	15.9	20.29	19.52	17.29	23.93	9.67	11.15	10.78	11.78	16.25	16.25	11.43	8.61	10.06	12.26	12.3	12.01
TRINITY_DN10536_c0_g1	0.92	0.45	0.15	0.39	0.47	0.67	0.25	0.67	0.74	0.52	0.31	0.31	0.1	0.12	0.28	0.18	0.37	0.34	XP_010918212.1(uncharacterized protein LOC105042627 [Elaeis guineensis])
TRINITY_DN10538_c1_g2	0.08	0.07	0.09	0.06	0.11	0.1	0.37	0.42	0.29	0.08	0.16	0.12	0.2	0.23	0.2	0.28	0.31	0.24
TRINITY_DN10538_c1_g5	12.52	13.66	16.82	15.23	17.61	17.29	20.45	23.42	29.87	12.96	13.45	13.11	11.31	11.42	12.3	18.44	19.48	20.92	XP_008794114.1(casein kinase 1-like protein HD16 [Phoenix dactylifera])
TRINITY_DN10539_c0_g1	0.45	0.39	0.34	0.33	0.39	0.25	1.75	1.83	1.35	0.38	0.47	0.48	0.29	0.45	0.33	1.36	1.23	1.04
TRINITY_DN10539_c1_g1	0	0	0.01	0.03	0	0	0.36	0.19	0.29	0.02	0	0	0.05	0.04	0.06	0.07	0.19	0.14
TRINITY_DN10539_c1_g2	9.19	8.05	9.29	8.74	10.62	9.41	12.19	13.48	16.95	8.27	8.94	7.66	7.09	7.73	8.38	10.29	11.37	11.04	XP_010940318.1(vacuolar protein sorting-associated protein 41 homolog [Elaeis guineensis])
TRINITY_DN10539_c2_g2	34.67	36.77	34.75	36.78	43.93	34.38	36.94	33.14	33.39	33.93	33.89	34.38	30.29	33.66	33.07	43.42	36.76	37.64	XP_006845179.1(AT-hook motif nuclear-localized protein 14 [Amborella trichopoda] )
TRINITY_DN1053_c0_g2	18.94	12.87	9.94	15.01	22.27	13.16	9.51	14.37	25.51	13.22	18.89	15.03	6.58	14.3	14.83	18.38	27.73	25.82	ONK65242.1(uncharacterized protein A4U43_C07F35130 [Asparagus officinalis])
TRINITY_DN1053_c0_g3	0.14	0.03	0	0.04	0.19	0.03	0.04	0	0.13	0.06	0	0	0.07	0.09	0.44	0.13	0.61	0.27
TRINITY_DN10540_c0_g1	1.21	1.32	1.28	1.61	1.71	2.38	0.4	0.81	0.93	0.71	0.72	0.68	0.37	0.52	0.53	0.52	0.57	0.49	XP_008806396.1(trichohyalin isoform X1 [Phoenix dactylifera])
TRINITY_DN10541_c1_g1	0.6	0.55	0.44	0.59	0.6	0.77	1.16	1.31	2.55	0.57	0.7	0.57	0.43	0.46	0.85	1.13	1.57	1.69	XP_010912223.1(LOW QUALITY PROTEIN: DEAD-box ATP-dependent RNA helicase 20 [Elaeis guineensis])
TRINITY_DN10541_c1_g2	0	0	0	0	0.06	0.11	0	0.08	0.48	0.05	0	0	0.07	0.1	0.2	0.05	0	0.05
TRINITY_DN10542_c0_g1	2.57	1.47	2.15	1.82	1.6	3.19	5.64	4.79	5.05	1.9	2.74	2.06	2.77	2.46	2.39	4.91	5.96	3.14	RVW94144.1(Retrovirus-related Pol polyprotein from transposon TNT 1-94 [Vitis vinifera])
TRINITY_DN10542_c1_g1	0.03	0	0.08	2.22	0	0	0.62	0.29	0.08	0.05	0	0.03	0.66	0	0	2.23	0.37	0.03	BAD34493.1(Gag-Pol [Ipomoea batatas])
TRINITY_DN10543_c0_g2	0	1.01	1.13	1.42	0.12	0.73	0.55	0.48	0.38	0.37	0.25	0.2	0.37	0.18	0.1	0.3	0	0
TRINITY_DN105440_c0_g2	0	0	0	0	0	0.1	0	0	0.12	0	0	0	0.35	0	0	0	0.11	0.1	XP_025814486.1(uncharacterized protein LOC112891757 [Panicum hallii])
TRINITY_DN105441_c0_g2	0.02	0	0.02	0.02	0.06	0	0.13	0.12	0.1	0	0.02	0	0.14	0.12	0.03	0.15	0.34	0.02
TRINITY_DN10544_c0_g1	47.87	35.3	31.23	39.76	33	42.42	23.38	31.72	33.16	42.96	44.24	47.42	18.11	29.28	33.78	28.59	33.02	34.19	XP_020697488.1(dicarboxylate transporter 1, chloroplastic [Dendrobium catenatum] )
TRINITY_DN10544_c0_g2	0.29	0.23	0.16	0.27	0.17	0.21	0.16	0.11	0.15	0.1	0.24	0.17	0.09	0.09	0.09	0.13	0.1	0.12	XP_020594222.1(dicarboxylate transporter 1, chloroplastic-like, partial [Phalaenopsis equestris])
TRINITY_DN10544_c0_g3	0.17	0.17	0.11	0.13	0.08	0.12	0.08	0.06	0.03	0.07	0.13	0.05	0.05	0.06	0.04	0.06	0.03	0.05
TRINITY_DN10544_c0_g4	0.88	0.39	0.16	0.36	0.38	0.91	0.04	0.07	0.12	0.76	0.81	0.69	0.03	0.08	0.16	0.03	0.12	0.13	XP_008801951.1(dicarboxylate transporter 1, chloroplastic [Phoenix dactylifera])
TRINITY_DN10545_c0_g1	0.07	0.03	0.03	0.05	0	0.06	0.41	0.31	0.89	0.08	0.08	0.04	0.06	0.18	0.34	0.23	0.3	0.28
TRINITY_DN10546_c0_g1	0	0.07	0	0	0.04	0	1.45	1.16	0.25	0.06	0.03	0.1	0.42	0.75	0.5	0.72	0.47	0.27
TRINITY_DN10546_c0_g2	0	0	0	0	0	0	0.06	0.03	0	0.03	0.04	0.04	0.25	0.31	0.17	0.2	0.06	0.07
TRINITY_DN10547_c0_g1	11.82	10.38	12.31	9.81	13.06	16.44	14.31	11.03	17.16	8.44	12.76	11.39	6.22	10.45	10.77	15.26	16.45	16.49	XP_020242285.1(anamorsin homolog isoform X2 [Asparagus officinalis] )
TRINITY_DN105480_c0_g1	0.1	0.15	0.17	0.15	0.19	0.12	0.2	0.22	0.27	0.1	0.08	0.12	0.2	0.16	0.2	0.25	0.19	0.22	XP_017700854.2(gibberellin 2-beta-dioxygenase 6-like [Phoenix dactylifera])
TRINITY_DN10548_c0_g1	0	0.03	0	0.08	0.08	0	0.16	0.34	0.23	0.03	0.03	0.1	0.05	0	0	0.14	0.07	0.21
TRINITY_DN10548_c0_g2	1.26	1.04	0.07	0.13	0.11	2.64	2.82	2.39	2.23	0.16	0.2	0.76	2.95	0.71	1.02	2.57	1.72	0.96	RVW87994.1(Retrovirus-related Pol polyprotein from transposon RE1 [Vitis vinifera])
TRINITY_DN10549_c0_g1	15.56	16.67	19.03	16.82	21.61	20.04	15.94	17.93	16.3	15.45	15.78	15.95	10.43	11.23	12.91	15.88	15.59	14.91	XP_011625406.1(uncharacterized protein LOC105421079 [Amborella trichopoda])
TRINITY_DN10549_c1_g1	9.24	10.38	9.33	8.64	11.73	10.31	9.13	9.03	11.15	9.01	7.37	8.43	7.05	7.16	8.59	11.43	10.89	8.7	RWV82243.1(hypothetical protein GW17_00056270 [Ensete ventricosum])
TRINITY_DN1054_c0_g1	1.33	1.61	2.18	1.92	2.04	1.34	3.43	4.46	5.51	1.49	1.5	1.54	2.89	2.75	2.83	3.44	3.69	3.42	XP_019704199.1(uncharacterized protein LOC105036676 [Elaeis guineensis])
TRINITY_DN1054_c0_g2	2.48	2.45	2.71	2.74	2.97	2.36	3.56	4.3	7.32	1.38	2.46	1.62	1.91	2.33	3.19	4.16	5.29	4.61
TRINITY_DN1054_c0_g3	0.92	0.77	1.14	1.41	1.63	1.03	1.6	2.13	2.6	0.94	0.86	0.95	0.76	1.03	1.64	2.05	2.26	2.35	XP_020247621.1(probable catabolite repression protein creC [Asparagus officinalis] )
TRINITY_DN1054_c0_g4	1.67	1.99	2.92	2.37	2.42	2.28	4.18	4.5	6.51	1.69	1.98	1.83	2.05	2.09	2.46	3.05	4.26	4.27	XP_022771716.1(3-oxoacyl-[acyl-carrier-protein] synthase, mitochondrial isoform X3 [Durio zibethinus])
TRINITY_DN1054_c1_g1	5.15	6.13	6.84	6.47	7.95	5.88	2.46	2.61	2.99	4.73	4.8	4.24	2.95	3.2	3.85	2.69	2.99	2.91	XP_008784217.1(dystrophia myotonica WD repeat-containing protein-like isoform X1 [Phoenix dactylifera])
TRINITY_DN1054_c1_g2	5.14	5.12	6.61	5.52	6.87	5.41	2.39	2.85	3.53	4.23	4.39	4.69	2.65	3.06	3.31	2.52	2.84	3.25	XP_008784217.1(dystrophia myotonica WD repeat-containing protein-like isoform X1 [Phoenix dactylifera])
TRINITY_DN10550_c0_g1	11.17	11.1	12.63	10.99	11.15	12.02	9.18	9.69	11.28	11.49	10.64	11.51	6.76	7.98	9	10.31	9.78	10.55	XP_008800421.1(uncharacterized protein LOC103714791 [Phoenix dactylifera])
TRINITY_DN10551_c0_g1	0.06	0.04	0.05	0.01	0.02	0.04	1.86	1.36	0.55	0.12	0.12	0.07	3.38	3.13	2.88	1.31	2.29	2	XP_011101087.1(uncharacterized protein LOC105179193 [Sesamum indicum])
TRINITY_DN10551_c0_g2	16.1	15.51	16.01	16.14	16.62	17.36	21.5	21.95	28.36	14.03	16.05	15.87	13.53	14.22	15.94	18.46	20.07	19.97	XP_008781262.1(uncharacterized protein LOC103701083 [Phoenix dactylifera])
TRINITY_DN10552_c0_g1	4.54	6.56	10.25	12.74	8.07	7.25	9.81	9.79	11.46	6.05	10.65	9.11	8.96	7.66	5.53	9.91	9.02	13.2
TRINITY_DN10553_c0_g1	4.05	4.21	4.73	4.56	5.64	5.41	7.38	8.89	7.29	3.83	3.82	3.63	4.33	4.25	3.99	7	6.3	5.71	XP_010908979.1(F-box protein SKIP22 [Elaeis guineensis])
TRINITY_DN105542_c0_g1	148.37	151.09	129.39	178.31	134.55	119.55	88.1	87.7	80.41	107.35	114.51	125.22	86.54	90.62	89.1	132.57	103.08	100.19	O49079.1(RecName: Full=Oxygen-evolving enhancer protein 1, chloroplastic; Short=OEE1; AltName: Full=33 kDa subunit of oxygen evolving system of photosystem II; AltName: Full=33 kDa thylakoid membrane protein; AltName: Full=OEC 33 kDa subunit; Flags: Precursor )
TRINITY_DN105544_c0_g2	8.38	7.32	8.7	7.27	11.09	10.49	7.88	9.19	9.51	7.07	7.89	6.81	6.69	6.02	6.54	8.86	9.57	8.68	XP_008790005.1(uncharacterized protein LOC103707338 [Phoenix dactylifera])
TRINITY_DN105544_c2_g1	2.45	2.49	2.06	3.04	3.1	3.45	1.86	2.6	2.9	1.87	2.2	2.37	1.39	1.56	1.65	1.99	2.42	2.46	XP_017698157.1(uncharacterized protein LOC103706730 [Phoenix dactylifera])
TRINITY_DN105548_c1_g1	0.11	0.09	0.06	0.09	0.13	0.14	0.05	0.03	0.06	0.06	0.1	0.05	0.02	0.06	0.03	0.05	0.04	0.04
TRINITY_DN10554_c0_g1	5.39	6.56	7.31	6.92	8.03	6.75	24.52	21.32	22.51	5.53	5.41	5.81	9.8	9.19	10.83	17.59	19.55	17.78	XP_020267947.1(uncharacterized protein LOC109843420, partial [Asparagus officinalis])
TRINITY_DN10554_c0_g2	0.02	0.01	0.02	0.01	0.01	0.01	0.08	0.15	0.06	0	0.01	0.02	0.14	0.08	0.15	0.07	0.09	0.1
TRINITY_DN10554_c0_g3	0	0	0	0	0	0	1.66	1.23	1.96	1.89	0	0.28	4.17	6.58	3.55	1.6	1.29	3.56
TRINITY_DN10554_c0_g4	0	0	0.03	0	0	0	0.22	0.31	0.29	0.05	0	0	0	0.06	0	0.26	0.03	0.32
TRINITY_DN10554_c0_g5	0.06	0	0	0	0	0	0.57	0.29	0	0.13	0.06	0.07	3.85	2.14	1.66	0.15	0.32	0.81
TRINITY_DN10554_c1_g1	0.04	0.05	0.06	0.07	0.03	0.06	0.29	0.22	0.2	0.05	0.07	0.05	0.12	0.12	0.13	0.2	0.17	0.13
TRINITY_DN10555_c0_g1	2.52	2.31	3.16	2.93	3.3	3.1	3.25	3.16	3.45	2.37	2.45	2.21	2.16	1.96	2.14	3.16	2.77	2.9	XP_008788362.1(transcription factor bHLH121 [Phoenix dactylifera])
TRINITY_DN10556_c0_g1	32.28	34.53	36.66	34.83	33.88	31.79	37.72	40.38	40.31	32.01	32.5	31.82	26.36	26.19	23.96	31.67	30.69	31.76	XP_009407779.2(PREDICTED: NAD(P)H-quinone oxidoreductase subunit L, chloroplastic isoform X2 [Musa acuminata subsp. malaccensis])
TRINITY_DN10557_c0_g1	0	0	0	0.03	0	0	0.17	0.16	0.32	0.02	0.02	0	0.39	0.2	0.16	0.17	0.07	0.07
TRINITY_DN10558_c0_g2	11.31	10.09	11.01	10.95	11.69	12.39	9.05	10.17	12.61	11.3	12.15	12.92	8.5	8.41	9.52	10.15	11.38	11.34	XP_008777375.1(D-xylose-proton symporter-like 3, chloroplastic [Phoenix dactylifera] )
TRINITY_DN10559_c0_g1	6.17	4.96	4.65	4.44	6.82	19.07	0.79	0.47	0.37	3.75	3.47	3.74	1.16	1.8	1.53	1.45	1.43	1.27	XP_019703880.2(WAT1-related protein At5g64700-like [Elaeis guineensis])
TRINITY_DN10559_c0_g2	0	0	0.07	0.09	0.1	0.5	0	0	0	0	0	0	0.17	0.07	0	0.24	0.09	0
TRINITY_DN1055_c0_g1	3.32	3.91	4.51	4.25	5.1	3.86	7.52	9.45	10.89	3.29	3.7	3.62	3.74	4	4.5	6.78	6.57	6.63	XP_010917128.1(ubiquitin carboxyl-terminal hydrolase 26 isoform X1 [Elaeis guineensis] )
TRINITY_DN105609_c0_g1	0.43	0	0.49	0	0	0	3.47	0.37	0.58	0	0	0	0	0.46	0	0	2.39	1.5
TRINITY_DN10560_c0_g1	26.57	21.84	20.61	21.37	24.6	26.15	13.56	14.7	20.84	23.97	24.85	26.45	12.98	14.94	17.95	15.57	19.07	19.1	XP_008781810.1(glutaredoxin-C8 [Phoenix dactylifera])
TRINITY_DN105622_c0_g3	0	0	0	0	0	0	0.11	0.16	0	0	0	0	0.07	0.55	0.31	0.1	0	0.31
TRINITY_DN105622_c0_g4	0	0.78	0.38	0.76	0.52	0	0.38	1.42	0	0	1.26	0	1.76	0.97	0	0.74	0.46	0
TRINITY_DN10562_c0_g1	0.01	0	0	0.02	0	0	0.1	0.04	0.02	0	0	0	0.21	0.08	0.16	0.35	0.21	0.21
TRINITY_DN105637_c0_g1	0	0	0	0	0	0	0.01	0.01	0.04	0.13	0.08	0.14	0.25	0.36	0.17	0.06	0.02	0.06
TRINITY_DN105639_c0_g1	1.88	1.77	3.02	2.12	3.66	3.19	0.5	0.55	0.65	1.07	1.26	0.94	0.64	0.8	0.74	0.97	0.87	0.65	XP_010905284.1(uncharacterized protein LOC105032520 [Elaeis guineensis])
TRINITY_DN10563_c0_g1	1.94	2.37	2.83	2.84	3.01	2.57	2.47	2.17	2.67	1.92	1.97	2.08	2.46	1.89	2.24	2.48	2.35	2.06	XP_010929294.1(glyoxysomal processing protease, glyoxysomal isoform X2 [Elaeis guineensis])
TRINITY_DN10564_c0_g1	8.37	6.25	7.12	5.95	7.2	9.93	5.82	6.31	6.91	7.29	7.31	7.49	4.4	4.76	5.52	7.23	7.96	7.78	XP_010941917.1(plastid division protein PDV2 [Elaeis guineensis])
TRINITY_DN105651_c0_g1	0.25	0.15	0.28	0	0.19	0.15	0.16	0.68	0.18	0	0.12	0	0.44	0	0	0	0.17	0.15	CAN74801.1(hypothetical protein VITISV_006288 [Vitis vinifera])
TRINITY_DN105653_c0_g1	0.27	0	0	0	0	0	0.62	0	1.1	0	0	0	0.24	0	0	0	0.73	0	XP_028193285.1(uncharacterized protein LOC114378897 [Glycine soja])
TRINITY_DN10565_c0_g1	4.51	5.82	6.24	5.77	5.81	3.35	11.87	11.14	13.22	5.34	4.95	4.82	5.78	5.9	6.63	9.26	9.95	9.61	XP_009383596.1(PREDICTED: vacuolar cation/proton exchanger 2-like [Musa acuminata subsp. malaccensis])
TRINITY_DN10565_c0_g2	0.02	0.04	0.03	0.02	0.08	0.02	0.31	0.25	0.09	0.03	0.1	0.07	0.48	0.07	0.08	0.39	0.18	0.06	XP_020101642.1(uncharacterized protein LOC109719402 [Ananas comosus])
TRINITY_DN10565_c0_g3	1.22	1.51	1.82	1.5	2.22	1.62	2.25	2.3	2.69	1.46	1.38	1.54	1.36	1.28	1.42	1.63	2.01	1.84	XP_009383596.1(PREDICTED: vacuolar cation/proton exchanger 2-like [Musa acuminata subsp. malaccensis])
TRINITY_DN10565_c1_g1	0.2	0	0	0	0	0	9.69	4.52	1.39	4.32	4.35	4.66	20.58	20.04	16.71	5.09	4.58	11.67	XP_020101642.1(uncharacterized protein LOC109719402 [Ananas comosus])
TRINITY_DN10566_c0_g1	0.03	0.03	0.03	0.06	0.05	0.04	0.18	0.13	0.09	0.01	0.03	0.02	0.08	0.03	0.07	0.11	0.09	0.07	OMO63131.1(Integrase, catalytic core [Corchorus capsularis])
TRINITY_DN10566_c0_g3	6.96	8.55	9.56	9.7	12.15	7.95	7.15	7.51	6.73	6.52	5.85	6.31	5.14	4.62	4.38	5.94	6.17	6.06	XP_010925930.1(scarecrow-like protein 1 [Elaeis guineensis] )
TRINITY_DN10566_c0_g5	0.09	0.08	0.19	0.06	0.11	0.1	0.33	0.52	0.54	0.06	0.21	0.13	0.1	0.29	0.25	0.31	0.24	0.23
TRINITY_DN105677_c0_g2	4.82	4.45	4.03	5.06	5.93	8.81	4.85	4.08	2.54	3.74	3.82	3.9	3.14	4.65	5.12	5.46	5.83	6.44	RLN39482.1(uncharacterized protein C2845_PM01G02560 [Panicum miliaceum])
TRINITY_DN10567_c0_g1	0.11	0.2	0.05	0.15	0.5	0.08	0.3	0.43	0.47	0.06	0.03	0.21	0.05	0.02	0.21	0.15	0.11	0.15	ONK79286.1(uncharacterized protein A4U43_C01F4830 [Asparagus officinalis])
TRINITY_DN10567_c0_g2	0.56	0.68	0.43	0.62	0.7	0.24	0.44	0.52	0.57	0.95	0.5	0.75	0.27	0.16	0.25	0.29	0.29	0.34	XP_010912186.1(chaperone protein dnaJ 11, chloroplastic [Elaeis guineensis])
TRINITY_DN10567_c0_g3	1.32	1.07	1.28	0.87	1.42	1.36	0.64	0.6	0.46	2.06	2.23	2.76	0.35	0.4	0.32	0.3	0.3	0.26	XP_020584346.1(chaperone protein dnaJ 11, chloroplastic-like [Phalaenopsis equestris])
TRINITY_DN10567_c0_g4	0.08	0.13	0.21	0.07	0.24	0.05	0.13	0.21	0.16	0.18	0.07	0.09	0.13	0.07	0.3	0.22	0.22	0.17	ONK79286.1(uncharacterized protein A4U43_C01F4830 [Asparagus officinalis])
TRINITY_DN105689_c0_g4	0.3	0.31	0.46	0.31	0.47	0.47	0.92	0.82	1.03	0.34	0.5	0.45	0.49	0.46	0.57	1.18	1.01	0.69	XP_010913585.1(putative F-box protein At1g60370 [Elaeis guineensis])
TRINITY_DN10568_c0_g1	360.57	440.99	541.18	301.44	359.89	294.14	489.49	335.67	282.53	344.21	351.85	441.69	281.67	233.74	219.44	447.1	291.48	293.32
TRINITY_DN10569_c0_g1	0.24	0.31	0.28	0.3	0.18	0.15	1.48	1.1	0.95	0.28	0.22	0.25	0.25	0.37	0.41	0.49	0.59	0.74	RRT59142.1(hypothetical protein B296_00022488 [Ensete ventricosum] )
TRINITY_DN1056_c0_g1	4.91	2.93	3.5	3.98	5.64	4.53	1.7	1.78	2.01	4.58	3.53	3.68	1.17	1.62	1.39	2.12	1.91	1.54
TRINITY_DN10570_c1_g1	227.38	238.56	207.87	218.36	227.33	184.95	307.79	259.63	304	198.05	216.4	205.67	205.51	175.89	258.91	240.17	207.33	286.61
TRINITY_DN10571_c0_g1	4.97	2.96	1.32	2.35	3.91	0.52	13.32	13.54	12.83	5.01	3.02	4.63	3.17	4.37	7.15	7.68	7.28	7.86	THU55200.1(hypothetical protein C4D60_Mb11t04060 [Musa balbisiana])
TRINITY_DN10572_c0_g1	34.35	48.83	61.11	51.19	50.97	42.28	73.03	81.76	89.88	34.39	34.29	33.56	50.26	38.14	33.27	57.6	59.81	54.81	XP_010931445.1(uncharacterized protein LOC105052361 isoform X1 [Elaeis guineensis])
TRINITY_DN10573_c0_g1	296.08	247.57	346.23	185.05	178.13	289.21	240.69	242.76	67.71	943.07	870.2	771.34	1296.22	1381.91	907.05	316.79	211.61	329.35	AJF98577.1(tau class glutathione S-transferase [Lilium regale])
TRINITY_DN10573_c0_g2	0	0	0	0.28	0	0	0	0	0	0	0	0	0	0	1.21	0	0	0.28	AJF98577.1(tau class glutathione S-transferase [Lilium regale])
TRINITY_DN105745_c0_g1	91.14	101.83	123.86	113.08	86.12	88.87	225.22	230.56	196.11	156.2	165.34	135.74	210.47	260.83	225.4	187.15	197.12	193.1	XP_020600204.1(dnaJ protein homolog [Phalaenopsis equestris])
TRINITY_DN10574_c0_g1	0.28	0.25	0.27	0.24	0.41	0.53	0.12	0.19	0.2	0.29	0.31	0.24	0.18	0.2	0.17	0.17	0.11	0.25	XP_017697991.2(pentatricopeptide repeat-containing protein At2g22410, mitochondrial-like [Phoenix dactylifera] )
TRINITY_DN105753_c0_g1	0.05	0.04	0.04	0.07	0.02	0.05	0.25	0.16	0.22	0.03	0.07	0.06	0.1	0.08	0.09	0.09	0.17	0.13
TRINITY_DN105753_c0_g5	0	0.16	0.15	0	0.13	0.11	0.31	0.66	0.57	0.33	0.05	0.1	0.16	0.05	0.53	0.05	0.58	0.22
TRINITY_DN10575_c0_g1	25.74	18.63	18.18	19.66	24.28	29.47	31.75	37.73	49.01	22.24	22.4	23.71	14.15	17.1	21.51	28.58	32.81	32.82	XP_026663796.1(uncharacterized protein LOC103715842 [Phoenix dactylifera])
TRINITY_DN105765_c0_g1	225.11	136.82	221.98	121.08	144.71	225.46	450.81	396.64	401.38	333.58	341.75	366.1	589.7	496.6	626.68	664.77	603.51	623.46	XP_008807013.1(heat shock protein 90-5, chloroplastic-like [Phoenix dactylifera])
TRINITY_DN10576_c1_g1	0.1	0.08	0.08	0.24	0.1	0.21	0.03	0.04	0.04	0.05	0.1	0.07	0.03	0.03	0.02	0.03	0.04	0.03	AAT58770.1(putative polyprotein [Oryza sativa Japonica Group])
TRINITY_DN10576_c2_g2	0.02	0	0.01	0.02	0.02	0.01	0.23	0.08	0.13	0.01	0.01	0.05	0.06	0.06	0.01	0.13	0.21	0.1
TRINITY_DN10576_c2_g3	0.15	0.06	0.26	0.02	0.11	0.04	0.38	0.36	0.61	0.06	0.07	0.11	0.13	0.07	0.21	0.53	0.69	0.56
TRINITY_DN105779_c0_g1	0	0	0	0	0	0	0.81	0.33	0.21	0	0.07	0	0.42	0.37	0.41	0.08	0.18	0.41
TRINITY_DN10577_c0_g2	0.11	0.09	0.11	0.17	0.17	0.08	0.05	0.06	0.04	0.07	0.08	0.09	0.02	0.03	0.04	0.04	0.07	0.04	XP_028064732.1(uncharacterized protein LOC114267861 [Camellia sinensis])
TRINITY_DN10577_c0_g4	6.2	5.4	5.62	5.74	6.08	6.17	6.2	7.08	8.72	6.33	6.34	6.97	4.89	4.99	6.5	7.05	7.77	8.04	XP_008797487.1(uncharacterized protein LOC103712681 [Phoenix dactylifera])
TRINITY_DN105782_c0_g1	0.04	0.03	0.03	0.05	0.01	0	0.26	0.09	0.09	0.01	0	0.06	0.03	0.07	0.06	0.2	0.03	0.13
TRINITY_DN10578_c0_g1	0	0.01	0	0	0	0	0.21	0.04	0	0.93	0.77	0.69	0.17	0.39	0.96	0.47	0.09	0.42	XP_008811263.1(uncharacterized protein LOC103722474 isoform X1 [Phoenix dactylifera])
TRINITY_DN105791_c0_g1	4.63	4.37	3.57	4.55	4.8	6.01	0.76	1.48	0.7	3.37	3.5	3.84	2.15	2.58	2.26	1.58	1.32	2	ALO18838.1(eukaryotic translation initiation factor [Lilium davidii var. unicolor])
TRINITY_DN105799_c0_g1	0	0	0	0	0.02	0	0.65	0.09	0.07	0.06	0.04	0	0.26	0.28	0.31	0.33	0.21	0.21
TRINITY_DN10579_c0_g1	0.93	0.31	0.75	0.81	0.88	0.32	0.37	0.18	0.4	0.54	0.28	0.39	0.03	0.13	0.33	0.08	0.41	0.66	XP_009410173.1(PREDICTED: auxin-responsive protein SAUR32-like [Musa acuminata subsp. malaccensis] )
TRINITY_DN10579_c0_g2	0.86	0.21	0.11	0.24	0.75	0.4	0.21	0.49	0.24	0.59	0.21	0.33	0	0.19	0.48	0.06	0.25	0.09	XP_027339498.1(auxin-induced protein 6B-like [Abrus precatorius])
TRINITY_DN1057_c1_g1	6.54	5.39	6.42	7.09	8.24	9	24.23	25.35	22.26	7.71	6.77	7.59	8.91	10.1	12.63	20.11	22.38	23.93	XP_008788971.1(E3 ubiquitin ligase BIG BROTHER-related-like [Phoenix dactylifera])
TRINITY_DN105800_c0_g2	0	0	0.08	0	0	0.19	0	0	0.23	0.08	0.15	0.17	0.53	0.5	0.18	0.09	0.2	0.09
TRINITY_DN105802_c0_g1	0.15	0.17	0.2	0.24	0.28	0.14	0.04	0.06	0.05	0.1	0.11	0.18	0.07	0.05	0.09	0.13	0.14	0.13	XP_020252660.1(mitochondrial substrate carrier family protein C [Asparagus officinalis] )
TRINITY_DN10580_c0_g1	13.85	15.48	17.56	17.9	19.92	14.63	22.88	24.6	28.31	13.71	12.35	12.88	12.21	13.06	11.82	19.49	20.45	20.93	XP_029119075.1(mitogen-activated protein kinase 1 [Elaeis guineensis])
TRINITY_DN10580_c1_g1	1.44	0.22	0.22	0.02	0.03	0.03	2.59	1.63	0.83	3.58	4.12	3.67	8.19	7.19	5.87	2.32	1.47	2.73	TKS13950.1(hypothetical protein D5086_0000048270 [Populus alba])
TRINITY_DN10580_c1_g2	0	0	0	0	0	0	0.06	0.22	0.07	0.09	0	0.2	0.46	0.49	0.21	0	0.11	0
TRINITY_DN10580_c2_g1	0.21	0.23	0.33	0.45	0.26	0.21	0.19	0.12	0.17	0.14	0.27	0.25	0.13	0.1	0.13	0.17	0.14	0.13	XP_015167834.1(PREDICTED: uncharacterized mitochondrial protein AtMg00810-like [Solanum tuberosum])
TRINITY_DN10581_c0_g1	0.65	0.65	0.82	0.97	0.44	0.44	1.44	1.89	1.74	0.36	0.67	0.6	0.88	0.48	0.33	1.1	2	0.94
TRINITY_DN10581_c0_g2	0.72	0.51	0.15	0.21	0.73	0.52	2.38	1.55	1.5	0.36	0.67	0.53	1.01	0.99	1.09	1.64	3.1	1.8
TRINITY_DN10581_c1_g2	0.38	0.35	0.23	0.37	0.26	0.15	0.35	0.37	0.47	0.23	0.09	0.12	0.26	0.16	0.28	0.56	0.77	0.33
TRINITY_DN10581_c2_g1	0.31	0.82	1.1	0.38	0	0.12	0.25	0.55	0	0	0.1	0.11	0	0	0	0.58	0.01	0.24	CAN66461.1(hypothetical protein VITISV_035843 [Vitis vinifera])
TRINITY_DN105825_c0_g1	0.28	0	0	0	0	1.41	1.64	0	0.53	0.67	0.53	0.71	2.37	0.6	0	1.25	3.45	1.29	PKU68986.1(Retrovirus-related Pol polyprotein from transposon TNT 1-94 [Dendrobium catenatum])
TRINITY_DN105838_c0_g2	0	0	0	2.06	0	0	2.14	0	0	0	0	0	0.88	0	0	0	0	0	XP_020267947.1(uncharacterized protein LOC109843420, partial [Asparagus officinalis])
TRINITY_DN10584_c0_g1	6.46	4.88	6.37	7.08	9.09	4.57	3.2	2.4	1.96	4.27	5.34	4.63	2.51	2.77	2.76	2.54	3.09	3.66	XP_010910610.1(ABC transporter G family member 36 [Elaeis guineensis])
TRINITY_DN10585_c0_g1	3.32	3.45	4.05	3.32	4.76	4.19	4.75	4.87	6.11	2.84	3.63	2.88	3.65	3.34	3.35	3.47	4.22	4.13	RRT56851.1(hypothetical protein B296_00040404 [Ensete ventricosum])
TRINITY_DN10586_c0_g1	0.03	0	0	0	0	0.06	0.04	0.23	0.13	0	0.08	0	0.02	0.03	0	0.13	0	0.1
TRINITY_DN10586_c0_g2	0.41	0.26	0.14	0.3	0.39	0.15	1.25	0.87	0.99	0.21	0.32	0.26	0.28	0.37	0.35	0.78	0.74	0.75
TRINITY_DN10586_c2_g1	0.11	0.09	0.14	0.07	0.04	0.03	0.69	0.57	0.5	0.08	0.05	0.06	0.22	0.11	0.24	0.48	0.36	0.16
TRINITY_DN10586_c4_g1	0.01	0	0.01	0	0.01	0.01	0.15	0.14	0.24	0.03	0.06	0.05	0.05	0.14	0.1	0.11	0.17	0.12
TRINITY_DN105872_c0_g1	0.05	0.04	0.01	0.05	0.06	0.03	0.92	0.37	0.33	0.01	0.02	0.02	0.15	0.08	0.12	0.21	0.29	0.16
TRINITY_DN10587_c0_g1	0.47	0.5	0.5	0.67	0.34	0.56	0.61	0.51	0.32	0.33	0.36	0.46	0.27	0.33	0.32	0.56	0.51	0.57
TRINITY_DN10587_c1_g1	0.18	0.2	0.25	0.26	0.23	0.19	0.11	0.1	0.16	0.1	0.18	0.13	0.1	0.23	0.22	0.19	0.26	0.24
TRINITY_DN10588_c0_g1	2.66	2.54	2.41	2.51	2.61	3.57	2.25	2.53	2.18	2.2	2.5	2.42	1.7	2.13	2.18	2.66	3.04	2.54	XP_010262164.1(PREDICTED: ectonucleotide pyrophosphatase/phosphodiesterase family member 3 [Nelumbo nucifera])
TRINITY_DN105890_c0_g5	0.04	0.07	0.04	0.09	0.13	0	0.09	0.07	0.08	0.03	0.01	0.04	0.04	0.12	0.04	0.17	0.03	0.06
TRINITY_DN105893_c0_g1	0.02	0	0.07	0.07	0.11	0.02	0.16	0.15	0.06	0.01	0.01	0.03	0.01	0.04	0.04	0.03	0	0.06	XP_008786505.1(uncharacterized protein LOC103704827 [Phoenix dactylifera])
TRINITY_DN10589_c0_g1	0.01	0.01	0.01	0.02	0.02	0.01	0.15	0.2	0.15	0.1	0.08	0.19	0.36	0.23	0.13	0.05	0.05	0.13
TRINITY_DN1058_c0_g1	9.29	13.86	16.71	15.24	19.63	15.25	17.19	12.7	12.83	9.84	9.36	8.75	13.49	8.7	9.15	13.21	11.34	11.16	XP_020091892.1(uncharacterized protein LOC109712627 isoform X1 [Ananas comosus])
TRINITY_DN10590_c0_g1	4.24	7.87	10.3	9.48	10.57	5.18	3.37	3.37	4.22	5.88	4.34	4.68	2.66	2.69	2.37	3.07	3.79	3.42	XP_009420837.1(PREDICTED: protein PIN-LIKES 7-like [Musa acuminata subsp. malaccensis])
TRINITY_DN10590_c0_g3	0	0	0	0.65	0.83	0	0	0	0	0	0	0	0	0	0	0	0	0
TRINITY_DN10591_c0_g1	0.15	0.08	0.06	0.09	0.07	0.13	0.19	0.11	0.12	0.07	0.06	0.08	0.09	0.06	0.08	0.09	0.11	0.13
TRINITY_DN10591_c0_g2	0.13	0.09	0.06	0.1	0.09	0.11	0.25	0.13	0.13	0.13	0.11	0.18	0.12	0.1	0.12	0.17	0.18	0.14
TRINITY_DN10591_c1_g2	0.13	0.12	0.11	0.18	0.11	0.12	0.21	0.21	0.29	0.08	0.12	0.11	0.09	0.11	0.14	0.19	0.27	0.19	THU70949.1(hypothetical protein C4D60_Mb08t30370 [Musa balbisiana])
TRINITY_DN10591_c1_g4	0.04	0.01	0.01	0.01	0.01	0.02	0.2	0.15	0.15	0.06	0.07	0.04	0.13	0.09	0.13	0.18	0.26	0.15
TRINITY_DN105925_c2_g3	2.98	4.06	5.61	4	4.24	6.12	6.3	6.75	8.41	3.29	3.59	3.04	2.89	2.19	2.56	5.25	4.47	5.52	XP_010922938.1(ABSCISIC ACID-INSENSITIVE 5-like protein 2 [Elaeis guineensis] )
TRINITY_DN105928_c0_g1	1.35	1.22	1.4	0.1	0	0	0.51	0.22	0.12	1.95	2.98	1.82	0.82	0.86	0.75	0	0.31	0.19
TRINITY_DN10592_c0_g1	0.02	0	0.01	0.03	0.03	0.01	0.01	0.01	0	0.01	0.02	0.01	0.24	0.19	0.09	0.09	0.09	0.08	XP_012835110.1(PREDICTED: uncharacterized protein LOC105955856 [Erythranthe guttata])
TRINITY_DN10592_c1_g1	0	0	0.11	0.14	0	0.13	0.76	0.89	0.16	0.11	0.1	0	0	0.06	0.06	0.19	0.33	0.13
TRINITY_DN10592_c1_g2	2.83	6.55	7.97	6.43	8.22	8.01	4.9	4.4	2.37	3.82	3.12	3.64	3.58	1.87	1.56	2.61	1.34	1.7
TRINITY_DN105933_c0_g2	0.55	0.11	0.07	0.15	0.06	0.11	0.06	0.18	0.07	0.16	0.33	0.15	0.02	0	0.13	0.11	0.06	0.11
TRINITY_DN10593_c0_g1	44.02	43.87	49.71	46.69	57.67	54.82	60.59	57.1	66.62	42.64	43.1	42.54	37.03	32.57	35.19	44.49	47.86	47.95	XP_010927156.1(SUMO-conjugating enzyme SCE1 [Elaeis guineensis])
TRINITY_DN10594_c0_g1	6.18	9.36	10.06	9.61	14.46	3.79	5.92	6.86	3.71	5.33	3.94	3.79	7.43	3.03	3.51	5.26	3.41	4.93	THU55977.1(hypothetical protein C4D60_Mb11t12380 [Musa balbisiana])
TRINITY_DN105952_c0_g1	0.03	0.04	0	0	0.1	0.04	0.61	0.3	0.44	0.07	0.07	0	0.03	0.04	0.08	0.04	0.17	0.08
TRINITY_DN105952_c0_g2	5.64	6.78	9.76	7.37	7.88	6.48	8.9	8.56	8.7	5.82	5.9	5.39	7.08	5.98	5.88	8.7	8.55	7.12	XP_009417913.1(PREDICTED: branched-chain-amino-acid aminotransferase-like protein 1 [Musa acuminata subsp. malaccensis])
TRINITY_DN105958_c0_g1	0.53	0.22	0.12	0.33	0.26	0.16	0.86	0.79	1.05	0.23	0.14	0.3	0.57	0.17	0.45	0.48	1.32	0.16
TRINITY_DN10595_c0_g1	1.99	0.69	0.75	0.66	0.62	0.68	3.31	2.33	2.7	0.98	1.47	0.58	2.39	2.39	4.37	1.86	3.52	2.56	XP_020270821.1(LOW QUALITY PROTEIN: crocetin glucosyltransferase, chloroplastic-like [Asparagus officinalis])
TRINITY_DN10595_c0_g2	0.07	0.1	0.02	0.02	0	0.08	0.25	0.14	0.13	0.08	0.07	0.02	0.07	0.02	0.07	0.45	0.34	0.14
TRINITY_DN10595_c3_g1	0.06	0	0.07	0	0	0	0	0.11	0.36	0	0	0	0	0.13	0.14	0.14	0	0.07
TRINITY_DN10595_c3_g3	0.06	0.03	0.07	0.05	0.05	0.19	0.06	0.08	0.05	0.04	0.05	0.04	0.04	0.04	0.04	0.11	0.05	0.07
TRINITY_DN10596_c0_g1	0.47	0.24	0.09	0.39	1.11	0.98	0.7	0.78	1.17	0.11	0.2	0.09	0.07	0.26	0.28	0.7	1.54	1.39
TRINITY_DN10597_c0_g2	0.29	0.15	0.41	0.24	0.47	0.16	0.09	0.11	0.14	0.2	0.23	0.22	0.04	0.07	0.15	0	0	0.16	OAY84963.1(putative membrane-associated kinase regulator 2 [Ananas comosus])
TRINITY_DN105982_c0_g1	0.02	0.09	0.56	0.09	0.11	0.14	0.04	0.05	0	0.06	0.1	0.04	0.16	0.07	0.04	0.04	0.02	0.02
TRINITY_DN105988_c0_g1	851.65	604.39	534.43	459.93	556.46	750.16	44.87	72.67	113.57	671.19	636.2	711.61	248.59	283.69	295.83	105.85	168.96	169.97
TRINITY_DN10598_c0_g1	0.84	0.48	0.54	0.75	1.21	0.88	0.44	0.6	0.99	0.81	1.19	1.06	0.71	0.68	0.76	0.6	0.88	0.75	XP_020263965.1(uncharacterized protein LOC109839915 [Asparagus officinalis] )
TRINITY_DN10599_c0_g1	4.27	3.19	3.75	3.49	4.01	5.14	2.3	2.48	2.97	3.52	3.51	3.67	1.8	2.26	3.03	2.63	3.42	3.11	XP_018676361.1(PREDICTED: rhodanese-like domain-containing protein 8, chloroplastic isoform X1 [Musa acuminata subsp. malaccensis])
TRINITY_DN1059_c0_g1	10.41	9.1	11.1	9.55	10.83	11.77	13.23	16.43	16.74	9.12	10.37	10.68	7.18	7.86	8.41	12.97	12.99	12.7	XP_020113226.1(ATPase ASNA1 homolog isoform X1 [Ananas comosus] )
TRINITY_DN105_c0_g1	7.31	7.04	9.75	9.53	9.89	7.56	11.06	12.27	16.06	7.01	8.17	7.39	6.96	6.52	6.95	10.63	11.21	11.44	XP_029123151.1(bZIP transcription factor 68 isoform X2 [Elaeis guineensis])
TRINITY_DN105_c0_g3	8.3	10.54	13.3	12.04	12.54	8.18	11.69	11.6	14.69	8.79	9.3	9.25	9.34	7.92	8.1	11.65	12.35	12.43	XP_010920017.1(bZIP transcription factor 16 isoform X2 [Elaeis guineensis])
TRINITY_DN10600_c0_g1	3.44	2.74	2.92	3.12	2.99	3.54	3.44	3.96	4.36	3.03	3.63	3.72	2.13	2.51	3.33	3.56	4.42	4.26	XP_029117021.1(uncharacterized protein LOC105032998 isoform X2 [Elaeis guineensis])
TRINITY_DN10600_c0_g2	0	0	0	0	0.14	0	0.35	0.86	1.23	0	0.09	0	0.24	0	0.11	0.22	0	0.44
TRINITY_DN10600_c7_g1	0.11	0	0	0	0.01	0.01	1.42	1.07	1.11	3.55	3.13	2.84	7.36	10.96	10.59	6.21	5.2	5.78
TRINITY_DN10601_c0_g1	0.44	0.8	0.88	0.86	0.76	0.35	4.15	1.83	2.05	0.55	0.85	0.59	1.27	0.77	1.08	1.48	1.17	1.07	XP_010255174.1(PREDICTED: uncharacterized protein LOC104595909 [Nelumbo nucifera])
TRINITY_DN10601_c1_g1	7.7	4.3	5.44	4.64	12.41	3.83	16.08	11.96	13.64	7.03	3.93	4.46	3.27	3.33	9.07	6.91	8.95	11.93	XP_009419420.1(PREDICTED: probable CCR4-associated factor 1 homolog 11 [Musa acuminata subsp. malaccensis])
TRINITY_DN10602_c0_g1	0.74	0.53	0.65	0.64	0.77	1.11	0.99	0.94	1.29	0.62	0.6	0.82	0.42	0.55	1.01	0.85	1.08	1.01
TRINITY_DN10602_c0_g2	0.09	0.2	0.01	0.01	0.11	0.02	0.07	0.05	0.03	0.01	0.01	0	0.02	0.03	0.1	0.37	0.33	0.15	XP_010930030.1(uncharacterized GPI-anchored protein At1g61900 isoform X1 [Elaeis guineensis])
TRINITY_DN10602_c0_g3	0	0	0	0	0	0	1.2	1.2	0.94	0	0	0.43	0	0	0	0	0	2.02
TRINITY_DN10602_c1_g1	0.01	0	0.13	0	0.02	0	0	0	0	0.18	0.22	0.22	0.45	0.23	0.22	0.1	0	0.06
TRINITY_DN106031_c0_g1	1.86	0	0.72	0	0	0	0	0	0	0	0	0	0	0.67	2.38	0	0	0
TRINITY_DN10603_c0_g1	2	1.39	0.95	1.5	1.73	4	2.88	2.92	5.09	1.37	1.55	1.4	0.64	1.07	1.13	1.83	1.69	2.12	XP_010925946.1(protein IQ-DOMAIN 14 isoform X1 [Elaeis guineensis])
TRINITY_DN10604_c0_g1	5.67	3.77	4.59	5.43	5.94	6.99	3.89	4.56	6.91	4.61	4.8	4.84	3.75	4.98	5.12	3.94	7.03	5.42	XP_008790239.1(uncharacterized protein LOC103707495 [Phoenix dactylifera] )
TRINITY_DN10604_c0_g2	0.07	0.05	0.08	0.06	0.08	0.15	0.28	0.2	0.5	0.02	0.06	0.06	0.03	0.05	0.1	0.1	0.39	0.26
TRINITY_DN10604_c1_g1	0.41	0.2	0.27	0.42	0.57	0.29	0.21	0.18	0.35	0.11	0.17	0.08	0.04	0.07	0.08	0.22	0.35	0.11
TRINITY_DN10604_c2_g1	0.04	0.02	0.02	0.15	0.1	0.04	0.1	0.09	0.09	0.09	0.04	0.06	0.48	0.6	0.4	0.09	0.22	0
TRINITY_DN10604_c3_g1	0.03	0.02	0	0	0	0	0.33	0.15	0.16	0.05	0.01	0.02	0.43	0.5	0.75	0.3	0.4	0.5
TRINITY_DN10604_c3_g2	0	0	0	0.01	0	0	0.25	0.09	0.03	0.13	0.16	0.17	0.51	0.49	0.31	0.13	0.1	0.14
TRINITY_DN10604_c3_g3	0	0.01	0	0.01	0	0.01	0.21	0.13	0.05	0.14	0.2	0.16	0.93	0.43	0.44	0.14	0.25	0.17
TRINITY_DN10605_c0_g1	5.89	4.58	5.6	4.64	6.69	5.95	5.79	5.29	7.65	5.76	5.39	5.51	4.76	4.5	5.03	4.68	5.83	7.32	XP_010917542.1(ABC transporter I family member 11, chloroplastic isoform X3 [Elaeis guineensis])
TRINITY_DN10606_c0_g1	0.31	0.17	0.4	0.25	0.6	0.27	0.57	0.24	0.59	0.27	0.27	0.29	0.27	0.35	0.3	0.42	0.27	0.67
TRINITY_DN10607_c0_g1	1.61	1.83	3.17	2.06	1.55	1.64	4.19	3.97	4.29	1.69	1.53	2.07	3.24	1.91	2.49	3.4	3.27	3.66	XP_026660404.1(uncharacterized protein LOC103706967 isoform X1 [Phoenix dactylifera] )
TRINITY_DN10607_c0_g2	1.56	2.08	2.18	2.73	1.42	1.53	3.67	3.97	5.22	1.69	1.79	1.67	2.65	2.06	2.34	3.43	4.03	3.17	XP_029124487.1(uncharacterized protein LOC105059159 isoform X3 [Elaeis guineensis])
TRINITY_DN10608_c0_g1	0.01	0	0.16	0.06	0	0.12	0.61	0.27	0.6	0.01	0	0	0.04	0.06	0	0.11	0.21	0.02	P33560.1(RecName: Full=Probable aquaporin TIP-type; AltName: Full=Dark intrinsic protein; AltName: Full=Tonoplast intrinsic protein DiP )
TRINITY_DN10608_c1_g1	0	0	0	0	0	0	4.17	1.7	0.9	0.39	0	0	0	0	0	0	0	0.38	XP_024996076.1(probable aquaporin TIP-type RB7-5A [Cynara cardunculus var. scolymus] )
TRINITY_DN10609_c0_g3	1.89	1.95	2.12	2.12	2.26	1.8	4.73	5.03	4.73	1.92	2.03	2.04	2.76	3.03	2.98	5.39	4.87	4.81	XP_010914899.1(zinc finger CCCH domain-containing protein 34 [Elaeis guineensis])
TRINITY_DN1060_c0_g1	0.52	0.59	0.45	0.65	0.88	0.73	0.41	0.62	0.68	0.6	0.64	0.51	0.36	0.38	0.42	0.47	0.76	0.26
TRINITY_DN1060_c0_g2	1.43	1.41	1.57	1.56	1.47	1.29	0.58	0.7	1.11	1.06	1.47	0.99	0.8	0.83	0.88	0.81	1.09	1.05	XP_029123249.1(heavy metal-associated isoprenylated plant protein 44-like [Elaeis guineensis])
TRINITY_DN106102_c0_g1	14.98	17.32	19.54	17.58	21.46	16.48	9.49	10.24	12.24	15.43	16.03	15.56	10.62	11.58	11.44	10.11	11.2	12.3	OAY70832.1(RNA polymerase sigma factor sigA [Ananas comosus])
TRINITY_DN10610_c0_g2	0.03	0.03	0	0	0.01	0	0.15	0.18	0.09	0.06	0.06	0.09	0.15	0.2	0.11	0.08	0.01	0.05	XP_028086182.1(uncharacterized protein LOC114287099 [Camellia sinensis])
TRINITY_DN10610_c0_g3	0.12	0.11	0.05	0.18	0.12	0.17	0.08	0.12	0.04	0.07	0.1	0.03	0.02	0.05	0.13	0.08	0.17	0.09	XP_020196053.1(uncharacterized protein LOC109781868 [Aegilops tauschii subsp. tauschii])
TRINITY_DN10610_c0_g5	0.13	0.14	0.22	0.18	0.25	0.11	0.18	0.25	0.28	0.05	0.06	0.01	0.01	0.04	0.04	0.11	0.14	0.09	RVW19212.1(LINE-1 reverse transcriptase-like [Vitis vinifera])
TRINITY_DN10610_c0_g7	0.29	0.3	0.22	0.23	0.18	0.16	0.31	0.22	0.17	0.2	0.29	0.28	0.3	0.3	0.33	0.24	0.34	0.17	XP_026420080.1(uncharacterized protein LOC113316047 [Papaver somniferum])
TRINITY_DN10610_c2_g1	0	0	0	0	0	0	1.4	0.26	0.83	0	0	0	0	0	0	1.03	0	0	AAD29058.1(putative non-LTR retroelement reverse transcriptase [Arabidopsis thaliana])
TRINITY_DN106110_c0_g1	0	0	0	0	0	0.6	0	0	0	0	0	0	0	0	0	0	0	0	XP_008809220.1(ruBisCO large subunit-binding protein subunit beta, chloroplastic [Phoenix dactylifera])
TRINITY_DN10611_c0_g1	0.02	0.04	0.07	0.13	0.04	0.08	0.66	0.32	0.31	0.1	0.08	0.25	0.43	0.57	0.31	0.28	0.22	0.23
TRINITY_DN10611_c0_g2	0	0	0	0	0	0	1.06	0.98	0	0.26	0	0	0	0.48	0	0.51	0	0.78
TRINITY_DN10611_c0_g3	0.14	0.07	0.17	0.15	0.04	0.08	0.24	0.28	0.48	0.03	0.11	0.1	0.13	0.1	0.12	0.15	0.17	0.21
TRINITY_DN106129_c0_g1	0.12	0	0.07	0.16	0.35	0.61	0.16	0.06	0.19	0.26	0.37	0.21	0	0.27	0.22	0.44	0.16	0.59	XP_020251403.1(CTP synthase-like isoform X1 [Asparagus officinalis] )
TRINITY_DN106129_c0_g2	0.05	0.05	0	0.06	0	0.11	0.06	0	0.43	0.05	0.05	0.05	0.08	0.15	0	0	0	0.17	XP_026413149.1(CTP synthase-like [Papaver somniferum] )
TRINITY_DN10612_c0_g1	1.08	1.04	1.48	1.3	1.93	0.97	3.63	3.95	5.01	1.12	1.21	0.81	1.47	1.44	2.1	3.77	3.23	3.37
TRINITY_DN10612_c0_g2	0.22	0.11	0.35	0.37	0.6	0.82	0.09	0.38	0.2	0.03	0.13	0.16	0.24	0.16	0.29	0.25	0.14	0.33
TRINITY_DN10614_c0_g2	1.21	0.89	1.13	1.19	1.42	3.63	3.18	2.57	3.43	0.8	1.12	1.44	1.83	1.25	3.21	1.83	2.27	1.87	XP_020274973.1(uncharacterized protein LOC109849536 [Asparagus officinalis] )
TRINITY_DN10615_c0_g1	0.23	0.03	0.12	0.11	0.21	0.29	0.06	0.06	0.2	0.17	0.23	0.18	0.08	0.08	0.07	0.09	0.16	0.09
TRINITY_DN10615_c0_g2	0.03	0.05	0.02	0	0.04	0.07	0.24	0.16	0.13	0.04	0.07	0.07	0.08	0.05	0.1	0.1	0.33	0.11
TRINITY_DN10616_c0_g1	5.29	6.56	9.18	6.96	8.09	5.65	26.2	27.9	33.44	6.77	6.98	6.83	8.77	8.25	8.51	20.18	17.45	18.45	XP_017696589.1(ankyrin repeat and zinc finger domain-containing protein 1 isoform X1 [Phoenix dactylifera])
TRINITY_DN10616_c0_g2	0.11	0.09	0.08	0.07	0.09	0.06	0.24	0.28	0.31	0.03	0.13	0.05	0.06	0.12	0.04	0.18	0.12	0.18
TRINITY_DN10617_c0_g1	2.32	2.7	3.22	3.2	3.27	1.99	7.94	8.78	10.5	2.71	2.81	2.92	3.52	4.12	4.52	7.24	6.82	7.36	XP_008789945.1(uncharacterized protein LOC103707292 [Phoenix dactylifera] )
TRINITY_DN106180_c0_g1	0	0	0	0	0.11	0	0.38	0.35	0.11	0	0.22	0	0.25	0.16	0.09	0	0	0
TRINITY_DN106185_c0_g1	2.41	2.86	3.91	4.1	3.11	2.89	3.66	4.29	4.23	2.8	2.66	2.72	3.93	3.78	2.94	3.8	3.53	3.24	XP_018812063.1(PREDICTED: tRNA pseudouridine synthase A, mitochondrial-like [Juglans regia])
TRINITY_DN106185_c0_g3	0.14	0.11	0.04	0.49	0.11	0.13	0.18	0.1	0.07	0.19	0.09	0.06	0.03	0.08	0.14	0.18	0.11	0.21	XP_020085248.1(uncharacterized protein LOC109708070 [Ananas comosus])
TRINITY_DN10618_c0_g1	0.4	0.11	0	0.48	0	0.05	0.12	0.04	0	0.05	0.09	0.1	0	0	0	0	0.28	0	PHU20813.1(Elongation of fatty acids protein 3-like [Capsicum chinense])
TRINITY_DN10618_c0_g2	0.1	0.06	0.07	0.19	0.15	0.16	0.02	0.06	0.06	0.08	0.05	0.08	0	0.01	0.03	0.03	0.09	0.06	OQU77788.1(hypothetical protein SORBI_3009G103000 [Sorghum bicolor])
TRINITY_DN10618_c1_g1	0.08	0.2	0	0.11	0	1.33	0	0	0	0.09	0	0	0	0	0	0	0	0	THU45457.1(hypothetical protein C4D60_Mb02t18140 [Musa balbisiana])
TRINITY_DN10619_c0_g1	0.09	1.1	0.95	1.4	1.01	0.66	0.03	0.01	0	0.07	0.23	0.08	0.26	0.03	0.07	0.02	0	0
TRINITY_DN1061_c0_g1	4.21	3.96	5	4.74	4.8	3.85	5.28	6.04	7.2	3.31	3.59	3.65	3.26	4.05	3.8	4.95	4.94	4.84	XP_008807156.1(zinc finger CCCH domain-containing protein 7 [Phoenix dactylifera])
TRINITY_DN10620_c0_g1	0	0.33	0.16	0.17	0	0	0	0	0	0	0.14	0.33	0	0	0	0	0	0	XP_009416881.1(PREDICTED: probable F-box protein At1g60180 [Musa acuminata subsp. malaccensis])
TRINITY_DN10620_c1_g1	0.41	1.49	1.75	1.57	1.47	1.73	0.21	0.24	0.16	0.28	0.25	0.22	0.16	0.27	0.15	0.23	0.16	0.16	XP_009407332.1(PREDICTED: probable F-box protein At1g60180 [Musa acuminata subsp. malaccensis])
TRINITY_DN10621_c0_g1	10.61	17.37	14.92	14.05	14.19	18.45	19.8	25.3	31.45	14.91	11.07	14.78	13.12	14.78	11.55	20.41	14.25	21.09	XP_010913364.1(threonine--tRNA ligase, mitochondrial 1 [Elaeis guineensis])
TRINITY_DN106223_c0_g1	0.01	0.03	0.04	0.05	0.04	0.03	0.07	0.08	0	0.11	0.07	0.07	0.22	0.32	0.13	0.04	0.04	0.03
TRINITY_DN106223_c0_g2	0.04	0.04	0.07	0.01	0.04	0.04	0.1	0.12	0.08	0.03	0.04	0.12	0.3	0.35	0.16	0.04	0.09	0
TRINITY_DN106224_c0_g2	0.14	0.07	0.05	0.08	0.1	0.09	0.1	0.13	0.07	0.12	0.1	0.08	0.07	0.13	0.05	0.09	0.05	0.06
TRINITY_DN10622_c0_g1	0.08	0.11	0.07	0.07	0.07	0.07	0.08	0.12	0.08	0.05	0.04	0.04	0.06	0.14	0.05	0.09	0.12	0.05	KQJ95794.1(hypothetical protein BRADI_3g19052v3 [Brachypodium distachyon])
TRINITY_DN10622_c0_g2	0.44	0.34	0.55	0.44	0.84	0.74	0.82	0.78	0.83	0.39	0.35	0.44	0.38	0.46	0.46	0.71	0.71	0.55	XP_010906762.1(origin of replication complex subunit 1 isoform X1 [Elaeis guineensis])
TRINITY_DN106232_c0_g1	0.02	0.02	0.01	0.03	0.02	0.04	0.26	0.08	0.1	0.03	0.02	0.01	0.12	0.02	0.06	0.17	0.18	0.05
TRINITY_DN106235_c0_g3	27.06	34.91	44.59	31.86	42.38	36.78	64.9	60.62	57.36	29.4	27.83	26.65	43.84	27.47	30.28	50.27	45.69	43.56
TRINITY_DN10623_c0_g1	0.06	0.04	0.02	0.03	0.05	0.08	0.06	0.15	0.25	0.06	0.04	0.06	0.02	0.07	0.08	0.04	0.22	0.18	PKA56631.1(PHD finger protein ALFIN-LIKE 5 [Apostasia shenzhenica])
TRINITY_DN10624_c0_g1	1.03	1.08	1.29	1.81	1.19	1.55	0.99	1.04	1.35	0.94	0.79	1	0.94	0.92	0.82	1.35	1.42	1.16
TRINITY_DN10624_c0_g2	1.95	1.98	2.18	2.85	2.2	2.81	7.96	7.45	8.4	1.42	2.64	2.26	2.4	2.76	2.6	3.32	3.92	4.78	AQR58148.1(SOC1-like 1 protein, partial [Tulipa gesneriana])
TRINITY_DN10624_c0_g3	0.04	0.1	0.19	0.23	0.59	0.41	0.51	0.16	0.26	0	0.09	0.14	0.25	0.28	0.44	0.51	0.37	0.31
TRINITY_DN10624_c1_g1	0.27	1.5	0.78	1.35	0.67	1.44	0.64	1.01	1.26	0.47	0.43	0.17	0.58	0.89	0.52	0.43	0.89	0.22
TRINITY_DN106254_c0_g1	0.27	0.06	0.12	0.65	0	0.4	0.22	0.05	0.08	0	0.11	0.06	0.05	0.12	0.13	0.07	0.21	0.2
TRINITY_DN10625_c0_g1	0.13	0.07	0.06	0.02	0.03	0.04	0.12	0.1	0.12	0.15	0.12	0.17	0.07	0.04	0.06	0.07	0.07	0.06
TRINITY_DN10625_c0_g2	79.66	85.63	110.39	84.9	101.59	120.91	156.16	154	180.76	89.75	82.43	83.7	92.51	85.11	89.25	130.53	122.28	127.7	KDO44161.1(hypothetical protein CISIN_1g032433mg [Citrus sinensis])
TRINITY_DN10626_c0_g3	6.44	6.86	8.62	8.48	10.15	7.57	6.27	6.33	7.2	6.42	6.89	6.5	5.23	5.49	5.64	6.16	6.67	6.54	XP_010926612.1(mRNA-capping enzyme isoform X1 [Elaeis guineensis])
TRINITY_DN106275_c0_g1	0.29	0.79	0.73	0.22	1.34	0.46	1.3	1.62	2.02	0.58	0.28	0.52	0.9	0.47	0.89	1.69	1.38	1.01
TRINITY_DN10627_c0_g2	10.39	11.75	17.22	13.98	14.41	14.53	17.51	18.67	20.13	11.24	11.74	10.53	13.57	10.38	9.83	13.67	13.31	13.82	XP_010928628.2(small nuclear ribonucleoprotein E [Elaeis guineensis])
TRINITY_DN106284_c1_g3	0.14	0.15	0.16	0.12	0.11	0.08	0.01	0.06	0.03	0.1	0.13	0.14	0	0.01	0	0.01	0.03	0.03	XP_010935644.1(CBS domain-containing protein CBSX5 [Elaeis guineensis])
TRINITY_DN10628_c0_g1	4.85	3.79	4.13	4.61	6.24	5.77	4.03	4.17	4.64	4.23	5.12	4.65	3.16	3.72	4.24	4.33	5.22	5.11	XP_010916171.1(phosphatidylinositol 4-kinase alpha 1 isoform X1 [Elaeis guineensis])
TRINITY_DN10629_c0_g1	0.41	0.2	0.43	0.45	0.4	0.38	0.14	0.1	0.26	0.35	0.31	0.18	0.14	0.16	0.22	0.26	0.26	0.41	XP_008789986.1(low-temperature-induced cysteine proteinase-like [Phoenix dactylifera])
TRINITY_DN1062_c0_g1	4.96	5.37	5.86	6.32	7.84	5.35	7.53	6.68	7.58	4.59	4.58	4.65	4.38	4.5	6.28	6.9	6.45	6.91	XP_008777124.1(hydroxyproline O-galactosyltransferase GALT6-like [Phoenix dactylifera])
TRINITY_DN1062_c0_g2	0.03	0.08	0.05	0.16	0.07	0.11	0.03	0.11	0.03	0.06	0.17	0.06	0.05	0.09	0.07	0.05	0.03	0.03
TRINITY_DN106302_c0_g1	502.82	333.19	277.95	316.05	441.66	530.26	331.12	420.56	698.13	451.33	496.74	524.27	214	332.71	423.53	346.33	486.9	529.06	ADM45303.1(plastid glutamine synthetase 2-2-2, partial [Melilotus albus])
TRINITY_DN10630_c0_g1	0.03	0.02	0.07	0.07	0.09	0.13	1.47	0.87	0.36	0.05	0.02	0.02	0.14	0.07	0.12	0.44	0.12	0.16	KMZ74625.1(Phosphatidylserine Synthase [Zostera marina])
TRINITY_DN106311_c0_g7	16.75	14.9	15.24	17.02	19.43	19.18	21.54	23.91	29.78	16.12	16.65	15.82	14.83	15.73	18.63	22.22	23.31	23.31	XP_020688786.1(ras-related protein RABC1-like isoform X1 [Dendrobium catenatum])
TRINITY_DN106311_c0_g8	0	0.03	0.04	0.03	0.07	0.01	0.17	0.19	0.14	0.01	0.07	0	0.12	0.12	0.08	0.13	0.09	0.08
TRINITY_DN10632_c0_g2	2.51	2.2	2.29	2.36	2.77	2.53	1.8	1.88	2.76	2.16	2.57	2.57	1.45	1.64	2.04	1.75	2.75	2.68	XP_008776753.1(uncharacterized protein LOC103696811 [Phoenix dactylifera])
TRINITY_DN106336_c0_g2	0	0	0	0	0	0	8.91	3.99	1.37	1.44	0.73	1.5	9.5	4.63	5	2.07	2.36	2.62
TRINITY_DN106336_c0_g4	0.06	0	0	0	0	0	0.33	0.24	0	0.07	0.25	0.5	0.54	0.14	0.44	0.26	0.4	0.45
TRINITY_DN106336_c0_g7	0	0	0	0	0	0	0	0	0	0	0	0	0.33	0.3	0.06	0	0.07	0.07
TRINITY_DN106336_c0_g8	0	0	0	0	0	0	0	0	0	0	0	0	0	0	0	0	0.7	0
TRINITY_DN10633_c0_g4	1.2	1.28	1.52	1.84	1.68	1.69	0.98	0.87	1.24	1	1.21	1.29	0.81	0.96	1.12	1.17	1.35	1.35	XP_008799711.1(transcription factor LHW-like isoform X1 [Phoenix dactylifera])
TRINITY_DN10633_c0_g5	0	0	0	0	0	0	0.2	0.35	0.34	0.08	0.07	0	0	0.08	0.18	0.09	0.1	0.36	XP_020109325.1(uncharacterized protein LOC109724810 [Ananas comosus])
TRINITY_DN10633_c0_g6	0	0.2	0.19	0	0	0.21	1.02	0.45	0.24	0.19	0	0	0.15	0	0	0.39	1.72	0.2	SPT17468.1(unnamed protein product [Triticum aestivum])
TRINITY_DN106346_c0_g1	0.36	0.16	0.16	0.51	0.07	0.39	0.28	0.36	0.39	0.37	0.18	0.22	0.08	0.07	0.3	0.34	0.28	0.26	XP_026403716.1(MLO-like protein 5 [Papaver somniferum])
TRINITY_DN10634_c0_g1	0.62	0.6	0.56	0.66	0.61	0.56	0.48	0.53	0.47	0.74	0.54	0.43	0.73	0.65	0.88	0.57	0.9	0.84	XP_008805582.1(DNA-directed primase/polymerase protein [Phoenix dactylifera])
TRINITY_DN10635_c0_g1	28.44	3.16	0.43	6.23	14.07	45.66	3.39	5.86	15.94	19.42	17.49	19.29	0.26	6.12	8.71	4.67	23.25	21.72	OAY63577.1(Cytochrome P450 86A22 [Ananas comosus])
TRINITY_DN106365_c0_g1	6.24	4.09	3.99	5.23	4.42	9.92	6.78	9.56	8.58	5.45	3.41	2.93	1.44	1.69	2.17	3.14	2.87	3.61	XP_009401319.1(PREDICTED: cytochrome P450 71A1-like [Musa acuminata subsp. malaccensis])
TRINITY_DN10636_c0_g1	1.65	1.29	1.75	1.48	1.57	2.18	2.12	1.95	2.5	1.45	1.45	1.84	1.79	1.46	1.59	1.67	2.14	2.08	XP_010943396.2(uncharacterized protein LOC105061132 isoform X2 [Elaeis guineensis])
TRINITY_DN10636_c2_g1	0	0	0.28	0	0.19	0.31	0	0	0.18	0	0	0	0	0	0	0	0	0
TRINITY_DN10637_c0_g1	32.52	39.29	51.43	39.61	55.81	58.87	36.66	39.21	46.89	43.3	38.61	35.76	41.16	31.27	30.99	40	42.64	40.34	AFA89861.2(calmodulin 1 [Lilium longiflorum])
TRINITY_DN10637_c0_g2	0.02	0.04	0.06	0.01	0.03	0.01	0.15	0.21	0.12	0.03	0.04	0.03	0.08	0.07	0.09	0.15	0.26	0.15	XP_022033756.1(uncharacterized protein LOC110935712 [Helianthus annuus] )
TRINITY_DN10637_c0_g4	14.9	14.85	18.55	15.19	20.79	21	17.46	16.08	16.03	15.42	14.46	14.86	14.41	11.12	12.08	16.24	17.22	16.49	RCV45074.1(hypothetical protein SETIT_9G423800v2 [Setaria italica])
TRINITY_DN10637_c0_g5	0.08	0.02	0.03	0.05	0.04	0.02	0.3	0.2	0.1	0.01	0.06	0.04	0.11	0.05	0.09	0.27	0.18	0.17
TRINITY_DN10637_c1_g1	0.02	0.02	0.03	0.04	0.01	0.03	0.5	0.37	0.24	0.02	0.03	0.02	0.04	0.05	0.09	0.2	0.13	0.12	OAY69483.1(Bromodomain-containing protein 1 [Ananas comosus])
TRINITY_DN10638_c0_g1	31.14	23.55	15.3	35.7	25.1	50.61	7.19	9.65	10.64	22.32	19.06	22.66	4.88	10.55	12.1	11.08	10.85	10.91	THU50712.1(hypothetical protein C4D60_Mb06t23210 [Musa balbisiana])
TRINITY_DN1063_c0_g1	17.81	13.62	13.04	13.87	19.37	19.23	4.93	6.01	7.08	14.97	17.54	17.65	8.27	10.03	11.61	9.09	8.34	9.15	XP_010935846.1(probable anion transporter 4, chloroplastic isoform X1 [Elaeis guineensis])
TRINITY_DN106403_c0_g1	0.1	0	0	0	0.09	0	0.48	0.37	0.5	0.06	0	0.07	0.11	0.07	0.47	0.04	0.43	0.19
TRINITY_DN10640_c0_g1	0.21	0.28	0.19	0.21	0.21	0.17	0.8	0.7	0.58	0.12	0.19	0.13	0.3	0.24	0.29	0.5	0.56	0.42	KYP35727.1(Retrovirus-related Pol polyprotein from transposon TNT 1-94 [Cajanus cajan])
TRINITY_DN10641_c0_g1	0.16	0.22	0.29	0.27	0.23	0.33	0.3	0.38	0.41	0.2	0.24	0.25	0.18	0.27	0.24	0.27	0.36	0.3	XP_010925619.1(O-fucosyltransferase 8 [Elaeis guineensis])
TRINITY_DN10642_c0_g1	90.69	91.69	96.04	85.67	98.65	72.18	80.11	85.35	88.83	86.49	92.34	97.41	69.55	71.74	77.65	79.56	85.89	107.44	THU74661.1(hypothetical protein C4D60_Mb04t35740 [Musa balbisiana])
TRINITY_DN10642_c0_g2	0.19	0.17	0.31	0.19	0.24	0.17	0.07	0.12	0.13	0.21	0.33	0.23	0.1	0.06	0.12	0.09	0.07	0.08	XP_026380228.1(PGR5-like protein 1A, chloroplastic [Papaver somniferum] )
TRINITY_DN10643_c0_g1	0.61	0.21	0.71	0.12	0.36	0.46	0.85	0.31	0.6	0.31	0.75	1.07	0.07	0.14	0.43	0.93	0.61	0.21	XP_020273300.1(ABC transporter B family member 4-like isoform X2 [Asparagus officinalis])
TRINITY_DN10643_c1_g1	1.2	0	0	0	0	0	0	0	0	0	0	0	0	0	0	0.67	0	0
TRINITY_DN10645_c0_g1	0	0	0	0	0	0	0.33	0.2	0.23	0	0	0	0.17	0.15	0.15	0.23	0.26	0.14	XP_020407143.1(uncharacterized protein LOC100282400 isoform X1 [Zea mays] )
TRINITY_DN10645_c2_g1	0.03	0.14	0	0	0	0	0.17	0.06	0.05	0	0.12	0.07	0.18	0.23	0	0	0.19	0.18
TRINITY_DN10645_c8_g1	0.03	0.12	0.03	0.07	0.07	0	0.47	0.08	0	0	0	0.12	0.02	0.03	0	0.16	0.13	0.16
TRINITY_DN106466_c0_g1	0.09	0.03	0.03	0.04	0	0	0	0	0.27	0.29	0.26	0.13	0	0.09	0.19	0.07	0.31	0
TRINITY_DN106478_c0_g1	501.93	160.1	30.92	239.37	237.61	536.12	60.26	191.2	368.57	391.06	360.43	457.73	26.65	131.46	277.03	130.95	321.08	323.64
TRINITY_DN10647_c0_g1	0.45	0.6	0.65	0.6	0.5	0.4	2.08	1.8	2.87	0.43	0.43	0.49	0.68	0.74	1.09	1.26	1.48	1.83
TRINITY_DN106487_c0_g4	1.12	0.64	0.5	0.88	1.16	1.06	2.75	1.72	1.1	1.11	1.01	1.12	1.06	0.81	1.67	1.6	1.2	1.97
TRINITY_DN10648_c0_g3	0.34	0.35	0.12	0.6	0.41	0.32	0	0.36	0.29	0.23	0.15	0.25	0.38	0.12	0.21	0.31	0.6	0.18
TRINITY_DN10649_c0_g1	0.11	0.04	0.07	0.05	0.01	0.03	0.36	0.28	0.2	0.03	0.08	0.08	0.14	0.1	0.09	0.24	0.13	0.1	PSS15969.1(hypothetical protein CEY00_Acc13462 [Actinidia chinensis var. chinensis])
TRINITY_DN10649_c1_g2	4.1	3.76	3.97	4	3.67	3.48	17.02	19.18	28.66	5.75	5.54	5.79	5.26	6.47	7.27	16.24	20.79	18.42	XP_020115206.1(WD repeat-containing protein 44-like [Ananas comosus])
TRINITY_DN10649_c2_g1	0.18	0.52	0.32	0.37	0.22	0.16	0.66	0.7	0.9	0.23	0.17	0.27	0.82	0.32	0.69	0.81	0.78	0.61	XP_023921343.1(uncharacterized protein LOC112032804 [Quercus suber])
TRINITY_DN10649_c4_g2	0.09	0.11	0.1	0.21	0.3	0.04	0.6	0.03	0.05	0.1	0.1	0.07	0.11	0.14	0.07	0.15	0.12	0.11
TRINITY_DN10649_c4_g3	0.07	0.06	0.09	0.06	0.06	0.12	0.12	0.1	0.18	0.06	0.03	0.08	0.05	0.05	0.06	0.16	0.09	0.11	XP_017702314.1(DEAD-box ATP-dependent RNA helicase 35-like [Phoenix dactylifera])
TRINITY_DN10649_c4_g5	0.15	0	0.16	0.18	0	0	0	0	0	0	0	0.17	0	0	0	0	0	0	RVW78432.1(Transposon Ty3-I Gag-Pol polyprotein [Vitis vinifera])
TRINITY_DN1064_c0_g1	10.61	11.82	8.33	13.37	9.11	7.11	9.59	9.75	13.68	8.83	9.8	8.48	7.09	7.49	10.33	10.5	16.33	13.69
TRINITY_DN1064_c0_g2	0.57	0	1.14	0	0.68	0.24	0	0	0	0.34	0.53	0	0	0.11	0	0.15	0	0
TRINITY_DN10650_c0_g1	0.21	0.16	0.26	0.28	0.26	0.27	0.36	0.43	0.28	0.23	0.26	0.32	0.21	0.22	0.19	0.3	0.39	0.25	AVR43781.1(pentatricopeptide repeat-containing protein [Elaeis guineensis])
TRINITY_DN10650_c0_g2	15.84	18.35	17.1	21.17	17.29	14.06	22.75	21.69	27.66	16.37	17.27	16.25	13.17	16.84	16	21.54	22.49	22.09	XP_008792097.1(protein IQ-DOMAIN 1-like [Phoenix dactylifera])
TRINITY_DN10650_c0_g3	3.53	0.44	0.04	0.81	3.22	4.48	0	0.03	0.2	2.07	4.01	3.04	0.07	1.02	1.43	0.33	1.21	1.05	OVA03889.1(Gibberellin regulated protein [Macleaya cordata])
TRINITY_DN10650_c0_g5	0.04	0.04	0.06	0.16	0.1	0.17	0.06	0.08	0.05	0.02	0.04	0.06	0.02	0.07	0.05	0.04	0.03	0.05
TRINITY_DN10651_c0_g1	0.07	0	0.16	0.48	0.43	0.28	0	0	0.11	0	0.22	0	0	0	0.09	0	0	0.09	RRT61027.1(hypothetical protein B296_00016200 [Ensete ventricosum])
TRINITY_DN10651_c0_g2	0.19	0.24	0.31	1.18	1.59	1.28	0	0.22	0.03	0.71	0.21	0.24	0.28	0.41	0.18	0.52	0.69	0.48	XP_023926348.1(G-type lectin S-receptor-like serine/threonine-protein kinase At4g27290 [Quercus suber])
TRINITY_DN10651_c0_g3	0	0	0	1.65	1.22	0.98	1.7	0	0	0	0.74	0	0	1.67	0	0	0	0	XP_020577396.1(receptor-like serine/threonine-protein kinase SD1-8 isoform X2 [Phalaenopsis equestris])
TRINITY_DN10651_c1_g1	0.19	0.18	0.91	1.85	2.26	1.11	0.02	0.23	0	0.9	0.21	0.26	0.39	0.44	0.26	0.36	0.43	0.42	RWW13838.1(hypothetical protein GW17_00022431 [Ensete ventricosum])
TRINITY_DN106522_c0_g1	5.26	4.19	6.08	4.86	7.43	6.62	10.41	10.92	8.46	4.78	4.91	4.81	3.87	4.82	5.68	9.36	8.03	9.4	AAF44707.1(cytosolic pyruvate kinase [Lilium longiflorum])
TRINITY_DN10652_c0_g2	0.02	0.03	0.08	0.04	0.05	0.02	0.1	0.08	0.12	0.01	0.03	0.02	0.06	0.04	0.05	0.15	0.14	0.08
TRINITY_DN10653_c0_g1	14.25	14.44	18.72	16.41	17.06	15.25	26.45	29.53	36.04	12.89	12.39	13.75	16.06	12.96	11.29	19.98	21.09	18.78	PKA55241.1(Sulfite oxidase [Apostasia shenzhenica])
TRINITY_DN106542_c0_g1	6.62	2.89	0.94	2.7	4.29	7.99	0.97	0.73	0.83	8.99	10.78	13.22	3.15	9.53	12.41	3.63	3.55	5.42	RZR91530.1(hypothetical protein BHM03_00019659 [Ensete ventricosum])
TRINITY_DN106543_c0_g1	1402.09	1295.17	1610.63	1246.49	1440.25	1346.21	2459.62	2305.15	2868.71	1346.3	1351.39	1558.11	1056.75	1203.76	1403.65	1669.25	2302.21	1802.79	RZB55090.1(S-adenosylmethionine synthase isoform A [Glycine soja])
TRINITY_DN10654_c0_g1	0.81	0.28	0.27	0.74	0	0.36	7.66	5.39	6.17	0.83	1.24	0.54	2.32	2.37	2.12	4.6	4.37	2.44
TRINITY_DN10654_c1_g1	0.12	0.16	0.38	0.5	0.16	0.23	1.23	1.04	1.67	0.16	0.38	0.67	0.25	0.28	0.29	0.81	0.63	0.86
TRINITY_DN106553_c0_g2	9.28	11.73	10.45	11	14.78	11.14	23.26	22.78	21.77	9.35	8.92	8.58	9.76	9.14	9.78	20.3	18.34	16.04	OAY83546.1(CTD small phosphatase-like protein 2 [Ananas comosus])
TRINITY_DN106553_c0_g3	0.01	0.02	0.02	0.04	0.06	0.03	0.83	0.64	1.05	0.02	0.04	0.02	0.02	0.04	0.08	0.33	0.36	0.44	TEY39535.1(carboxy-terminal domain RNA polymerase II polypeptide A small phosphatase [Salvia splendens])
TRINITY_DN10655_c0_g1	0.05	0.02	0.05	0.06	0.03	0.05	0.22	0.37	0.4	0.06	0.08	0.02	0.13	0.12	0.16	0.23	0.43	0.28	TKW15457.1(hypothetical protein SEVIR_5G237900v2 [Setaria viridis] )
TRINITY_DN10656_c0_g1	67.16	22.19	8.53	25.36	32.21	74.16	16.95	25.86	53.06	63.37	49.32	56.1	5.46	14.3	29.74	21.42	45.54	41.31	BAG68662.1(plasma membrane intrinsic protein [Tulipa gesneriana])
TRINITY_DN106570_c2_g1	0.3	0.09	0.19	0.41	0.12	0.31	0.21	0.18	0.47	0.13	0.35	0.22	0.24	0.09	0.18	0.19	0.3	0.23
TRINITY_DN10657_c0_g1	1	2.34	2.48	2.73	2.11	1.42	8.01	5.57	6.03	1.21	2.07	1.11	3.02	1.51	1.3	3.82	2.31	3.14
TRINITY_DN10658_c0_g1	4.57	0.95	0.47	1.78	3.9	13.91	0.71	1.35	2.67	3.79	2.9	3.33	0.39	2.32	2.07	1.4	7.06	3.99	XP_010919202.1(protein HOTHEAD [Elaeis guineensis])
TRINITY_DN1065_c0_g1	18.09	24.54	28.41	27.61	24.91	15.58	24.66	28.65	34.76	17.13	21.86	18.02	20.1	19.17	19.15	25.23	21.38	24.59	XP_008793586.1(protein PHLOEM PROTEIN 2-LIKE A1-like [Phoenix dactylifera])
TRINITY_DN10660_c0_g1	0.21	0.51	0.48	1.02	0.99	1.33	0.24	0.44	1.03	0	1.12	0.41	1.29	0.58	0.47	1.37	0.39	1.43	RHN49223.1(putative reverse transcriptase domain-containing protein [Medicago truncatula])
TRINITY_DN10660_c0_g2	0	0.09	0	0	0	0	0.91	1.17	0.59	0.08	0.23	0	0.61	0.08	0.46	0.18	0.1	0.19	RZB42804.1(hypothetical protein D0Y65_053406 [Glycine soja])
TRINITY_DN10660_c0_g3	0.04	0.02	0.02	0	0.02	0.09	0.25	0.18	0.14	0.02	0.07	0	0.09	0.04	0.02	0.04	0.17	0.02	EXC17267.1(DNA-directed RNA polymerase II subunit [Morus notabilis])
TRINITY_DN10660_c0_g4	0.15	0.14	0.13	0.21	0.04	0.11	0.41	0.45	0.25	0.01	0.14	0.15	0.26	0.11	0.16	0.36	0.3	0.13	RXI08468.1(hypothetical protein DVH24_022612 [Malus domestica])
TRINITY_DN10660_c0_g5	0.1	0.16	0.07	0.05	0.09	0.04	0.05	0.16	0.16	0.07	0.07	0.08	0.11	0.11	0.19	0.04	0.04	0	AAT40504.2(Polyprotein, putative [Solanum demissum])
TRINITY_DN10660_c2_g1	0.25	0	0	0	0	0	0.3	0.66	1.05	0	0.24	0	0	0	0	1.15	1.74	0	PHT51814.1(hypothetical protein CQW23_06276 [Capsicum baccatum])
TRINITY_DN10660_c3_g1	0.48	0	0	0	0	0	0.28	0	0	0	0	0.29	0	0.26	0	0.27	0.66	0	ABB00038.1(reverse transcriptase family member [Glycine max])
TRINITY_DN10660_c8_g1	0.01	0.01	0.06	0.05	0.03	0.06	0.27	0.12	0.06	0.06	0.04	0.04	0.22	0.14	0.11	0.12	0.08	0.09	XP_019236372.1(PREDICTED: RNA-directed DNA polymerase from mobile element jockey-like, partial [Nicotiana attenuata])
TRINITY_DN10660_c9_g1	0.28	0.21	0.23	0.19	0.11	0.24	0.52	0.71	0.56	0.12	0.34	0.11	0.38	0.28	0.31	0.6	0.41	0.43	CBL94163.1(putative RNA-directed DNA polymerase (Reverse transcriptase) [Malus domestica])
TRINITY_DN10661_c0_g1	6.75	10.49	18.46	12.39	12.18	8.54	20.67	20.5	14.56	8.91	7.72	7.92	15.43	9.32	10.03	20.16	16.79	14.71	XP_010936079.1(vacuolar protein sorting-associated protein 62 [Elaeis guineensis])
TRINITY_DN10662_c0_g1	12.58	16.45	16.76	17.98	23.94	20.03	13.25	13.41	13.93	7.74	6.63	6.51	3.66	3.88	4.94	9.62	9.22	10.11	RWR94019.1(F-box/kelch-repeat protein [Cinnamomum micranthum f. kanehirae])
TRINITY_DN10662_c0_g2	1.56	2.96	3.59	3.15	4.07	3.48	0.3	0.31	0.17	0.49	0.6	0.67	0.25	0.12	0.11	0.29	0.11	0.2	RWR94019.1(F-box/kelch-repeat protein [Cinnamomum micranthum f. kanehirae])
TRINITY_DN106634_c0_g1	0.42	0	0.48	0	0	0	0	0	1.12	0	0	0	0.37	0	0	0.47	0.36	0	XP_028116485.1(uncharacterized protein LOC114314229 [Camellia sinensis])
TRINITY_DN106634_c0_g3	0.09	0	0.22	0.26	0	0	0.38	0.19	0.18	0.11	0.2	0	0.34	0	0.24	0.24	0	0.37	RVW48023.1(LINE-1 retrotransposable element ORF2 protein [Vitis vinifera])
TRINITY_DN10663_c0_g1	0.09	0.26	0.25	0.46	0.33	0.31	0.62	0.49	0.44	0.11	0.07	0.04	0.16	0.12	0.13	0.19	0.33	0.25
TRINITY_DN10663_c0_g2	8.57	5.91	4.97	6.06	6.21	11.08	3.48	3.5	4.2	7.31	7.02	8.01	5.59	5.78	6.41	4.99	5.12	5.08	XP_008784968.1(ribose-phosphate pyrophosphokinase 4 isoform X1 [Phoenix dactylifera])
TRINITY_DN10663_c0_g3	3.9	2.83	3.01	2.92	3.53	4.23	3.66	3.55	5.14	3.19	3.07	3.39	1.94	2.09	2.71	3.07	3.97	3.92	XP_008784968.1(ribose-phosphate pyrophosphokinase 4 isoform X1 [Phoenix dactylifera])
TRINITY_DN10663_c1_g1	0.02	0.05	0.05	0.03	0.04	0.03	0.18	0.15	0.18	0.05	0.03	0.08	0.07	0.04	0.07	0.16	0.08	0.11
TRINITY_DN106646_c0_g1	0	0	0	0	0	1.02	1.77	0	0	0	0.77	1.01	0	0.87	0	0.89	1.47	0.93
TRINITY_DN10664_c0_g1	0.14	0.08	0.22	0.01	0.05	0.08	0.05	0	0.04	0.08	0.19	0.18	0.01	0.04	0	0.01	0	0
TRINITY_DN106652_c0_g1	0	0	0.04	0.09	0.05	0	0.19	0.4	0.16	0.07	0.04	0	0	0.08	0	0.33	0.04	0	KMZ74997.1(Aspartate kinase [Zostera marina])
TRINITY_DN106657_c0_g1	4.84	3.98	4.25	3.74	4.58	6.07	4.77	5.15	6.47	4.3	4.08	4.42	2.3	2.96	3.59	4	4.54	4.63	XP_008787950.1(LOW QUALITY PROTEIN: histidinol-phosphate aminotransferase, chloroplastic-like [Phoenix dactylifera])
TRINITY_DN10665_c0_g1	1.08	0.98	1.08	1.52	1.13	1.28	2.21	2.38	3.21	1.06	1.18	1.15	1.07	1.38	1.5	1.97	2.07	2.15	OVA13816.1(Pentatricopeptide repeat [Macleaya cordata])
TRINITY_DN106668_c0_g1	3.9	0	2.71	6.62	0	3.09	0	0	2.01	0.57	0	2.18	0.94	2.19	0	2.9	3.84	4.29	ABG81094.1(photosystem I subunit H [Pelargonium x hortorum])
TRINITY_DN10666_c0_g1	11.72	11.4	16.65	14.05	16.45	21.7	23.87	17.39	17.51	8.5	10.96	13.38	11.91	7.24	9.91	17.89	13.77	16.22	XP_010941862.1(protein DMR6-LIKE OXYGENASE 2 [Elaeis guineensis])
TRINITY_DN10666_c1_g1	14.3	15.04	21.13	17.19	18.91	25.35	30.58	18.78	21.39	10.32	12.76	16.27	17.08	7.64	10.48	21.88	17.83	19.45	XP_010941861.1(protein DMR6-LIKE OXYGENASE 2 [Elaeis guineensis])
TRINITY_DN106679_c0_g2	0	0	0	0	0	0	0.76	0.19	0.15	0	0.2	0.23	0.09	0.33	0	0.23	0.13	0.6
TRINITY_DN10667_c0_g1	0.09	0.05	0.04	0.04	0.08	0.08	0.14	0.09	0.11	0.04	0.05	0.08	0.08	0.05	0.03	0.07	0.16	0.08
TRINITY_DN10667_c0_g4	0.22	0	0.02	0.06	0.12	0.11	0.87	0.53	0.75	0.31	0	0.19	0.18	0.09	0.27	0.19	0.43	0.53
TRINITY_DN10668_c0_g1	0.11	0.06	0.1	0.1	0.11	0.13	0.4	0.56	0.64	0.11	0.06	0.07	0.09	0.1	0.31	0.19	0.38	0.43
TRINITY_DN10668_c1_g1	0.36	0.32	0.59	0.41	0.33	0.6	1.22	1.2	0.66	0.27	0.28	0.23	1.1	0.61	0.47	1.56	1.46	1.45
TRINITY_DN10668_c1_g2	0	0	0.37	0.14	0.16	0.14	0.55	0.1	0.16	0	0	0	0.38	0	0.13	0.13	0	0.26
TRINITY_DN10668_c2_g1	0.05	0.06	0.07	0.04	0.09	0.15	0.23	0.19	0.16	0.04	0.03	0.05	0.13	0.09	0.2	0.25	0.28	0.19	PKU66636.1(Retrovirus-related Pol polyprotein from transposon TNT 1-94 [Dendrobium catenatum])
TRINITY_DN106691_c0_g1	0.16	0	0.18	0	0	0	0.19	0.28	0	0.18	0	0	0.14	0	0.2	0.18	0	0.37
TRINITY_DN10669_c0_g1	1.27	2.01	4.49	3.47	4.05	3.2	2.22	2.64	1.34	1.5	1.17	1.06	2.65	1.75	1.45	3.85	2.23	2.41	ONK74658.1(uncharacterized protein A4U43_C03F8800 [Asparagus officinalis])
TRINITY_DN1066_c0_g1	0.66	0.8	0.9	0.85	1.12	1.08	0.85	1.24	1.16	0.79	0.7	0.73	0.94	0.74	0.67	0.87	0.95	1.09	XP_008784565.1(probable tRNA-splicing endonuclease subunit Sen2 [Phoenix dactylifera] )
TRINITY_DN1066_c0_g2	0.51	0.24	0.24	0.33	0.37	0.61	0.13	0.13	0.16	0.1	0.39	0.3	0.12	0.13	0.07	0.11	0.21	0.05	XP_020267947.1(uncharacterized protein LOC109843420, partial [Asparagus officinalis])
TRINITY_DN1066_c1_g1	0.08	0.08	0.03	0	0.06	0	0.09	0.14	0.1	0.02	0.02	0.07	0.16	0.05	0.16	0.19	0.08	0.04
TRINITY_DN106709_c0_g1	889.3	1013.14	1005.95	865.96	1025.97	824.92	372.51	458.1	559.09	820.65	740.2	826.29	603.78	647.49	605.87	508.45	631.46	564.5	ABW80752.1(chloroplast ribulose 1,5-bisphosphate carboxylase/oxygenase activase [Flaveria bidentis])
TRINITY_DN10670_c0_g1	0.51	0	0	0	0	0	53.98	25.43	10.86	19.73	17.46	14.87	100.08	98.99	71.22	22.74	25.52	42.25	XP_020101642.1(uncharacterized protein LOC109719402 [Ananas comosus])
TRINITY_DN10670_c1_g1	0	0	0	0	0	0	9.37	3.71	0.61	0.43	0.64	0.75	5.62	4.26	3.29	1.81	1.37	1.76
TRINITY_DN10670_c1_g2	0	0	0	0	0	0	8.31	3.84	0	1.79	3.18	0	3.39	4.02	2.86	0.83	2.06	1.72
TRINITY_DN10670_c1_g3	0	0	0	0	0	0	4.11	1.24	0	0	0	0.93	4.67	0	0	0	0	2.58	XP_024925474.1(uncharacterized protein LOC112490178 [Ziziphus jujuba])
TRINITY_DN10670_c1_g4	0	0	0	0	0	0	9.63	6.91	1.74	1.19	0.63	1.17	5.99	9.27	4.5	3.98	1.35	2.23
TRINITY_DN10670_c1_g6	0.06	0	0	0	0	0	7.37	2.96	0.54	0.71	0.59	0.67	5.38	4.94	3.32	1.44	1.35	2.56
TRINITY_DN10670_c1_g7	0	0	0	0	0	0	0.3	0.21	0.04	0.14	0.02	0.08	0.62	1.38	0.89	0.17	0.09	0.26
TRINITY_DN10670_c1_g8	0.01	0	0	0	0	0	2.35	1.46	0.19	0.96	0.66	0.59	3.76	3.21	2.01	0.53	0.37	1.97	RVW75829.1(hypothetical protein CK203_055119 [Vitis vinifera])
TRINITY_DN10670_c1_g9	0	0	0	0	0	0	0.15	0.43	0.17	0.36	0.06	0.26	0.68	0.55	0.53	0	0.29	0.27
TRINITY_DN10671_c0_g1	93.32	145.89	222.47	143.79	163.88	157	168.48	138.51	103.47	141.57	109.92	110.67	123.38	92.55	69.67	138.24	122.84	101.77	GAU22391.1(hypothetical protein TSUD_107200 [Trifolium subterraneum])
TRINITY_DN106720_c0_g1	0.06	0.08	0.07	0.14	0.12	0.03	0.24	0.22	0.22	0.04	0.01	0	0.02	0.01	0.02	0.06	0.09	0.05
TRINITY_DN10672_c0_g1	1.23	0	1.44	0.04	0.21	0.15	0	0	0.56	0.85	1.01	0	0.05	0.07	0	0.55	0.37	0.13	OAY77281.1(Cyclin-A2-1 [Ananas comosus])
TRINITY_DN10673_c0_g1	2.43	1.85	1.96	2.28	2.39	3.69	0.67	0.63	0.85	1.63	1.71	1.62	0.61	0.95	0.98	0.76	1.44	1.2	XP_026657488.1(immediate early response 3-interacting protein 1-like [Phoenix dactylifera])
TRINITY_DN10673_c1_g1	0.86	0	0.48	0.51	0.33	0	0.25	0.38	0.32	0	0.41	0	0	0	0	0.49	1.47	0
TRINITY_DN10673_c3_g1	0	0	0	0	0.77	0.62	0	0	0	0	0	0.6	0	0	1.25	0	0	0
TRINITY_DN106749_c2_g2	14.56	15.39	18.16	15.79	17.81	17.81	7.45	7.73	9.22	11.73	11.82	11.52	7.72	7.05	7.61	6.24	6.95	7.25	XP_018679294.1(PREDICTED: protein PHR1-LIKE 2-like isoform X1 [Musa acuminata subsp. malaccensis])
TRINITY_DN10674_c0_g1	0.28	0.2	0.21	0.09	0.2	0.17	0.42	0.6	0.42	0.16	0.28	0.33	0.46	0.26	0.31	0.29	0.59	0.28
TRINITY_DN10674_c1_g1	0.18	0.17	0.2	0.31	0.16	0.59	0.21	0.15	0.1	0.11	0.11	0.07	0.05	0.04	0.06	0.08	0.15	0.06
TRINITY_DN106754_c0_g1	0.28	0	0.17	0.26	0.3	0.31	0	0	0.38	0.19	0	0.7	0.22	0.16	0.35	0.23	0.43	0.37	XP_009390101.1(PREDICTED: 3-isopropylmalate dehydratase large subunit, chloroplastic [Musa acuminata subsp. malaccensis] )
TRINITY_DN10676_c0_g1	0.41	0.47	0.46	0.62	0.56	0.6	0.38	0.26	0.33	0.32	0.38	0.46	0.25	0.34	0.25	0.34	0.26	0.31	XP_017697751.1(uncharacterized protein LOC103704992 isoform X1 [Phoenix dactylifera])
TRINITY_DN106771_c0_g1	2.16	0.88	0.21	1.32	2.6	1.43	1.83	1.11	0.78	2.34	0.92	2.67	1.58	0.5	1.33	2.14	1.81	1.76	AEC11063.1(photosystem I reaction center subunit iv b, partial (chloroplast) [Camellia sinensis])
TRINITY_DN10677_c0_g1	0.11	0.07	0.12	0.08	0.1	0.15	0.27	0.25	0.21	0.06	0.09	0.06	0.29	0.18	0.17	0.35	0.5	0.28
TRINITY_DN106780_c0_g1	0.16	0.03	0.07	0.04	0.02	0.13	0.02	0.02	0.1	0.06	0.06	0.08	0.05	0.03	0.09	0	0.13	0.1	XP_010924026.1(uncharacterized protein LOC105046971 [Elaeis guineensis])
TRINITY_DN10678_c2_g1	0.33	0.79	0.5	0.53	0.19	0.22	4.76	4.31	3.34	0.55	0.38	0.44	0.85	1.79	1.39	3.87	2.93	2.6
TRINITY_DN10678_c2_g2	0.05	0.17	0.08	0.25	0.1	0.23	0.33	0.12	0.23	0	0.05	0.16	0.22	0.18	0.08	0.14	0.2	0.2
TRINITY_DN106793_c0_g1	0	0	0	0	0	0	0	0	0	0	0	0	0	0	0	0	0	0	XP_008799686.1(2-Cys peroxiredoxin BAS1, chloroplastic [Phoenix dactylifera])
TRINITY_DN106798_c0_g1	0.16	0.17	0.3	0.28	0.32	0.2	0.33	0.39	0.29	0.13	0.14	0.09	0.33	0.19	0.21	0.31	0.15	0.32
TRINITY_DN10679_c0_g1	0.03	0	0	0.05	0	0	7.38	2.74	0.96	1.04	1.07	1.17	6.29	5.08	4.43	2.09	1.86	1.88
TRINITY_DN10679_c0_g2	0.05	0.01	0.01	0	0.03	0.06	0.46	0.43	0.45	0.06	0.03	0.01	0.12	0	0.03	0.85	0.75	0.36
TRINITY_DN10679_c0_g3	0.41	0.14	0.08	0.05	0.04	0.03	1.82	0.99	0.52	1.96	1.74	1.8	7.6	6.28	6.5	1.5	1.31	0.61
TRINITY_DN10679_c0_g4	0.23	0.27	0.78	0	0.71	0.29	1.35	0.8	1.88	0.26	1.54	0	1.02	0	0.29	0.49	0.95	0.27
TRINITY_DN10679_c1_g1	0.19	0	0.21	0	0.29	1.16	0.67	0	0	0.21	0.54	0.22	0	0	0.7	0.21	0	0.22
TRINITY_DN10679_c1_g2	0.77	0	0	0	0	0	1.7	3.87	1.01	0	0	0	0	0	0	0.86	0	0
TRINITY_DN10679_c2_g1	0	0	0	0	0	0.68	0	0.47	1.13	0.32	0	0	0.54	0.59	0	1.54	0.75	1.27
TRINITY_DN1067_c0_g1	18.9	22.31	29.14	26.02	23.74	20.2	39.75	38.76	40.95	18.82	19.82	18.25	19.38	19.26	18.01	27.85	26.84	24.47	KNA18196.1(hypothetical protein SOVF_073100 [Spinacia oleracea])
TRINITY_DN10681_c0_g2	0.03	0.07	0.1	0	0.05	0.03	0.2	0.25	0.24	0.07	0.07	0.09	0.06	0.14	0.15	0.1	0.1	0.1
TRINITY_DN106821_c0_g1	1872.09	1759.19	1521.66	1697.44	1561.7	1528.81	661	717.68	732.79	1608.15	1720.89	1753.54	1214.87	1239.27	1366.48	1182.9	1303.77	1404.11	AJS13474.1(LHCA3 [Erycina pusilla])
TRINITY_DN10682_c0_g1	0.17	0	0	0	0	0	0.08	0.07	0.03	0.89	1.5	1.26	0.81	0.92	0.79	0.19	0.26	0.11
TRINITY_DN10683_c0_g1	2.47	2.71	3.04	2.99	2.83	1.93	2.67	2.29	2.18	2.04	2.17	2.21	2.01	1.85	1.83	2.41	2.54	2.13	XP_026665927.1(thiamine transporter 2-like isoform X1 [Phoenix dactylifera])
TRINITY_DN106847_c0_g1	1918.29	1894.79	1651.93	2028.84	1618.9	1317.76	1541.27	1686.52	1414.83	1869.43	1740.71	1733.8	1222.51	1334.38	1353.24	1786.84	1640.93	1437.51	OUZ99077.1(Chlorophyll A-B binding protein [Macleaya cordata])
TRINITY_DN106847_c2_g1	4301.55	4455.42	3533.12	4523.99	3687.39	3031.68	3670.96	4103.33	3426.87	3885.36	3971.87	3844.76	2904.87	3140.23	2960.87	4184.6	3589.29	2974.69	XP_022950626.1(chlorophyll a-b binding protein CP29.1, chloroplastic-like [Cucurbita moschata])
TRINITY_DN10684_c0_g1	2.08	2.02	1.72	2.31	2.29	2.49	4.77	4.59	4.19	2.14	2.04	1.87	2.2	2.34	2.63	3.52	3.18	3.6	XP_010931908.1(probable galacturonosyltransferase 10 [Elaeis guineensis])
TRINITY_DN106852_c0_g1	2.02	1.11	0.88	1.47	1.15	1.51	1.12	1.47	1.96	1.51	1.12	1.73	0.48	0.85	0.84	0.72	1.15	0.31	AWU68238.1(CONSTANS-like 5 protein [Lilium formosanum x Lilium longiflorum])
TRINITY_DN106856_c0_g2	0	0	0	0.51	0	0	0	0	0	0.54	0	0	0.41	0	0	0	1.27	1.06
TRINITY_DN10685_c0_g1	0.1	0.15	0.09	0.04	0	0.04	0.58	0.33	0.2	0.04	0.18	0.1	0.18	0.13	0.15	0.3	0.41	0.23	PRQ50188.1(putative nucleotidyltransferase, Ribonuclease H [Rosa chinensis])
TRINITY_DN10686_c0_g5	0.09	0.04	0.09	0.11	0.1	0.09	0.19	0.21	0.19	0.05	0.06	0.12	0.04	0.09	0.04	0.1	0.15	0.08
TRINITY_DN10687_c0_g1	1.39	0.41	1.02	0.97	1.23	1.07	0.9	1.04	2.19	0.95	0.94	0.56	0.44	0.33	0.4	0.77	1.11	1.41	XP_008801711.2(LOW QUALITY PROTEIN: uncharacterized protein LOC103715749 [Phoenix dactylifera])
TRINITY_DN106883_c0_g1	0.48	0.1	0.2	0.37	0.15	0.24	0.58	1.13	1.08	0.44	0.96	0.57	0.58	0.29	0.46	0.86	1.21	0.44	OMO63131.1(Integrase, catalytic core [Corchorus capsularis])
TRINITY_DN10688_c0_g3	0	0	0	0	0	0	0.09	0.06	0.02	0.01	0.02	0.03	0.21	0.21	0.18	0.1	0.07	0.09
TRINITY_DN10688_c1_g1	0.93	0.92	0.76	0.97	1.11	0.95	1.27	1.87	2.41	0.9	1.05	0.95	0.84	1.12	1.08	1.48	1.32	1.62	XP_010914936.1(protein FAR1-RELATED SEQUENCE 5 [Elaeis guineensis] )
TRINITY_DN10689_c0_g1	29.79	31.55	39.21	34.69	46.5	38.56	43.9	44.32	53.68	30.28	29.86	28.61	27.45	23.31	25.23	37.8	40.22	38.13	XP_022869515.1(ras-related protein RAB1BV-like isoform X4 [Olea europaea var. sylvestris])
TRINITY_DN10689_c1_g1	0.11	0.25	0.2	0.19	0.39	0.13	0	0	0.06	0.26	0.11	0.2	0.06	0	0.08	0	0.09	0.13
TRINITY_DN10689_c1_g2	3.22	9.42	10.23	0.86	5.08	12.21	4.42	2.01	4.19	5.82	2.31	3.03	2.88	3.47	0	1.78	1.11	0.93
TRINITY_DN10689_c2_g1	5.53	6.62	9.95	7.07	9.07	6.97	9.52	9.11	8.9	6.05	6.38	5.95	8.93	6.67	5.56	9.44	7.9	7.19	XP_020246582.1(WD repeat-containing protein 43-like [Asparagus officinalis])
TRINITY_DN1068_c0_g1	95.01	83.24	90.82	89.76	101.92	128.68	47.68	49	43.33	84.71	83.8	84.48	53.86	56.47	55.97	51.21	61.97	61.45	P21820.1(RecName: Full=Triosephosphate isomerase, cytosolic; Short=TIM; Short=Triose-phosphate isomerase )
TRINITY_DN106908_c0_g1	5.59	4.22	3.53	9.76	8.5	8.11	3.64	5.83	5.59	5.37	3.72	3.37	1.21	2.51	2.86	2.79	3.91	5.65
TRINITY_DN106909_c0_g1	1.57	1.87	2.14	2	2.42	2.14	8.9	9.34	13.36	1.84	1.97	1.64	2.33	2.18	2.2	4.93	5.79	5.85	XP_010915331.1(mitochondrial carrier protein CoAc2 [Elaeis guineensis])
TRINITY_DN10690_c0_g1	0.06	0.04	0.03	0.03	0.05	0.04	0.14	0.14	0.09	0.04	0.09	0.07	0.11	0.07	0.14	0.12	0.26	0.16
TRINITY_DN10691_c0_g3	0.15	0.36	0.33	0	0.14	0.12	1.28	1.41	0.86	0.53	0.61	0.63	0.35	0.38	0.29	0.48	1.09	0.55	AAT40504.2(Polyprotein, putative [Solanum demissum])
TRINITY_DN10691_c1_g1	0.03	0	0	0	0	0	0.19	0	0	0	0	0	0.29	0.08	0.08	0.19	0.25	0.08
TRINITY_DN10691_c1_g2	0	0.09	0	0.03	0.1	0	0.58	0.46	0.63	0	0.05	0	0.06	0.08	0.14	0.09	0.18	0.24	PKA50536.1(ataxia telangiectasia mutated family protein [Apostasia shenzhenica])
TRINITY_DN10691_c1_g3	7.88	9.39	9.27	10.41	8.86	8.87	4.77	5.94	6.83	7.09	7.23	7.36	3.58	3.98	4.14	4.57	4.85	5.63	XP_008781148.1(phytochrome B isoform X1 [Phoenix dactylifera])
TRINITY_DN10691_c1_g4	0.07	0.08	0.06	0.15	0.07	0.07	0.61	0.43	0.42	0.07	0.09	0.06	0.25	0.3	0.14	0.57	0.32	0.32	XP_010921452.1(LOW QUALITY PROTEIN: phytochrome B [Elaeis guineensis])
TRINITY_DN10691_c1_g5	0.37	0.24	0.43	0.49	0.29	0.47	0.41	0.32	0.27	0.15	0.49	0.45	0.24	0.17	0.14	0.27	0.19	0.25
TRINITY_DN10691_c2_g1	0	0	0	0.19	0	0	0.39	0.85	0.23	0.18	0.15	0.19	0	0	0.39	0.91	0.43	0.19	RXI08468.1(hypothetical protein DVH24_022612 [Malus domestica])
TRINITY_DN106939_c0_g1	0	0	0	0	2.45	0	0	0	0	0	0	0	0	0	0	0	0	0	XP_020873481.1(probable polygalacturonase [Arabidopsis lyrata subsp. lyrata] )
TRINITY_DN10693_c0_g1	0.06	0.02	0.03	0.06	0.05	0.06	0.2	0.15	0.16	0.03	0.07	0.04	0.06	0.09	0.08	0.19	0.11	0.13
TRINITY_DN10693_c0_g4	0.03	0.38	0.11	0.93	0.73	0.3	0.03	0.02	0.02	0.03	0.15	0.11	0	0	0	0.01	0.04	0.04
TRINITY_DN106940_c0_g1	76.51	92.06	115.63	88.88	103.06	106.01	85.11	79.92	85.59	68.53	72.62	83.7	71.65	62.74	60.39	68.17	77.05	70	XP_009419579.1(PREDICTED: lactoylglutathione lyase-like [Musa acuminata subsp. malaccensis] )
TRINITY_DN106940_c0_g2	1.07	1.34	1.04	0.58	1.44	2.24	1.07	0.89	2.49	1.46	0.94	1.57	0.92	1.29	1.33	1.79	1.37	2.04	XP_008776621.1(lactoylglutathione lyase [Phoenix dactylifera])
TRINITY_DN106940_c0_g3	0.85	0.57	0.43	1.1	0.85	0.88	0.38	0.34	0.4	0.77	0.8	0.82	0.28	0.48	0.6	0.29	0.59	0.53	XP_009359528.1(PREDICTED: putative lactoylglutathione lyase [Pyrus x bretschneideri])
TRINITY_DN106940_c1_g1	0.74	0.43	0.47	0.37	0.59	0.49	1.36	1.02	1.18	0.84	1.16	0.94	1.16	1.13	1.25	1.27	1.65	1.45	XP_020103040.1(lactoylglutathione lyase-like [Ananas comosus] )
TRINITY_DN106940_c2_g2	56.11	57.75	70.26	51.06	68.68	76.41	72.98	57.03	57.79	49.74	52.22	55.64	51.86	41.07	51.78	51.89	59.77	56.56	XP_008776621.1(lactoylglutathione lyase [Phoenix dactylifera])
TRINITY_DN106942_c0_g1	90.39	135.11	126.85	123.84	116.6	127.92	53.8	51.6	45.15	82.03	100.21	78.06	133.06	64.92	65.82	65.03	62.01	39.15
TRINITY_DN10694_c0_g1	0.31	0.36	0	1.13	0.23	0.19	0.37	0	0	0	0	0.18	0.13	0	0	0	0.41	0	XP_019226232.1(PREDICTED: uncharacterized protein LOC109207714 [Nicotiana attenuata])
TRINITY_DN106956_c0_g1	0.12	0.01	0.02	0	0	0	0.7	0.49	0.48	6.54	6.42	7.22	16.14	8.42	6.35	0.56	0.52	1.1
TRINITY_DN106956_c0_g2	0	0	0.53	1.39	0	0	2.83	2.26	0.8	0.64	0.18	0.12	5.16	2.91	5.56	1.62	3.51	3.82
TRINITY_DN10695_c0_g1	0.39	0.36	0.24	0.59	0.38	0.37	0.62	0.62	0.46	0.36	0.42	0.3	0.34	0.11	0.32	0.26	0.68	0.42	KYP40337.1(Retrovirus-related Pol polyprotein from transposon TNT 1-94 [Cajanus cajan])
TRINITY_DN10696_c0_g1	0.21	0.2	0.19	0.18	0.13	0.1	0.21	0.17	0.19	0.16	0.13	0.12	0.73	0.28	0.2	0.39	0.18	0.28	THU65854.1(hypothetical protein C4D60_Mb05t08030 [Musa balbisiana])
TRINITY_DN10696_c1_g1	0.22	0.25	0.28	0.32	0.34	0.18	1.04	0.7	0.87	0.1	0.33	0.23	0.42	0.24	0.32	0.81	0.54	0.69
TRINITY_DN10696_c1_g2	1.77	0.96	1.13	0.38	0.55	0.5	1.73	0.25	0.34	0.45	0.87	0.9	1.24	0.7	0.5	1.33	1.06	1.56
TRINITY_DN106972_c0_g1	0.36	0	0	0	0	0.45	0.41	0.62	0	0	0	0	0	0	0	0	0.5	0.42	PSS35035.1(Endonuclease [Actinidia chinensis var. chinensis])
TRINITY_DN10697_c0_g1	2.65	2.71	3.27	3.05	4.05	3.45	5.68	7.07	9.71	2.84	3.19	3.1	3.48	3.3	3.5	5.03	5.93	5.8	XP_010929012.1(putative E3 ubiquitin-protein ligase RING1a [Elaeis guineensis])
TRINITY_DN10698_c0_g1	0.54	0.74	1.98	2.2	2.24	0.5	0.57	0.85	0.58	0.24	0.39	0.19	0.18	0.27	0.24	0.48	0.66	0.75	XP_020243739.1(serine/threonine-protein kinase BLUS1 [Asparagus officinalis] )
TRINITY_DN10699_c0_g1	2.95	3.12	2.9	3.48	3.2	3.87	5.57	6.28	6.16	2.74	2.57	2.47	2.45	2.13	2.86	4.22	4.09	4.89	XP_020112233.1(mitochondrial inner membrane protease ATP23 isoform X4 [Ananas comosus])
TRINITY_DN1069_c0_g1	130.44	80.66	105.59	77.77	108.32	182.22	133.71	136.62	163.95	125.22	99.84	131.25	56.8	73.5	117.03	105.19	131.16	167.76	VDD17781.1(unnamed protein product [Brassica rapa])
TRINITY_DN1069_c1_g1	0.9	1.33	0.76	0	1.04	0.56	1.32	0.79	0.94	1.28	0.86	0.54	0.2	0.96	0	0.76	1.54	0.26
TRINITY_DN1069_c1_g2	0	0	0	0.77	0	0	0	0	0	1.73	0	0	0.64	0	0	0	0	0	XP_020589819.1(protein disulfide isomerase-like 2-2 [Phalaenopsis equestris])
TRINITY_DN1069_c1_g3	0	0	0	0.05	0.06	0.05	0.72	0.32	0.96	0.04	0	0.05	0.24	0.54	0.28	0.74	0.67	0.9
TRINITY_DN1069_c4_g1	0	0	0	0	0	0	0	0	0	0	0	0	0.75	0.45	0	0	0	0
TRINITY_DN106_c0_g1	0.13	0.3	0.5	0.5	0.62	0.1	0.14	0.09	0.16	0.08	0.05	0.14	0.02	0.01	0	0.07	0.02	0.01	XP_020271820.1(uncharacterized protein LOC109846990 [Asparagus officinalis])
TRINITY_DN106_c0_g2	0.13	0	0.21	0	0	0	0.1	0.3	0.1	0.07	0	0.22	0	0.07	0.23	0.57	0.08	0.23	XP_029119914.1(probable E3 ubiquitin-protein ligase XBOS33 isoform X2 [Elaeis guineensis])
TRINITY_DN106_c0_g3	2.91	9.54	21.05	16.54	18.03	5.36	11.61	8.28	3.04	8.48	6.99	5.23	9.93	4.63	3.51	10.24	5.66	5.53	RRT37501.1(hypothetical protein B296_00038152 [Ensete ventricosum])
TRINITY_DN106_c1_g1	0.29	0.29	0.29	0.21	0.28	0.16	0.27	0.11	0.22	0.2	0.31	0.24	0.12	0.13	0.16	0.2	0.36	0.15
TRINITY_DN106_c2_g1	0.84	1.06	1.33	1.07	0.81	0.76	1.48	1.58	1.43	0.44	0.71	0.86	1.06	0.58	0.82	1.5	2.17	1.81
TRINITY_DN106_c2_g2	0.25	0.38	0.35	0.14	0.1	0.18	0.25	0.3	0.13	0.27	0.41	0.38	0.03	0.23	0.09	0.25	0.28	0.21
TRINITY_DN106_c2_g3	0.21	0.32	0.35	0.26	0.18	0.18	0.33	0.2	0.23	0.06	0.18	0.23	0.24	0.19	0.19	0.14	0.27	0.21
TRINITY_DN10700_c0_g1	4.26	4.07	8.74	3.65	5.82	4.69	7.27	7.59	9.35	4.17	4.18	4.36	3.65	3.33	3.77	5.87	8.07	6.92	XP_008791016.1(N-alpha-acetyltransferase MAK3 [Phoenix dactylifera])
TRINITY_DN107011_c0_g1	0.17	0.17	0.15	0.06	0.15	0.54	0.6	0.43	1.23	0.78	0.54	0.83	1.16	1.68	1.89	0.6	0.61	0.67	XP_008780776.1(co-chaperone protein p23-1-like [Phoenix dactylifera])
TRINITY_DN107011_c0_g3	0.15	0	0.16	0	0	0.06	0.66	0.09	0	0.1	0.05	0.11	0.25	0.11	0.34	0.29	0.5	0
TRINITY_DN10701_c0_g1	6.32	6.35	5.45	13.44	10.35	2.13	6.05	6.81	8.48	5.69	3.06	4.7	1.44	1.99	5.26	3.47	3.84	5.11	XP_010909328.1(calmodulin-binding protein 25 [Elaeis guineensis])
TRINITY_DN107023_c0_g1	1.54	1.07	0.21	1.32	3.14	3	0.42	0.27	0	2.24	1.53	1.15	0.71	0.58	1.4	2.67	2.02	0.89	XP_006295756.1(photosystem II reaction center W protein, chloroplastic [Capsella rubella] )
TRINITY_DN10702_c0_g2	0.71	1.02	0.42	1.61	0.75	2.38	0.24	0.52	0.97	0.43	0.72	0.72	0.39	0.23	0.33	0.11	0.51	0.37	PKI75277.1(hypothetical protein CRG98_004317 [Punica granatum])
TRINITY_DN10704_c0_g1	2.4	3.64	3.22	2.3	2.76	3.68	2.52	3.42	3.7	2.3	2.22	4.03	3.18	1.02	2.97	2.31	4.81	3.47	XP_008795799.1(ATP-dependent RNA helicase DEAH13 [Phoenix dactylifera] )
TRINITY_DN107053_c0_g1	0.3	0.06	0.39	0.13	0.21	0.06	0.07	0	0	0	0	0	0.04	0	0	0.06	0	0
TRINITY_DN10705_c0_g2	0	0.02	0.02	0.16	0.43	0.45	0	0.03	0	0.41	0.05	0.02	0.08	0.05	0.03	0	0	0.04	XP_010910148.1(polyphenol oxidase, chloroplastic [Elaeis guineensis])
TRINITY_DN107060_c0_g1	0.15	0.04	0.07	0.08	0.04	0.38	0.13	0.03	0.19	0.03	0.03	0.21	0.21	0.2	0.25	0.11	0.11	0
TRINITY_DN107060_c0_g5	25.23	25.07	29.88	27.8	32.61	33.76	43.78	49.03	54.17	24.36	25.9	25.36	26.07	24.81	23.21	38.55	35.7	36.02	XP_020269861.1(proteasome subunit alpha type-4 [Asparagus officinalis])
TRINITY_DN10706_c0_g1	0.03	0	0	0	0	0	0.04	0.12	0	0.46	0.37	0.53	0.18	0.16	0.27	0	0	0
TRINITY_DN10707_c0_g1	2.52	4.38	4.32	4.42	4.44	2.67	4.41	4.02	0.96	3.59	2.33	5.37	6.75	6.33	5.22	2.42	2.23	3.29	KMS64610.1(hypothetical protein BVRB_018500 [Beta vulgaris subsp. vulgaris])
TRINITY_DN107088_c0_g1	0.03	0.23	0.07	0.17	0.02	0.13	0.32	0.26	0.1	0.05	0.03	0.03	0.1	0.02	0.14	0.17	0.13	0.06
TRINITY_DN10708_c0_g1	32.48	26.67	33.72	41.13	28.74	28.95	47.43	63.49	60.02	21.32	28.35	27.5	18.41	14.96	22.94	39.06	30.53	54.32	XP_010937982.1(prosaposin [Elaeis guineensis] )
TRINITY_DN107093_c0_g2	2.94	2.73	2.74	2.98	4.23	3.2	3.4	3.18	3.3	2.87	3.1	2.98	2.28	2.74	3.37	4.02	4	3.97	OAY70194.1(Gamma-secretase subunit APH1-like [Ananas comosus])
TRINITY_DN107093_c1_g1	0.05	0.24	0.09	0.12	0.3	0.25	0.29	0.32	0.33	0.14	0.27	0.13	0.32	0.36	0.12	0.25	0.27	0.21	OAY74002.1(Gamma-secretase subunit APH1-like [Ananas comosus])
TRINITY_DN107095_c0_g2	0.06	0.07	0	0.33	0.18	0	0.08	0.18	0	0.07	0.19	0	0.05	0	0.07	0.07	0	0	ABO36622.1(copia LTR rider [Solanum lycopersicum] )
TRINITY_DN10709_c0_g1	9.23	10.34	11.76	12.02	12.1	9.27	7.24	7.01	7.22	9.13	10.06	9.68	7.31	8.13	8.53	9.95	9.56	10.31	XP_010926080.1(DExH-box ATP-dependent RNA helicase DExH3 [Elaeis guineensis])
TRINITY_DN1070_c0_g1	1.05	0	0.93	0	0.09	0	0.13	0	0.21	0.6	1.23	0	0	0	0.07	1.22	0.04	0.04	XP_008783126.1(auxin response factor 3-like [Phoenix dactylifera])
TRINITY_DN1070_c0_g2	6.29	5.87	6.23	5.67	7.37	6.29	2.7	3.57	2.81	4.64	6.15	5.1	3.56	3.43	3.07	3.63	4.55	3.62	XP_019710206.1(auxin response factor 15 isoform X1 [Elaeis guineensis] )
TRINITY_DN10710_c0_g1	15.64	14.64	19.98	22.52	14.45	16.76	14.84	15.48	21.2	11.56	17.06	15.36	13.13	12.55	14.19	16.29	20.38	22.56	RWW48033.1(hypothetical protein BHE74_00045942 [Ensete ventricosum] )
TRINITY_DN10711_c0_g1	0.23	0.39	0.37	0.21	0.32	0.28	0.28	0.27	0.28	0.25	0.33	0.5	0.51	0.35	0.39	0.42	0.16	0.25	XP_010918317.1(nucleolin isoform X1 [Elaeis guineensis])
TRINITY_DN107125_c1_g1	0.11	0	0.06	0.11	0	0.09	0.74	0.5	0.42	0.14	0.27	0.18	0.32	0.38	0.37	0.69	0.47	0.17
TRINITY_DN10712_c0_g1	0.22	0.28	0.18	0.25	0.21	0.18	0.85	0.53	0.62	0.15	0.2	0.19	0.44	0.41	0.58	0.63	0.64	0.53
TRINITY_DN107136_c0_g1	0	0.96	0	0.46	0.64	0	3.23	4.83	0.54	0.96	1.16	0.5	1.1	2.18	0	3.19	1.69	1.41	PHT26373.1(ADP-ribosylation factor 1 [Capsicum baccatum])
TRINITY_DN10713_c0_g1	10.47	15.42	22.05	19.06	18.73	9.27	29.92	34	35.26	12.82	12.79	12.16	19.48	18	16.36	28.95	24.24	26.1	XP_010906901.1(protein SMG7 isoform X1 [Elaeis guineensis] )
TRINITY_DN10714_c0_g1	6.03	5.71	7.65	6.02	7.19	7.57	11.47	13.01	13.55	5.69	5.98	5.73	6.6	5.53	5.7	9.64	9.68	9.2	XP_010260562.1(PREDICTED: peptidyl-prolyl cis-trans isomerase E [Nelumbo nucifera])
TRINITY_DN107150_c0_g1	13.9	15.02	22.3	17.25	16.76	17.29	28.02	33.61	39.75	12.94	14.12	13.85	19.07	18.89	16.16	26.28	24.25	25.69	XP_008784818.1(suppressor protein SRP40-like [Phoenix dactylifera])
TRINITY_DN107159_c0_g1	0.24	0.44	0	0	0	0.13	0.19	0.71	0.6	0	0.5	0	0.71	0	0.34	0.09	0	0.34
TRINITY_DN10715_c0_g1	0.51	0.76	0.88	0.77	0.76	0.65	1.09	1.09	0.91	0.38	0.64	0.43	0.85	0.57	0.66	1.23	1.18	0.99	XP_026455989.1(F-box protein SKIP23-like [Papaver somniferum])
TRINITY_DN10715_c0_g2	0.08	0.2	0.09	0.1	0.1	0.11	0.05	0.06	0.05	0.05	0.08	0.08	0.09	0.05	0.04	0.06	0.03	0.05	KYP35345.1(hypothetical protein KK1_043626, partial [Cajanus cajan])
TRINITY_DN10716_c0_g1	0.23	0.03	0.42	0	0.09	0.03	40.34	25.3	7.63	5.21	5.45	4.64	25.87	24.63	26.38	15.57	9.02	18.52	XP_020101642.1(uncharacterized protein LOC109719402 [Ananas comosus])
TRINITY_DN10716_c0_g2	0.15	0	0	0	0	0	10.42	6.5	0.51	1.35	0.7	0.91	5.4	6.08	6.35	2.99	3.13	5.14	XP_020101642.1(uncharacterized protein LOC109719402 [Ananas comosus])
TRINITY_DN107176_c0_g1	63.41	6.99	18.08	1.6	2.36	0.94	30.39	57.82	25.32	180.34	174.36	172.83	148.67	147.2	76.44	32.24	31.98	42.13
TRINITY_DN10717_c0_g1	0	0.05	0.34	0.31	0.78	0.18	0.39	0.69	0.07	0.03	0.02	0	0.51	0	0.03	0.35	0.02	0.11	XP_017699698.1(LEAF RUST 10 DISEASE-RESISTANCE LOCUS RECEPTOR-LIKE PROTEIN KINASE-like 1.2 isoform X5 [Phoenix dactylifera])
TRINITY_DN107185_c0_g3	0.05	0.04	0.03	0.02	0.03	0.05	0.11	0.07	0.13	0.01	0.04	0.05	0.01	0.03	0.1	0.05	0.09	0.14
TRINITY_DN107185_c1_g1	0	0	0	0	0.01	0	0.19	0.11	0.11	0.01	0.02	0.03	0.09	0.11	0.04	0.2	0.16	0.06
TRINITY_DN10718_c0_g1	0.4	0.34	0.46	0.38	0.37	0.38	1.39	1.06	1.35	0.56	0.86	0.83	0.58	0.64	0.74	1.13	0.94	0.98
TRINITY_DN1071_c0_g1	1.64	2.18	2.32	4.1	2.81	2.05	2.25	1.64	2.21	0.89	1.4	1.06	1.64	1.25	1.2	1.82	1.79	1.25
TRINITY_DN1071_c0_g2	0.35	0.42	0.29	0.52	0.18	0.39	0.16	0.07	0.12	0.2	0.16	0.29	0.1	0.14	0.14	0.09	0.21	0.05
TRINITY_DN1071_c0_g3	0.08	0.11	0.08	0.05	0.05	0.09	0.08	0.02	0.28	0.02	0.04	0.06	0.15	0.08	0.02	0.14	0.19	0.14
TRINITY_DN1071_c0_g4	0.54	0.52	0.68	1.29	0.78	1.96	0.22	0.2	0.11	0.27	0.29	0.23	0.06	0.22	0.21	0.09	0.16	0.1
TRINITY_DN1071_c10_g1	0	0.12	0	0	0	0	0.71	0.29	0.21	0	0	0.04	0.58	0.43	0.15	0.51	0.41	0.71
TRINITY_DN1071_c17_g1	0	0	0	0	0	0	0	0.22	0.1	0.14	0.07	0.07	0.22	0.35	0.15	0.31	0	0
TRINITY_DN1071_c1_g1	1.42	0.72	0.59	0.85	0.81	1.46	0.35	0.44	0.6	0.34	0.77	0.52	0.6	0.28	0.11	0.48	0.64	0.15
TRINITY_DN1071_c2_g1	0	0	0	0	0	0.48	0.43	0.33	0	0	0	0.47	0.34	0.41	0.97	0.43	0.53	1.32
TRINITY_DN1071_c2_g2	0.13	0.23	0	0.17	0	0	1.25	0.84	0.19	0.2	0.19	0.14	0.38	0.28	0.15	0.38	0.33	0.38
TRINITY_DN1071_c3_g1	0.23	0.15	0.14	0.17	0.03	0.25	0.43	0.35	0.77	0.03	0.08	0.06	0.15	0.22	0.2	0.44	0.25	0.09
TRINITY_DN1071_c4_g1	0.51	0.46	0.49	0.72	0.69	0.4	0.91	0.86	1.43	0.41	0.46	0.45	0.27	0.29	0.16	0.77	0.8	0.5
TRINITY_DN1071_c5_g1	0	0.01	0	0	0	0	0.99	0.48	0.37	0	0.02	0.02	0.25	0.1	0.12	0.3	0.16	0.15	PSS08126.1(Endonuclease [Actinidia chinensis var. chinensis])
TRINITY_DN1071_c8_g1	0.35	0.34	0.56	0.59	0.24	0.32	0.09	0.07	0.05	0.21	0.36	0.3	0.04	0.04	0.04	0.14	0.06	0.06
TRINITY_DN107204_c0_g1	0.34	0.67	0.61	0.61	0.35	0.14	0.29	0.12	0.11	0.24	0.65	0.35	0.85	0.16	0.07	0.25	0.06	0.04	CAN67821.1(hypothetical protein VITISV_025855, partial [Vitis vinifera])
TRINITY_DN10720_c0_g1	9.16	9.55	12.87	9.46	13.04	9.17	8.3	8.91	7.01	9.29	9.39	9.49	8.95	8.22	6.98	9.49	8.29	7.58	RWR88209.1(F-box-like protein [Cinnamomum micranthum f. kanehirae])
TRINITY_DN10721_c0_g1	0.34	0.03	0.02	0.04	0.53	0	1.44	0.67	0.69	0.76	0.34	0.4	0.15	0.31	1.86	0.55	1.05	0.9	THU61381.1(hypothetical protein C4D60_Mb07t22680 [Musa balbisiana])
TRINITY_DN10722_c0_g1	8.23	7.18	7.09	7.81	9.84	10.27	10.37	11.28	14.41	8.07	7.25	6.66	6.6	6.21	8.22	10.49	11.15	11.35	XP_008806581.1(uncharacterized protein LOC103719220 [Phoenix dactylifera])
TRINITY_DN10723_c0_g1	0.53	0.37	0.63	0.78	1.24	0.48	0.12	0.31	0.42	0.28	0.37	0.51	0.07	0.18	0.09	0.12	0.22	0.18	XP_020264917.1(uncharacterized protein LOC109840611 [Asparagus officinalis] )
TRINITY_DN10724_c0_g2	0.04	0	0	0.03	0	0.05	0.3	0.19	0.14	0.02	0.2	0.19	0.6	0.73	0.51	0.24	0.13	0.13
TRINITY_DN10725_c0_g1	0	0	0	0	0	0	0.56	0.27	0.22	0	0	0	0.12	0	0.34	0.26	0	0.86
TRINITY_DN10725_c0_g2	3.17	4.1	4.92	4.5	3.91	4.17	3.86	3.8	3.21	3.35	3.48	3.19	3.9	4.31	4.06	4.12	3.6	3.68	XP_011650775.1(PREDICTED: ADP-glucose phosphorylase [Cucumis sativus] )
TRINITY_DN10726_c0_g2	1.78	2.39	3.23	2.18	3.22	2.16	3.4	3.69	3.23	1.92	1.67	1.52	2.8	2.02	2.49	3.8	3.37	3.49	XP_020094119.1(SH3 domain-containing protein 2-like isoform X2 [Ananas comosus] )
TRINITY_DN107273_c0_g1	0	0	0	0	0	0	0.37	0.66	0.31	0.01	0	0	0.48	0.28	0.19	0.26	0.08	0.11
TRINITY_DN107279_c0_g1	0.41	0.22	0.41	0.38	0.09	0.42	0.56	0.83	0.4	0.35	0.48	0.53	0.03	0.07	0.18	0.27	0.59	0.27
TRINITY_DN107279_c0_g2	0.26	0.14	0.09	0.08	0.16	0.35	0.17	0.3	0.23	0.1	0.04	0.31	0.1	0.04	0.02	0.32	0.27	0.32
TRINITY_DN10727_c0_g1	0.67	0.42	0.47	0.44	0.35	0.4	1.17	0.99	0.92	3.01	3.5	4.03	3.8	2.96	1.97	1.56	1.56	1.16
TRINITY_DN10727_c0_g2	0.13	0.01	0.02	0.04	0	0.05	0.15	0.17	0.16	1.03	1.03	1.36	1.14	1.09	0.66	0.39	0.21	0.32
TRINITY_DN107285_c0_g1	0.61	0	0.56	0.3	0.61	0.68	6.34	4.35	4.53	0.21	0.99	0.71	0.72	0.33	1.46	3.36	2.02	2.91	OMP03432.1(Integrase, catalytic core [Corchorus capsularis])
TRINITY_DN10728_c0_g1	0.75	1.07	1.21	1.12	1.12	1	2.18	2.52	2.2	0.8	0.86	0.66	0.94	0.87	0.75	1.63	1.07	1.39	XP_008776522.1(ataxin-10 [Phoenix dactylifera] )
TRINITY_DN10729_c0_g2	0.76	0.65	0.98	1.16	0.76	1.52	0.53	1.14	1.37	0.79	0.72	0.64	1.04	0.86	0.48	0.87	0.87	0.64
TRINITY_DN1072_c0_g1	5.19	4.89	4.89	5.35	6.26	6.16	6.88	7.22	9.04	4.68	4.79	4.79	3.92	3.86	5.41	6.36	6.68	8.66	XP_015689011.1(PREDICTED: AT-rich interactive domain-containing protein 3-like [Oryza brachyantha])
TRINITY_DN1072_c0_g2	0.03	0	0.06	0	0	0	0.04	0.12	0.14	0.03	0.06	0	0.2	0.13	0.07	0.18	0.22	0.22
TRINITY_DN1072_c1_g1	0.47	0.54	0.76	0.62	0.78	0.62	0.66	0.77	0.76	0.33	0.38	0.36	0.36	0.4	0.39	0.51	0.6	0.47	XP_010940336.1(uncharacterized protein LOC105058946 isoform X1 [Elaeis guineensis])
TRINITY_DN1072_c2_g1	0.03	0.14	0.09	0.11	0.11	0.1	0.16	0.28	0.08	0.08	0.07	0.06	0.1	0.09	0.07	0.18	0.12	0.1
TRINITY_DN107309_c0_g2	0.23	0.18	0.17	0.2	0.44	0.28	1.37	0.43	0.91	0.08	0.22	0.09	0.98	0.33	0	0.8	0.78	0.63	OAY82034.1(hypothetical protein ACMD2_01647 [Ananas comosus])
TRINITY_DN10730_c0_g1	0.14	0.2	0.11	0.2	0	0	38.51	16.05	3.77	8.51	7.08	6.71	36.92	38.03	30.44	12.66	8.08	14.99	XP_020101642.1(uncharacterized protein LOC109719402 [Ananas comosus])
TRINITY_DN10730_c0_g2	0	0	0	0	0	0	1.42	0.88	0.21	0.27	0.79	0.94	1.87	1.5	2.52	0.61	0.63	1.22	RVW26370.1(hypothetical protein CK203_116919 [Vitis vinifera])
TRINITY_DN10730_c0_g3	0.16	0	0	0	0	0	7.94	4.46	2.07	1.09	0.47	0.77	4.27	6.8	7.02	0.74	0	1.33
TRINITY_DN10730_c0_g4	0.09	0.03	0	0.08	0.12	0.07	0.47	0.14	0.27	0.09	0.09	0.03	0.05	0.09	0.06	0.07	0.14	0.21	XP_024925474.1(uncharacterized protein LOC112490178 [Ziziphus jujuba])
TRINITY_DN10730_c7_g1	0	0	0	0	0	0	0.86	0.33	0	0	1.06	1.36	0.33	0.41	2.79	0.83	0	0.43	CAN69495.1(hypothetical protein VITISV_038756 [Vitis vinifera])
TRINITY_DN107313_c0_g1	72.29	132.79	120.68	140.14	95.43	71.61	203.74	163.63	98.06	72.95	70.29	78.31	158.06	95.3	95.31	143.16	110.02	156.09	KMS65245.1(hypothetical protein BVRB_037930, partial [Beta vulgaris subsp. vulgaris])
TRINITY_DN10731_c0_g1	232.72	139.58	138.99	122.51	210.65	320.24	87.07	97.79	124.49	174.98	178.38	169.87	72.88	104.22	115.85	105.68	203.64	132.16	XP_020275863.1(clavaminate synthase-like protein At3g21360 [Asparagus officinalis] )
TRINITY_DN10731_c0_g2	12.18	5.83	5.08	5.99	8.09	25.69	3.3	4.96	6.01	8.72	8.87	10.75	2.74	3.64	5.12	2.93	3.72	4.73
TRINITY_DN10731_c0_g3	0.99	0.33	0.28	0.19	0.63	1.74	1.1	0.41	1.42	0.45	0.58	0.41	0.2	0.28	0.24	0.23	0.86	1.09
TRINITY_DN10731_c1_g1	0	0	0	0	0	0	1.3	0.24	1.15	0	0	0	1.99	3.02	4.97	4.12	2.71	2.93
TRINITY_DN107328_c0_g1	0.06	0	0	0	0.08	0	0	0.05	0	0	0.06	0.06	0.05	0.06	0.06	0.13	0.07	0
TRINITY_DN10732_c0_g1	2.81	3.32	4.26	3.96	3.91	3.04	4.63	5	5.59	2.81	3.29	2.93	3.01	2.65	2.84	3.91	3.92	3.78	XP_010906482.1(E3 ubiquitin-protein ligase HOS1 isoform X2 [Elaeis guineensis])
TRINITY_DN10733_c0_g1	0	0	0	0	0	0	0	0	0	0.34	0	0	0	0.64	0	0	0	0
TRINITY_DN107340_c1_g3	0	0.01	0	0.01	0.04	0.01	0.22	0.05	0.16	0.01	0.02	0.01	0.1	0.1	0.02	0.11	0.22	0.17
TRINITY_DN107348_c0_g1	0.05	0	0	0.12	0.06	0.06	0.3	0.26	0	0.09	0.05	0.15	0.19	0.15	0.05	0	0.46	0.11
TRINITY_DN10734_c0_g1	0.05	0.23	0.47	0.18	0.24	0.15	0.31	0.29	0.1	0.09	0.07	0.12	0.13	0.1	0.08	0.15	0.14	0.11
TRINITY_DN10734_c1_g2	8.26	12.5	19.02	11.68	19.12	17.21	15.7	14.29	9.53	10.65	9.49	11.57	11.26	9.48	7.9	10.69	9.58	9.17	XP_008810258.1(uncharacterized oxidoreductase At4g09670-like [Phoenix dactylifera])
TRINITY_DN10735_c1_g1	0	0.05	0	0	0	0.02	0.77	0.22	0.21	0.47	0.51	0.37	1.31	1.5	1.2	0.42	0.22	0.34
TRINITY_DN10735_c1_g3	0	0	0	0	0	0	6.15	3.96	1.74	1.82	1.62	1.68	13.84	13.73	10.08	3.25	3.77	6.92
TRINITY_DN10735_c2_g1	0	0	0	0	0	0	0.93	0.57	0.3	0.11	0.1	0.46	0.8	0.77	1.84	0	0.79	1.05
TRINITY_DN10736_c0_g1	0	0.31	0	0.16	0	0	0.16	0.47	1.5	0.57	0.63	0.76	0	0.28	0.32	0.15	0.35	0.46
TRINITY_DN10736_c1_g1	0.44	0.92	0.76	0.55	1.12	1.72	0.55	1.23	1.81	0.52	0.64	0.55	0.63	0.75	0.78	1.14	1.58	1.06	XP_008776121.1(uncharacterized protein At5g48480-like [Phoenix dactylifera])
TRINITY_DN10736_c1_g2	0.28	0.12	0.39	0.39	0.35	0.52	0.4	0.24	1.11	0.29	0.19	0.42	0.22	0.23	0.19	0.22	0.39	0.36
TRINITY_DN10736_c1_g3	19.93	21.85	26.3	22.55	26.18	31.07	3.11	2.95	2.2	26.48	35.66	28.9	19.79	21.3	18.93	11.29	7.95	8.36	XP_010908197.1(uncharacterized protein At5g48480 [Elaeis guineensis])
TRINITY_DN107370_c0_g1	390.31	553.75	553.63	539.73	479.01	509.23	453.63	471.14	450.16	390.14	394.17	435.49	503.44	382.48	390.89	591.06	532.02	425.95	OAY64314.1(Oryzain gamma chain [Ananas comosus])
TRINITY_DN10737_c0_g1	0.06	0.04	0.04	0.03	0.06	0.03	0.32	0.23	0.29	0.01	0.05	0.04	0.03	0.07	0.17	0.22	0.24	0.28
TRINITY_DN10738_c0_g1	0.08	0.17	0.24	0.19	0.18	0.19	0.24	0.3	0.15	0.14	0.09	0.14	0.27	0.16	0.14	0.15	0.13	0.18	XP_010907655.1(SPX domain-containing membrane protein Os06g0129400 isoform X1 [Elaeis guineensis] )
TRINITY_DN10738_c1_g1	0.07	0.06	0.04	0.01	0.08	0.05	0.06	0.05	0.22	0.1	0.18	0.12	0.08	0.17	0.11	0.12	0.13	0.16	XP_008803249.1(SPX domain-containing membrane protein OsI_17046-like [Phoenix dactylifera] )
TRINITY_DN10738_c1_g2	0	0.04	0.29	0.04	0.14	0.08	0.02	0.02	0	0.06	0	0	0.04	0	0	0.06	0	0	XP_010907655.1(SPX domain-containing membrane protein Os06g0129400 isoform X1 [Elaeis guineensis] )
TRINITY_DN107391_c0_g1	0	0	0	0	0	0	0	0.31	0	0	0	0	0	0	0	0	0	0	ABK96241.1(unknown [Populus trichocarpa x Populus deltoides])
TRINITY_DN10739_c0_g4	0.04	0.08	0.08	0.04	0.03	0.04	0.06	0.15	0.12	0.04	0.09	0.07	0.08	0.11	0.04	0.13	0.18	0.13
TRINITY_DN1073_c0_g1	0.65	0.13	0.17	0.02	0.21	0.35	0.1	0.1	0.2	0.3	0.31	0.12	0.12	0.28	0.14	0.27	0.17	0.12
TRINITY_DN107400_c0_g1	0.04	0.02	0.05	0	0	0.01	0.1	0.04	0.07	0.07	0.04	0.03	0.08	0.1	0.16	0.19	0.13	0.08	XP_020580067.1(uncharacterized protein LOC110024438 [Phalaenopsis equestris])
TRINITY_DN10740_c0_g1	0.07	0.03	0.04	0.04	0.15	0.1	0.09	0.15	0.19	0.05	0.03	0.05	0.01	0.02	0.1	0.04	0.09	0.11
TRINITY_DN10741_c0_g1	0.3	0.23	0.32	0.38	0.31	0.46	0.87	0.72	0.67	0.22	0.27	0.22	0.32	0.3	0.39	0.75	0.68	0.72	PKA50244.1(hypothetical protein AXF42_Ash017838 [Apostasia shenzhenica])
TRINITY_DN10741_c2_g1	0.24	0.34	0.32	0.45	0.21	0.2	0.16	0.12	0.13	0.12	0.25	0.15	0.03	0.04	0.06	0.08	0.09	0.09	XP_020267947.1(uncharacterized protein LOC109843420, partial [Asparagus officinalis])
TRINITY_DN10742_c0_g1	0.38	0.19	0.18	0	0.22	0	6.35	2.13	2.31	0	0.16	0	0	0.51	0.56	1.02	0.79	1.21	PQP93178.1(DDB1- and CUL4-associated factor 13-like isoform X1 [Prunus yedoensis var. nudiflora])
TRINITY_DN10743_c0_g1	0.4	0.41	0.38	0.89	0.27	0.4	0.68	1.47	0.93	0.31	0.19	0.11	0.42	0.61	0.28	0.57	0.92	0.41	XP_020274139.1(pre-mRNA-splicing factor ATP-dependent RNA helicase DEAH1 [Asparagus officinalis] )
TRINITY_DN107443_c0_g1	0	0	0	0	0	0.06	0.06	0.13	0	0	0.09	0	0.08	0.05	0	0.05	0	0.27	RVW16151.1(Retrovirus-related Pol polyprotein from transposon TNT 1-94 [Vitis vinifera])
TRINITY_DN107443_c0_g2	0.79	0.91	0.9	1.46	0.84	0.76	1.13	0.72	0.67	0.41	0.68	0.75	0.93	0.64	0.31	0.59	0.54	0.72	RVX15136.1(Retrovirus-related Pol polyprotein from transposon TNT 1-94 [Vitis vinifera])
TRINITY_DN10744_c0_g1	1.37	1.95	0.55	0.83	0.73	0.59	0.55	1.85	0.98	0.27	2.7	1.13	1.25	0	0.89	0.27	1.62	0.27
TRINITY_DN10744_c0_g2	0.08	0	0.08	0.07	0.1	0	0.17	0.2	0.24	0.05	0.03	0.06	0.17	0.08	0.06	0.15	0.15	0.18
TRINITY_DN10745_c0_g1	0.06	0.05	0.07	0.07	0.07	0.08	0.77	0.79	0.8	0.09	0.1	0.05	0.25	0.14	0.21	0.43	0.47	0.37
TRINITY_DN107463_c0_g2	0.26	0.34	0.35	0.2	0.32	0.28	0.2	0.14	0.14	0.18	0.24	0.36	0.12	0.28	0.26	0.63	0.14	0.14	AJG44462.1(ADP-glucose pyrophosphorylase large subunit [Lilium davidii var. unicolor])
TRINITY_DN107463_c1_g1	2.82	2.71	1.05	2	1.82	1.49	3.98	2.88	0.39	0.45	1.31	1.1	2.58	1.74	0.82	1.71	1.08	1.42
TRINITY_DN10746_c0_g1	0	0	0	0	0.07	0	0.6	0.58	0.23	0	0.1	0	0	0.05	0.12	0.06	0.45	0.18
TRINITY_DN10746_c0_g2	0.06	0.18	0.02	0.01	0.07	0.05	0.57	0.33	0.18	0.14	0.08	0.03	0.8	0.83	0.6	0.44	0.42	0.27
TRINITY_DN10746_c1_g1	0.06	0.03	0.06	0.08	0.08	0.15	0.1	0.1	0.11	0.04	0.04	0.05	0.06	0.06	0.05	0.12	0.13	0.08
TRINITY_DN10746_c2_g1	5.29	2.24	1.92	2.51	2.25	3.42	10.51	7.26	7.67	3.98	5.15	4.74	7.62	5.42	9.76	7.95	6.03	6.96
TRINITY_DN10747_c0_g1	1.33	1.36	0.99	1.29	1.6	2.7	0.61	0.65	0.96	1.14	1.21	1.52	0.49	0.68	0.98	0.58	0.99	1.14	RRT67377.1(hypothetical protein B296_00028085 [Ensete ventricosum])
TRINITY_DN10748_c0_g1	4.54	5.18	5.85	5.69	7.2	6.41	4.1	3.01	3.84	4.14	5.12	5.33	4.02	3.6	3.59	3.61	3.94	3.5	XP_008801526.1(transmembrane protein 230-like [Phoenix dactylifera])
TRINITY_DN10748_c0_g2	0.67	0.72	0.89	0.62	0.97	0.91	1.19	1.47	1.07	0.7	0.69	0.61	0.92	0.75	0.86	1.36	1.32	1.12	XP_020582106.1(transmembrane protein 230-like [Phalaenopsis equestris])
TRINITY_DN10748_c0_g3	0.04	0.02	0.07	0.09	0.06	0.05	0.58	0.79	0.72	0.05	0.05	0.05	0.23	0.21	0.23	0.4	0.53	0.43
TRINITY_DN107498_c0_g2	0	0	0	0	0	0	0	0.46	0.37	0	0	0	0	0.14	0.47	0	0.68	0
TRINITY_DN10749_c0_g1	0.03	0.03	0.05	0.01	0.01	0.03	0.18	0.18	0.18	0.06	0.07	0.05	0.09	0.11	0.12	0.14	0.14	0.08	XP_029119335.1(mitochondrial carrier protein CoAc1 [Elaeis guineensis])
TRINITY_DN10749_c0_g2	0.05	0.02	0.06	0.08	0.03	0.05	0.3	0.2	0.07	0.01	0.05	0.01	0.17	0.07	0.12	0.25	0.17	0.15	OAY83679.1(Omega-hydroxypalmitate O-feruloyl transferase [Ananas comosus])
TRINITY_DN10749_c0_g3	0.01	0.01	0	0	0.02	0	0.17	0.09	0.2	0.02	0.08	0.01	0.27	0.16	0.19	0.05	0.05	0.05
TRINITY_DN10749_c0_g4	0.05	0.13	0.05	0.05	0.06	0.04	0.22	0.16	0.21	0.03	0.09	0.07	0.08	0.07	0.09	0.17	0.28	0.19
TRINITY_DN1074_c0_g1	31.46	32.01	29.62	31.32	30.45	36.35	26.68	30.84	38.33	28.33	30.78	30.47	20.59	25.27	25.64	31.58	31.94	35.66	RWR78071.1(phospholipase A1-IIdelta [Cinnamomum micranthum f. kanehirae])
TRINITY_DN107512_c1_g1	0.19	0.45	0	1.15	0	0.24	8.78	2.37	5.41	0.43	1.66	0.23	1.31	0.4	2.39	3.98	3.65	3.8
TRINITY_DN107512_c3_g1	0	0	0.69	0	0	0	3.37	1.51	0.79	0	0	0	2.7	4.52	4.61	11.34	2.62	2.79
TRINITY_DN10751_c0_g1	12.56	6.18	3.19	8.84	10.69	5.12	15.62	15.41	15.2	9.47	10.8	8.02	4.97	11.93	10.8	10.33	15.3	11.11	XP_010928551.1(peroxidase 31 [Elaeis guineensis])
TRINITY_DN10751_c0_g2	0.03	0.16	0.17	0.08	0.45	0.06	0	0.02	0.03	0.02	0.03	0.05	0.02	0.02	0.02	0.01	0.07	0.02	XP_010909556.1(kinesin-like protein KIN-12C [Elaeis guineensis])
TRINITY_DN10751_c1_g1	0	0	0	0	0	0	0	0	0	0.23	0.39	0.49	0	0	0	0	0.28	0
TRINITY_DN10752_c0_g1	1.73	1.62	1.41	1.36	1.84	2.23	1.39	1.71	2.1	1.48	1.59	1.66	0.89	1.29	1.5	2.07	1.96	2.72	XP_020263117.1(LOW QUALITY PROTEIN: protein NRT1/ PTR FAMILY 5.10-like [Asparagus officinalis])
TRINITY_DN10752_c0_g2	2.91	2.39	1.55	2.11	2.43	2.92	1.75	2.09	2.77	2.22	1.96	2.75	1.16	1.34	2.38	3.07	3.14	3.49	XP_010911895.1(protein NRT1/ PTR FAMILY 5.10 [Elaeis guineensis])
[truncated: 53,046 more rows]
