# Supplementary material for: Small HSPs play an important role in crosstalk between HSF-HSP and ROS pathways in heat stress response through transcriptomic analysis in lilies (Lilium longiflorum)
Source: BMC Plant Biol. 2022 Apr 19;22:202. doi: 10.1186/s12870-022-03587-9 (PMC9017035; doi:10.1186/s12870-022-03587-9)
Supplement: Supplementary file 2 — Additional file 2. DEGs for GO and KEGG enrichment analysis. [file 12870_2022_3587_MOESM2_ESM.xlsx]

## Sheet: 3448 common unigenes in figure3
The informations of 3448 common unigenes in figure 3C
Gene_id	NR description	H0_5h1	H0_5h2	H0_5h3	H0h1	H0h2	H0h3	H12h1	H12h2	H12h3	H1h1	H1h2	H1h3	H3h1	H3h2	H3h3	H6h1	H6h2	H6h3	H0_5h	H0h	H12h	H1h	H3h	H6h	GO_id	GO_term	KO_id	KO_name	Pathway_id	Pathway_definition	COG_id	COG_Functional Categories	Swiss-Prot_hit-name	Swiss-Prot_description	Pfam_id	Domain	Domain description
TRINITY_DN100009_c0_g1	carbonic anhydrase 2 [Jatropha curcas]	1.32	1.35	1.15	1.9	0.79	2.18	0.05	0.14	0.12	0.29	0.62	0.54	0.08	0.08	0.06	0.4	0.18	0.11	1.27333	1.62333	0.103333	0.483333	0.073333	0.23	GO:0015976;GO:0010119;GO:0010037;GO:0005737;GO:0008270;GO:0004089	BP:carbon utilization;BP:regulation of stomatal movement;BP:response to carbon dioxide;CC:cytoplasm;MF:zinc ion binding;MF:carbonate dehydratase activity;	K01673	cynT, can	map00910	Nitrogen metabolism	COG0288	C:Energy production and conversion	sp|P27141|CAHC_TOBAC;	Carbonic anhydrase, chloroplastic OS=Nicotiana tabacum OX=4097 PE=2 SV=1;	------	------	------
TRINITY_DN10008_c0_g1	uncharacterized protein LOC103708112 [Phoenix dactylifera]	180.94	76.06	79.12	1.51	2.39	2.81	132.44	97.18	57.69	449.96	506.77	472.64	434.37	308.79	186.39	52.95	35.48	60.35	112.04	2.23667	95.77	476.457	309.85	49.5933	GO:0051087	MF:chaperone binding;	------	------	------	------	ENOG410YW7W	S:Function unknown	------	------	PF02179;PF00612	BAG;IQ	BAG domain;IQ calmodulin-binding motif
TRINITY_DN10021_c0_g1		0.72	0.35	0.12	0.14	0.16	0.9	22.49	18.35	15.62	6.41	4.12	5.07	38.19	46.36	44.98	39.58	42.02	50.47	0.396667	0.4	18.82	5.2	43.1767	44.0233	------	------	------	------	------	------	------	------	------	------	------	------	------
TRINITY_DN10060_c0_g2	transcription factor MYC2 [Lilium regale]	0.56	1.14	1.26	0.9	1.47	1.01	0.35	0.3	0.27	0.57	0.24	0.44	0.62	0.26	0.24	0.45	0.38	0.16	0.986667	1.12667	0.306667	0.416667	0.373333	0.33	GO:0046983	MF:protein dimerization activity;	K13422	MYC2	map04016;map04075	MAPK signaling pathway - plant;Plant hormone signal transduction	ENOG410YCJJ	K:Transcription	sp|O49687|MYC4_ARATH;	Transcription factor MYC4 OS=Arabidopsis thaliana OX=3702 GN=MYC4 PE=1 SV=1;	------	------	------
TRINITY_DN10069_c0_g4		0	0.01	0.01	0	0	0	0.32	0.14	0.21	0.04	0.05	0.03	0.11	0.1	0.13	0.3	0.13	0.08	0.006667	0	0.223333	0.04	0.113333	0.17	------	------	------	------	------	------	------	------	------	------	------	------	------
TRINITY_DN1007_c0_g1	hsp70-Hsp90 organizing protein [Brachypodium distachyon]	17.56	6.64	8.85	3.96	4.57	5.97	54.67	52.93	47.54	49.73	51.5	48.95	93.06	117.21	117.94	82.89	71.73	73.32	11.0167	4.83333	51.7133	50.06	109.403	75.98	GO:0008233;GO:0051879	MF:peptidase activity;MF:Hsp90 protein binding;	K09553	STIP1	------	------	ENOG410XTCJ	S:Function unknown	sp|F8RP11|HSOP_WHEAT;	Hsp70-Hsp90 organizing protein OS=Triticum aestivum OX=4565 GN=HOP PE=1 SV=1;	PF00515;PF17830;PF07719;PF13181;PF13414;PF13424;PF13428;PF14559;PF12895	TPR_1;STI1;TPR_2;TPR_8;TPR_11;TPR_12;TPR_14;TPR_19;ANAPC3	Tetratricopeptide repeat;STI1 domain;Tetratricopeptide repeat;Tetratricopeptide repeat;TPR repeat;Tetratricopeptide repeat;Tetratricopeptide repeat;Tetratricopeptide repeat;Anaphase-promoting complex, cyclosome, subunit 3
TRINITY_DN1007_c3_g1		0.83	0.37	0.46	0	0.03	0.01	0.58	0.29	0.33	1.17	1.58	1.15	0.9	0.79	0.65	0.22	0.25	0.37	0.553333	0.013333	0.4	1.3	0.78	0.28	------	------	------	------	------	------	------	------	------	------	------	------	------
TRINITY_DN10087_c0_g2	hypothetical protein Saspl_022816 [Salvia splendens]	16.28	15.63	11.67	14.83	19.01	14.65	103.62	127.28	173.3	35.55	23.12	30.17	59.59	56.33	87.35	106.41	116.96	101.39	14.5267	16.1633	134.733	29.6133	67.7567	108.253	GO:0005975;GO:0016021;GO:0052692	BP:carbohydrate metabolic process;CC:integral component of membrane;MF:raffinose alpha-galactosidase activity;	K07407	E3.2.1.22B, galA, rafA	map00600;map00603;map00561;map00052	Sphingolipid metabolism;Glycosphingolipid biosynthesis - globo and isoglobo series;Glycerolipid metabolism;Galactose metabolism	------	------	sp|Q9FT97|AGAL1_ARATH;	Alpha-galactosidase 1 OS=Arabidopsis thaliana OX=3702 GN=AGAL1 PE=2 SV=1;	PF16499	Melibiase_2	Alpha galactosidase A
TRINITY_DN10088_c0_g1		8.05	14.09	7.01	12.17	17.5	18.33	0.67	1.38	6.17	1.99	4.16	2.02	0.08	0.36	0.53	0.78	2.26	2.2	9.71667	16	2.74	2.72333	0.323333	1.74667	------	------	------	------	------	------	------	------	------	------	------	------	------
TRINITY_DN100899_c0_g2	copia LTR rider [Solanum lycopersicum]	0	0.02	0	0	0	0	2.53	0.83	1.23	0.02	0.05	0.02	0.07	0.29	0.16	0.79	0.3	0.5	0.006667	0	1.53	0.03	0.173333	0.53	GO:0015074;GO:0000943;GO:0008270;GO:0003676;GO:0004519	BP:DNA integration;CC:retrotransposon nucleocapsid;MF:zinc ion binding;MF:nucleic acid binding;MF:endonuclease activity;	------	------	------	------	ENOG410XS4D;COG2801	S:Function unknown;L:Replication, recombination and repair	------	------	------	------	------
TRINITY_DN100986_c0_g1		1.16	0	0	0	0.92	0	16.97	12.17	9.93	4.84	9.38	4.32	37.74	40.61	40.49	11.63	18.65	24.74	0.386667	0.306667	13.0233	6.18	39.6133	18.34	------	------	------	------	------	------	------	------	------	------	------	------	------
TRINITY_DN10098_c0_g1		0.22	0.03	0.03	0.02	0.01	0.01	0.29	0.14	0.08	0.34	0.62	0.38	0.55	0.46	0.37	0.18	0.18	0.18	0.093333	0.013333	0.17	0.446667	0.46	0.18	------	------	------	------	------	------	------	------	------	------	------	------	------
TRINITY_DN100_c0_g1		0.84	0.65	1.05	0.67	0.98	0.99	11.15	9.31	5.15	4.72	4.72	4.48	22.2	17.13	16.16	10.44	12.4	9.49	0.846667	0.88	8.53667	4.64	18.4967	10.7767	------	------	------	------	------	------	------	------	------	------	------	------	------
TRINITY_DN101126_c0_g1		0.1	0.11	0	0	0	0	11.22	5.29	1.58	1.71	1.65	1.54	10.76	9.35	9.25	4.24	3.16	5.17	0.07	0	6.03	1.63333	9.78667	4.19	------	------	------	------	------	------	------	------	------	------	------	------	------
TRINITY_DN101132_c0_g1	metallothionein-like protein type 2 [Zea mays]	0	0	0	0.68	0.95	0.04	0.02	0	0	0	0	0	0	0	0	0.05	0	0.11	0	0.556667	0.006667	0	0	0.053333	GO:0046872	MF:metal ion binding;	------	------	------	------	ENOG410Z616;ENOG410Z9YK	J:Translation, ribosomal structure and biogenesis;O:Posttranslational modification, protein turnover, chaperones	------	------	PF01439	Metallothio_2	Metallothionein
TRINITY_DN101176_c0_g4		0.15	0	0.03	0	0	0	0.32	0.2	0.32	0.15	0.3	0.23	0.17	0.13	0.26	0.18	0.4	0.11	0.06	0	0.28	0.226667	0.186667	0.23	------	------	------	------	------	------	------	------	------	------	------	------	------
TRINITY_DN1012_c0_g1	ataxia telangiectasia mutated family protein [Apostasia shenzhenica]	0.41	0.18	0.21	0.78	0.53	0.47	0.07	0.04	0.03	0.23	0.25	0.23	0.07	0.19	0.15	0.16	0.29	0.13	0.266667	0.593333	0.046667	0.236667	0.136667	0.193333	GO:0008299;GO:0016021;GO:0016757;GO:0016740;GO:0016887;GO:0003964;GO:0008234;GO:0005524	BP:isoprenoid biosynthetic process;CC:integral component of membrane;MF:transferase activity, transferring glycosyl groups;MF:transferase activity;MF:ATPase activity;MF:RNA-directed DNA polymerase activity;MF:cysteine-type peptidase activity;MF:ATP binding;	------	------	------	------	ENOG410YUPY;ENOG410ZMPU	S:Function unknown;	------	------	------	------	------
TRINITY_DN101476_c0_g1	hypothetical protein C4D60_Mb10t13550 [Musa balbisiana]	82.02	26.09	17.91	1.99	3.97	12.11	218.36	168.1	112.97	271.94	204.75	253.02	600.12	598.89	779.43	471.74	457.78	386.94	42.0067	6.02333	166.477	243.237	659.48	438.82	------	------	K13993	HSP20	map04141	Protein processing in endoplasmic reticulum	COG0071	O:Posttranslational modification, protein turnover, chaperones	sp|P09887|HS22C_SOYBN;	Small heat shock protein, chloroplastic;	PF00011	HSP20	Hsp20/alpha crystallin family
TRINITY_DN10147_c2_g2	hypothetical protein CK203_114225 [Vitis vinifera]	0	0	0	0	0	0	1.46	1.24	0.06	0.49	0.36	0.8	3.44	2.81	3.2	0.91	0.8	2.49	0	0	0.92	0.55	3.15	1.4	GO:0005634;GO:0003676	CC:nucleus;MF:nucleic acid binding;	------	------	------	------	------	------	------	------	------	------	------
TRINITY_DN10147_c5_g1		0	0	0	0	0	0	0.11	0.04	0.01	0.03	0.01	0.08	1.55	0.76	0.96	0.15	0.11	0.18	0	0	0.053333	0.04	1.09	0.146667	------	------	------	------	------	------	------	------	------	------	------	------	------
TRINITY_DN10155_c0_g1		0.12	0.24	0	0.24	0	0.17	5.03	3.37	0.72	2.4	3.53	3.22	15.1	13.85	12.77	2.48	2.71	7.53	0.12	0.136667	3.04	3.05	13.9067	4.24	------	------	------	------	------	------	------	------	------	------	------	------	------
TRINITY_DN10156_c0_g1		1.53	0.68	1.51	1.38	0.31	0.95	3.57	2.5	3.4	1.06	1.58	1.39	2.82	2.3	1.48	2.41	3.91	1.77	1.24	0.88	3.15667	1.34333	2.2	2.69667	------	------	------	------	------	------	------	------	------	------	------	------	------
TRINITY_DN101606_c0_g1	N-acetyl-D-glucosamine kinase-like [Phoenix dactylifera]	0.63	0.55	0.6	0.87	1.16	1.09	0.2	0.39	0.25	0.39	0.44	0.35	0.21	0.23	0.34	0.31	0.46	0.49	0.593333	1.04	0.28	0.393333	0.26	0.42	GO:0016301;GO:0004396	MF:kinase activity;MF:hexokinase activity;	------	------	------	------	------	------	------	------	------	------	------
TRINITY_DN101676_c0_g1	PRA1 family protein F3-like [Phoenix dactylifera]	10	7.92	7.63	8.08	9.12	8.01	25.8	25.64	23.45	15.83	16.24	15.25	18.03	18.86	19.84	22.73	21	20.62	8.51667	8.40333	24.9633	15.7733	18.91	21.45	GO:0016021	CC:integral component of membrane;	K20359	RABAC1, PRAF1	------	------	COG5130	U:Intracellular trafficking, secretion, and vesicular transport	sp|Q9LIC6|PR1F3_ARATH;	PRA1 family protein F3 OS=Arabidopsis thaliana OX=3702 GN=PRA1F3 PE=1 SV=1;	PF03208	PRA1	PRA1 family protein
TRINITY_DN1016_c2_g1		0.02	0.04	0.02	0	0	0.01	0.08	0.09	0.07	0.02	0.04	0.04	0.12	0.11	0.09	0.1	0.15	0.05	0.026667	0.003333	0.08	0.033333	0.106667	0.1	------	------	------	------	------	------	------	------	------	------	------	------	------
TRINITY_DN10178_c0_g1	PREDICTED: 18.2 kDa class I heat shock protein [Vitis vinifera]	40.41	6.96	7.18	0.84	4.11	3.37	638.16	519.74	344.2	342.55	312.48	329.09	1603.22	1412.5	1375.87	763.91	693.34	609.46	18.1833	2.77333	500.7	328.04	1463.86	688.903	GO:0051259;GO:0006457;GO:0042542;GO:0000302;GO:0009651;GO:0009408;GO:0051082;GO:0043621	BP:protein oligomerization;BP:protein folding;BP:response to hydrogen peroxide;BP:response to reactive oxygen species;BP:response to salt stress;BP:response to heat;MF:unfolded protein binding;MF:protein self-association;	K13993	HSP20	map04141	Protein processing in endoplasmic reticulum	COG0071	O:Posttranslational modification, protein turnover, chaperones	sp|P27396|HSP11_DAUCA;	17.8 kDa class I heat shock protein OS=Daucus carota OX=4039 PE=3 SV=1;	PF00011	HSP20	Hsp20/alpha crystallin family
TRINITY_DN10180_c0_g1		1.68	1.66	2.26	2.76	2.73	4.46	1.38	1.66	2.43	0.32	0.34	0.55	0.68	0.73	0.63	0.83	1.13	1.57	1.86667	3.31667	1.82333	0.403333	0.68	1.17667	------	------	------	------	------	------	------	------	------	------	------	------	------
TRINITY_DN10188_c1_g1	hypothetical protein HannXRQ_Chr15g0492251 [Helianthus annuus]	0.08	0.03	0.02	0.07	0.04	0.06	0.22	0.21	0.24	0.09	0.13	0.13	0.15	0.16	0.18	0.24	0.32	0.18	0.043333	0.056667	0.223333	0.116667	0.163333	0.246667	GO:0015074;GO:0000943;GO:0003964;GO:0008270;GO:0003676	BP:DNA integration;CC:retrotransposon nucleocapsid;MF:RNA-directed DNA polymerase activity;MF:zinc ion binding;MF:nucleic acid binding;	------	------	------	------	------	------	------	------	------	------	------
TRINITY_DN10194_c0_g1	hypothetical protein CK203_005052 [Vitis vinifera]	0.31	0.05	0.13	0.02	0.02	0.1	45.84	21.51	6.16	11.41	11.27	11.46	74.3	76.49	61.11	18.06	15.21	38.85	0.163333	0.046667	24.5033	11.38	70.6333	24.04	GO:0005634;GO:0004190;GO:0008270;GO:0003676	CC:nucleus;MF:aspartic-type endopeptidase activity;MF:zinc ion binding;MF:nucleic acid binding;	------	------	------	------	COG2801	L:Replication, recombination and repair	------	------	PF03732	Retrotrans_gag	Retrotransposon gag protein
TRINITY_DN10194_c2_g1	hypothetical protein CRG98_006835 [Punica granatum]	0.14	0.18	0.27	0.19	0	0.09	8.42	3.72	2.59	3.4	3.16	3.24	9.75	10.82	12.2	3.52	3.81	6.11	0.196667	0.093333	4.91	3.26667	10.9233	4.48	GO:0015074;GO:0005634;GO:0004190;GO:0003676	BP:DNA integration;CC:nucleus;MF:aspartic-type endopeptidase activity;MF:nucleic acid binding;	------	------	------	------	COG2801;ENOG410ZDTR	L:Replication, recombination and repair;S:Function unknown	------	------	------	------	------
TRINITY_DN10194_c2_g2		0.55	0.07	0	0	0	0	13.81	5.47	1.57	3.92	4.37	5.44	14.87	15.46	10.03	4.16	1.49	3.48	0.206667	0	6.95	4.57667	13.4533	3.04333	------	------	------	------	------	------	------	------	------	------	------	------	------
TRINITY_DN101982_c0_g1		413.46	139.01	119.27	16.28	26.96	54.93	1427.89	1130.85	751.68	1313.36	1186.62	1258.19	2838.56	3119.2	3208.5	2592.8	2140.6	2121.06	223.913	32.7233	1103.47	1252.72	3055.42	2284.82	------	------	------	------	------	------	------	------	------	------	------	------	------
TRINITY_DN10201_c0_g1		0.04	0.02	0.03	0.01	0.02	0.01	0.22	0.21	0.21	0.05	0.14	0.18	0.71	0.64	0.42	0.38	0.54	0.34	0.03	0.013333	0.213333	0.123333	0.59	0.42	------	------	------	------	------	------	------	------	------	------	------	------	------
TRINITY_DN102021_c0_g1	PREDICTED: uncharacterized protein LOC104608153 [Nelumbo nucifera]	0	0	0	0	0	0	0.07	0.14	0.06	0.11	0.05	0.07	0.33	0.21	0.24	0.34	0.37	0.73	0	0	0.09	0.076667	0.26	0.48	------	------	------	------	------	------	------	------	------	------	PF13966	zf-RVT	zinc-binding in reverse transcriptase
TRINITY_DN102110_c0_g1	hypothetical protein DVH24_023724 [Malus domestica]	78.74	28.11	37.03	5.19	3.49	11.13	39.92	45.4	26.95	219.21	249.67	213.58	434.4	393.35	305.39	35.63	39.95	46.87	47.96	6.60333	37.4233	227.487	377.713	40.8167	GO:0019538;GO:0005524	BP:protein metabolic process;MF:ATP binding;	K03695	clpB	------	------	COG0542	O:Posttranslational modification, protein turnover, chaperones	sp|P42730|CLPB1_ARATH;	Chaperone protein ClpB1 OS=Arabidopsis thaliana OX=3702 GN=CLPB1 PE=1 SV=2;	------	------	------
TRINITY_DN10212_c0_g2	peptidyl-prolyl cis-trans isomerase CYP40 [Ananas comosus]	0.68	0.38	0.69	0.49	0.78	0.67	1.16	1.83	2.69	1.62	1.65	2.01	1.57	1.92	2.54	1.24	2.17	1.84	0.583333	0.646667	1.89333	1.76	2.01	1.75	GO:0042026;GO:0006457;GO:0016018;GO:0051082;GO:0003755	BP:protein refolding;BP:protein folding;MF:cyclosporin A binding;MF:unfolded protein binding;MF:peptidyl-prolyl cis-trans isomerase activity;	K05864	PPID, CYPD	------	------	COG0652	O:Posttranslational modification, protein turnover, chaperones	sp|Q9C566|CYP40_ARATH;	Peptidyl-prolyl cis-trans isomerase CYP40 OS=Arabidopsis thaliana OX=3702 GN=CYP40 PE=2 SV=1;	PF00160;PF00515;PF07719;PF13181;PF13414;PF13428	Pro_isomerase;TPR_1;TPR_2;TPR_8;TPR_11;TPR_14	Cyclophilin type peptidyl-prolyl cis-trans isomerase/CLD;Tetratricopeptide repeat;Tetratricopeptide repeat;Tetratricopeptide repeat;TPR repeat;Tetratricopeptide repeat
TRINITY_DN10215_c0_g1		2.11	0.31	0.23	3.14	0.42	0.45	250.32	143.81	46.07	50.42	44.36	50.52	318.49	303.16	278.28	94.24	91.64	170.71	0.883333	1.33667	146.733	48.4333	299.977	118.863	------	------	------	------	------	------	------	------	------	------	------	------	------
TRINITY_DN10215_c0_g2		0	0	0	0	0	0	2.77	1.82	0.51	1.93	0.8	0.27	3.07	4.35	6.67	2.22	1.72	2.5	0	0	1.7	1	4.69667	2.14667	------	------	------	------	------	------	------	------	------	------	------	------	------
TRINITY_DN10215_c2_g1		0	0	0	0	0	0.04	9.22	2.77	1.82	4.17	2.16	2.03	14.55	14.15	15.53	6.51	3.09	4.95	0	0.013333	4.60333	2.78667	14.7433	4.85	------	------	------	------	------	------	------	------	------	------	------	------	------
TRINITY_DN10215_c2_g3		0.13	0	0	0	0	0	4.88	2.78	0.89	3.73	3.29	6.05	15.22	16.34	17.7	2.53	2.89	7.23	0.043333	0	2.85	4.35667	16.42	4.21667	------	------	------	------	------	------	------	------	------	------	------	------	------
TRINITY_DN102206_c0_g1		0.61	0	0.26	0	0	0.29	152.29	68.63	19.85	16.91	13.65	16.38	118.8	112.34	112.45	55.83	51.04	94.77	0.29	0.096667	80.2567	15.6467	114.53	67.2133	------	------	------	------	------	------	------	------	------	------	------	------	------
TRINITY_DN10231_c1_g1	PREDICTED: endoplasmin homolog [Musa acuminata subsp. malaccensis]	40.11	23.92	29.8	22.92	27.46	70.29	186.68	194.32	153.44	95.53	84.89	99.34	173.56	201.18	274.59	232.13	231.31	207.66	31.2767	40.2233	178.147	93.2533	216.443	223.7	GO:0006457;GO:0051082;GO:0005524	BP:protein folding;MF:unfolded protein binding;MF:ATP binding;	K09487	HSP90B, TRA1	map04626;map04141	Plant-pathogen interaction;Protein processing in endoplasmic reticulum	COG0326	O:Posttranslational modification, protein turnover, chaperones	sp|P36183|ENPL_HORVU;	Endoplasmin homolog OS=Hordeum vulgare OX=4513 PE=2 SV=1;	PF02518;PF13589	HATPase_c;HATPase_c_3	Histidine kinase-, DNA gyrase B-, and HSP90-like ATPase;Histidine kinase-, DNA gyrase B-, and HSP90-like ATPase
TRINITY_DN10235_c0_g1		0.92	1.2	1.12	0.39	1.89	0.65	4.42	2.34	2.68	1.78	2.27	1.59	4.14	4.11	4.25	3.84	3.37	2.07	1.08	0.976667	3.14667	1.88	4.16667	3.09333	------	------	------	------	------	------	------	------	------	------	------	------	------
TRINITY_DN10241_c0_g1	pentatricopeptide repeat-containing protein At5g66500, mitochondrial [Citrus clementina]	1.59	0.32	0.67	0.64	1.33	1.14	52.23	49.51	23.57	6.13	4.15	5.76	31.81	29.14	31.79	48.77	58.57	42.53	0.86	1.03667	41.77	5.34667	30.9133	49.9567	------	------	------	------	------	------	------	------	------	------	------	------	------
TRINITY_DN10243_c0_g1		1.25	0.48	0.23	0.04	0.25	0.16	186.13	88.91	33.15	21.14	19	17.6	148.29	160.8	152.47	84.22	75.56	98.26	0.653333	0.15	102.73	19.2467	153.853	86.0133	------	------	------	------	------	------	------	------	------	------	------	------	------
TRINITY_DN10243_c0_g2		0	0	0	0	0	0	8.69	4.25	4.36	1.54	1.08	1.61	11.77	7.75	8.55	7.64	4.3	5.74	0	0	5.76667	1.41	9.35667	5.89333	------	------	------	------	------	------	------	------	------	------	------	------	------
TRINITY_DN102442_c1_g1		0	0	0	0	0	0	13.71	6.57	4.63	1.74	2.12	2.11	12.98	12.5	15.86	8.27	7.05	9.88	0	0	8.30333	1.99	13.78	8.4	------	------	------	------	------	------	------	------	------	------	------	------	------
TRINITY_DN10248_c0_g1		0.02	0.01	0.01	0	0.04	0.09	1.29	1.49	0.73	0.22	0.13	0.21	2.09	1.18	1.31	0.92	1.21	1.19	0.013333	0.043333	1.17	0.186667	1.52667	1.10667	------	------	------	------	------	------	------	------	------	------	------	------	------
TRINITY_DN102500_c0_g1	uncharacterized protein LOC110104653 [Dendrobium catenatum]	4.75	7.43	8.71	6.45	6.72	4.07	27	24.63	14.52	12.67	13.87	12.4	33.85	33.01	28.22	37.75	25.59	23.49	6.96333	5.74667	22.05	12.98	31.6933	28.9433	GO:0006644;GO:0050482;GO:0004623	BP:phospholipid metabolic process;BP:arachidonic acid secretion;MF:phospholipase A2 activity;	------	------	------	------	ENOG41120TK	S:Function unknown	------	------	------	------	------
TRINITY_DN1025_c0_g1	DELLA protein RGL1-like [Phoenix dactylifera]	0.59	0.49	0.57	0.58	0.45	1.11	2.73	2.65	3.15	0.6	0.55	0.82	3.88	5.17	7.49	5.63	7.06	5.46	0.55	0.713333	2.84333	0.656667	5.51333	6.05	------	------	------	------	------	------	------	------	------	------	------	------	------
TRINITY_DN102653_c0_g2		0	0	0	0	0	0	22.73	8.05	2.57	1.4	0.73	1.32	7.92	10.93	10.12	6.58	5.31	8.71	0	0	11.1167	1.15	9.65667	6.86667	------	------	------	------	------	------	------	------	------	------	------	------	------
TRINITY_DN10270_c6_g1		0.14	0.16	0.2	0.53	0.18	0.19	0.07	0.06	0.04	0.1	0.12	0.1	0.05	0.12	0.08	0.07	0.08	0.03	0.166667	0.3	0.056667	0.106667	0.083333	0.06	------	------	------	------	------	------	------	------	------	------	------	------	------
TRINITY_DN10276_c0_g1		0	0.2	0	0	0	0	47.25	20.95	9.24	6.14	5.8	5.97	48.84	42.53	34.02	16.56	14.9	30.84	0.066667	0	25.8133	5.97	41.7967	20.7667	------	------	------	------	------	------	------	------	------	------	------	------	------
TRINITY_DN10278_c0_g1	serine/threonine-protein kinase STY8-like isoform X1 [Asparagus officinalis]	0.02	0.02	0.03	0	0	0	0.15	0.12	0.13	0.04	0.03	0.05	0.05	0.07	0.06	0.12	0.06	0.07	0.023333	0	0.133333	0.04	0.06	0.083333	GO:0016021;GO:0005524;GO:0004672	CC:integral component of membrane;MF:ATP binding;MF:protein kinase activity;	------	------	------	------	COG0515;COG0666	S:Function unknown;	------	------	PF07714	Pkinase_Tyr	Protein tyrosine kinase
TRINITY_DN10279_c0_g1		1.5	1.07	1.29	1.74	1.79	3.44	0.48	0.51	0.84	0.77	0.59	0.87	0.33	0.49	0.62	0.51	0.9	0.94	1.28667	2.32333	0.61	0.743333	0.48	0.783333	------	------	------	------	------	------	------	------	------	------	------	------	------
TRINITY_DN102980_c0_g1	Heat shock facto	7.11	3.15	0.51	1.99	0.7	0.56	10.53	14.71	9.5	24.32	27.19	17.03	35.54	33.03	25.42	23.95	10.49	12.34	3.59	1.08333	11.58	22.8467	31.33	15.5933	GO:0061408;GO:0034605;GO:0005634;GO:0043565;GO:0003700;GO:0000978	BP:positive regulation of transcription from RNA polymerase II promoter in response to heat stress;BP:cellular response to heat;CC:nucleus;MF:sequence-specific DNA binding;MF:transcription factor activity, sequence-specific DNA binding;MF:RNA polymerase II core promoter proximal region sequence-specific DNA binding;	K09419	HSFF	------	------	COG5169	G:Carbohydrate transport and metabolism	sp|Q652B0|HFB2C_ORYSJ;	Heat stress transcription factor B-2c OS=Oryza sativa subsp. japonica OX=39947 GN=HSFB2C PE=2 SV=1;	------	------	------
TRINITY_DN103025_c0_g1	uncharacterized protein LOC110606236 [Manihot esculenta]	0.2	0	0.07	0	0	0	3.51	2.08	1.28	0.31	0.27	0.26	2.07	2.84	3.96	1.82	1.05	1.43	0.09	0	2.29	0.28	2.95667	1.43333	GO:0005634;GO:0003964;GO:0008270;GO:0003676	CC:nucleus;MF:RNA-directed DNA polymerase activity;MF:zinc ion binding;MF:nucleic acid binding;	------	------	------	------	COG2801	L:Replication, recombination and repair	sp|P92523|M860_ARATH;	Uncharacterized mitochondrial protein AtMg00860 OS=Arabidopsis thaliana OX=3702 GN=AtMg00860 PE=4 SV=1;	PF17919	RT_RNaseH_2	RNase H-like domain found in reverse transcriptase
TRINITY_DN10314_c2_g1		0.07	0.06	0.04	0.01	0.02	0.04	0.21	0.19	0.12	0.12	0.21	0.09	0.16	0.09	0.05	0.19	0.15	0.06	0.056667	0.023333	0.173333	0.14	0.1	0.133333	------	------	------	------	------	------	------	------	------	------	------	------	------
TRINITY_DN103235_c0_g1	PREDICTED: 15.7 kDa heat shock protein, peroxisomal [Ipomoea nil]	6.16	3.24	2.49	0	0.58	0.12	3.84	3.25	2.31	14.73	24.11	16.5	5.94	3.38	4.24	2.85	1.29	2.21	3.96333	0.233333	3.13333	18.4467	4.52	2.11667	GO:0051259;GO:0006457;GO:0042542;GO:0000302;GO:0009651;GO:0009408;GO:0005782;GO:0051082;GO:0043621	BP:protein oligomerization;BP:protein folding;BP:response to hydrogen peroxide;BP:response to reactive oxygen species;BP:response to salt stress;BP:response to heat;CC:peroxisomal matrix;MF:unfolded protein binding;MF:protein self-association;	K13993	HSP20	map04141	Protein processing in endoplasmic reticulum	------	------	------	------	------	------	------
TRINITY_DN103253_c0_g1	HSP70 [Agave sisalana]	39.87	27.56	34.19	30.48	28.35	25.7	72.86	68.15	50.8	130.42	115.9	118.69	230.63	241.8	262.19	80.72	60.04	76.4	33.8733	28.1767	63.9367	121.67	244.873	72.3867	GO:0005829;GO:0005634;GO:0005524	CC:cytosol;CC:nucleus;MF:ATP binding;	K09489	HSPA4	------	------	COG0443	O:Posttranslational modification, protein turnover, chaperones	sp|Q9S7C0|HSP7O_ARATH;	Heat shock 70 kDa protein 14 OS=Arabidopsis thaliana OX=3702 GN=HSP70-14 PE=1 SV=1;	PF00012	HSP70	Hsp70 protein
TRINITY_DN1034_c0_g1	heat shock transcription factor A2 [Lilium longiflorum]	42.7	12.23	10.51	0.1	0.12	0.08	9.1	6.36	1.13	126.91	139.39	130.87	157.71	112.03	66.35	8.47	12.57	23.16	21.8133	0.1	5.53	132.39	112.03	14.7333	GO:0005634;GO:0003700;GO:0043565	CC:nucleus;MF:transcription factor activity, sequence-specific DNA binding;MF:sequence-specific DNA binding;	K09419	HSFF	------	------	COG5169	K:Transcription	sp|Q6VBB2|HFA2B_ORYSJ;	Heat stress transcription factor A-2b OS=Oryza sativa subsp. japonica OX=39947 GN=HSFA2B PE=2 SV=1;	------	------	------
TRINITY_DN10355_c2_g1	uncharacterized protein LOC109704005 [Ananas comosus]	0	0	0	0	0	0	0.93	0.26	0.17	0.08	0.13	0.04	1.03	0.78	1.01	0.38	0.37	0.95	0	0	0.453333	0.083333	0.94	0.566667	GO:0015074;GO:0005634;GO:0004190;GO:0003676	BP:DNA integration;CC:nucleus;MF:aspartic-type endopeptidase activity;MF:nucleic acid binding;	------	------	------	------	ENOG410ZDTR	S:Function unknown	------	------	------	------	------
TRINITY_DN10362_c0_g1	GRAM domain-containing protein / ABA-responsive [Zostera marina]	2.49	2.21	3.42	3.55	2.47	4.36	2.91	1.04	1.48	1.28	0.52	0.78	0.25	0.58	0.55	0.35	1.2	0.98	2.70667	3.46	1.81	0.86	0.46	0.843333	------	------	------	------	------	------	ENOG410YH6H	S:Function unknown	sp|Q9FTA0|GEML4_ARATH;	GEM-like protein 4 OS=Arabidopsis thaliana OX=3702 GN=At5g08350 PE=2 SV=1;	PF02893	GRAM	GRAM domain
TRINITY_DN103668_c0_g1	PREDICTED: heat shock protein 83-like [Erythranthe guttata]	95.67	36.05	31.13	3.83	4.97	9.26	196.51	206.98	147.43	334.4	297.05	309.86	659.35	722.09	719.85	139.19	153.5	147.93	54.2833	6.02	183.64	313.77	700.43	146.873	GO:0006457;GO:0009816;GO:0061077;GO:0005737;GO:0051082;GO:0005524	BP:protein folding;BP:defense response to bacterium, incompatible interaction;BP:chaperone-mediated protein folding;CC:cytoplasm;MF:unfolded protein binding;MF:ATP binding;	K04079	HSP90A, htpG	map04626;map04141	Plant-pathogen interaction;Protein processing in endoplasmic reticulum	COG0326	O:Posttranslational modification, protein turnover, chaperones	sp|P27323|HS901_ARATH;	Heat shock protein 90-1 OS=Arabidopsis thaliana OX=3702 GN=HSP90-1 PE=1 SV=3;	PF00183	HSP90	Hsp90 protein
TRINITY_DN10385_c0_g1		0.01	0	0	0	0	0	9.77	4.41	0.99	2.7	2.23	2.93	23.12	13.05	10.03	4.28	2.31	4.97	0.003333	0	5.05667	2.62	15.4	3.85333	------	------	------	------	------	------	------	------	------	------	PF13456	RVT_3	Reverse transcriptase-like
TRINITY_DN10395_c0_g1	putative polyprotein [Oryza sativa Japonica Group]	2.16	1.42	1.85	1.47	1.79	0.98	7.85	7.67	9.08	2.58	6.32	4.31	7.6	5	3.66	6.3	6.98	5.45	1.81	1.41333	8.2	4.40333	5.42	6.24333	GO:0015074;GO:0000943;GO:0003676;GO:0008270;GO:0016887;GO:0005524	BP:DNA integration;CC:retrotransposon nucleocapsid;MF:nucleic acid binding;MF:zinc ion binding;MF:ATPase activity;MF:ATP binding;	K03517;K03002	nadA;RPA2, POLR1B	map00240;map03020;map00230;map00760	Pyrimidine metabolism;RNA polymerase;Purine metabolism;Nicotinate and nicotinamide metabolism	COG0525	J:Translation, ribosomal structure and biogenesis	sp|Q94HW2|POLR1_ARATH;	Retrovirus-related Pol polyprotein from transposon RE1 OS=Arabidopsis thaliana OX=3702 GN=RE1 PE=2 SV=1;	PF00665	rve	Integrase core domain
TRINITY_DN10408_c0_g1		3.01	4.54	6.03	5.84	12.11	6.85	0.91	1.71	2.15	1.44	0.65	0.81	0.39	0.58	1.03	1.37	1.42	1.62	4.52667	8.26667	1.59	0.966667	0.666667	1.47	------	------	------	------	------	------	------	------	------	------	------	------	------
TRINITY_DN10408_c0_g3	uncharacterized protein LOC114579788 [Dendrobium catenatum]	5.93	5.87	5.86	9.57	9.86	10.44	0.94	0.91	2.38	3.59	2.43	2.9	0.85	1.58	1.6	1.45	2.29	2.12	5.88667	9.95667	1.41	2.97333	1.34333	1.95333	------	------	------	------	------	------	------	------	------	------	PF12609	DUF3774	Wound-induced protein
TRINITY_DN10411_c0_g2	Retrovirus-related Pol polyprotein from transposon TNT 1-94 [Cajanus cajan]	0	0	0	0	0	0	3.53	4.65	2.28	0.45	0.2	0.31	2.08	2.29	4.01	3.29	3.07	2.12	0	0	3.48667	0.32	2.79333	2.82667	GO:0015074;GO:0000943;GO:0016301;GO:0003887;GO:0008270;GO:0003676;GO:0003964	BP:DNA integration;CC:retrotransposon nucleocapsid;MF:kinase activity;MF:DNA-directed DNA polymerase activity;MF:zinc ion binding;MF:nucleic acid binding;MF:RNA-directed DNA polymerase activity;	------	------	------	------	ENOG410ZXEB;COG2801;ENOG410XS4D	S:Function unknown;L:Replication, recombination and repair;S:Function unknown	sp|P10978|POLX_TOBAC;	Retrovirus-related Pol polyprotein from transposon TNT 1-94 OS=Nicotiana tabacum OX=4097 PE=2 SV=1;	PF00665;PF13683	rve;rve_3	Integrase core domain;Integrase core domain
TRINITY_DN10415_c0_g1		1.84	0	0	0	0	0.54	107.77	62.34	12.72	16.45	18.73	15.44	95.44	111.98	89.29	30.51	35.41	80.99	0.613333	0.18	60.9433	16.8733	98.9033	48.97	------	------	------	------	------	------	------	------	------	------	------	------	------
TRINITY_DN104235_c0_g1	uncharacterized protein LOC109821871 [Asparagus officinalis]	0.02	0	0	0	0	0	0.48	0.31	0.24	0.03	0.05	0.02	0.18	0.07	0.07	0.39	0.23	0.07	0.006667	0	0.343333	0.033333	0.106667	0.23	GO:0015074;GO:0000943;GO:0016787;GO:0003887;GO:0008270;GO:0003676	BP:DNA integration;CC:retrotransposon nucleocapsid;MF:hydrolase activity;MF:DNA-directed DNA polymerase activity;MF:zinc ion binding;MF:nucleic acid binding;	------	------	------	------	------	------	------	------	------	------	------
TRINITY_DN10435_c0_g1	uncharacterized protein LOC109719402 [Ananas comosus]	0	0	0.06	0.02	0	0	3.59	2.4	0.97	0.32	0.27	0.25	1.8	2.29	3.73	1.38	1.75	1.72	0.02	0.006667	2.32	0.28	2.60667	1.61667	GO:0015074;GO:0005634;GO:0004190;GO:0003676	BP:DNA integration;CC:nucleus;MF:aspartic-type endopeptidase activity;MF:nucleic acid binding;	------	------	------	------	COG2801	L:Replication, recombination and repair	sp|Q7LHG5|YI31B_YEAST;	Transposon Ty3-I Gag-Pol polyprotein OS=Saccharomyces cerevisiae;	------	------	------
TRINITY_DN10438_c1_g1	heat stress transcription factor A-2b-like [Phoenix dactylifera]	38.55	25.57	26.88	29.86	26.73	29.23	80.83	66.32	106.45	50.47	57.28	58.46	110.94	89.37	126.98	99.39	114.86	104.04	30.3333	28.6067	84.5333	55.4033	109.097	106.097	GO:0061408;GO:0034605;GO:0005737;GO:0005634;GO:0043565;GO:0003700;GO:0000978;GO:0042802	BP:positive regulation of transcription from RNA polymerase II promoter in response to heat stress;BP:cellular response to heat;CC:cytoplasm;CC:nucleus;MF:sequence-specific DNA binding;MF:transcription factor activity, sequence-specific DNA binding;MF:RNA polymerase II core promoter proximal region sequence-specific DNA binding;MF:identical protein binding;	K09419;K08967	HSFF;mtnD, mtnZ, ADI1	map00270	Cysteine and methionine metabolism	COG5169	K:Transcription	sp|Q338B0|HFA2C_ORYSJ;	Heat stress transcription factor A-2c OS=Oryza sativa subsp. japonica OX=39947 GN=HSFA2C PE=1 SV=2;	PF00447	HSF_DNA-bind	HSF-type DNA-binding
TRINITY_DN104548_c0_g1	hypothetical protein GW17_00040107 [Ensete ventricosum]	22.01	4.55	7.73	0.69	0.68	2.92	87.94	83.73	72.99	71.51	75.95	72.13	153.91	189.85	227.3	211.43	155.04	182.32	11.43	1.43	81.5533	73.1967	190.353	182.93	GO:0009408;GO:0009644;GO:0042542	BP:response to heat;BP:response to high light intensity;BP:response to hydrogen peroxide;	K13993	HSP20	map04141	Protein processing in endoplasmic reticulum	COG0071	S:Function unknown	sp|P46516|HSP21_HELAN;	17.9 kDa class II heat shock protein OS=Helianthus annuus OX=4232 GN=HSP17.9 PE=2 SV=1;	PF00011	HSP20	Hsp20/alpha crystallin family
TRINITY_DN104679_c0_g1	putative RNA-directed DNA polymeras	0.17	0.28	0.31	0.64	0.31	0.28	0.18	0.18	0.15	0.12	0.18	0.1	0.12	0.12	0.08	0.13	0.12	0.07	0.253333	0.41	0.17	0.133333	0.106667	0.106667	GO:0003964;GO:0016787;GO:0008168	MF:RNA-directed DNA polymerase activity;MF:hydrolase activity;MF:methyltransferase activity;	------	------	------	------	ENOG410YUPY	S:Function unknown	------	------	PF00078	RVT_1	Reverse transcriptase
TRINITY_DN10467_c0_g2	cytochrome P450 71A1-like [Phoenix dactylifera]	1.87	3.25	4.79	4.69	10.66	3.67	2.16	4.04	0.61	0.9	1.06	0.73	1.04	0.45	0.52	3.68	1.03	1.29	3.30333	6.34	2.27	0.896667	0.67	2	GO:0016021;GO:0005506;GO:0016705;GO:0004497;GO:0020037	CC:integral component of membrane;MF:iron ion binding;MF:oxidoreductase activity, acting on paired donors, with incorporation or reduction of molecular oxygen;MF:monooxygenase activity;MF:heme binding;	K07408	CYP1A1	map00380	Tryptophan metabolism	COG2124	Q:Secondary metabolites biosynthesis, transport and catabolism	sp|P37117|C71A4_SOLME;	Cytochrome P450 71A4 OS=Solanum melongena OX=4111 GN=CYP71A4 PE=2 SV=1;	PF00067	p450	Cytochrome P450
TRINITY_DN104699_c0_g1	growth-regulating factor 1 [Elaeis guineensis]	0.08	0.11	0.26	0.4	0.34	0.93	0	0.06	0.12	0.13	0.1	0.08	0.03	0.05	0.05	0.07	0.08	0.06	0.15	0.556667	0.06	0.103333	0.043333	0.07	GO:0032502;GO:0030912;GO:0006355;GO:0006351;GO:0009739;GO:0005634;GO:0005524	BP:developmental process;BP:response to deep water;BP:regulation of transcription, DNA-templated;BP:transcription, DNA-templated;BP:response to gibberellin;CC:nucleus;MF:ATP binding;	------	------	------	------	ENOG410YGVC	K:Transcription	sp|Q6AWY8|GRF1_ORYSJ;	Growth-regulating factor 1 OS=Oryza sativa subsp. japonica OX=39947 GN=GRF1 PE=3 SV=1;	PF08879;PF08880	WRC;QLQ	WRC;QLQ
TRINITY_DN10469_c2_g1		0.13	0.09	0.05	0.03	0.02	0.04	0.24	0.24	0.29	0.16	0.25	0.18	0.23	0.13	0.2	0.2	0.36	0.24	0.09	0.03	0.256667	0.196667	0.186667	0.266667	------	------	------	------	------	------	------	------	------	------	------	------	------
TRINITY_DN10471_c0_g1		0.08	0.04	0.06	0.05	0.03	0.05	0.19	0.2	0.3	0.17	0.13	0.24	0.44	0.41	0.43	0.77	0.54	0.43	0.06	0.043333	0.23	0.18	0.426667	0.58	------	------	------	------	------	------	------	------	------	------	------	------	------
TRINITY_DN104721_c0_g1		0.14	0.17	0.16	0.31	0.26	0.27	0.05	0.02	0.02	0.06	0.04	0.1	0.03	0.01	0.02	0	0.04	0.03	0.156667	0.28	0.03	0.066667	0.02	0.023333	------	------	------	------	------	------	------	------	------	------	------	------	------
TRINITY_DN104754_c0_g2		0.65	0.01	0.01	0.12	0.09	0.02	1.08	0.98	1.82	0.62	0.47	0.27	0.43	1.37	2.33	0.98	1.29	1.76	0.223333	0.076667	1.29333	0.453333	1.37667	1.34333	------	------	------	------	------	------	------	------	------	------	------	------	------
TRINITY_DN10481_c0_g1		1.37	0.24	0.14	0.15	0.24	0.35	249.07	129.83	47.38	26.11	21.34	20.61	194.36	220.06	184.7	103.8	102.31	166.45	0.583333	0.246667	142.093	22.6867	199.707	124.187	------	------	------	------	------	------	------	------	------	------	------	------	------
TRINITY_DN10482_c0_g1	probable carbohydrate esterase At4g34215 [Elaeis guineensis]	0.16	0	0	0	0	0	5.98	2.67	1	0.96	1.01	1.17	3.85	2.79	3.28	2.09	2.05	1.71	0.053333	0	3.21667	1.04667	3.30667	1.95	GO:0016021	CC:integral component of membrane;	------	------	------	------	ENOG4111I8E;ENOG41105JJ	S:Function unknown;	sp|Q8L9J9|CAES_ARATH;	Probable carbohydrate esterase At4g34215 OS=Arabidopsis thaliana OX=3702 GN=At4g34215 PE=1 SV=2;	PF03629	SASA	Carbohydrate esterase, sialic acid-specific acetylesterase
TRINITY_DN10485_c1_g1	Endonuclease [Actinidia chinensis var. chinensis]	0.01	0	0	0	0	0	0.4	0.33	0.28	0.09	0.1	0.05	0.14	0.14	0.18	0.18	0.11	0.22	0.003333	0	0.336667	0.08	0.153333	0.17	GO:0015074;GO:0000943;GO:0004519;GO:0008270;GO:0003676	BP:DNA integration;CC:retrotransposon nucleocapsid;MF:endonuclease activity;MF:zinc ion binding;MF:nucleic acid binding;	K03006;K01191	RPB1, POLR2A;MAN2C1	map00240;map00511;map00230;map03020	Pyrimidine metabolism;Other glycan degradation;Purine metabolism;RNA polymerase	ENOG410XS4D;COG2801;ENOG410Y4C5;ENOG410ZPTD	S:Function unknown;L:Replication, recombination and repair;S:Function unknown;S:Function unknown	sp|P10978|POLX_TOBAC;	Retrovirus-related Pol polyprotein from transposon TNT 1-94 OS=Nicotiana tabacum OX=4097 PE=2 SV=1;	------	------	------
TRINITY_DN10494_c0_g1		0.02	0	0	0	0	0	0.26	0.21	0.19	0.99	0.51	0.61	1.98	2.68	2.15	1.07	0.32	0.32	0.006667	0	0.22	0.703333	2.27	0.57	------	------	------	------	------	------	------	------	------	------	------	------	------
TRINITY_DN10520_c0_g1	uncharacterized protein LOC103697973 [Phoenix dactylifera]	2.71	5.34	3.86	4	6.18	7.23	0.69	0.67	0.68	2.28	2.09	2.37	1.68	1.19	1.41	0.66	1.1	0.99	3.97	5.80333	0.68	2.24667	1.42667	0.916667	------	------	------	------	------	------	ENOG410YQPQ	S:Function unknown	------	------	PF00564	PB1	PB1 domain
TRINITY_DN10540_c0_g1	trichohyalin isoform X1 [Phoenix dactylifera]	1.21	1.32	1.28	1.61	1.71	2.38	0.4	0.81	0.93	0.71	0.72	0.68	0.37	0.52	0.53	0.52	0.57	0.49	1.27	1.9	0.713333	0.703333	0.473333	0.526667	------	------	------	------	------	------	ENOG410YFEM	S:Function unknown	------	------	------	------	------
TRINITY_DN10551_c0_g1	uncharacterized protein LOC105179193 [Sesamum indicum]	0.06	0.04	0.05	0.01	0.02	0.04	1.86	1.36	0.55	0.12	0.12	0.07	3.38	3.13	2.88	1.31	2.29	2	0.05	0.023333	1.25667	0.103333	3.13	1.86667	------	------	------	------	------	------	ENOG4111Q9S	S:Function unknown	------	------	------	------	------
TRINITY_DN10559_c0_g1	WAT1-related protein At5g64700-like [Elaeis guineensis]	6.17	4.96	4.65	4.44	6.82	19.07	0.79	0.47	0.37	3.75	3.47	3.74	1.16	1.8	1.53	1.45	1.43	1.27	5.26	10.11	0.543333	3.65333	1.49667	1.38333	GO:0016021;GO:0022857	CC:integral component of membrane;MF:transmembrane transporter activity;	------	------	------	------	ENOG41118PQ;ENOG410Y944	S:Function unknown;	sp|Q9FGG3|WTR45_ARATH;	WAT1-related protein At5g64700 OS=Arabidopsis thaliana OX=3702 GN=At5g64700 PE=2 SV=1;	PF00892	EamA	EamA-like transporter family
TRINITY_DN105639_c0_g1	uncharacterized protein LOC105032520 [Elaeis guineensis]	1.88	1.77	3.02	2.12	3.66	3.19	0.5	0.55	0.65	1.07	1.26	0.94	0.64	0.8	0.74	0.97	0.87	0.65	2.22333	2.99	0.566667	1.09	0.726667	0.83	------	------	------	------	------	------	ENOG410ZAC3	S:Function unknown	------	------	------	------	------
TRINITY_DN10565_c1_g1	uncharacterized protein LOC109719402 [Ananas comosus]	0.2	0	0	0	0	0	9.69	4.52	1.39	4.32	4.35	4.66	20.58	20.04	16.71	5.09	4.58	11.67	0.066667	0	5.2	4.44333	19.11	7.11333	GO:0015074;GO:0005634;GO:0004190;GO:0003676	BP:DNA integration;CC:nucleus;MF:aspartic-type endopeptidase activity;MF:nucleic acid binding;	------	------	------	------	ENOG410ZDTR	S:Function unknown	------	------	------	------	------
TRINITY_DN10567_c0_g3	chaperone protein dnaJ 11, chloroplastic-like [Phalaenopsis equestris]	1.32	1.07	1.28	0.87	1.42	1.36	0.64	0.6	0.46	2.06	2.23	2.76	0.35	0.4	0.32	0.3	0.3	0.26	1.22333	1.21667	0.566667	2.35	0.356667	0.286667	------	------	------	------	------	------	COG0484;COG2214	O:Posttranslational modification, protein turnover, chaperones;	sp|Q9FYB5|DNJ11_ARATH;	Chaperone protein dnaJ 11, chloroplastic OS=Arabidopsis thaliana OX=3702 GN=ATJ11 PE=1 SV=2;	PF00226	DnaJ	DnaJ domain
TRINITY_DN105765_c0_g1	heat shock protein 90-5, chloroplastic-like [Phoenix dactylifera]	225.11	136.82	221.98	121.08	144.71	225.46	450.81	396.64	401.38	333.58	341.75	366.1	589.7	496.6	626.68	664.77	603.51	623.46	194.637	163.75	416.277	347.143	570.993	630.58	GO:0006457;GO:0051082;GO:0005524	BP:protein folding;MF:unfolded protein binding;MF:ATP binding;	K09487	HSP90B, TRA1	map04626;map04141	Plant-pathogen interaction;Protein processing in endoplasmic reticulum	COG0326	O:Posttranslational modification, protein turnover, chaperones	sp|Q9SIF2|HS905_ARATH;	Heat shock protein 90-5, chloroplastic OS=Arabidopsis thaliana OX=3702 GN=HSP90-5 PE=1 SV=1;	------	------	------
TRINITY_DN10578_c0_g1	uncharacterized protein LOC103722474 isoform X1 [Phoenix dactylifera]	0	0.01	0	0	0	0	0.21	0.04	0	0.93	0.77	0.69	0.17	0.39	0.96	0.47	0.09	0.42	0.003333	0	0.083333	0.796667	0.506667	0.326667	GO:0003682	MF:chromatin binding;	------	------	------	------	ENOG410ZNBY	L:Replication, recombination and repair	------	------	PF16719	SAWADEE	SAWADEE domain
TRINITY_DN10580_c1_g1	hypothetical protein D5086_0000048270 [Populus alba]	1.44	0.22	0.22	0.02	0.03	0.03	2.59	1.63	0.83	3.58	4.12	3.67	8.19	7.19	5.87	2.32	1.47	2.73	0.626667	0.026667	1.68333	3.79	7.08333	2.17333	------	------	------	------	------	------	------	------	------	------	PF00646;PF12937	F-box;F-box-like	F-box domain;F-box-like
TRINITY_DN10586_c4_g1		0.01	0	0.01	0	0.01	0.01	0.15	0.14	0.24	0.03	0.06	0.05	0.05	0.14	0.1	0.11	0.17	0.12	0.006667	0.006667	0.176667	0.046667	0.096667	0.133333	------	------	------	------	------	------	------	------	------	------	------	------	------
TRINITY_DN10591_c1_g4		0.04	0.01	0.01	0.01	0.01	0.02	0.2	0.15	0.15	0.06	0.07	0.04	0.13	0.09	0.13	0.18	0.26	0.15	0.02	0.013333	0.166667	0.056667	0.116667	0.196667	------	------	------	------	------	------	------	------	------	------	------	------	------
TRINITY_DN10600_c7_g1		0.11	0	0	0	0.01	0.01	1.42	1.07	1.11	3.55	3.13	2.84	7.36	10.96	10.59	6.21	5.2	5.78	0.036667	0.006667	1.2	3.17333	9.63667	5.73	------	------	------	------	------	------	------	------	------	------	------	------	------
TRINITY_DN10604_c3_g1		0.03	0.02	0	0	0	0	0.33	0.15	0.16	0.05	0.01	0.02	0.43	0.5	0.75	0.3	0.4	0.5	0.016667	0	0.213333	0.026667	0.56	0.4	------	------	------	------	------	------	------	------	------	------	------	------	------
TRINITY_DN10604_c3_g2		0	0	0	0.01	0	0	0.25	0.09	0.03	0.13	0.16	0.17	0.51	0.49	0.31	0.13	0.1	0.14	0	0.003333	0.123333	0.153333	0.436667	0.123333	------	------	------	------	------	------	------	------	------	------	------	------	------
TRINITY_DN10604_c3_g3		0	0.01	0	0.01	0	0.01	0.21	0.13	0.05	0.14	0.2	0.16	0.93	0.43	0.44	0.14	0.25	0.17	0.003333	0.006667	0.13	0.166667	0.6	0.186667	------	------	------	------	------	------	------	------	------	------	------	------	------
TRINITY_DN10619_c0_g1		0.09	1.1	0.95	1.4	1.01	0.66	0.03	0.01	0	0.07	0.23	0.08	0.26	0.03	0.07	0.02	0	0	0.713333	1.02333	0.013333	0.126667	0.12	0.006667	------	------	------	------	------	------	------	------	------	------	------	------	------
TRINITY_DN10620_c1_g1	PREDICTED: probable F-box protein At1g60180 [Musa acuminata subsp. malaccensis]	0.41	1.49	1.75	1.57	1.47	1.73	0.21	0.24	0.16	0.28	0.25	0.22	0.16	0.27	0.15	0.23	0.16	0.16	1.21667	1.59	0.203333	0.25	0.193333	0.183333	GO:0016021	CC:integral component of membrane;	------	------	------	------	ENOG410YK80	S:Function unknown	sp|Q9SIH5|FB322_ARATH;	Probable F-box protein At2g36090 OS=Arabidopsis thaliana OX=3702 GN=At2g36090 PE=2 SV=1;	PF00646;PF12937	F-box;F-box-like	F-box domain;F-box-like
TRINITY_DN106336_c0_g2		0	0	0	0	0	0	8.91	3.99	1.37	1.44	0.73	1.5	9.5	4.63	5	2.07	2.36	2.62	0	0	4.75667	1.22333	6.37667	2.35	------	------	------	------	------	------	------	------	------	------	------	------	------
TRINITY_DN10651_c0_g2	G-type lectin S-receptor-like serine/threonine-protein kinase At4g27290 [Quercus suber]	0.19	0.24	0.31	1.18	1.59	1.28	0	0.22	0.03	0.71	0.21	0.24	0.28	0.41	0.18	0.52	0.69	0.48	0.246667	1.35	0.083333	0.386667	0.29	0.563333	GO:0048544;GO:0016021;GO:0030246;GO:0004674;GO:0004672;GO:0005524	BP:recognition of pollen;CC:integral component of membrane;MF:carbohydrate binding;MF:protein serine/threonine kinase activity;MF:protein kinase activity;MF:ATP binding;	------	------	------	------	COG0515	S:Function unknown	sp|Q9SXB3|Y1112_ARATH;	G-type lectin S-receptor-like serine/threonine-protein kinase At1g11280 OS=Arabidopsis thaliana OX=3702 GN=At1g11280 PE=2 SV=1;	PF01453	B_lectin	D-mannose binding lectin
TRINITY_DN10651_c1_g1	hypothetical protein GW17_00022431 [Ensete ventricosum]	0.19	0.18	0.91	1.85	2.26	1.11	0.02	0.23	0	0.9	0.21	0.26	0.39	0.44	0.26	0.36	0.43	0.42	0.426667	1.74	0.083333	0.456667	0.363333	0.403333	GO:0048544;GO:0016021;GO:0016301;GO:0030246;GO:0004674;GO:0005524	BP:recognition of pollen;CC:integral component of membrane;MF:kinase activity;MF:carbohydrate binding;MF:protein serine/threonine kinase activity;MF:ATP binding;	------	------	------	------	COG0515	S:Function unknown	sp|P07761|SLSG6_BRAOL;	S-locus-specific glycoprotein S6 OS=Brassica oleracea OX=3712 GN=SLSG PE=2 SV=2;	PF00954;PF01453	S_locus_glycop;B_lectin	S-locus glycoprotein domain;D-mannose binding lectin
TRINITY_DN10662_c0_g2	F-box/kelch-repeat protein [Cinnamomum micranthum f. kanehirae]	1.56	2.96	3.59	3.15	4.07	3.48	0.3	0.31	0.17	0.49	0.6	0.67	0.25	0.12	0.11	0.29	0.11	0.2	2.70333	3.56667	0.26	0.586667	0.16	0.2	------	------	------	------	------	------	ENOG410YQV9	S:Function unknown	sp|Q9LDE3|FBK9_ARATH;	F-box/kelch-repeat protein At1g23390 OS=Arabidopsis thaliana OX=3702 GN=At1g23390 PE=2 SV=1;	PF13964;PF12937;PF00646	Kelch_6;F-box-like;F-box	Kelch motif;F-box-like;F-box domain
TRINITY_DN10670_c0_g1	uncharacterized protein LOC109719402 [Ananas comosus]	0.51	0	0	0	0	0	53.98	25.43	10.86	19.73	17.46	14.87	100.08	98.99	71.22	22.74	25.52	42.25	0.17	0	30.09	17.3533	90.0967	30.17	GO:0004190;GO:0008270;GO:0003676	MF:aspartic-type endopeptidase activity;MF:zinc ion binding;MF:nucleic acid binding;	------	------	------	------	------	------	------	------	------	------	------
TRINITY_DN10670_c1_g1		0	0	0	0	0	0	9.37	3.71	0.61	0.43	0.64	0.75	5.62	4.26	3.29	1.81	1.37	1.76	0	0	4.56333	0.606667	4.39	1.64667	------	------	------	------	------	------	------	------	------	------	------	------	------
TRINITY_DN10670_c1_g6		0.06	0	0	0	0	0	7.37	2.96	0.54	0.71	0.59	0.67	5.38	4.94	3.32	1.44	1.35	2.56	0.02	0	3.62333	0.656667	4.54667	1.78333	------	------	------	------	------	------	------	------	------	------	------	------	------
TRINITY_DN10670_c1_g8	hypothetical protein CK203_055119 [Vitis vinifera]	0.01	0	0	0	0	0	2.35	1.46	0.19	0.96	0.66	0.59	3.76	3.21	2.01	0.53	0.37	1.97	0.003333	0	1.33333	0.736667	2.99333	0.956667	GO:0005634;GO:0008270;GO:0003676	CC:nucleus;MF:zinc ion binding;MF:nucleic acid binding;	------	------	------	------	------	------	------	------	------	------	------
TRINITY_DN10674_c1_g1		0.18	0.17	0.2	0.31	0.16	0.59	0.21	0.15	0.1	0.11	0.11	0.07	0.05	0.04	0.06	0.08	0.15	0.06	0.183333	0.353333	0.153333	0.096667	0.05	0.096667	------	------	------	------	------	------	------	------	------	------	------	------	------
TRINITY_DN10679_c0_g1		0.03	0	0	0.05	0	0	7.38	2.74	0.96	1.04	1.07	1.17	6.29	5.08	4.43	2.09	1.86	1.88	0.01	0.016667	3.69333	1.09333	5.26667	1.94333	------	------	------	------	------	------	------	------	------	------	------	------	------
TRINITY_DN10679_c0_g3		0.41	0.14	0.08	0.05	0.04	0.03	1.82	0.99	0.52	1.96	1.74	1.8	7.6	6.28	6.5	1.5	1.31	0.61	0.21	0.04	1.11	1.83333	6.79333	1.14	------	------	------	------	------	------	------	------	------	------	------	------	------
TRINITY_DN10682_c0_g1		0.17	0	0	0	0	0	0.08	0.07	0.03	0.89	1.5	1.26	0.81	0.92	0.79	0.19	0.26	0.11	0.056667	0	0.06	1.21667	0.84	0.186667	------	------	------	------	------	------	------	------	------	------	------	------	------
TRINITY_DN10688_c0_g3		0	0	0	0	0	0	0.09	0.06	0.02	0.01	0.02	0.03	0.21	0.21	0.18	0.1	0.07	0.09	0	0	0.056667	0.02	0.2	0.086667	------	------	------	------	------	------	------	------	------	------	------	------	------
TRINITY_DN10693_c0_g4		0.03	0.38	0.11	0.93	0.73	0.3	0.03	0.02	0.02	0.03	0.15	0.11	0	0	0	0.01	0.04	0.04	0.173333	0.653333	0.023333	0.096667	0	0.03	------	------	------	------	------	------	------	------	------	------	------	------	------
TRINITY_DN106956_c0_g1		0.12	0.01	0.02	0	0	0	0.7	0.49	0.48	6.54	6.42	7.22	16.14	8.42	6.35	0.56	0.52	1.1	0.05	0	0.556667	6.72667	10.3033	0.726667	------	------	------	------	------	------	------	------	------	------	------	------	------
TRINITY_DN10698_c0_g1	serine/threonine-protein kinase BLUS1 [Asparagus officinalis]	0.54	0.74	1.98	2.2	2.24	0.5	0.57	0.85	0.58	0.24	0.39	0.19	0.18	0.27	0.24	0.48	0.66	0.75	1.08667	1.64667	0.666667	0.273333	0.23	0.63	GO:0005524;GO:0004672	MF:ATP binding;MF:protein kinase activity;	------	------	------	------	ENOG410XSWS	T:Signal transduction mechanisms	sp|O23304|BLUS1_ARATH;	Serine/threonine-protein kinase BLUS1 OS=Arabidopsis thaliana OX=3702 GN=BLUS1 PE=1 SV=1;	PF00069;PF07714;PF14531;PF17667	Pkinase;Pkinase_Tyr;Kinase-like;Pkinase_fungal	Protein kinase domain;Protein tyrosine kinase;Kinase-like;Fungal protein kinase
TRINITY_DN10716_c0_g1	uncharacterized protein LOC109719402 [Ananas comosus]	0.23	0.03	0.42	0	0.09	0.03	40.34	25.3	7.63	5.21	5.45	4.64	25.87	24.63	26.38	15.57	9.02	18.52	0.226667	0.04	24.4233	5.1	25.6267	14.37	GO:0015074;GO:0005634;GO:0004190;GO:0003676	BP:DNA integration;CC:nucleus;MF:aspartic-type endopeptidase activity;MF:nucleic acid binding;	------	------	------	------	------	------	------	------	PF13975;PF13650	gag-asp_proteas;Asp_protease_2	gag-polyprotein putative aspartyl protease;Aspartyl protease
TRINITY_DN10716_c0_g2	uncharacterized protein LOC109719402 [Ananas comosus]	0.15	0	0	0	0	0	10.42	6.5	0.51	1.35	0.7	0.91	5.4	6.08	6.35	2.99	3.13	5.14	0.05	0	5.81	0.986667	5.94333	3.75333	GO:0015074;GO:0045493;GO:0005634;GO:0004190;GO:0003676;GO:0004553;GO:0003964	BP:DNA integration;BP:xylan catabolic process;CC:nucleus;MF:aspartic-type endopeptidase activity;MF:nucleic acid binding;MF:hydrolase activity, hydrolyzing O-glycosyl compounds;MF:RNA-directed DNA polymerase activity;	------	------	------	------	------	------	------	------	PF13975;PF13650;PF09668;PF08284	gag-asp_proteas;Asp_protease_2;Asp_protease;RVP_2	gag-polyprotein putative aspartyl protease;Aspartyl protease;Aspartyl protease;Retroviral aspartyl protease
TRINITY_DN107176_c0_g1		63.41	6.99	18.08	1.6	2.36	0.94	30.39	57.82	25.32	180.34	174.36	172.83	148.67	147.2	76.44	32.24	31.98	42.13	29.4933	1.63333	37.8433	175.843	124.103	35.45	------	------	------	------	------	------	------	------	------	------	------	------	------
TRINITY_DN10718_c0_g1		0.4	0.34	0.46	0.38	0.37	0.38	1.39	1.06	1.35	0.56	0.86	0.83	0.58	0.64	0.74	1.13	0.94	0.98	0.4	0.376667	1.26667	0.75	0.653333	1.01667	------	------	------	------	------	------	------	------	------	------	------	------	------
TRINITY_DN1071_c0_g4		0.54	0.52	0.68	1.29	0.78	1.96	0.22	0.2	0.11	0.27	0.29	0.23	0.06	0.22	0.21	0.09	0.16	0.1	0.58	1.34333	0.176667	0.263333	0.163333	0.116667	------	------	------	------	------	------	------	------	------	------	------	------	------
TRINITY_DN10727_c0_g2		0.13	0.01	0.02	0.04	0	0.05	0.15	0.17	0.16	1.03	1.03	1.36	1.14	1.09	0.66	0.39	0.21	0.32	0.053333	0.03	0.16	1.14	0.963333	0.306667	------	------	------	------	------	------	------	------	------	------	------	------	------
TRINITY_DN10730_c0_g1	uncharacterized protein LOC109719402 [Ananas comosus]	0.14	0.2	0.11	0.2	0	0	38.51	16.05	3.77	8.51	7.08	6.71	36.92	38.03	30.44	12.66	8.08	14.99	0.15	0.066667	19.4433	7.43333	35.13	11.91	GO:0015074;GO:0005634;GO:0004190;GO:0008270;GO:0003676	BP:DNA integration;CC:nucleus;MF:aspartic-type endopeptidase activity;MF:zinc ion binding;MF:nucleic acid binding;	------	------	------	------	COG2801;ENOG410ZDTR	L:Replication, recombination and repair;S:Function unknown	------	------	------	------	------
TRINITY_DN10730_c0_g2	hypothetical protein CK203_116919 [Vitis vinifera]	0	0	0	0	0	0	1.42	0.88	0.21	0.27	0.79	0.94	1.87	1.5	2.52	0.61	0.63	1.22	0	0	0.836667	0.666667	1.96333	0.82	GO:0005634;GO:0004674;GO:0030246;GO:0003676	CC:nucleus;MF:protein serine/threonine kinase activity;MF:carbohydrate binding;MF:nucleic acid binding;	------	------	------	------	COG2801	L:Replication, recombination and repair	------	------	------	------	------
TRINITY_DN10735_c1_g1		0	0.05	0	0	0	0.02	0.77	0.22	0.21	0.47	0.51	0.37	1.31	1.5	1.2	0.42	0.22	0.34	0.016667	0.006667	0.4	0.45	1.33667	0.326667	------	------	------	------	------	------	------	------	------	------	------	------	------
TRINITY_DN10735_c1_g3		0	0	0	0	0	0	6.15	3.96	1.74	1.82	1.62	1.68	13.84	13.73	10.08	3.25	3.77	6.92	0	0	3.95	1.70667	12.55	4.64667	------	------	------	------	------	------	------	------	------	------	------	------	------
TRINITY_DN10751_c0_g2	kinesin-like protein KIN-12C [Elaeis guineensis]	0.03	0.16	0.17	0.08	0.45	0.06	0	0.02	0.03	0.02	0.03	0.05	0.02	0.02	0.02	0.01	0.07	0.02	0.12	0.196667	0.016667	0.033333	0.02	0.033333	GO:0007018;GO:0008017;GO:0003777;GO:0005524	BP:microtubule-based movement;MF:microtubule binding;MF:microtubule motor activity;MF:ATP binding;	K10400	KIF15	------	------	COG5059	G:Carbohydrate transport and metabolism	sp|Q5W6L9|KN12C_ORYSJ;	Kinesin-like protein KIN-12C OS=Oryza sativa subsp. japonica OX=39947 GN=KIN12C PE=2 SV=1;	PF00225	Kinesin	Kinesin motor domain
TRINITY_DN10754_c0_g2		0.06	0.04	0.05	0.02	0.03	0.01	0.79	0.5	0.47	0.06	0.06	0.08	0.19	0.19	0.22	0.39	0.31	0.3	0.05	0.02	0.586667	0.066667	0.2	0.333333	------	------	------	------	------	------	------	------	------	------	------	------	------
TRINITY_DN10759_c0_g1	uncharacterized protein LOC100282400 isoform X1 [Zea mays]	0.32	0.02	0.03	0.01	0.01	0.01	0.39	0.25	0.23	0.88	1.31	1.35	1.79	2.3	1.95	0.56	0.81	0.74	0.123333	0.01	0.29	1.18	2.01333	0.703333	GO:0015074;GO:0000943;GO:0003676;GO:0008270;GO:0016887;GO:0005524	BP:DNA integration;CC:retrotransposon nucleocapsid;MF:nucleic acid binding;MF:zinc ion binding;MF:ATPase activity;MF:ATP binding;	K11718	HUGT	map04141	Protein processing in endoplasmic reticulum	ENOG410XS4D	S:Function unknown	sp|Q9ZT94|POLR2_ARATH;	Retrovirus-related Pol polyprotein from transposon RE2 OS=Arabidopsis thaliana OX=3702 GN=RE2 PE=4 SV=1;	PF07727	RVT_2	Reverse transcriptase
TRINITY_DN107806_c1_g2	uncharacterized protein LOC109705882 [Ananas comosus]	0.08	0	0	0	0	0	7.23	1.87	0.7	1.54	0.84	1.84	5.12	3.04	3.81	0.83	0.52	2.92	0.026667	0	3.26667	1.40667	3.99	1.42333	------	------	------	------	------	------	------	------	------	------	------	------	------
TRINITY_DN10791_c0_g2	PREDICTED: uncharacterized protein LOC103973057 [Musa acuminata subsp. malaccensis]	0.61	0.34	0.37	0.9	0.26	0.05	0.03	0.06	0.06	0.04	0	0.02	0	0	0.02	0	0.05	0	0.44	0.403333	0.05	0.02	0.006667	0.016667	GO:0030154;GO:0009908	BP:cell differentiation;BP:flower development;	------	------	------	------	ENOG410Z3AX	S:Function unknown	------	------	------	------	------
TRINITY_DN10793_c4_g1	putative ribonuclease H protein [Vitis vinifera]	0.24	0.61	0.86	1.32	1	0.23	0.09	0.14	0.11	0.04	0.07	0.11	0.12	0.05	0.1	0.15	0.18	0.06	0.57	0.85	0.113333	0.073333	0.09	0.13	GO:0006281;GO:0010224;GO:0004519;GO:0003677	BP:DNA repair;BP:response to UV-B;MF:endonuclease activity;MF:DNA binding;	------	------	------	------	ENOG410Y65V;COG2723	S:Function unknown;G:Carbohydrate transport and metabolism	------	------	PF13966	zf-RVT	zinc-binding in reverse transcriptase
TRINITY_DN108029_c0_g1	heat shock protein 101 [Tradescantia hirsutiflora]	100.17	34.55	52.45	11.71	7.62	14.6	71.34	57.25	42.49	279.84	307.72	303.35	663.46	581.18	560.28	76.6	73.09	80.4	62.39	11.31	57.0267	296.97	601.64	76.6967	GO:0019538;GO:0034605;GO:0005524	BP:protein metabolic process;BP:cellular response to heat;MF:ATP binding;	K03695	clpB	------	------	COG0542	O:Posttranslational modification, protein turnover, chaperones	------	------	------	------	------
TRINITY_DN10810_c13_g1	LOW QUALITY PROTEIN: probable carboxylesterase 18 [Elaeis guineensis]	5.47	9.41	10.02	8.88	9.01	19.63	1.4	1.7	2.5	4.37	3.86	4.01	1.62	1.53	1.68	1.27	1.32	1.31	8.3	12.5067	1.86667	4.08	1.61	1.3	GO:0016787	MF:hydrolase activity;	------	------	------	------	COG0657	S:Function unknown	sp|Q9LT10|CXE18_ARATH;	Probable carboxylesterase 18 OS=Arabidopsis thaliana OX=3702 GN=CXE18 PE=1 SV=1;	PF07859;PF00135	Abhydrolase_3;COesterase	alpha/beta hydrolase fold;Carboxylesterase family
TRINITY_DN10816_c0_g2	PREDICTED: VQ motif-containing protein 20-like [Musa acuminata subsp. malaccensis]	0.12	0.24	0.27	0.69	0.99	0.52	0.06	0.18	0.07	0.16	0.13	0.07	0.14	0.16	0.07	0.12	0.07	0.02	0.21	0.733333	0.103333	0.12	0.123333	0.07	GO:0004674;GO:0005524	MF:protein serine/threonine kinase activity;MF:ATP binding;	------	------	------	------	ENOG41119CC	S:Function unknown	------	------	PF05678	VQ	VQ motif
TRINITY_DN10821_c1_g2	hypothetical protein CK203_025211 [Vitis vinifera]	0	0.01	0.02	0.01	0	0.01	0.12	0.06	0.03	0.11	0.17	0.2	0.16	0.33	0.21	0.12	0.06	0.15	0.01	0.006667	0.07	0.16	0.233333	0.11	GO:0005634;GO:0004674;GO:0008270;GO:0003676;GO:0030246	CC:nucleus;MF:protein serine/threonine kinase activity;MF:zinc ion binding;MF:nucleic acid binding;MF:carbohydrate binding;	------	------	------	------	------	------	------	------	------	------	------
TRINITY_DN10821_c2_g1		0	0	0	0	0	0	2.13	1.97	0.6	0.68	0.62	1.16	6.54	5.37	4.81	1.59	1.19	2.18	0	0	1.56667	0.82	5.57333	1.65333	------	------	------	------	------	------	------	------	------	------	------	------	------
TRINITY_DN10828_c1_g1		0.01	0.01	0	0	0	0	0.14	0.12	0.02	0.04	0.07	0.04	0.73	0.5	0.37	0.29	0.16	0.15	0.006667	0	0.093333	0.05	0.533333	0.2	------	------	------	------	------	------	------	------	------	------	------	------	------
TRINITY_DN10834_c0_g1		0.64	0.65	0.8	0.92	1.33	0.83	0.03	0.04	0	0.22	0.42	0.47	0.23	0.12	0.37	0.13	0.04	0.04	0.696667	1.02667	0.023333	0.37	0.24	0.07	------	------	------	------	------	------	------	------	------	------	------	------	------
TRINITY_DN108414_c0_g1		16.58	15.27	8.34	11.09	12.84	17.96	43.94	43.01	32.3	51.57	53.31	44.93	125.97	113.8	124.08	44.54	29.45	31.81	13.3967	13.9633	39.75	49.9367	121.283	35.2667	------	------	------	------	------	------	------	------	------	------	------	------	------
TRINITY_DN10842_c0_g3	hypothetical protein DVH24_022612 [Malus domestica]	0.15	0.07	0.12	0.23	0.04	0.09	1.11	1.03	0.55	0.13	0.24	0.18	0.37	0.36	0.33	0.9	0.54	0.46	0.113333	0.12	0.896667	0.183333	0.353333	0.633333	GO:0016740	MF:transferase activity;	------	------	------	------	ENOG410YUPY;ENOG410Y65V;ENOG410ZMPU	S:Function unknown;	------	------	------	------	------
TRINITY_DN108675_c2_g1		0.05	0	0.05	0	0	0	8.46	3.43	0.88	3.38	2.13	2.18	16.92	14.43	13.23	3.3	3.7	10.67	0.033333	0	4.25667	2.56333	14.86	5.89	------	------	------	------	------	------	------	------	------	------	------	------	------
TRINITY_DN10870_c0_g1	uncharacterized protein LOC103718316 isoform X1 [Phoenix dactylifera]	1.11	0.91	1.37	1.35	2.49	2.52	0.22	0.27	0.27	0.93	0.84	0.62	0.27	0.4	0.33	0.45	0.55	0.51	1.13	2.12	0.253333	0.796667	0.333333	0.503333	GO:0003824;GO:0016740	MF:catalytic activity;MF:transferase activity;	------	------	------	------	COG0520	S:Function unknown	------	------	------	------	------
TRINITY_DN10875_c1_g3	uncharacterized protein LOC110804849 [Spinacia oleracea]	0.03	0.01	0	0	0	0	0.18	0.15	0.1	0.12	0.26	0.25	0.05	0.09	0.08	0.14	0.11	0.06	0.013333	0	0.143333	0.21	0.073333	0.103333	GO:0015074;GO:0003964;GO:0004523;GO:0003676	BP:DNA integration;MF:RNA-directed DNA polymerase activity;MF:RNA-DNA hybrid ribonuclease activity;MF:nucleic acid binding;	------	------	------	------	------	------	sp|P04323|POL3_DROME;	Retrovirus-related Pol polyprotein from transposon 17.6 OS=Drosophila melanogaster OX=7227 GN=pol PE=4 SV=1;	PF00078;PF00665;PF13456	RVT_1;rve;RVT_3	Reverse transcriptase;Integrase core domain;Reverse transcriptase-like
TRINITY_DN108786_c0_g1	hypothetical protein TanjilG_15009 [Lupinus angustifolius]	88.61	27.75	27.85	2.38	3.96	8.19	177.81	191.37	152.24	249.7	257.89	250.86	507.7	566.71	514.86	112.36	128.47	116.01	48.07	4.84333	173.807	252.817	529.757	118.947	GO:0006457;GO:0051082;GO:0005524	BP:protein folding;MF:unfolded protein binding;MF:ATP binding;	K04079	HSP90A, htpG	map04626;map04141	Plant-pathogen interaction;Protein processing in endoplasmic reticulum	COG0326	O:Posttranslational modification, protein turnover, chaperones	sp|P27323|HS901_ARATH;	Heat shock protein 90-1 OS=Arabidopsis thaliana OX=3702 GN=HSP90-1 PE=1 SV=3;	PF00183	HSP90	Hsp90 protein
TRINITY_DN10878_c0_g1		0	0	0	0	0	0	0.49	0.57	0.29	0.02	0.01	0.01	0.97	0.69	0.85	0.62	0.47	0.3	0	0	0.45	0.013333	0.836667	0.463333	------	------	------	------	------	------	------	------	------	------	------	------	------
TRINITY_DN10892_c0_g1		2.69	0.36	0.14	0.33	0.17	0.25	493.98	234.62	68.04	61.77	57.38	58.39	405.72	416.71	366.05	188.96	166.82	285.16	1.06333	0.25	265.547	59.18	396.16	213.647	------	------	------	------	------	------	------	------	------	------	------	------	------
TRINITY_DN109019_c0_g1		4.69	1.78	2.66	1.02	0.33	2.4	32.23	26.53	27.77	8.32	7.18	4.8	19.19	14.68	29.48	22.17	19.99	19.08	3.04333	1.25	28.8433	6.76667	21.1167	20.4133	------	------	------	------	------	------	------	------	------	------	------	------	------
TRINITY_DN10905_c0_g1	uncharacterized protein LOC105161084 [Sesamum indicum]	0.31	0.28	0.4	0.31	0.33	0.07	1.41	1.13	0.85	0.24	0.41	0.45	2.13	1.49	1.71	1.41	2.04	1.15	0.33	0.236667	1.13	0.366667	1.77667	1.53333	------	------	------	------	------	------	------	------	sp|P10394|POL4_DROME;	Retrovirus-related Pol polyprotein from transposon 412 OS=Drosophila melanogaster OX=7227 GN=POL PE=4 SV=1;	PF17919;PF00665;PF17917	RT_RNaseH_2;rve;RT_RNaseH	RNase H-like domain found in reverse transcriptase;Integrase core domain;RNase H-like domain found in reverse transcriptase
TRINITY_DN10914_c0_g1		0.04	0.07	0.05	0.15	0.32	0.45	0.02	0.01	0	0	0.01	0	0	0.02	0	0.02	0.02	0.02	0.053333	0.306667	0.01	0.003333	0.006667	0.02	------	------	------	------	------	------	------	------	------	------	------	------	------
TRINITY_DN10914_c0_g2	putative UPF0481 protein At3g02645 [Elaeis guineensis]	15.12	20.01	20.82	26.68	25.18	23.68	0.78	1.22	0.63	6.61	7.16	7.13	1.49	1.83	1.1	1.57	1.12	1.11	18.65	25.18	0.876667	6.96667	1.47333	1.26667	GO:0016021	CC:integral component of membrane;	------	------	------	------	ENOG410YDVR	S:Function unknown	sp|P0C897|Y3264_ARATH;	Putative UPF0481 protein At3g02645 OS=Arabidopsis thaliana OX=3702 GN=At3g02645 PE=3 SV=1;	PF03140	DUF247	Plant protein of unknown function
TRINITY_DN10926_c0_g1	uncharacterized protein LOC110615533 [Manihot esculenta]	1.26	0.03	0.12	0	0.08	0.1	0.65	0.6	0.71	20.72	15.07	21.13	10.95	12.65	11.59	1.05	1.31	1.46	0.47	0.06	0.653333	18.9733	11.73	1.27333	GO:0008643;GO:0016021;GO:0000139;GO:0015165	BP:carbohydrate transport;CC:integral component of membrane;CC:Golgi membrane;MF:pyrimidine nucleotide-sugar transmembrane transporter activity;	------	------	------	------	ENOG410ZCA0	S:Function unknown	------	------	------	------	------
TRINITY_DN10930_c0_g1		0.89	0.89	1.94	1.96	1.55	1.39	0.83	0.42	0.68	0.75	0.47	0.74	0.27	0.23	0.23	0.25	0.27	0.46	1.24	1.63333	0.643333	0.653333	0.243333	0.326667	------	------	------	------	------	------	------	------	------	------	------	------	------
TRINITY_DN10933_c0_g1	Retrovirus-related Pol polyprotein from transposon TNT 1-94 [Glycine soja]	0.03	0.01	0.03	0.02	0.03	0.04	0.23	0.21	0.26	0.38	0.51	0.55	1.52	1.06	0.89	0.43	0.41	0.3	0.023333	0.03	0.233333	0.48	1.15667	0.38	GO:0015074;GO:0000943;GO:0016021;GO:0004491;GO:0003887;GO:0008270;GO:0003676;GO:0004672;GO:0003964;GO:0005524	BP:DNA integration;CC:retrotransposon nucleocapsid;CC:integral component of membrane;MF:methylmalonate-semialdehyde dehydrogenas;MF:DNA-directed DNA polymerase activity;MF:zinc ion binding;MF:nucleic acid binding;MF:protein kinase activity;MF:RNA-directed DNA polymerase activity;MF:ATP binding;	K05658	ABCB1, CD243	map02010	ABC transporters	ENOG410XS4D;ENOG4111WQF;COG2801;COG1132	S:Function unknown;L:Replication, recombination and repair;V:Defense mechanisms	sp|P10978|POLX_TOBAC;	Retrovirus-related Pol polyprotein from transposon TNT 1-94 OS=Nicotiana tabacum OX=4097 PE=2 SV=1;	PF07727	RVT_2	Reverse transcriptase
TRINITY_DN10956_c0_g1		0.06	0.07	0.11	0.04	0.05	0.06	0.56	0.51	0.51	0.12	0.15	0.09	0.28	0.26	0.19	0.46	0.49	0.38	0.08	0.05	0.526667	0.12	0.243333	0.443333	------	------	------	------	------	------	------	------	------	------	------	------	------
TRINITY_DN109714_c0_g1	Heat stress transcription factor A-6b [Spatholobus suberectus]	24.38	12.54	12.42	13.04	13.61	16.56	50.34	44.89	64.12	33.26	25.85	41.64	68.14	51.9	78.78	54.97	70.48	72.49	16.4467	14.4033	53.1167	33.5833	66.2733	65.98	GO:0005634;GO:0003700;GO:0043565	CC:nucleus;MF:transcription factor activity, sequence-specific DNA binding;MF:sequence-specific DNA binding;	K09419	HSFF	------	------	COG5169	K:Transcription	sp|Q6VBB2|HFA2B_ORYSJ;	Heat stress transcription factor A-2b OS=Oryza sativa subsp. japonica OX=39947 GN=HSFA2B PE=2 SV=1;	------	------	------
TRINITY_DN109766_c0_g1		0.01	0.03	0.1	0.04	0	0.03	0.45	0.65	0.2	0.41	0.21	0.24	2.24	1.05	1.12	1.3	0.67	0.74	0.046667	0.023333	0.433333	0.286667	1.47	0.903333	------	------	------	------	------	------	------	------	------	------	------	------	------
TRINITY_DN10981_c0_g1	uncharacterized protein LOC109719402 [Ananas comosus]	0.02	0	0.01	0	0	0	1.93	2.41	0.82	0.68	0.6	0.75	3.84	3.94	4.44	1.96	1.46	2.28	0.01	0	1.72	0.676667	4.07333	1.9	GO:0015074;GO:0005634;GO:0004190;GO:0003676	BP:DNA integration;CC:nucleus;MF:aspartic-type endopeptidase activity;MF:nucleic acid binding;	------	------	------	------	------	------	------	------	PF13975;PF13650;PF09668	gag-asp_proteas;Asp_protease_2;Asp_protease	gag-polyprotein putative aspartyl protease;Aspartyl protease;Aspartyl protease
TRINITY_DN10981_c1_g2	uncharacterized protein LOC109719402 [Ananas comosus]	0.02	0	0.05	0	0	0	35.25	19.63	3.49	3.01	2.07	1.84	22.36	20.81	14.34	9.21	11.42	11.81	0.023333	0	19.4567	2.30667	19.17	10.8133	GO:0015074;GO:0045493;GO:0005634;GO:0004190;GO:0003676;GO:0004553;GO:0003964	BP:DNA integration;BP:xylan catabolic process;CC:nucleus;MF:aspartic-type endopeptidase activity;MF:nucleic acid binding;MF:hydrolase activity, hydrolyzing O-glycosyl compounds;MF:RNA-directed DNA polymerase activity;	------	------	------	------	------	------	------	------	PF13975;PF13650;PF09668	gag-asp_proteas;Asp_protease_2;Asp_protease	gag-polyprotein putative aspartyl protease;Aspartyl protease;Aspartyl protease
TRINITY_DN1098_c0_g1	cytochrome P450 734A6 [Fritillaria cirrhosa]	2.69	2.15	2.9	4.26	6.65	5.73	0.64	1.56	0.69	1.94	2.34	2.2	2.04	1.53	1.34	1.37	1.41	1.18	2.58	5.54667	0.963333	2.16	1.63667	1.32	GO:0016021;GO:0005506;GO:0016705;GO:0004497;GO:0020037	CC:integral component of membrane;MF:iron ion binding;MF:oxidoreductase activity, acting on paired donors, with incorporation or reduction of molecular oxygen;MF:monooxygenase activity;MF:heme binding;	K20660	CYP709	------	------	COG2124	G:Carbohydrate transport and metabolism	sp|Q9ASR3|C7091_ARATH;	Cytochrome P450 709B1 OS=Arabidopsis thaliana OX=3702 GN=CYP709B1 PE=2 SV=1;	PF00067	p450	Cytochrome P450
TRINITY_DN10990_c0_g1	uncharacterized protein LOC103708112 [Phoenix dactylifera]	77.69	38.63	41.86	1.57	2.8	1.8	65.86	52.03	28.05	171.81	166.77	165.24	167.42	122.64	81.34	21.02	13.19	25.34	52.7267	2.05667	48.6467	167.94	123.8	19.85	GO:0051087	MF:chaperone binding;	------	------	------	------	ENOG410YW7W	S:Function unknown	sp|O65373|BAG5_ARATH;	BAG family molecular chaperone regulator 5, mitochondrial OS=Arabidopsis thaliana OX=3702 GN=BAG5 PE=1 SV=1;	PF02179;PF00612	BAG;IQ	BAG domain;IQ calmodulin-binding motif
TRINITY_DN109927_c0_g5		0.06	0.03	0.03	0	0	0.02	0.19	0.1	0.11	0.05	0.05	0.1	0.09	0.08	0.08	0.06	0.12	0.06	0.04	0.006667	0.133333	0.066667	0.083333	0.08	------	------	------	------	------	------	------	------	------	------	------	------	------
TRINITY_DN109955_c0_g2	PREDICTED: E3 ubiquitin-protein ligase MIEL1 isoform X1 [Ipomoea nil]	1.3	0.82	0.6	0.95	0.43	0.5	3.86	3.54	2.73	1.86	1.95	1.36	5.34	3.37	2.52	1.56	1.83	1.92	0.906667	0.626667	3.37667	1.72333	3.74333	1.77	GO:0016567;GO:0008270	BP:protein ubiquitination;MF:zinc ion binding;	K10144	RCHY1, PIRH2	map04120	Ubiquitin mediated proteolysis	ENOG410XXHF	S:Function unknown	sp|Q9FFB6|ZFP34_ARATH;	E3 ubiquitin-protein ligase RZFP34 OS=Arabidopsis thaliana OX=3702 GN=RZPF34 PE=1 SV=1;	PF05495	zf-CHY	CHY zinc finger
TRINITY_DN10998_c0_g1		0.01	0	0	0	0	0	2.25	1.1	0.14	0.67	0.78	0.51	3.29	2.27	1.66	0.71	0.24	1.37	0.003333	0	1.16333	0.653333	2.40667	0.773333	------	------	------	------	------	------	------	------	------	------	------	------	------
TRINITY_DN1099_c0_g1	F-box protein At1g61340-like [Ananas comosus]	7.46	5.17	4.6	0.74	1.49	0.48	9.92	5.95	5.21	17.82	23.65	20.98	9.27	8.12	9.29	4.61	3.4	5.67	5.74333	0.903333	7.02667	20.8167	8.89333	4.56	------	------	------	------	------	------	ENOG410YXQR	S:Function unknown	sp|O65416|SKI27_ARATH;	F-box protein SKIP27 OS=Arabidopsis thaliana OX=3702 GN=SKIP27 PE=1 SV=2;	------	------	------
TRINITY_DN11005_c0_g2		0.12	0	0	0	0	0	4.15	1.09	1.56	2.61	0.93	1.99	13.3	7.46	11.18	2.39	1.43	3.06	0.04	0	2.26667	1.84333	10.6467	2.29333	------	------	------	------	------	------	------	------	------	------	------	------	------
TRINITY_DN11005_c0_g3		0	0	0	0	0	0	0.93	0.39	0.25	0.12	0.1	0.18	0.96	1.09	0.92	0.22	0.07	0.42	0	0	0.523333	0.133333	0.99	0.236667	------	------	------	------	------	------	------	------	------	------	------	------	------
TRINITY_DN11005_c0_g4		0	0	0	0	0	0	2.96	1.71	0.72	1.44	0.87	1.08	3.97	4.39	5.35	0.87	2.04	2.01	0	0	1.79667	1.13	4.57	1.64	------	------	------	------	------	------	------	------	------	------	------	------	------
TRINITY_DN11006_c0_g1		0.22	0	0.06	0.09	0.16	0.12	118.16	59.83	16.05	10.65	7.7	10.76	92.27	88.83	85.91	41.52	37.95	56	0.093333	0.123333	64.68	9.70333	89.0033	45.1567	------	------	------	------	------	------	------	------	------	------	------	------	------
TRINITY_DN11009_c0_g1		1.81	0	0.11	0.02	0.04	0.06	58.88	48.33	33.97	37.51	31.4	34.94	54.51	89.18	115.74	128.28	93.8	113.45	0.64	0.04	47.06	34.6167	86.4767	111.843	------	------	------	------	------	------	------	------	------	------	------	------	------
TRINITY_DN11009_c1_g1		0.45	0	0	0.04	0	0.04	7.83	7.2	7.69	7.22	6.95	6.87	9	13.61	14.02	18.18	12.22	13.82	0.15	0.026667	7.57333	7.01333	12.21	14.74	------	------	------	------	------	------	------	------	------	------	------	------	------
TRINITY_DN1101_c0_g2	uncharacterized protein LOC112096775 [Citrus clementina]	0.89	1.31	0.84	0.69	0.58	0.65	4.18	2.31	1.92	4.67	4.46	4.86	18.22	14.59	15.27	6.99	5.42	6.81	1.01333	0.64	2.80333	4.66333	16.0267	6.40667	------	------	------	------	------	------	------	------	------	------	------	------	------
TRINITY_DN11026_c0_g2	transcription factor NIGTH1 [Elaeis guineensis]	0.03	0.01	0	0	0.01	0.02	0.62	0.34	0.09	0.16	0.04	0.17	2.02	1.99	1.41	0.25	0.13	0.39	0.013333	0.01	0.35	0.123333	1.80667	0.256667	GO:0005634;GO:0003677	CC:nucleus;MF:DNA binding;	------	------	------	------	ENOG410YFA9	K:Transcription	sp|Q9FX84|HHO6_ARATH;	Transcription factor HHO6 OS=Arabidopsis thaliana OX=3702 GN=HHO6 PE=2 SV=1;	------	------	------
TRINITY_DN110389_c1_g1		0.04	0.07	0.04	0.21	0.16	0.77	0	0	0.1	0.02	0	0	0.02	0	0.02	0	0.02	0	0.05	0.38	0.033333	0.006667	0.013333	0.006667	------	------	------	------	------	------	------	------	------	------	------	------	------
TRINITY_DN110423_c0_g2	uncharacterized protein LOC109719402 [Ananas comosus]	1.39	0.15	0.22	0.05	0.16	0.14	120.03	68.31	21.18	21.25	20.9	28.22	135.17	131.46	116.29	50.54	55.74	81.66	0.586667	0.116667	69.84	23.4567	127.64	62.6467	GO:0015074;GO:0005634;GO:0004190;GO:0008270;GO:0003676	BP:DNA integration;CC:nucleus;MF:aspartic-type endopeptidase activity;MF:zinc ion binding;MF:nucleic acid binding;	------	------	------	------	COG2801	L:Replication, recombination and repair	------	------	PF03732	Retrotrans_gag	Retrotransposon gag protein
TRINITY_DN1104_c0_g3		1.34	0.65	1.18	1.39	1.56	5.18	0.72	0.98	1.62	1.16	0.86	1.16	0.31	0.23	0.56	0.39	0.69	1.26	1.05667	2.71	1.10667	1.06	0.366667	0.78	------	------	------	------	------	------	------	------	------	------	------	------	------
TRINITY_DN11053_c0_g1		0.01	0	0	0	0.01	0	0.01	0.1	0.07	0.1	0.07	0.15	0.29	0.29	0.44	0.12	0.13	0.37	0.003333	0.003333	0.06	0.106667	0.34	0.206667	------	------	------	------	------	------	------	------	------	------	------	------	------
TRINITY_DN1105_c0_g3	pentatricopeptide repeat-containing protein At3g62890 [Zea mays]	0.01	0	0	0.01	0	0.01	0.26	0.19	0.1	0.16	0.19	0.22	1.46	1	1.01	0.53	0.44	0.36	0.003333	0.006667	0.183333	0.19	1.15667	0.443333	GO:0009451;GO:0005634;GO:0016021;GO:0003677;GO:0008270	BP:RNA modification;CC:nucleus;CC:integral component of membrane;MF:DNA binding;MF:zinc ion binding;	------	------	------	------	ENOG410Z7Z7	S:Function unknown	sp|O82380|PP175_ARATH;	Pentatricopeptide repeat-containing protein At2g29760, chloroplastic OS=Arabidopsis thaliana OX=3702 GN=PCMP-H33 PE=2 SV=1;	------	------	------
TRINITY_DN1105_c0_g5	hypothetical protein PanWU01x14_350640, partial [Parasponia andersonii]	0	0.01	0.01	0	0	0	0.27	0.18	0.14	0.12	0.13	0.18	1.53	1.29	1.18	0.73	0.61	0.32	0.006667	0	0.196667	0.143333	1.33333	0.553333	GO:0015074;GO:0000943;GO:0003964;GO:0008270;GO:0003676	BP:DNA integration;CC:retrotransposon nucleocapsid;MF:RNA-directed DNA polymerase activity;MF:zinc ion binding;MF:nucleic acid binding;	------	------	------	------	ENOG410XS4D;COG2801;ENOG4111WQF	S:Function unknown;L:Replication, recombination and repair;S:Function unknown	sp|P10978|POLX_TOBAC;	Retrovirus-related Pol polyprotein from transposon TNT 1-94 OS=Nicotiana tabacum OX=4097 PE=2 SV=1;	------	------	------
TRINITY_DN1105_c1_g2	hypothetical protein AMTR_s04311p00004950, partial [Amborella trichopoda]	0.05	0.12	0.07	0.07	0.03	0.04	0.25	0.25	0.31	0.08	0.15	0.1	0.13	0.14	0.11	0.22	0.19	0.14	0.08	0.046667	0.27	0.11	0.126667	0.183333	GO:0006486;GO:0015074;GO:0000943;GO:0003676;GO:0008270;GO:0016757	BP:protein glycosylation;BP:DNA integration;CC:retrotransposon nucleocapsid;MF:nucleic acid binding;MF:zinc ion binding;MF:transferase activity, transferring glycosyl groups;	K06228	FU	------	------	ENOG410XS4D;ENOG4111WQF	S:Function unknown;	sp|P04146|COPIA_DROME;	Copia protein OS=Drosophila melanogaster OX=7227 GN=GIP PE=1 SV=3;	------	------	------
TRINITY_DN11061_c0_g1	Polyprotein, putative [Solanum demissum]	0.07	0.11	0.07	0.05	0.02	0.04	0.27	0.23	0.2	0.07	0.13	0.14	0.2	0.16	0.14	0.24	0.26	0.16	0.083333	0.036667	0.233333	0.113333	0.166667	0.22	GO:0034765;GO:0016021;GO:0005634;GO:0008234;GO:0016740;GO:0005249	BP:regulation of ion transmembrane transport;CC:integral component of membrane;CC:nucleus;MF:cysteine-type peptidase activity;MF:transferase activity;MF:voltage-gated potassium channel activity;	K13462	MIN7	------	------	ENOG410YUPY;ENOG410ZMPU;ENOG410Y65V	S:Function unknown;	------	------	------	------	------
TRINITY_DN11061_c2_g3	hypothetical protein A4A49_17649 [Nicotiana attenuata]	0.03	0.03	0.03	0.03	0.03	0.03	0.17	0.14	0.12	0.09	0.14	0.11	0.11	0.08	0.06	0.1	0.12	0.06	0.03	0.03	0.143333	0.113333	0.083333	0.093333	GO:0017196;GO:0032012;GO:0032040;GO:0031417;GO:0016740;GO:0004386;GO:0003723;GO:0003964;GO:0005086;GO:0005524	BP:N-terminal peptidyl-methionine acetylation;BP:regulation of ARF protein signal transduction;CC:small-subunit processome;CC:NatC complex;MF:transferase activity;MF:helicase activity;MF:RNA binding;MF:RNA-directed DNA polymerase activity;MF:ARF guanyl-nucleotide exchange factor activity;MF:ATP binding;	------	------	------	------	ENOG410ZMPU;ENOG4111DHW	S:Function unknown;	------	------	------	------	------
TRINITY_DN11062_c3_g1	RNA-directed DNA polymerase [Dendrobium catenatum]	0	0.01	0.01	0	0	0	0.21	0.18	0.1	0.05	0.18	0.1	0.2	0.18	0.12	0.15	0.13	0.09	0.006667	0	0.163333	0.11	0.166667	0.123333	GO:0003964;GO:0004523;GO:0003676	MF:RNA-directed DNA polymerase activity;MF:RNA-DNA hybrid ribonuclease activity;MF:nucleic acid binding;	------	------	------	------	------	------	sp|P10394|POL4_DROME;	Retrovirus-related Pol polyprotein from transposon 412 OS=Drosophila melanogaster OX=7227 GN=POL PE=4 SV=1;	PF00078;PF17917;PF17919	RVT_1;RT_RNaseH;RT_RNaseH_2	Reverse transcriptase;RNase H-like domain found in reverse transcriptase;RNase H-like domain found in reverse transcriptase
TRINITY_DN110783_c0_g2	uncharacterized protein LOC110653504, partial [Hevea brasiliensis]	0	0	0	0	0.1	0.09	6.5	2.36	0.87	0.99	0.57	0.67	5.37	4.33	3.69	1.88	1.92	3.47	0	0.063333	3.24333	0.743333	4.46333	2.42333	GO:0015074;GO:0005634;GO:0004190;GO:0008270;GO:0003676	BP:DNA integration;CC:nucleus;MF:aspartic-type endopeptidase activity;MF:zinc ion binding;MF:nucleic acid binding;	------	------	------	------	COG2801;ENOG410ZDTR	L:Replication, recombination and repair;S:Function unknown	------	------	------	------	------
TRINITY_DN110858_c0_g1	retinoblastoma-related protein [Phoenix dactylifera]	0.1	0.05	0.09	0.09	0.14	0.17	0.07	0.02	0.05	0.04	0.04	0.03	0.03	0.04	0.05	0.03	0.02	0.04	0.08	0.133333	0.046667	0.036667	0.04	0.03	GO:0006357;GO:0000082;GO:0006351;GO:0051726;GO:0005634	BP:regulation of transcription from RNA polymerase II promoter;BP:G1/S transition of mitotic cell cycle;BP:transcription, DNA-templated;BP:regulation of cell cycle;CC:nucleus;	K04681	RBL1	------	------	ENOG410XQF7	K:Transcription	sp|Q8H252|RBR_COCNU;	Retinoblastoma-related protein OS=Cocos nucifera OX=13894 GN=Rb1 PE=2 SV=1;	PF01858;PF01857;PF11934;PF08934	RB_A;RB_B;DUF3452;Rb_C	Retinoblastoma-associated protein A domain;Retinoblastoma-associated protein B domain;Domain of unknown function;Rb C-terminal domain
TRINITY_DN11127_c0_g1		0.07	0.08	0.02	0.11	0.01	0.02	1.05	1.43	1.77	0.43	0.28	0.53	3.32	2.19	2.25	1.53	1.74	1.69	0.056667	0.046667	1.41667	0.413333	2.58667	1.65333	------	------	------	------	------	------	------	------	------	------	------	------	------
TRINITY_DN11136_c0_g1	Retrovirus-related Pol polyprotein from transposon TNT 1-94 [Cajanus cajan]	10.63	10.06	10.89	10.47	10.43	12.83	70.49	73.12	89.75	20.12	17.19	20.52	66.61	60.35	95.02	102.99	118.8	114.89	10.5267	11.2433	77.7867	19.2767	73.9933	112.227	GO:0015074;GO:0000943;GO:0004491;GO:0008270;GO:0003676	BP:DNA integration;CC:retrotransposon nucleocapsid;MF:methylmalonate-semialdehyde dehydrogenas;MF:zinc ion binding;MF:nucleic acid binding;	------	------	------	------	ENOG410XS4D;COG2801;ENOG410YSCH	S:Function unknown;L:Replication, recombination and repair;S:Function unknown	sp|P10978|POLX_TOBAC;	Retrovirus-related Pol polyprotein from transposon TNT 1-94 OS=Nicotiana tabacum OX=4097 PE=2 SV=1;	PF07727;PF13976	RVT_2;gag_pre-integrs	Reverse transcriptase;GAG-pre-integrase domain
TRINITY_DN11136_c2_g1	2R-phospho-3-sulfolactate synthase [Cinnamomum micranthum f. kanehirae]	7.58	5.55	8.2	8.79	6.91	10.16	60.9	58.14	68.03	16.35	15.8	19.35	51.56	35.59	66.74	81.03	89.25	93.09	7.11	8.62	62.3567	17.1667	51.2967	87.79	GO:0010286;GO:0010608;GO:0003824	BP:heat acclimation;BP:posttranscriptional regulation of gene expression;MF:catalytic activity;	------	------	------	------	COG1809	S:Function unknown	sp|Q8GWL1|HSA32_ARATH;	Protein HEAT-STRESS-ASSOCIATED 32 OS=Arabidopsis thaliana OX=3702 GN=HSA32 PE=2 SV=1;	PF02679	ComA
TRINITY_DN111416_c0_g3		0	0	0	0	0	0	0.1	0.07	0.05	0.06	0.05	0.02	0.25	0.2	0.18	0.04	0.13	0.05	0	0	0.073333	0.043333	0.21	0.073333	------	------	------	------	------	------	------	------	------	------	------	------	------
TRINITY_DN1114_c0_g1		0.02	0.02	0.02	0.02	0.04	0.02	2.14	0.91	0.17	0.5	0.62	0.59	2.25	2.35	2.1	0.72	0.48	2.07	0.02	0.026667	1.07333	0.57	2.23333	1.09	------	------	------	------	------	------	------	------	------	------	------	------	------
TRINITY_DN1114_c0_g2	LOW QUALITY PROTEIN: uncharacterized protein LOC112489936 [Ziziphus jujuba]	0.01	0	0	0.01	0.03	0	0.86	0.58	0.26	0.98	1.12	1.35	6.26	5.4	4.68	0.71	0.48	1.7	0.003333	0.013333	0.566667	1.15	5.44667	0.963333	GO:0015074;GO:0005634;GO:0004190;GO:0008270;GO:0003676	BP:DNA integration;CC:nucleus;MF:aspartic-type endopeptidase activity;MF:zinc ion binding;MF:nucleic acid binding;	------	------	------	------	COG2801;ENOG410ZDTR	L:Replication, recombination and repair;S:Function unknown	------	------	------	------	------
TRINITY_DN1114_c0_g4	uncharacterized protein LOC107426161 [Ziziphus jujuba]	0	0	0	0	0	0.01	0.55	0.24	0.47	0.34	0.41	0.42	1.18	1.51	1.55	0.36	0.43	0.5	0	0.003333	0.42	0.39	1.41333	0.43	GO:0015074;GO:0005634;GO:0003964;GO:0004190;GO:0003676	BP:DNA integration;CC:nucleus;MF:RNA-directed DNA polymerase activity;MF:aspartic-type endopeptidase activity;MF:nucleic acid binding;	------	------	------	------	------	------	------	------	------	------	------
TRINITY_DN1114_c0_g5		0	0	0	0	0	0	22.86	9.8	1.03	1.4	3.22	2.28	23.02	13.54	12.74	5.01	7.53	10.67	0	0	11.23	2.3	16.4333	7.73667	------	------	------	------	------	------	------	------	------	------	------	------	------
TRINITY_DN1114_c0_g6		0.05	0	0.04	0.02	0.03	0	0.53	0.29	0.13	0.41	0.38	0.35	0.84	0.95	1.19	0.22	0.21	0.2	0.03	0.016667	0.316667	0.38	0.993333	0.21	------	------	------	------	------	------	------	------	------	------	------	------	------
TRINITY_DN1114_c0_g8		0	0	0	0	0.01	0	0.98	0.45	0.33	0.44	0.07	0.36	3.74	2.92	4.07	0.43	0.7	1.13	0	0.003333	0.586667	0.29	3.57667	0.753333	------	------	------	------	------	------	------	------	------	------	------	------	------
TRINITY_DN1114_c10_g1		0	0	0	0	0	0	9.28	1.8	0.25	1.01	0.68	1.64	6.97	6.6	6.77	1.37	1.06	3.77	0	0	3.77667	1.11	6.78	2.06667	------	------	------	------	------	------	------	------	------	------	------	------	------
TRINITY_DN1114_c1_g1	hypothetical protein CK203_074178 [Vitis vinifera]	0.08	0	0	0.11	0	0	7.29	4.21	0.98	5.46	7.15	8.02	16.33	14.51	6.56	3.96	1.98	4.41	0.026667	0.036667	4.16	6.87667	12.4667	3.45	GO:0005634;GO:0004190;GO:0008270;GO:0003676	CC:nucleus;MF:aspartic-type endopeptidase activity;MF:zinc ion binding;MF:nucleic acid binding;	------	------	------	------	ENOG410ZDTR;COG2801	S:Function unknown;L:Replication, recombination and repair	------	------	------	------	------
TRINITY_DN1114_c1_g3		0	0	0	0	0	0	8.63	3.55	0.51	3.44	2.21	4.69	14.29	7.69	10.05	3.69	1.22	5.46	0	0	4.23	3.44667	10.6767	3.45667	------	------	------	------	------	------	------	------	------	------	------	------	------
TRINITY_DN1114_c3_g1		0	0	0	0	0	0	6.47	2.7	0.52	0.58	0.75	0.47	4.06	3.78	5.01	2.02	0.88	3.23	0	0	3.23	0.6	4.28333	2.04333	------	------	------	------	------	------	------	------	------	------	------	------	------
TRINITY_DN11163_c0_g1		1.24	0.55	0.15	0	0	0.02	28.57	21.34	22.81	19.31	14.65	18.28	68.81	49.92	44.23	25.95	24.62	23.34	0.646667	0.006667	24.24	17.4133	54.32	24.6367	------	------	------	------	------	------	------	------	------	------	------	------	------
TRINITY_DN11164_c0_g1	gibberellin 20-oxidase [Lilium hybrid cultivar]	0.33	1.3	1.88	1.19	1.32	0.73	0.3	0.08	0.15	0.13	0.14	0.1	0.02	0.02	0.03	0.06	0.05	0.08	1.17	1.08	0.176667	0.123333	0.023333	0.063333	GO:0046872;GO:0016491	MF:metal ion binding;MF:oxidoreductase activity;	------	------	------	------	COG3491	L:Replication, recombination and repair	sp|P0C5H5|GAOX2_ORYSI;	Gibberellin 20 oxidase 2 OS=Oryza sativa subsp. indica OX=39946 GN=20ox2 PE=1 SV=1;	PF03171;PF14226	2OG-FeII_Oxy;DIOX_N	2OG-F;non-haem dioxygenase in morphine synthesis N-terminal
TRINITY_DN1116_c1_g2		1.39	0.55	0.99	1.44	1.48	2.51	0.51	0.51	0.55	0.68	0.7	0.59	0.28	0.18	0.32	0.42	0.55	0.59	0.976667	1.81	0.523333	0.656667	0.26	0.52	------	------	------	------	------	------	------	------	------	------	------	------	------
TRINITY_DN1116_c2_g1		0.12	0.12	0.25	0.37	0.29	0.73	0.24	0.22	0.09	0.1	0.09	0.1	0.08	0.09	0.16	0.2	0.23	0.21	0.163333	0.463333	0.183333	0.096667	0.11	0.213333	------	------	------	------	------	------	------	------	------	------	------	------	------
TRINITY_DN11177_c1_g2	Integrase, catalytic core [Corchorus capsularis]	0.2	0.13	0.21	0.61	0.31	0.17	0.02	0.01	0.04	1.23	0.05	0.08	0.05	0.01	0.03	0.01	0.02	1.15	0.18	0.363333	0.023333	0.453333	0.03	0.393333	GO:0015074;GO:0000943;GO:0008270;GO:0003676	BP:DNA integration;CC:retrotransposon nucleocapsid;MF:zinc ion binding;MF:nucleic acid binding;	------	------	------	------	------	------	------	------	------	------	------
TRINITY_DN11179_c0_g1	uncharacterized protein LOC113354505 [Papaver somniferum]	0.02	0.03	0.03	0	0.01	0	0.41	0.28	0.22	0.02	0.09	0.03	0.12	0.07	0.04	0.26	0.18	0.07	0.026667	0.003333	0.303333	0.046667	0.076667	0.17	GO:0006281;GO:0006520;GO:0004519;GO:0030170;GO:0003677;GO:0003964	BP:DNA repair;BP:cellular amino acid metabolic process;MF:endonuclease activity;MF:pyridoxal phosphate binding;MF:DNA binding;MF:RNA-directed DNA polymerase activity;	------	------	------	------	ENOG410Y65V;ENOG4111K5V;ENOG410YADE	S:Function unknown;	------	------	------	------	------
TRINITY_DN11182_c0_g1	uncharacterized protein LOC109843420, partial [Asparagus officinalis]	0.02	0.02	0	0.01	0	0	1.63	0.89	0.05	0.07	0.07	0.1	1.42	1.13	0.53	0.29	0.36	0.64	0.013333	0.003333	0.856667	0.08	1.02667	0.43	GO:0015074;GO:0000943;GO:0003676	BP:DNA integration;CC:retrotransposon nucleocapsid;MF:nucleic acid binding;	------	------	------	------	COG2801	L:Replication, recombination and repair	------	------	------	------	------
TRINITY_DN111853_c0_g2	PREDICTED: blue copper protein-like [Musa acuminata subsp. malaccensis]	0.01	0	0.06	0.55	0.13	0.68	0	0.06	0	0.1	0	0	0.05	0.03	0	0.03	0	0.03	0.023333	0.453333	0.02	0.033333	0.026667	0.02	GO:0016021;GO:0009055	CC:integral component of membrane;MF:electron carrier activity;	------	------	------	------	ENOG410YPAM	S:Function unknown	------	------	PF02298	Cu_bind_like	Plastocyanin-like domain
TRINITY_DN11186_c1_g1	uncharacterized protein LOC110682705 [Chenopodium quinoa]	0.01	0	0	0	0	0	0.28	0.1	0.05	0.13	0.16	0.2	0.58	0.62	0.76	0.15	0.17	0.23	0.003333	0	0.143333	0.163333	0.653333	0.183333	GO:0015074;GO:0005634;GO:0004190;GO:0008270;GO:0003676;GO:0003964	BP:DNA integration;CC:nucleus;MF:aspartic-type endopeptidase activity;MF:zinc ion binding;MF:nucleic acid binding;MF:RNA-directed DNA polymerase activity;	------	------	------	------	ENOG410ZDTR	S:Function unknown	------	------	------	------	------
TRINITY_DN11186_c2_g2		0	0	0	0	0	0	0.78	0.29	0.18	0.31	0.38	0.52	2.07	2.84	2.12	0.21	0.27	1.3	0	0	0.416667	0.403333	2.34333	0.593333	------	------	------	------	------	------	------	------	------	------	------	------	------
TRINITY_DN11186_c2_g3		0	0.16	0	0	0	0	29.28	15.11	4.19	4	1.78	4.57	26.06	30.28	25.13	11.4	10.28	13.69	0.053333	0	16.1933	3.45	27.1567	11.79	------	------	------	------	------	------	------	------	------	------	------	------	------
TRINITY_DN11186_c2_g4	uncharacterized protein LOC112194184 [Rosa chinensis]	2.09	0.25	0	0	0	0	23.94	12.55	4.67	9.59	15.45	10.58	24.93	22.09	30.85	12.62	6.58	13.47	0.78	0	13.72	11.8733	25.9567	10.89	GO:0015074;GO:0005634;GO:0016779;GO:0004523;GO:0008270;GO:0003676	BP:DNA integration;CC:nucleus;MF:nucleotidyltransferase activity;MF:RNA-DNA hybrid ribonuclease activity;MF:zinc ion binding;MF:nucleic acid binding;	------	------	------	------	------	------	------	------	PF03732	Retrotrans_gag	Retrotransposon gag protein
TRINITY_DN11187_c0_g1		1.22	1.01	2.38	1.96	1.37	1.2	0	0.11	0.02	0.4	0.5	0.55	0.13	0.28	0.21	0.21	0.14	0.1	1.53667	1.51	0.043333	0.483333	0.206667	0.15	------	------	------	------	------	------	------	------	------	------	------	------	------
TRINITY_DN11193_c0_g1		0.8	0.91	1	0.78	1.12	0.89	7.5	3.76	2.99	2.25	2.26	2.38	11.68	11.4	8.63	3.52	3.6	4.28	0.903333	0.93	4.75	2.29667	10.57	3.8	------	------	------	------	------	------	------	------	------	------	------	------	------
TRINITY_DN11193_c1_g1	PREDICTED: heat stress transcription factor B-2b-like [Oryza brachyantha]	5.46	3.37	3.97	3.5	3.68	3.56	14.4	15.54	15.6	9.67	9.41	9.08	15.08	16.64	19.03	20.29	18.7	18.49	4.26667	3.58	15.18	9.38667	16.9167	19.16	GO:0061408;GO:0034605;GO:0005634;GO:0016021;GO:0043565;GO:0003700;GO:0000978	BP:positive regulation of transcription from RNA polymerase II promoter in response to heat stress;BP:cellular response to heat;CC:nucleus;CC:integral component of membrane;MF:sequence-specific DNA binding;MF:transcription factor activity, sequence-specific DNA binding;MF:RNA polymerase II core promoter proximal region sequence-specific DNA binding;	K09419	HSFF	------	------	COG5169	K:Transcription	sp|Q6Z9C8|HFB2B_ORYSJ;	Heat stress transcription factor B-2b OS=Oryza sativa subsp. japonica OX=39947 GN=HSFB2B PE=2 SV=1;	PF00447	HSF_DNA-bind	HSF-type DNA-binding
TRINITY_DN11193_c6_g1	hypothetical protein GW17_00040357 [Ensete ventricosum]	24.47	6.65	7.66	2.96	3.9	4.01	52.54	52.38	44.93	86.21	102.01	93.25	176.32	144.37	138.41	95.09	64.91	67.69	12.9267	3.62333	49.95	93.8233	153.033	75.8967	GO:0061408;GO:0034605;GO:0005634;GO:0043565;GO:0003700;GO:0000978	BP:positive regulation of transcription from RNA polymerase II promoter in response to heat stress;BP:cellular response to heat;CC:nucleus;MF:sequence-specific DNA binding;MF:transcription factor activity, sequence-specific DNA binding;MF:RNA polymerase II core promoter proximal region sequence-specific DNA binding;	K09419	HSFF	------	------	COG5169	K:Transcription	sp|Q9SCW4|HFB2A_ARATH;	Heat stress transcription factor B-2a OS=Arabidopsis thaliana OX=3702 GN=HSFB2A PE=2 SV=1;	------	------	------
TRINITY_DN1120_c0_g1		0	0	0	0	0	0	0.78	0.91	0.07	0.16	0.21	0.05	3.29	2.49	3.06	2.65	2.13	2.15	0	0	0.586667	0.14	2.94667	2.31	------	------	------	------	------	------	------	------	------	------	------	------	------
TRINITY_DN1120_c0_g4	7-deoxyloganetic acid glucosyltransferase [Elaeis guineensis]	0	0	0	0	0	0	0.49	0.33	0.06	0.11	0.06	0.07	1.43	1.12	1.1	0.51	0.4	0.89	0	0	0.293333	0.08	1.21667	0.6	GO:0043231;GO:0016758;GO:0008194	CC:intracellular membrane-bounded organelle;MF:transferase activity, transferring hexosyl groups;MF:UDP-glycosyltransferase activity;	K21373	UGT8, UGT709C2	map00902	Monoterpenoid biosynthesis	COG1819	S:Function unknown	sp|U5NH37|7DLGT_CATRO;	7-deoxyloganetic acid glucosyl transferase OS=Catharanthus roseus OX=4058 GN=7DLGT PE=1 SV=1;	PF00201	UDPGT	UDP-glucoronosyl and UDP-glucosyl transferase
TRINITY_DN11222_c0_g1		0.15	0.13	0.07	0.08	0.12	0.07	1.98	0.9	0.19	0.85	0.7	0.69	2.43	1.42	1.31	0.72	0.31	0.67	0.116667	0.09	1.02333	0.746667	1.72	0.566667	------	------	------	------	------	------	------	------	------	------	------	------	------
TRINITY_DN1123_c0_g2	uncharacterized protein LOC110028231 [Phalaenopsis equestris]	18.91	33.54	52.24	30.14	68.98	28.96	10.6	11.23	9.03	16.29	19.05	16.55	18.51	10.79	8.76	16.22	14.1	12.04	34.8967	42.6933	10.2867	17.2967	12.6867	14.12	------	------	------	------	------	------	------	------	------	------	------	------	------
TRINITY_DN11270_c0_g1		4.5	4.64	5.13	6.15	5.58	5.1	0.41	1.16	1.66	1.89	1.31	2.2	0.19	0.72	1.44	0.59	2.36	2.4	4.75667	5.61	1.07667	1.8	0.783333	1.78333	------	------	------	------	------	------	------	------	------	------	------	------	------
TRINITY_DN112767_c0_g2	hypothetical protein AQUCO_02200189v1 [Aquilegia coerulea]	0.62	0.49	0.43	0.9	0.56	2.09	0.09	0.09	0.14	0.24	0.37	0.21	0.08	0.19	0.13	0.06	0.1	0.09	0.513333	1.18333	0.106667	0.273333	0.133333	0.083333	GO:0016021	CC:integral component of membrane;	------	------	------	------	ENOG41105AN;ENOG4111A8U	S:Function unknown;	sp|Q9SD53|Y3720_ARATH;	UPF0481 protein At3g47200 OS=Arabidopsis thaliana OX=3702 GN=At3g47200 PE=2 SV=1;	PF03140	DUF247	Plant protein of unknown function
TRINITY_DN1127_c0_g1		9.98	6.16	16.93	14.56	16.59	6.66	21.16	29.61	27.99	4.86	5.14	2.77	27.89	27.57	20.68	63.76	42.82	52.13	11.0233	12.6033	26.2533	4.25667	25.38	52.9033	------	------	------	------	------	------	------	------	------	------	------	------	------
TRINITY_DN112915_c0_g1		0.74	0.36	0.31	0.29	0.13	0.2	12.19	8.07	5.18	6.15	4.83	5.56	22.08	22.99	29.19	27.21	24.77	26.11	0.47	0.206667	8.48	5.51333	24.7533	26.03	------	------	------	------	------	------	------	------	------	------	------	------	------
TRINITY_DN11300_c0_g1		0.72	1.08	0.58	0.3	0.61	0.27	2.24	2.22	1.56	1.34	1.92	1.53	1.39	0.97	1.02	1.72	1.5	1.42	0.793333	0.393333	2.00667	1.59667	1.12667	1.54667	------	------	------	------	------	------	------	------	------	------	------	------	------
TRINITY_DN113041_c0_g1	hypothetical protein C4D60_Mb03t17630 [Musa balbisiana]	2.57	3.15	2.83	3.61	4.26	3.71	0.96	1.53	0.66	1.05	1.91	1.64	1.17	1	0.47	0.88	1	0.95	2.85	3.86	1.05	1.53333	0.88	0.943333	------	------	------	------	------	------	COG0484	O:Posttranslational modification, protein turnover, chaperones	sp|Q24133|DNAJ1_DROME;	DnaJ protein homolog 1 OS=Drosophila melanogaster OX=7227 GN=DnaJ-1 PE=1 SV=3;	PF00226	DnaJ	DnaJ domain
TRINITY_DN11304_c1_g2		0.01	0.01	0.02	0	0	0	0.16	0.26	0.49	0.04	0.06	0.07	0.03	0.08	0.02	0.16	0.15	0.22	0.013333	0	0.303333	0.056667	0.043333	0.176667	------	------	------	------	------	------	------	------	------	------	------	------	------
TRINITY_DN11310_c0_g3		0.08	0.05	0.12	0.04	0.03	0.06	1.33	0.99	0.65	0.12	0.15	0.14	1.61	1.3	1.21	1.11	0.94	0.64	0.083333	0.043333	0.99	0.136667	1.37333	0.896667	------	------	------	------	------	------	------	------	------	------	------	------	------
TRINITY_DN11315_c0_g2	hypothetical protein BVC80_8953g11 [Macleaya cordata]	0.28	0.49	0.63	0.3	0.37	0.2	2.69	2.6	1.79	0.65	0.41	0.43	1.04	0.74	0.55	1.76	0.79	0.94	0.466667	0.29	2.36	0.496667	0.776667	1.16333	------	------	------	------	------	------	------	------	------	------	------	------	------
TRINITY_DN11324_c0_g1		0	0	0	0	0	0	0.4	0.08	0.05	0.07	0.13	0.08	0.62	0.69	0.5	0.48	0.24	0.23	0	0	0.176667	0.093333	0.603333	0.316667	------	------	------	------	------	------	------	------	------	------	------	------	------
TRINITY_DN1134_c0_g1		1.87	0.75	0.82	0.01	0.02	0.01	0.31	0.24	0.19	3.31	4.93	3.9	5.12	4.52	3.31	0.94	0.65	0.85	1.14667	0.013333	0.246667	4.04667	4.31667	0.813333	------	------	------	------	------	------	------	------	------	------	------	------	------
TRINITY_DN11375_c0_g1		2.44	4.28	3.77	2.29	2.44	1.03	11.03	7.78	8.49	3.15	4.22	3.5	3.99	4.11	4.72	8.67	7.03	7.11	3.49667	1.92	9.1	3.62333	4.27333	7.60333	------	------	------	------	------	------	------	------	------	------	------	------	------
TRINITY_DN113822_c0_g1		0.2	0.12	0	0	0	0	27.58	10.76	5.42	3.28	2.7	3.27	25.83	20.66	18.68	12.63	7.43	15.47	0.106667	0	14.5867	3.08333	21.7233	11.8433	------	------	------	------	------	------	------	------	------	------	------	------	------
TRINITY_DN11388_c0_g1	crocetin glucosyltransferase 2-like [Phoenix dactylifera]	4.8	11.5	14.06	12.12	14.52	19.41	2.04	2.06	0.83	5.06	5.04	5.54	8.62	3.85	2.55	2.46	1.67	1.72	10.12	15.35	1.64333	5.21333	5.00667	1.95	GO:0016758	MF:transferase activity, transferring hexosyl groups;	K13691	SGT1	------	------	COG1819	L:Replication, recombination and repair	sp|Q9SYK9|U74E2_ARATH;	UDP-glycosyltransferase 74E2 OS=Arabidopsis thaliana OX=3702 GN=UGT74E2 PE=1 SV=1;	PF00201	UDPGT	UDP-glucoronosyl and UDP-glucosyl transferase
TRINITY_DN11397_c0_g2		0	0	0	0	0	0	1.8	0.87	0.13	1.83	1.31	1.8	4.39	4.27	4.39	0.98	0.82	0.89	0	0	0.933333	1.64667	4.35	0.896667	------	------	------	------	------	------	------	------	------	------	------	------	------
TRINITY_DN114008_c0_g1	probable galacturonosyltransferase-like 6 [Ananas comosus]	15.48	7.52	2.52	7.9	8.18	2.21	67.3	46.82	41.56	12.33	11.3	10.6	13.4	21.65	23.88	35.16	29.62	27.89	8.50667	6.09667	51.8933	11.41	19.6433	30.89	GO:0005794;GO:0016757	CC:Golgi apparatus;MF:transferase activity, transferring glycosyl groups;	------	------	------	------	ENOG410ZJKS	M:Cell wall/membrane/envelope biogenesis	sp|O04253|GATL6_ARATH;	Probable galacturonosyltransferase-like 6 OS=Arabidopsis thaliana OX=3702 GN=GATL6 PE=2 SV=1;	PF01501	Glyco_transf_8	Glycosyl transferase family 8
TRINITY_DN11400_c0_g1	uncharacterized protein LOC110942609 [Helianthus annuus]	0	0.01	0	0	0	0	0.34	0.11	0.04	0.14	0.09	0.13	0.68	0.75	0.55	0.3	0.26	0.26	0.003333	0	0.163333	0.12	0.66	0.273333	GO:0015074;GO:0004523;GO:0003676	BP:DNA integration;MF:RNA-DNA hybrid ribonuclease activity;MF:nucleic acid binding;	------	------	------	------	------	------	------	------	------	------	------
TRINITY_DN114035_c0_g1	serine/threonine-protein kinase-like protein CR4 [Phoenix dactylifera]	0.12	0.29	0.76	0.63	0.26	0.22	0.11	0.18	0.03	0.09	0.04	0.08	0.08	0.07	0.02	0.11	0.08	0.05	0.39	0.37	0.106667	0.07	0.056667	0.08	GO:0006468;GO:0006355;GO:0016021;GO:0005886;GO:0005634;GO:0004672;GO:0004675;GO:0003677;GO:0005524	BP:protein phosphorylation;BP:regulation of transcription, DNA-templated;CC:integral component of membrane;CC:plasma membrane;CC:nucleus;MF:protein kinase activity;MF:transmembrane receptor protein serine/threonine kinase activity;MF:DNA binding;MF:ATP binding;	K04730;K04733	IRAK1;IRAK4	------	------	COG0515	S:Function unknown	sp|Q9FN92|Y5597_ARATH;	Probable receptor-like protein kinase At5g59700 OS=Arabidopsis thaliana OX=3702 GN=At5g59700 PE=3 SV=1;	PF00069;PF07714	Pkinase;Pkinase_Tyr	Protein kinase domain;Protein tyrosine kinase
TRINITY_DN11424_c0_g1	hypothetical protein C4D60_Mb07t10690 [Musa balbisiana]	1.12	0.19	0.16	0	0.01	0.01	0.65	0.39	0.23	3.85	4.72	4.12	4.12	4.05	3.2	0.95	0.63	0.8	0.49	0.006667	0.423333	4.23	3.79	0.793333	GO:0009658;GO:0009793;GO:0042026;GO:0005737;GO:0048046;GO:0022626;GO:0009941;GO:0009570;GO:0016020;GO:0005739;GO:0009579;GO:0005524	BP:chloroplast organization;BP:embryo development ending in seed dormancy;BP:protein refolding;CC:cytoplasm;CC:apoplast;CC:cytosolic ribosome;CC:chloroplast envelope;CC:chloroplast stroma;CC:membrane;CC:mitochondrion;CC:thylakoid;MF:ATP binding;	------	------	------	------	COG0459	O:Posttranslational modification, protein turnover, chaperones	sp|P21239|RUB1_BRANA;	RuBisCO large subunit-binding protein subunit alpha, chloroplastic;	------	------	------
TRINITY_DN11432_c0_g2	thiol protease aleurain-like [Populus alba]	0.33	0.35	0.32	0.61	0.52	0.6	0.24	0.17	0.14	0.2	0.19	0.18	0.22	0.16	0.27	0.43	0.3	0.25	0.333333	0.576667	0.183333	0.19	0.216667	0.326667	GO:0051603;GO:0005764;GO:0005615;GO:0004197;GO:0008234	BP:proteolysis involved in cellular protein catabolic process;CC:lysosome;CC:extracellular space;MF:cysteine-type endopeptidase activity;MF:cysteine-type peptidase activity;	K01366	CTSH	------	------	COG4870	O:Posttranslational modification, protein turnover, chaperones	sp|P25778|ORYC_ORYSJ;	Oryzain gamma chain OS=Oryza sativa subsp. japonica OX=39947 GN=Os09g0442300 PE=2 SV=2;	PF00112	Peptidase_C1	Papain family cysteine protease
TRINITY_DN11443_c0_g4		0	0	0	0	0	0.01	0.12	0.2	0.15	0.01	0.02	0.03	0.08	0.04	0.12	0.09	0.19	0.08	0	0.003333	0.156667	0.02	0.08	0.12	------	------	------	------	------	------	------	------	------	------	------	------	------
TRINITY_DN11444_c0_g1	hypothetical protein DVH24_019721 [Malus domestica]	0	0.03	0	0	0	0	1.45	0.56	0.12	0.61	0.7	0.96	6.25	5.93	6.25	2.8	1.36	2.49	0.01	0	0.71	0.756667	6.14333	2.21667	GO:0016021;GO:0003676	CC:integral component of membrane;MF:nucleic acid binding;	K05285	PIGN	map00563	Glycosylphosphatidylinosito	ENOG410ZMPU;ENOG410YUPY;ENOG410Y42B;ENOG410Y65V	S:Function unknown;	------	------	------	------	------
TRINITY_DN11450_c0_g1	Lysine histidine transporter-like 1 [Apostasia shenzhenica]	7.98	3.53	2.73	3.52	4.94	4.6	16.38	14.72	11.16	10.93	12.1	10.67	14.2	12.53	9.85	12.05	8.02	9.03	4.74667	4.35333	14.0867	11.2333	12.1933	9.7	GO:0016021	CC:integral component of membrane;	K14209	SLC36A, PAT	------	------	COG0814	S:Function unknown	sp|Q9SVG0|AVT3C_ARATH;	Amino acid transporter AVT3C OS=Arabidopsis thaliana OX=3702 GN=AVT3C PE=1 SV=1;	PF01490	Aa_trans	Transmembrane amino acid transporter protein
TRINITY_DN114524_c0_g1	hypothetical protein C4D60_Mb01t09440 [Musa balbisiana]	0.39	0.31	0.27	0.59	0.49	0.45	0	0	0.02	0.06	0.14	0.12	0.04	0	0.03	0.04	0	0.02	0.323333	0.51	0.006667	0.106667	0.023333	0.02	------	------	------	------	------	------	------	------	------	------	PF05097	DUF688	Protein of unknown function
TRINITY_DN11460_c0_g1	hypothetical protein C4D60_Mb02t05550 [Musa balbisiana]	10	3.62	0.36	1.76	4.21	6.32	0.27	0.82	2.02	1.27	0.78	0.48	0.07	0.29	0.56	0.05	0.82	0.56	4.66	4.09667	1.03667	0.843333	0.306667	0.476667	GO:0009733	BP:response to auxin;	------	------	------	------	ENOG410YS77;ENOG410YP87	S:Function unknown;	sp|Q9C7Q8|SAU62_ARATH;	Auxin-responsive protein SAUR62 OS=Arabidopsis thaliana OX=3702 GN=SAUR62 PE=2 SV=1;	PF02519	Auxin_inducible	Auxin responsive protein
TRINITY_DN11485_c0_g2	uncharacterized protein LOC113352592 [Papaver somniferum]	0.07	0	0	0.01	0	0	0.07	0.06	0.05	0.21	0.24	0.21	0.09	0.08	0.09	0.08	0.08	0.09	0.023333	0.003333	0.06	0.22	0.086667	0.083333	GO:0006486;GO:0003964;GO:0016757	BP:protein glycosylation;MF:RNA-directed DNA polymerase activity;MF:transferase activity, transferring glycosyl groups;	------	------	------	------	ENOG410ZMK8;ENOG41127U6	S:Function unknown;	------	------	------	------	------
TRINITY_DN11489_c0_g1		0.14	0.18	0.19	0.02	0.01	0.03	0.69	0.85	0.58	0.73	1.05	0.8	2.02	1.48	1.55	1.2	0.89	0.9	0.17	0.02	0.706667	0.86	1.68333	0.996667	------	------	------	------	------	------	------	------	------	------	------	------	------
TRINITY_DN11501_c0_g1		0	0	0	0	0	0	3.48	2.56	0.41	1.45	0.54	0.98	4.41	6.54	6.16	0.57	1.74	3.03	0	0	2.15	0.99	5.70333	1.78	------	------	------	------	------	------	------	------	------	------	------	------	------
TRINITY_DN11516_c0_g1	putative HSP20-like chaperone [Helianthus annuus]	0	0	0	0	0	0	0.27	0.24	0.04	0.48	0.54	0.76	0.99	1.08	1.15	0.43	0.3	0.52	0	0	0.183333	0.593333	1.07333	0.416667	------	------	------	------	------	------	------	------	------	------	------	------	------
TRINITY_DN11532_c0_g1		0.03	0	0	0	0	0	6.34	2.06	0.24	1.11	0.41	0.71	7.2	6.58	3.57	0.95	1.27	1.29	0.01	0	2.88	0.743333	5.78333	1.17	------	------	------	------	------	------	------	------	------	------	------	------	------
TRINITY_DN11532_c0_g3	uncharacterized protein LOC109705882 [Ananas comosus]	0	0	0	0	0	0	0.11	0.12	0.11	0.3	0.17	0.3	0.64	0.58	0.64	0.1	0.13	0.17	0	0	0.113333	0.256667	0.62	0.133333	GO:0015074;GO:0000943;GO:0004190;GO:0003676	BP:DNA integration;CC:retrotransposon nucleocapsid;MF:aspartic-type endopeptidase activity;MF:nucleic acid binding;	------	------	------	------	------	------	------	------	------	------	------
TRINITY_DN11532_c0_g4		0.21	0.06	0	0	0	0	1.26	0.94	0.26	2.26	2.39	2.48	12.36	11.48	10.58	1.97	1.51	3.84	0.09	0	0.82	2.37667	11.4733	2.44	------	------	------	------	------	------	------	------	------	------	------	------	------
TRINITY_DN11535_c2_g1		0.11	0.02	0.02	0.01	0.01	0	1.34	1.02	0.64	1.08	0.9	1.06	7.06	6.16	5.4	3.7	2.55	2.58	0.05	0.006667	1	1.01333	6.20667	2.94333	------	------	------	------	------	------	------	------	------	------	------	------	------
TRINITY_DN11566_c0_g2		0.29	0.09	0.26	0.15	0.07	0.02	1.57	1.11	1.34	0.33	0.28	0.3	0.35	0.28	0.63	1.44	0.91	0.78	0.213333	0.08	1.34	0.303333	0.42	1.04333	------	------	------	------	------	------	------	------	------	------	------	------	------
TRINITY_DN11569_c2_g1	Endonuclease [Actinidia chinensis var. chinensis]	0	0.03	0.02	0.01	0	0	0.91	0.63	0.43	0.06	0.06	0.03	0.09	0.11	0.03	0.26	0.13	0.12	0.016667	0.003333	0.656667	0.05	0.076667	0.17	GO:0015074;GO:0000943;GO:0004519;GO:0004527;GO:0008270;GO:0003676	BP:DNA integration;CC:retrotransposon nucleocapsid;MF:endonuclease activity;MF:exonuclease activity;MF:zinc ion binding;MF:nucleic acid binding;	K01191	MAN2C1	map00511	Other glycan degradation	ENOG410XS4D;COG2801;ENOG410Z64R;ENOG410XQYZ	S:Function unknown;L:Replication, recombination and repair;S:Function unknown;O:Posttranslational modification, protein turnover, chaperones	sp|P10978|POLX_TOBAC;	Retrovirus-related Pol polyprotein from transposon TNT 1-94 OS=Nicotiana tabacum OX=4097 PE=2 SV=1;	PF07727;PF13976	RVT_2;gag_pre-integrs	Reverse transcriptase;GAG-pre-integrase domain
TRINITY_DN11569_c2_g2		4.03	3.18	1.58	1.51	2.01	1.28	19.9	24.73	27.04	6	7.45	5.97	5.75	5.68	5.22	9	9.43	9.44	2.93	1.6	23.89	6.47333	5.55	9.29	------	------	------	------	------	------	------	------	------	------	------	------	------
TRINITY_DN11580_c0_g1		0.13	0.17	0.11	0.21	0.26	0.14	0.1	0.08	0.05	0.07	0.05	0.02	0.01	0.02	0.03	0.08	0.07	0.05	0.136667	0.203333	0.076667	0.046667	0.02	0.066667	------	------	------	------	------	------	------	------	------	------	------	------	------
TRINITY_DN11583_c2_g1		0.18	0.02	0.01	0	0	0	0.02	0.02	0.04	0.33	0.52	0.4	0.14	0.16	0.07	0.06	0.03	0.03	0.07	0	0.026667	0.416667	0.123333	0.04	------	------	------	------	------	------	------	------	------	------	------	------	------
TRINITY_DN115871_c0_g1		0.27	0.03	0.03	0	0	0.03	85.17	40.1	12.96	13.44	10.53	12.49	84.61	90.21	80.52	32.1	45.44	59.79	0.11	0.01	46.0767	12.1533	85.1133	45.7767	------	------	------	------	------	------	------	------	------	------	------	------	------
TRINITY_DN115871_c0_g2		0.39	0.13	0.12	0	0	0	10.39	4.31	3.23	4.02	3.69	5.01	12.04	11.62	14.82	5.65	3.16	7.72	0.213333	0	5.97667	4.24	12.8267	5.51	------	------	------	------	------	------	------	------	------	------	------	------	------
TRINITY_DN11594_c0_g1	NAC domain-containing protein 104-like [Phoenix dactylifera]	0.57	0.53	1.11	1.63	1.18	1.88	0.08	0.22	0.48	0.14	0.38	0.21	0.23	0.24	0.22	0.46	0.65	0.49	0.736667	1.56333	0.26	0.243333	0.23	0.533333	GO:0006355;GO:0005634;GO:0003677	BP:regulation of transcription, DNA-templated;CC:nucleus;MF:DNA binding;	------	------	------	------	ENOG410YHMV	S:Function unknown	sp|Q8GWK6|NC104_ARATH;	NAC domain-containing protein 104 OS=Arabidopsis thaliana OX=3702 GN=NAC104 PE=2 SV=1;	PF02365	NAM	No apical meristem
TRINITY_DN11605_c0_g1		0.08	0.08	0.14	0.02	0.13	0.1	0.55	0.55	0.84	0.27	0.26	0.33	0.32	0.37	0.35	0.74	0.6	0.36	0.1	0.083333	0.646667	0.286667	0.346667	0.566667	------	------	------	------	------	------	------	------	------	------	------	------	------
TRINITY_DN11615_c0_g5	PREDICTED: LOW QUALITY PROTEIN: retrovirus-related Pol polyprotein from transposon TNT 1-94 [Erythranthe guttata]	0.2	0.37	0.32	0.39	0.31	0.24	0.16	0.13	0.11	0.1	0.17	0.11	0.1	0.08	0.08	0.09	0.09	0.11	0.296667	0.313333	0.133333	0.126667	0.086667	0.096667	GO:0015074;GO:0000943;GO:0016021;GO:0004491;GO:0008270;GO:0003676	BP:DNA integration;CC:retrotransposon nucleocapsid;CC:integral component of membrane;MF:methylmalonate-semialdehyde dehydrogenas;MF:zinc ion binding;MF:nucleic acid binding;	------	------	------	------	COG2801;ENOG410Y4C5	L:Replication, recombination and repair;S:Function unknown	sp|P10978|POLX_TOBAC;	Retrovirus-related Pol polyprotein from transposon TNT 1-94 OS=Nicotiana tabacum OX=4097 PE=2 SV=1;	------	------	------
TRINITY_DN116481_c0_g1	hypothetical protein C4D60_Mb07t04550 [Musa balbisiana]	0.24	0.09	0.08	0.31	0.25	0.82	0.03	0.05	0.03	0.13	0.11	0.16	0.03	0.15	0.13	0.11	0.2	0.2	0.136667	0.46	0.036667	0.133333	0.103333	0.17	GO:0006633;GO:0009507;GO:0016790	BP:fatty acid biosynthetic process;CC:chloroplast;MF:thiolester hydrolase activity;	K10781	FATB	map00061	Fatty acid biosynthesis	COG3884	O:Posttranslational modification, protein turnover, chaperones	sp|Q9SQI3|FATB_GOSHI;	Palmitoyl-acyl carrier protein thioesterase, chloroplastic OS=Gossypium hirsutum OX=3635 GN=FATB1 PE=1 SV=1;	PF01643;PF13279	Acyl-ACP_TE;4HBT_2	Acyl-ACP thioesterase;Thioesterase-like superfamily
TRINITY_DN11659_c0_g1	uncharacterized protein LOC112033429 [Quercus suber]	7.08	15.43	26.57	30.91	17.67	11.42	4.78	3.99	1.77	6.69	4.27	3.69	5.48	2.54	2.95	8.83	2.72	3.77	16.36	20	3.51333	4.88333	3.65667	5.10667	------	------	------	------	------	------	ENOG41115NF	S:Function unknown	------	------	------	------	------
TRINITY_DN11659_c0_g2	hypothetical protein TorRG33x02_089200 [Trema orientale]	7.49	13.79	13.02	20.3	12.89	6.26	3.35	3.72	2.46	5.82	5.11	3.71	3.32	2.16	1.94	4.5	3.31	2.73	11.4333	13.15	3.17667	4.88	2.47333	3.51333	------	------	------	------	------	------	ENOG41115NF	S:Function unknown	------	------	------	------	------
TRINITY_DN1165_c0_g1		3.34	2.19	2.97	2.11	3.2	3.2	12.65	11.34	9.3	6.02	7.04	6.66	27.59	27.95	36.86	29.71	24.95	25.42	2.83333	2.83667	11.0967	6.57333	30.8	26.6933	------	------	------	------	------	------	------	------	------	------	------	------	------
TRINITY_DN11677_c0_g1	myeloid leukemia factor 1 isoform X2 [Elaeis guineensis]	0.83	0.37	0.32	0.01	0.03	0.02	0.37	0.27	0.3	1	1.62	1.28	0.39	0.54	0.38	0.26	0.19	0.15	0.506667	0.02	0.313333	1.3	0.436667	0.2	------	------	------	------	------	------	ENOG410XTYY	S:Function unknown	------	------	PF10248	Mlf1IP	Myelodysplasia-myeloid leukemia factor 1-interacting protein
TRINITY_DN11684_c0_g4		0.05	0.08	0.14	0.03	0.11	0.01	0.71	0.42	0.47	0.11	0.12	0.14	0.24	0.17	0.26	0.36	0.4	0.48	0.09	0.05	0.533333	0.123333	0.223333	0.413333	------	------	------	------	------	------	------	------	------	------	------	------	------
TRINITY_DN11685_c0_g1	Photosynthetic NDH subunit of lumenal location 5, chloroplastic [Vitis vinifera]	12.23	18.14	13.89	16.76	11.32	9.64	1.07	1.41	3.39	3.71	2.08	4.75	2.18	1	1.31	3.76	6.72	2.91	14.7533	12.5733	1.95667	3.51333	1.49667	4.46333	GO:0006457;GO:0010275;GO:0042026;GO:0009535;GO:0009533;GO:0031977;GO:0051082;GO:0003755;GO:0043424;GO:0016018	BP:protein folding;BP:NA;BP:protein refolding;CC:chloroplast thylakoid membrane;CC:chloroplast stromal thylakoid;CC:thylakoid lumen;MF:unfolded protein binding;MF:peptidyl-prolyl cis-trans isomerase activity;MF:protein histidine kinase binding;MF:cyclosporin A binding;	K03768	PPIB, ppiB	------	------	ENOG410Z0G4	O:Posttranslational modification, protein turnover, chaperones	sp|Q9ASS6|PNSL5_ARATH;	Photosynthetic NDH subunit of lumenal location 5, chloroplastic OS=Arabidopsis thaliana OX=3702 GN=PNSL5 PE=1 SV=1;	PF00160	Pro_isomerase	Cyclophilin type peptidyl-prolyl cis-trans isomerase/CLD
TRINITY_DN1168_c0_g1	seryl-tRNA synthetase isoform X1 [Zea mays]	0.5	0.1	0.08	0.17	0.1	0.2	2.31	1.68	1.24	1.8	1.81	2.15	6.49	6.36	5.34	3.34	3.1	2.1	0.226667	0.156667	1.74333	1.92	6.06333	2.84667	GO:0015074;GO:0000943;GO:0016021;GO:0016887;GO:0003676;GO:0005524	BP:DNA integration;CC:retrotransposon nucleocapsid;CC:integral component of membrane;MF:ATPase activity;MF:nucleic acid binding;MF:ATP binding;	K03517	nadA	map00760	Nicotinate and nicotinamide metabolism	COG2801;ENOG410XS4D	L:Replication, recombination and repair;S:Function unknown	sp|Q94HW2|POLR1_ARATH;	Retrovirus-related Pol polyprotein from transposon RE1 OS=Arabidopsis thaliana OX=3702 GN=RE1 PE=2 SV=1;	PF07727	RVT_2	Reverse transcriptase
TRINITY_DN1168_c0_g2	putative RNA-directed DNA polymerase [Rosa chinensis]	0	0.01	0	0.01	0	0	2.12	0.69	0.38	0.03	0.06	0.14	1.5	1.23	1.24	1.85	2.63	1.09	0.003333	0.003333	1.06333	0.076667	1.32333	1.85667	GO:0015074;GO:0000943;GO:0016021;GO:0003676;GO:0008270;GO:0043531;GO:0003964	BP:DNA integration;CC:retrotransposon nucleocapsid;CC:integral component of membrane;MF:nucleic acid binding;MF:zinc ion binding;MF:ADP binding;MF:RNA-directed DNA polymerase activity;	K03517	nadA	map00760	Nicotinate and nicotinamide metabolism	ENOG410XS4D	S:Function unknown	sp|P0CC82|NU2C1_LEMMI;	NA;	------	------	------
TRINITY_DN1168_c1_g1	uncharacterized protein LOC109843420, partial [Asparagus officinalis]	0	0	0	0	0.01	0	0.83	0.41	0.12	0.08	0.05	0.1	0.74	0.76	1.03	0.38	0.39	0.39	0	0.003333	0.453333	0.076667	0.843333	0.386667	GO:0015074;GO:0000943;GO:0008270;GO:0003676	BP:DNA integration;CC:retrotransposon nucleocapsid;MF:zinc ion binding;MF:nucleic acid binding;	------	------	------	------	COG2801	L:Replication, recombination and repair	sp|Q9ZT94|POLR2_ARATH;	Retrovirus-related Pol polyprotein from transposon RE2 OS=Arabidopsis thaliana OX=3702 GN=RE2 PE=4 SV=1;	------	------	------
TRINITY_DN1168_c9_g2	hypothetical protein PRUPE_1G495700 [Prunus persica]	3.44	2.32	1.08	0.4	0.85	1.12	5.78	6.04	7.14	23.04	29.63	21.05	12.56	14.79	18.68	6.03	6.33	9.02	2.28	0.79	6.32	24.5733	15.3433	7.12667	------	------	------	------	------	------	ENOG411148C;ENOG410ZC2N;ENOG410ZS8E	S:Function unknown;	sp|Q6NKX3|FDL14_ARATH;	F-box/FBD/LRR-repeat protein At2g04230 OS=Arabidopsis thaliana OX=3702 GN=At2g04230 PE=2 SV=1;	PF00646;PF12937	F-box;F-box-like	F-box domain;F-box-like
TRINITY_DN11733_c0_g1	MAP3K epsilon protein kinase 1 isoform X4 [Elaeis guineensis]	0.04	0.01	0.01	0.04	0.02	0.03	0.19	0.21	0.19	0.05	0.05	0.07	0.1	0.13	0.14	0.17	0.29	0.15	0.02	0.03	0.196667	0.056667	0.123333	0.203333	GO:0005524;GO:0004672	MF:ATP binding;MF:protein kinase activity;	------	------	------	------	ENOG410XQGS	T:Signal transduction mechanisms	sp|Q9LJD8|M3KE1_ARATH;	MAP3K epsilon protein kinase 1 OS=Arabidopsis thaliana OX=3702 GN=M3KE1 PE=1 SV=1;	------	------	------
TRINITY_DN117388_c0_g1	agmatine coumaroyltransferase-2-like [Phoenix dactylifera]	0.21	0.07	0.01	0.18	0.11	0.46	0.07	0.06	0.08	0.07	0.02	0.06	0.01	0	0.03	0.04	0.04	0.1	0.096667	0.25	0.07	0.05	0.013333	0.06	GO:0016747	MF:transferase activity, transferring acyl groups other than amino-acyl groups;	K13065	E2.3.1.133, HCT	map00941;map00940;map00945	Flavonoid biosynthesis;Phenylpropanoid biosynthesis;Stilbenoid, diarylheptanoid and gingerol biosynthesis	ENOG410XTI7	S:Function unknown	sp|Q7XPK7|AHT1_ORYSJ;	Agmatine hydroxycinnamoyltransferase 1 OS=Oryza sativa subsp. japonica OX=39947 GN=AHT1 PE=1 SV=1;	PF02458	Transferase	Transferase family
TRINITY_DN1173_c0_g2	polyphenol oxidase [Lilium hybrid cultivar]	0.17	0.25	0.49	0.54	0.33	0.96	0.21	0.31	0.2	0.11	0.12	0.11	0.08	0.06	0.03	0.09	0.07	0.08	0.303333	0.61	0.24	0.113333	0.056667	0.08	GO:0046148;GO:0046872;GO:0004097	BP:pigment biosynthetic process;MF:metal ion binding;MF:catechol oxidase activity;	K00422	E1.10.3.1	map00950;map00350	Isoquinoline alkaloid biosynthesis;Tyrosine metabolism	ENOG410XSH6	S:Function unknown	sp|P43309|PPO_MALDO;	Polyphenol oxidase, chloroplastic OS=Malus domestica OX=3750 PE=2 SV=1;	PF12143;PF00264;PF12142	PPO1_KFDV;Tyrosinase;PPO1_DWL	Protein of unknown function;Common central domain of tyrosinase;Polyphenol oxidase middle domain
TRINITY_DN11743_c0_g2	PREDICTED: uncharacterized protein LOC108194669 [Daucus carota subsp. sativus]	0.01	0.01	0.01	0.01	0.01	0.01	0.04	0.03	0.04	0.1	0.07	0.11	0.19	0.18	0.11	0.04	0.04	0.04	0.01	0.01	0.036667	0.093333	0.16	0.04	------	------	------	------	------	------	------	------	sp|P10394|POL4_DROME;	Retrovirus-related Pol polyprotein from transposon 412 OS=Drosophila melanogaster OX=7227 GN=POL PE=4 SV=1;	PF00078	RVT_1	Reverse transcriptase
TRINITY_DN11743_c1_g1	uncharacterized protein LOC109719402 [Ananas comosus]	0	0	0	0	0	0	1	1.11	0.36	0.18	0.05	0.27	1.77	1.95	1.17	0.39	0.25	0.89	0	0	0.823333	0.166667	1.63	0.51	GO:0005634;GO:0004190;GO:0008270;GO:0003676	CC:nucleus;MF:aspartic-type endopeptidase activity;MF:zinc ion binding;MF:nucleic acid binding;	------	------	------	------	COG2801	L:Replication, recombination and repair	------	------	------	------	------
TRINITY_DN11743_c2_g1	hypothetical protein CK203_104979 [Vitis vinifera]	0	0	0	0	0	0	10.81	12.54	4.41	1.87	1.45	2.45	13.32	13.11	14.19	9.99	6.31	13.86	0	0	9.25333	1.92333	13.54	10.0533	GO:0005634;GO:0008270;GO:0003676	CC:nucleus;MF:zinc ion binding;MF:nucleic acid binding;	------	------	------	------	COG2801	L:Replication, recombination and repair	------	------	PF03732	Retrotrans_gag	Retrotransposon gag protein
TRINITY_DN11762_c0_g1		0.11	0	0.12	0	0	0	29.24	13.5	3	6.08	5.49	5.64	25.68	25.58	19.33	7.93	8.25	17.66	0.076667	0	15.2467	5.73667	23.53	11.28	------	------	------	------	------	------	------	------	------	------	------	------	------
TRINITY_DN11762_c2_g1		0	0	0	0	0	0	24.91	25.39	2.26	2.96	5.52	2.99	30.94	23.47	25.33	12.18	9.67	11.13	0	0	17.52	3.82333	26.58	10.9933	------	------	------	------	------	------	------	------	------	------	------	------	------
TRINITY_DN117860_c0_g1	18.1 kDa class I heat shock protein-like [Phoenix dactylifera]	4.35	1.02	0	0	0	0	17.27	11.57	6.78	17.94	13.36	12.19	49.03	39.44	50.07	22.14	25.67	6.02	1.79	0	11.8733	14.4967	46.18	17.9433	------	------	K13993	HSP20	map04141	Protein processing in endoplasmic reticulum	COG0071	O:Posttranslational modification, protein turnover, chaperones	sp|Q943E7|HS16C_ORYSJ;	16.9 kDa class I heat shock protein 3 OS=Oryza sativa subsp. japonica OX=39947 GN=HSP16.9C PE=2 SV=1;	PF00011	HSP20	Hsp20/alpha crystallin family
TRINITY_DN1178_c0_g2		0	0	0	0	0	0	1.22	0.51	0.12	0.35	0.29	0.31	1.15	1.05	0.83	0.25	0.21	0.35	0	0	0.616667	0.316667	1.01	0.27	------	------	------	------	------	------	------	------	------	------	------	------	------
TRINITY_DN1178_c0_g3	Endonuclease [Actinidia chinensis var. chinensis]	0	0	0	0	0	0.01	0.11	0.11	0.12	0.04	0.02	0.02	1.5	0.84	0.77	0.22	0.25	0.21	0	0.003333	0.113333	0.026667	1.03667	0.226667	GO:0015074;GO:0007165;GO:0000943;GO:0016021;GO:0043531;GO:0004674;GO:0004519;GO:0004527;GO:0016740;GO:0008270;GO:0003676;GO:0005524	BP:DNA integration;BP:signal transduction;CC:retrotransposon nucleocapsid;CC:integral component of membrane;MF:ADP binding;MF:protein serine/threonine kinase activity;MF:endonuclease activity;MF:exonuclease activity;MF:transferase activity;MF:zinc ion binding;MF:nucleic acid binding;MF:ATP binding;	------	------	------	------	ENOG410XS4D;COG2801	S:Function unknown;L:Replication, recombination and repair	sp|P10978|POLX_TOBAC;	Retrovirus-related Pol polyprotein from transposon TNT 1-94 OS=Nicotiana tabacum OX=4097 PE=2 SV=1;	PF07727	RVT_2	Reverse transcriptase
TRINITY_DN1178_c0_g4	Retrovirus-related Pol polyprotein from transposon TNT 1-94, partial [Glycine soja]	0.02	0	0	0	0	0.01	0.14	0.1	0.11	0.04	0.14	0.14	1.08	0.94	1.05	0.47	0.62	0.34	0.006667	0.003333	0.116667	0.106667	1.02333	0.476667	GO:0015074;GO:0016787;GO:0004519;GO:0003887;GO:0008270;GO:0003676	BP:DNA integration;MF:hydrolase activity;MF:endonuclease activity;MF:DNA-directed DNA polymerase activity;MF:zinc ion binding;MF:nucleic acid binding;	------	------	------	------	COG2801	L:Replication, recombination and repair	------	------	PF14223	Retrotran_gag_2	gag-polypeptide of LTR copia-type
TRINITY_DN1178_c1_g1	Retrovirus-related Pol polyprotein from transposon TNT 1-94 [Cajanus cajan]	3.39	2.66	2.71	1.01	0.99	1.16	16.9	10.55	6.52	9.47	8.81	9.28	21.57	17.98	16.13	16.23	14.24	12.08	2.92	1.05333	11.3233	9.18667	18.56	14.1833	GO:0015074;GO:0000943;GO:0008270;GO:0003676	BP:DNA integration;CC:retrotransposon nucleocapsid;MF:zinc ion binding;MF:nucleic acid binding;	------	------	------	------	ENOG410XS4D;ENOG4111WQF	S:Function unknown;	sp|P10978|POLX_TOBAC;	Retrovirus-related Pol polyprotein from transposon TNT 1-94 OS=Nicotiana tabacum OX=4097 PE=2 SV=1;	PF07727	RVT_2	Reverse transcriptase
TRINITY_DN1178_c5_g1	Retrovirus-related Pol polyprotein from transposon TNT 1-94 [Vitis vinifera]	6.69	4.84	4.78	0.94	0.56	0.52	32.44	18.88	11.04	18.27	20.19	19.31	47.63	32.62	32.89	37.31	32.49	25.41	5.43667	0.673333	20.7867	19.2567	37.7133	31.7367	GO:0015074;GO:0000943;GO:0004491;GO:0008270;GO:0003676	BP:DNA integration;CC:retrotransposon nucleocapsid;MF:methylmalonate-semialdehyde dehydrogenas;MF:zinc ion binding;MF:nucleic acid binding;	------	------	------	------	ENOG410XS4D;COG2801	S:Function unknown;L:Replication, recombination and repair	sp|P10978|POLX_TOBAC;	Retrovirus-related Pol polyprotein from transposon TNT 1-94 OS=Nicotiana tabacum OX=4097 PE=2 SV=1;	PF07727	RVT_2	Reverse transcriptase
TRINITY_DN117906_c0_g1		0	0	0	0	0	0.17	50.81	21.95	6.77	6.61	6.12	6.35	46.43	49.49	49.82	21.59	17.46	26.58	0	0.056667	26.51	6.36	48.58	21.8767	------	------	------	------	------	------	------	------	------	------	------	------	------
TRINITY_DN118180_c1_g1	uncharacterized protein LOC112490178 [Ziziphus jujuba]	0.39	0	0	0	0	0	16.35	7.38	1.06	1.39	5.99	2.89	15.09	15.21	10.88	5.03	5.99	8.69	0.13	0	8.26333	3.42333	13.7267	6.57	GO:0005634	CC:nucleus;	------	------	------	------	COG2801	L:Replication, recombination and repair	------	------	PF03732	Retrotrans_gag	Retrotransposon gag protein
TRINITY_DN11818_c0_g1	Retrovirus-related Pol polyprotein from transposon TNT 1-94 [Vitis vinifera]	4.17	3.92	3.16	4.51	1.81	3.19	14.93	10.16	6.88	3.17	7.45	7.43	14.11	13.06	11.37	9.37	11.31	7.5	3.75	3.17	10.6567	6.01667	12.8467	9.39333	GO:0015074;GO:0000943;GO:0008270;GO:0003676	BP:DNA integration;CC:retrotransposon nucleocapsid;MF:zinc ion binding;MF:nucleic acid binding;	------	------	------	------	COG2801	L:Replication, recombination and repair	------	------	------	------	------
TRINITY_DN118326_c0_g1		0	0	0	0	0.01	0	0.58	0.5	0.31	0.12	0.08	0.1	1.17	1.37	1.35	0.69	1.15	1.15	0	0.003333	0.463333	0.1	1.29667	0.996667	------	------	------	------	------	------	------	------	sp|F8RP11|HSOP_WHEAT;	Hsp70-Hsp90 organizing protein OS=Triticum aestivum OX=4565 GN=HOP PE=1 SV=1;	------	------	------
TRINITY_DN11838_c1_g1		0.07	0.04	0.04	0.06	0.04	0.06	0.49	0.22	0.27	0.25	0.39	0.39	0.61	0.43	0.34	0.22	0.29	0.08	0.05	0.053333	0.326667	0.343333	0.46	0.196667	------	------	------	------	------	------	------	------	------	------	------	------	------
TRINITY_DN11847_c0_g1	hypothetical protein CK203_005052 [Vitis vinifera]	1.41	0.01	0.04	0	0.16	0.16	243.52	114.96	36.2	38.18	30.12	32.47	204.96	220.58	188.69	106.51	109.7	154.35	0.486667	0.106667	131.56	33.59	204.743	123.52	GO:0015074;GO:0005634;GO:0004190;GO:0008270;GO:0003676	BP:DNA integration;CC:nucleus;MF:aspartic-type endopeptidase activity;MF:zinc ion binding;MF:nucleic acid binding;	------	------	------	------	COG2801	L:Replication, recombination and repair	------	------	------	------	------
TRINITY_DN11847_c0_g2	uncharacterized protein LOC109719402 [Ananas comosus]	0.39	0.08	0	0.27	0.38	0.34	42.93	17.67	3.78	7.61	7.01	8.01	42.94	40.1	33.27	8.35	8.71	24.39	0.156667	0.33	21.46	7.54333	38.77	13.8167	GO:0005634;GO:0008270;GO:0003676	CC:nucleus;MF:zinc ion binding;MF:nucleic acid binding;	------	------	------	------	COG2801	L:Replication, recombination and repair	------	------	PF03732	Retrotrans_gag	Retrotransposon gag protein
TRINITY_DN118657_c0_g4		0	0	0	0	0	0	0.14	0.24	0.04	0.03	0.01	0.05	0.22	0.23	0.17	0.41	0.32	0.26	0	0	0.14	0.03	0.206667	0.33	------	------	------	------	------	------	------	------	------	------	------	------	------
TRINITY_DN1187_c2_g2	Integrase [Actinidia chinensis var. chinensis]	0.26	0.17	0.22	0.19	0.07	0.13	0.46	0.37	0.25	0.18	0.28	0.3	0.41	0.33	0.36	0.47	0.62	0.44	0.216667	0.13	0.36	0.253333	0.366667	0.51	GO:0015074;GO:0005634;GO:0016787;GO:0008270;GO:0003676;GO:0003964	BP:DNA integration;CC:nucleus;MF:hydrolase activity;MF:zinc ion binding;MF:nucleic acid binding;MF:RNA-directed DNA polymerase activity;	------	------	------	------	COG2801	L:Replication, recombination and repair	sp|P04323|POL3_DROME;	Retrovirus-related Pol polyprotein from transposon 17.6 OS=Drosophila melanogaster OX=7227 GN=pol PE=4 SV=1;	PF00078;PF17917	RVT_1;RT_RNaseH	Reverse transcriptase;RNase H-like domain found in reverse transcriptase
TRINITY_DN11883_c0_g4	uncharacterized protein LOC110022045 [Phalaenopsis equestris]	1.05	2.17	3.1	4.03	3.29	13.96	0.67	0.6	0.97	0.66	0.58	0.61	0.57	0.68	0.61	0.48	0.47	0.44	2.10667	7.09333	0.746667	0.616667	0.62	0.463333	------	------	------	------	------	------	ENOG41113Z9	S:Function unknown	------	------	PF11250	FAF	Fantastic Four meristem regulator
TRINITY_DN11893_c0_g1		0	0	0	0	0	0	45.59	22.18	7.54	4.79	6.05	4.18	36.57	48.02	36.2	18.29	17.48	32.68	0	0	25.1033	5.00667	40.2633	22.8167	------	------	------	------	------	------	------	------	------	------	------	------	------
TRINITY_DN11893_c0_g4		0.21	0.08	0.23	0.18	0	0.25	33.58	20.09	4.6	6.5	4.54	4.77	47.32	50.07	46.86	13.63	18.63	25.81	0.173333	0.143333	19.4233	5.27	48.0833	19.3567	------	------	------	------	------	------	------	------	------	------	------	------	------
TRINITY_DN11893_c0_g5		0.33	0.11	0	0	0.27	0.23	81.26	42.01	13.35	20.5	15.43	18.44	109.46	97.94	96.02	41.93	37.24	59.09	0.146667	0.166667	45.54	18.1233	101.14	46.0867	------	------	------	------	------	------	------	------	------	------	------	------	------
TRINITY_DN11893_c0_g6		0	0	0	0	0	0	30.19	14.39	4.92	7.51	6.79	8.42	43.33	43.67	30.96	8.29	7.99	29.91	0	0	16.5	7.57333	39.32	15.3967	------	------	------	------	------	------	------	------	------	------	------	------	------
TRINITY_DN118955_c0_g1		2.95	0.49	0.51	0	0	0.03	4.09	2.14	1.53	7.67	9.64	8.65	21.28	23.25	25.05	10.11	9.7	10.17	1.31667	0.01	2.58667	8.65333	23.1933	9.99333	------	------	------	------	------	------	------	------	------	------	------	------	------
TRINITY_DN118976_c0_g1	PREDICTED: heat shock protein 83-like [Fragaria vesca subsp. vesca]	67.5	12.03	13.64	3.61	4.12	7.6	140.12	121.03	69.6	198.8	217.04	189.87	516.69	614.15	538.29	107.04	97.11	118.87	31.0567	5.11	110.25	201.903	556.377	107.673	GO:0006457;GO:0051082;GO:0005524	BP:protein folding;MF:unfolded protein binding;MF:ATP binding;	K04079	HSP90A, htpG	map04626;map04141	Plant-pathogen interaction;Protein processing in endoplasmic reticulum	COG0326	O:Posttranslational modification, protein turnover, chaperones	sp|P27323|HS901_ARATH;	Heat shock protein 90-1 OS=Arabidopsis thaliana OX=3702 GN=HSP90-1 PE=1 SV=3;	PF00183	HSP90	Hsp90 protein
TRINITY_DN11897_c1_g1		0.13	0.19	0.2	0.39	0.15	0.18	0.01	0.04	0.02	0.05	0.04	0.02	0.04	0.06	0.07	0.01	0.01	0.04	0.173333	0.24	0.023333	0.036667	0.056667	0.02	------	------	------	------	------	------	------	------	------	------	------	------	------
TRINITY_DN119071_c0_g1	hypothetical protein C4D60_Mb08t04500 [Musa balbisiana]	3.46	2.11	5.56	3.94	1.12	8.4	36.05	22.65	40.19	29.67	29.85	15.84	28.47	21.56	42.64	71.17	51.18	64.6	3.71	4.48667	32.9633	25.12	30.89	62.3167	GO:0016021	CC:integral component of membrane;	------	------	------	------	COG0750	M:Cell wall/membrane/envelope biogenesis	sp|Q9LMU1|EGY3_ARATH;	Probable zinc metallopeptidase EGY3, chloroplastic OS=Arabidopsis thaliana OX=3702 GN=EGY3 PE=1 SV=1;	------	------	------
TRINITY_DN11911_c0_g1		0.03	0.03	0.04	0.01	0.01	0.01	0.21	0.12	0.12	0.03	0.05	0.04	0.06	0.1	0.05	0.12	0.1	0.09	0.033333	0.01	0.15	0.04	0.07	0.103333	------	------	------	------	------	------	------	------	------	------	------	------	------
TRINITY_DN11921_c0_g2	Retrovirus-related Pol polyprotein from transposon TNT 1-94 [Vitis vinifera]	0.07	0.02	0.02	0.05	0.05	0.03	0.24	0.15	0.07	0.15	0.36	0.27	0.41	0.23	0.18	0.2	0.11	0.06	0.036667	0.043333	0.153333	0.26	0.273333	0.123333	GO:0015074;GO:0000943;GO:0004491;GO:0003887;GO:0008270;GO:0003676	BP:DNA integration;CC:retrotransposon nucleocapsid;MF:methylmalonate-semialdehyde dehydrogenas;MF:DNA-directed DNA polymerase activity;MF:zinc ion binding;MF:nucleic acid binding;	------	------	------	------	COG2801;ENOG410ZJWX;ENOG410XS4D;ENOG410Y4C5;ENOG410ZPTD	L:Replication, recombination and repair;S:Function unknown;S:Function unknown;S:Function unknown;S:Function unknown	sp|P10978|POLX_TOBAC;	Retrovirus-related Pol polyprotein from transposon TNT 1-94 OS=Nicotiana tabacum OX=4097 PE=2 SV=1;	PF14223	Retrotran_gag_2	gag-polypeptide of LTR copia-type
TRINITY_DN11935_c0_g1	probable xyloglucan endotransglucosylase/hydrolase protein 23 [Glycine max]	71.93	40.24	12.09	30.45	22.82	9.85	249.15	162.06	171.49	77.91	67.42	63.37	75.01	95.91	121.33	85.8	90.05	127.79	41.42	21.04	194.233	69.5667	97.4167	101.213	GO:0042546;GO:0071555;GO:0010411;GO:0005618;GO:0048046;GO:0016762;GO:0004553	BP:cell wall biogenesis;BP:cell wall organization;BP:xyloglucan metabolic process;CC:cell wall;CC:apoplast;MF:xylogluca;MF:hydrolase activity, hydrolyzing O-glycosyl compounds;	K14504;K08235	TCH4;E2.4.1.207	map04075	Plant hormone signal transduction	COG2273;ENOG410YBZQ	G:Carbohydrate transport and metabolism;O:Posttranslational modification, protein turnover, chaperones	sp|Q38857|XTH22_ARATH;	Xyloglucan endotransglucosylase/hydrolase protein 22 OS=Arabidopsis thaliana OX=3702 GN=XTH22 PE=1 SV=1;	PF06955	XET_C	Xyloglucan endo-transglycosylase
TRINITY_DN11939_c0_g1	auxin-responsive protein SAUR50-like [Phalaenopsis equestris]	14.73	6.17	0.78	7.02	16.93	19.54	0.48	1.88	8.24	2.53	2.27	1.14	0.06	1.64	1.48	1.35	5.54	5.8	7.22667	14.4967	3.53333	1.98	1.06	4.23	GO:0009733	BP:response to auxin;	K14488	SAUR	map04075	Plant hormone signal transduction	ENOG410Z28U	S:Function unknown	sp|O65695|SAU50_ARATH;	Auxin-responsive protein SAUR50 OS=Arabidopsis thaliana OX=3702 GN=SAUR50 PE=1 SV=1;	PF02519	Auxin_inducible	Auxin responsive protein
TRINITY_DN11951_c0_g3	uncharacterized protein LOC109843420, partial [Asparagus officinalis]	0	0	0	0	0	0	0.07	0	0.02	0.02	0.01	0.01	0.29	0.24	0.34	0.11	0.12	0.19	0	0	0.03	0.013333	0.29	0.14	GO:0015074;GO:0000943;GO:0016021;GO:0003676;GO:0004672;GO:0005524	BP:DNA integration;CC:retrotransposon nucleocapsid;CC:integral component of membrane;MF:nucleic acid binding;MF:protein kinase activity;MF:ATP binding;	------	------	------	------	------	------	------	------	------	------	------
TRINITY_DN119579_c0_g1		0.64	0.21	0.06	0	0	0.07	128.37	58.19	24.19	22.18	19.06	23.47	106.01	118.75	95.37	55.62	46.62	74.42	0.303333	0.023333	70.25	21.57	106.71	58.8867	------	------	------	------	------	------	------	------	------	------	------	------	------
TRINITY_DN11959_c0_g1	hypothetical protein C4D60_Mb08t22080 [Musa balbisiana]	1.7	2.35	3.14	2.6	4.52	3.78	0.19	0.45	0.28	1	1.16	0.9	0.64	0.72	0.51	0.53	0.41	0.44	2.39667	3.63333	0.306667	1.02	0.623333	0.46	GO:0016021;GO:0005886;GO:0015333;GO:0022857;GO:1904680;GO:0035673	CC:integral component of membrane;CC:plasma membrane;MF:peptid;MF:transmembrane transporter activity;MF:peptide transmembrane transporter activity;MF:oligopeptide transmembrane transporter activity;	K14638	SLC15A3_4, PHT	------	------	COG3104	E:Amino acid transport and metabolism	sp|Q9SX20|PTR18_ARATH;	Protein NRT1/ PTR FAMILY 3.1 OS=Arabidopsis thaliana OX=3702 GN=NPF3.1 PE=2 SV=1;	PF00854;PF07690	PTR2;MFS_1	POT family;Major Facilitator Superfamily
TRINITY_DN11973_c0_g1		0	0	0	0	0	0	0.55	0.21	0.03	0.17	0.17	0.3	1.92	1.49	1.6	0.38	0.49	0.74	0	0	0.263333	0.213333	1.67	0.536667	------	------	------	------	------	------	------	------	------	------	------	------	------
TRINITY_DN119855_c0_g1		0.41	0.13	0.18	0.07	0.05	0.13	1.11	0.92	0.74	0.68	0.8	0.8	1.02	0.61	0.94	0.68	0.64	0.52	0.24	0.083333	0.923333	0.76	0.856667	0.613333	------	------	------	------	------	------	------	------	sp|P36183|ENPL_HORVU;	Endoplasmin homolog OS=Hordeum vulgare OX=4513 PE=2 SV=1;	------	------	------
TRINITY_DN1198_c0_g1	protein IQ-DOMAIN 1 isoform X2 [Elaeis guineensis]	1.79	1.14	1.05	1.45	1.91	1.57	22.19	11.19	6.65	3.29	3.06	3.8	34.14	38.64	47.13	20.43	22.07	18.91	1.32667	1.64333	13.3433	3.38333	39.97	20.47	------	------	------	------	------	------	ENOG410YEKM	S:Function unknown	------	------	------	------	------
TRINITY_DN1198_c0_g2		0	0.01	0	0	0	0	0.32	0.2	0.09	0.16	0.22	0.17	0.29	0.32	0.3	0.13	0.13	0.14	0.003333	0	0.203333	0.183333	0.303333	0.133333	------	------	------	------	------	------	------	------	------	------	------	------	------
TRINITY_DN1198_c0_g3		0.01	0	0	0	0	0.03	5.32	2.63	0.64	0.41	0.37	0.37	10.13	6.69	4.33	3.03	2.19	3.03	0.003333	0.01	2.86333	0.383333	7.05	2.75	------	------	------	------	------	------	------	------	------	------	------	------	------
TRINITY_DN119986_c0_g1	telomere repeat-binding protein 2 [Phoenix dactylifera]	3.94	5.64	5.22	6.76	8.32	6.09	1.74	2.09	1.96	2.82	2.75	2.77	1.3	1.33	1.4	2.32	2.44	2.42	4.93333	7.05667	1.93	2.78	1.34333	2.39333	GO:0003677	MF:DNA binding;	------	------	------	------	ENOG4111PQU	K:Transcription	sp|Q9LL45|TBP1_ORYSJ;	Telomere-binding protein 1 OS=Oryza sativa subsp. japonica OX=39947 GN=TBP1 PE=1 SV=2;	PF00249	Myb_DNA-binding	Myb-like DNA-binding domain
TRINITY_DN12008_c0_g1	uncharacterized protein LOC105046575 [Elaeis guineensis]	0.6	1.59	4.4	2.08	2.88	5.2	1.15	1.43	1.17	0.53	0.72	0.67	0.88	0.57	0.76	0.95	0.9	0.9	2.19667	3.38667	1.25	0.64	0.736667	0.916667	------	------	------	------	------	------	ENOG4111S35	S:Function unknown	------	------	PF04720	PDDEXK_6	PDDEXK-like family of unknown function
TRINITY_DN12022_c2_g1	uncharacterized protein LOC112418592 [Medicago truncatula]	0.27	0.18	0.19	0.89	0.49	0.41	0.08	0.04	0.13	0.15	0.04	0.14	0.1	0.09	0.24	0.14	0.09	0.15	0.213333	0.596667	0.083333	0.11	0.143333	0.126667	GO:0016021;GO:0003964;GO:0004523;GO:0003676;GO:0003723	CC:integral component of membrane;MF:RNA-directed DNA polymerase activity;MF:RNA-DNA hybrid ribonuclease activity;MF:nucleic acid binding;MF:RNA binding;	------	------	------	------	ENOG4111K5V;ENOG410Y65V	S:Function unknown;	------	------	------	------	------
TRINITY_DN12024_c0_g2		0.04	0	0.03	0.01	0.02	0.01	0.13	0.09	0.17	0.03	0.07	0.04	0.06	0.05	0.06	0.08	0.1	0.04	0.023333	0.013333	0.13	0.046667	0.056667	0.073333	------	------	------	------	------	------	------	------	------	------	------	------	------
TRINITY_DN12029_c0_g2		0.1	0	0	0	0	0	1.51	1.32	0.67	0.35	0.1	0.73	4.62	3.55	4.11	0.92	1.12	0.96	0.033333	0	1.16667	0.393333	4.09333	1	------	------	------	------	------	------	------	------	------	------	------	------	------
TRINITY_DN12029_c1_g1		0	0	0	0	0	0	0.87	0.22	0.15	0.62	0.45	0.43	3.16	2.47	2.46	0.23	0.28	0.31	0	0	0.413333	0.5	2.69667	0.273333	------	------	------	------	------	------	------	------	------	------	------	------	------
TRINITY_DN120307_c0_g2		0.09	0	0	0	0	0	42.43	16.29	2.33	1.38	2.2	1.63	16.3	21.94	16.42	7.99	17.52	18.26	0.03	0	20.35	1.73667	18.22	14.59	------	------	------	------	------	------	------	------	------	------	------	------	------
TRINITY_DN120364_c0_g1	hypothetical protein CK203_042607 [Vitis vinifera]	0.01	0.02	0	0	0	0	31	13.87	9.63	4.2	7.53	3.12	39.98	30.64	40.74	20.38	16.33	27.7	0.01	0	18.1667	4.95	37.12	21.47	GO:0005634;GO:0008270;GO:0003676	CC:nucleus;MF:zinc ion binding;MF:nucleic acid binding;	------	------	------	------	------	------	------	------	------	------	------
TRINITY_DN120369_c0_g2	fructose-bisphosphate aldolase 1, cytoplasmic [Elaeis guineensis]	3.74	3.23	3.64	2.86	4.09	2.46	11.52	12.28	11.45	10.82	13.27	12.72	14.4	24.58	27.33	25.08	22.05	20	3.53667	3.13667	11.75	12.27	22.1033	22.3767	GO:0006096;GO:0007165;GO:0000159;GO:0019888;GO:0004332	BP:glycolytic process;BP:signal transduction;CC:protein phosphatase type 2A complex;MF:protein phosphatase regulator activity;MF:fructose-bisphosphate aldolase activity;	K01623	ALDO	map00010;map00030;map00051;map00710	Glycolysis / Gluconeogenesis;Pentose phosphate pathway;Fructose and mannose metabolism;Carbon fixation in photosynthetic organisms	COG3588	G:Carbohydrate transport and metabolism	sp|P17784|ALFC1_ORYSJ;	Fructose-bisphosphate aldolase 1, cytoplasmic OS=Oryza sativa subsp. japonica OX=39947 GN=FBA1 PE=1 SV=2;	PF00274	Glycolytic	Fructose-bisphosphate aldolase class-I
TRINITY_DN12039_c0_g3		0.03	0.02	0.02	0.02	0.04	0	0.19	0.16	0.23	0.06	0.08	0.06	0.17	0.12	0.1	0.23	0.25	0.18	0.023333	0.02	0.193333	0.066667	0.13	0.22	------	------	------	------	------	------	------	------	------	------	------	------	------
TRINITY_DN12045_c0_g1	hypothetical protein B296_00050397 [Ensete ventricosum]	0.1	0.31	0.35	0.35	0.31	0.94	0.03	0.1	0.12	0.13	0.14	0.15	0.16	0.1	0.21	0.08	0.18	0.1	0.253333	0.533333	0.083333	0.14	0.156667	0.12	------	------	------	------	------	------	ENOG410YMD2	S:Function unknown	------	------	------	------	------
TRINITY_DN120701_c0_g3		2.86	0.14	0.45	0	0.08	0	1.54	1.77	0.89	8.68	10.04	8.32	9.61	7.13	3.74	0.97	0.82	1.19	1.15	0.026667	1.4	9.01333	6.82667	0.993333	------	------	------	------	------	------	------	------	------	------	------	------	------
TRINITY_DN120763_c0_g1	HSP90 domain-containing protein/HATPase_c domain-containing protein [Cephalotus follicularis]	28.98	10.21	4	0.63	3.77	5.84	94.8	80.78	54.21	133.48	122.98	115.08	344.49	391.29	334.4	56.79	64.3	94.26	14.3967	3.41333	76.5967	123.847	356.727	71.7833	GO:0006457;GO:0005737;GO:0051082;GO:0005524	BP:protein folding;CC:cytoplasm;MF:unfolded protein binding;MF:ATP binding;	K04079	HSP90A, htpG	map04626;map04141	Plant-pathogen interaction;Protein processing in endoplasmic reticulum	COG0326	O:Posttranslational modification, protein turnover, chaperones	sp|P51819|HSP83_IPONI;	Heat shock protein 83 OS=Ipomoea nil OX=35883 GN=HSP83A PE=2 SV=1;	PF00183	HSP90	Hsp90 protein
TRINITY_DN12076_c0_g2		0	0	0	0	0	0	8.78	5.55	0.42	1.11	1.66	0.43	15.15	11.29	16.65	2.41	5.42	5.79	0	0	4.91667	1.06667	14.3633	4.54	------	------	------	------	------	------	------	------	------	------	------	------	------
TRINITY_DN12085_c0_g2		0.03	0	0	0	0	0	2.25	1.17	0.77	1.76	1.15	0.85	4.7	5.54	5.06	1.72	1.15	2.31	0.01	0	1.39667	1.25333	5.1	1.72667	------	------	------	------	------	------	------	------	------	------	------	------	------
TRINITY_DN12085_c0_g3		0	0	0	0	0	0	7.37	2.99	1	1.28	0.91	0.95	5.4	5.33	5.04	2.2	1.87	4.58	0	0	3.78667	1.04667	5.25667	2.88333	------	------	------	------	------	------	------	------	------	------	------	------	------
TRINITY_DN12085_c0_g6		0	0	0	0	0	0	3.55	2.2	0.87	0.79	1.05	0.56	5.86	4.4	7.11	1.79	2.38	5.42	0	0	2.20667	0.8	5.79	3.19667	------	------	------	------	------	------	------	------	------	------	------	------	------
TRINITY_DN12085_c0_g7		0	0	0	0	0	0	4.5	1.74	0.35	0.85	0.7	1.53	5.38	5.7	6.83	3.04	1.32	5.73	0	0	2.19667	1.02667	5.97	3.36333	------	------	------	------	------	------	------	------	------	------	------	------	------
TRINITY_DN12089_c1_g1	uncharacterized protein LOC109705882 [Ananas comosus]	0	0	0	0.04	0	0	1.07	0.41	0.09	0.71	0.51	0.72	2.22	1.54	1.03	0.38	0.1	0.59	0	0.013333	0.523333	0.646667	1.59667	0.356667	------	------	------	------	------	------	------	------	------	------	------	------	------
TRINITY_DN120955_c0_g1	small heat shock protein [Picea abies]	0.65	0.6	0.47	0.21	0	0.32	2.69	3.86	2.77	2.72	4.21	3.58	5.39	8.94	14.54	10.66	8.19	7.8	0.573333	0.176667	3.10667	3.50333	9.62333	8.88333	------	------	K13993	HSP20	map04141	Protein processing in endoplasmic reticulum	COG0071	O:Posttranslational modification, protein turnover, chaperones	sp|P46516|HSP21_HELAN;	17.9 kDa class II heat shock protein OS=Helianthus annuus OX=4232 GN=HSP17.9 PE=2 SV=1;	PF00011	HSP20	Hsp20/alpha crystallin family
TRINITY_DN12096_c0_g1		0.08	0.02	0	0	0	0.01	0.24	0.11	0.07	0.07	0.14	0.06	0.17	0.26	0.15	0.18	0.13	0.25	0.033333	0.003333	0.14	0.09	0.193333	0.186667	------	------	------	------	------	------	------	------	------	------	------	------	------
TRINITY_DN12096_c0_g2		0.05	0.1	0.02	0	0	0	0.18	0.1	0.07	0.26	0.31	0.27	0.13	0.12	0.11	0.06	0.12	0.12	0.056667	0	0.116667	0.28	0.12	0.1	------	------	------	------	------	------	------	------	------	------	------	------	------
TRINITY_DN1209_c1_g2	Retrovirus-related Pol polyprotein from transposon TNT 1-94 [Vitis vinifera]	2.89	2.08	1.35	1.4	1.02	0.75	22.93	17.54	16.41	3.78	3.29	3.79	3.34	4.02	4.76	10.85	8.79	6.91	2.10667	1.05667	18.96	3.62	4.04	8.85	GO:0015074;GO:0000943;GO:0004491;GO:0008270;GO:0003676	BP:DNA integration;CC:retrotransposon nucleocapsid;MF:methylmalonate-semialdehyde dehydrogenas;MF:zinc ion binding;MF:nucleic acid binding;	K03006	RPB1, POLR2A	map00240;map03020;map00230	Pyrimidine metabolism;RNA polymerase;Purine metabolism	ENOG410XS4D	S:Function unknown	sp|P10978|POLX_TOBAC;	Retrovirus-related Pol polyprotein from transposon TNT 1-94 OS=Nicotiana tabacum OX=4097 PE=2 SV=1;	PF07727;PF14223;PF00665;PF13976;PF13683;PF00098	RVT_2;Retrotran_gag_2;rve;gag_pre-integrs;rve_3;zf-CCHC	Reverse transcriptase;gag-polypeptide of LTR copia-type;Integrase core domain;GAG-pre-integrase domain;Integrase core domain;Zinc knuckle
TRINITY_DN1210_c2_g1		0.16	0.17	0.05	0.11	0.05	0.07	0.52	0.38	0.33	0.15	0.22	0.18	0.21	0.23	0.17	0.31	0.48	0.21	0.126667	0.076667	0.41	0.183333	0.203333	0.333333	------	------	------	------	------	------	------	------	------	------	------	------	------
TRINITY_DN12132_c0_g2		0.11	0.09	0.08	0.05	0.03	0.03	0.8	0.65	0.34	0.05	0.12	0.13	0.29	0.16	0.18	0.57	0.44	0.34	0.093333	0.036667	0.596667	0.1	0.21	0.45	------	------	------	------	------	------	------	------	------	------	------	------	------
TRINITY_DN12134_c0_g1	Retrovirus-related Pol polyprotein from transposon TNT 1-94 [Vitis vinifera]	0.59	0.42	0.41	0.7	0.55	0.58	0.18	0.21	0.04	0.21	0.33	0.19	0.15	0.22	0.11	0.19	0.26	0.13	0.473333	0.61	0.143333	0.243333	0.16	0.193333	GO:0015074;GO:0000943;GO:0008270;GO:0003676	BP:DNA integration;CC:retrotransposon nucleocapsid;MF:zinc ion binding;MF:nucleic acid binding;	K03006	RPB1, POLR2A	map00240;map03020;map00230	Pyrimidine metabolism;RNA polymerase;Purine metabolism	COG2801;ENOG410XS4D;ENOG410ZJD5;ENOG410YA0V;ENOG410YB0F	L:Replication, recombination and repair;S:Function unknown;L:Replication, recombination and repair;S:Function unknown;L:Replication, recombination and repair	sp|P10978|POLX_TOBAC;	Retrovirus-related Pol polyprotein from transposon TNT 1-94 OS=Nicotiana tabacum OX=4097 PE=2 SV=1;	PF00665;PF13683	rve;rve_3	Integrase core domain;Integrase core domain
TRINITY_DN121437_c0_g1		0.31	0.31	0.28	0.52	0.33	0.38	0.15	0.16	0.13	0.12	0.22	0.15	0.12	0.07	0.19	0.24	0.24	0.19	0.3	0.41	0.146667	0.163333	0.126667	0.223333	------	------	------	------	------	------	------	------	------	------	------	------	------
TRINITY_DN121447_c0_g2		0	0	0.02	0	0	0	0.19	0.21	0.25	0.08	0.18	0.15	0.57	0.53	0.74	0.17	0.12	0.66	0.006667	0	0.216667	0.136667	0.613333	0.316667	------	------	------	------	------	------	------	------	------	------	------	------	------
TRINITY_DN121447_c2_g1		1.11	0.49	0	1.41	0	0	445.44	208.01	68.92	74.86	60.92	69.44	464.07	456.21	362.89	185.24	185.63	256.54	0.533333	0.47	240.79	68.4067	427.723	209.137	------	------	------	------	------	------	------	------	------	------	------	------	------
TRINITY_DN121707_c0_g1	chaperone protein ClpB1 [Elaeis guineensis]	27.89	10.49	15.05	1.28	2.74	2.98	14.4	7.02	5.99	65.36	69.67	60.73	78.36	78.25	90.18	12.71	9.97	7.96	17.81	2.33333	9.13667	65.2533	82.2633	10.2133	GO:0019538;GO:0034605;GO:0005524	BP:protein metabolic process;BP:cellular response to heat;MF:ATP binding;	K03695	clpB	------	------	COG0542	O:Posttranslational modification, protein turnover, chaperones	sp|Q6F2Y7|CLPB1_ORYSJ;	Chaperone protein ClpB1 OS=Oryza sativa subsp. japonica OX=39947 GN=CLPB1 PE=2 SV=1;	------	------	------
TRINITY_DN12171_c0_g2	uncharacterized protein LOC109719402 [Ananas comosus]	0.11	0	0	0	0	0	16.97	9.03	2.98	1.12	0.67	0.79	6.92	12.86	16.68	5.41	4.08	4.97	0.036667	0	9.66	0.86	12.1533	4.82	GO:0015074;GO:0005634;GO:0004190;GO:0003676	BP:DNA integration;CC:nucleus;MF:aspartic-type endopeptidase activity;MF:nucleic acid binding;	------	------	------	------	COG2801	L:Replication, recombination and repair	sp|Q9UR07|TF211_SCHPO;	Transposon Tf2-11 polyprotein OS=Schizosaccharomyces pombe;	PF00665	rve	Integrase core domain
TRINITY_DN1217_c0_g4	ABC transporter [Parasponia andersonii]	1.55	2.24	2.33	4.37	4.15	2.07	1.6	2.06	1.75	0.92	0.43	0.55	0.69	0.09	0.88	1.81	1.43	2.27	2.04	3.53	1.80333	0.633333	0.553333	1.83667	GO:0016021;GO:0008559;GO:0042626;GO:0016887;GO:0005524	CC:integral component of membrane;MF:xenobiotic-transporting ATPase activity;MF:ATPase activity, coupled to transmembrane movement of substances;MF:ATPase activity;MF:ATP binding;	K05658	ABCB1, CD243	map02010	ABC transporters	------	------	sp|Q9FWX7|AB11B_ARATH;	ABC transporter B family member 11 OS=Arabidopsis thaliana OX=3702 GN=ABCB11 PE=2 SV=1;	PF00664	ABC_membrane	ABC transporter transmembrane region
TRINITY_DN12181_c0_g4		0.05	0.04	0.03	0.03	0.06	0.06	0.18	0.16	0.15	0.14	0.3	0.3	0.31	0.24	0.16	0.17	0.13	0.09	0.04	0.05	0.163333	0.246667	0.236667	0.13	------	------	------	------	------	------	------	------	------	------	------	------	------
TRINITY_DN12183_c0_g1		0.19	0.07	0.06	0.01	0.01	0.01	0.09	0.07	0.1	0.29	0.39	0.49	0.17	0.13	0.21	0.09	0.07	0.09	0.106667	0.01	0.086667	0.39	0.17	0.083333	------	------	------	------	------	------	------	------	------	------	------	------	------
TRINITY_DN12202_c1_g1		0.04	0.02	0.03	0.01	0.01	0.01	0.07	0.05	0.12	0.07	0.07	0.11	0.06	0.02	0.06	0.13	0.05	0.05	0.03	0.01	0.08	0.083333	0.046667	0.076667	------	------	------	------	------	------	------	------	------	------	------	------	------
TRINITY_DN12209_c0_g1	hypothetical protein CFOL_v3_28820 [Cephalotus follicularis]	6.71	20.74	32.02	23.45	19.96	24.75	0.94	1.22	0.28	4.94	5.65	5.03	7.53	3.5	1.57	1.27	0.96	0.43	19.8233	22.72	0.813333	5.20667	4.2	0.886667	GO:0009734	BP:auxin-activated signaling pathway;	------	------	------	------	------	------	------	------	------	------	------
TRINITY_DN12211_c0_g2	uncharacterized protein LOC103635502 isoform X1 [Zea mays]	0.01	0.01	0.01	0	0.01	0.01	0.11	0.05	0.01	0.08	0.03	0.05	0.22	0.18	0.2	0.07	0.08	0.15	0.01	0.006667	0.056667	0.053333	0.2	0.1	GO:0015074;GO:0000943;GO:0016887;GO:0008270;GO:0003676;GO:0005524	BP:DNA integration;CC:retrotransposon nucleocapsid;MF:ATPase activity;MF:zinc ion binding;MF:nucleic acid binding;MF:ATP binding;	K03517;K03002	nadA;RPA2, POLR1B	map00240;map03020;map00230;map00760	Pyrimidine metabolism;RNA polymerase;Purine metabolism;Nicotinate and nicotinamide metabolism	ENOG410XS4D;COG2801	S:Function unknown;L:Replication, recombination and repair	sp|Q94HW2|POLR1_ARATH;	Retrovirus-related Pol polyprotein from transposon RE1 OS=Arabidopsis thaliana OX=3702 GN=RE1 PE=2 SV=1;	------	------	------
TRINITY_DN12216_c0_g2		1.01	1.28	0.72	1.96	2.29	5.23	0	0.2	0.11	0.54	0.29	0.49	0.06	0	0	0.09	0.19	0.09	1.00333	3.16	0.103333	0.44	0.02	0.123333	------	------	------	------	------	------	------	------	------	------	------	------	------
TRINITY_DN12218_c0_g1	uncharacterized protein LOC109843420, partial [Asparagus officinalis]	0	0	0	0	0	0	0.22	0.11	0.05	0.41	0.24	0.15	2.32	2.19	1.98	0.27	0.16	0.58	0	0	0.126667	0.266667	2.16333	0.336667	GO:0000943	CC:retrotransposon nucleocapsid;	------	------	------	------	------	------	------	------	------	------	------
TRINITY_DN1221_c0_g1	PREDICTED: uncharacterized protein LOC108945755, partial [Nicotiana tomentosiformis]	0.37	0.22	0.16	0.76	0.51	0.58	0.07	0.07	0.04	0.2	0.19	0.21	0.09	0.15	0.29	0.18	0.3	0.2	0.25	0.616667	0.06	0.2	0.176667	0.226667	GO:0016787	MF:hydrolase activity;	------	------	------	------	------	------	------	------	------	------	------
TRINITY_DN12233_c0_g1	uncharacterized protein LOC109719402 [Ananas comosus]	0.11	0	0	0	0	0	4.1	2.36	1.55	1.32	0.76	1.06	6.39	8.6	7.15	2.05	2.29	3.8	0.036667	0	2.67	1.04667	7.38	2.71333	GO:0005634;GO:0004190;GO:0008270;GO:0003676	CC:nucleus;MF:aspartic-type endopeptidase activity;MF:zinc ion binding;MF:nucleic acid binding;	------	------	------	------	COG2801;ENOG410ZDTR	L:Replication, recombination and repair;S:Function unknown	------	------	------	------	------
TRINITY_DN12233_c0_g2	Retrovirus-related Pol polyprotein from transposon 17.6 [Vitis vinifera]	0.06	0.03	0	0	0	0	21.55	11.02	1.05	4.06	3.23	2.9	34.92	28.51	28.46	6.63	8.48	18.6	0.03	0	11.2067	3.39667	30.63	11.2367	GO:0015074;GO:0005634;GO:0008270;GO:0003676	BP:DNA integration;CC:nucleus;MF:zinc ion binding;MF:nucleic acid binding;	------	------	------	------	COG2801	L:Replication, recombination and repair	------	------	PF03732	Retrotrans_gag	Retrotransposon gag protein
TRINITY_DN1223_c0_g1	heat shock transcription factor A2 [Lilium longiflorum]	91.51	24.32	19.78	0.09	0.43	0.48	36.93	30.1	12.03	335.11	359.85	348.34	365.38	312.44	215.94	71.12	74.15	98.09	45.2033	0.333333	26.3533	347.767	297.92	81.12	GO:0005634;GO:0003700;GO:0043565	CC:nucleus;MF:transcription factor activity, sequence-specific DNA binding;MF:sequence-specific DNA binding;	K09419	HSFF	------	------	COG5169	K:Transcription	sp|P41152|HSF30_SOLPE;	Heat shock factor protein HSF30 OS=Solanum peruvianum OX=4082 GN=HSF30 PE=2 SV=1;	PF00447	HSF_DNA-bind	HSF-type DNA-binding
TRINITY_DN12242_c0_g1	PREDICTED: galactinol synthase 2-like [Nelumbo nucifera]	1.52	0.05	0.28	0.05	0.05	0.07	1.92	2.58	2.93	27.51	27.44	29.39	24.81	36.43	39.51	11.45	8.92	9.91	0.616667	0.056667	2.47667	28.1133	33.5833	10.0933	GO:0006012;GO:0047216	BP:galactose metabolic process;MF:inositol 3-alpha-galactosyltransferase activity;	K18819	GOLS	map00052	Galactose metabolism	COG5597	O:Posttranslational modification, protein turnover, chaperones	sp|C7G304|GOLS2_SOLLC;	Galactinol synthase 2 OS=Solanum lycopersicum OX=4081 GN=GOLS2 PE=2 SV=1;	PF01501	Glyco_transf_8	Glycosyl transferase family 8
TRINITY_DN12258_c2_g1		0	0.01	0	0	0	0	0.08	0.02	0.02	0.06	0.03	0.07	0.48	0.31	0.46	0.14	0.03	0.18	0.003333	0	0.04	0.053333	0.416667	0.116667	------	------	------	------	------	------	------	------	------	------	------	------	------
TRINITY_DN1226_c2_g1	phospholipase-like protein [Artemisia annua]	0	0.04	0.02	0.02	0.04	0	9.08	8.77	2.3	0.1	0.06	0.19	7.18	7.02	6.54	5.67	9.08	4.5	0.02	0.02	6.71667	0.116667	6.91333	6.41667	GO:0008234	MF:cysteine-type peptidase activity;	------	------	------	------	------	------	------	------	PF09331;PF10536	DUF1985;PMD	Domain of unknown function;Plant mobile domain
TRINITY_DN12275_c0_g3		0.1	0.03	0.06	0	0	0	1.68	0.88	0.26	2	2.57	2.58	8.72	5.86	5.06	1.11	0.8	1.97	0.063333	0	0.94	2.38333	6.54667	1.29333	------	------	------	------	------	------	------	------	------	------	------	------	------
TRINITY_DN122766_c0_g1	luminal-binding protein 4 [Elaeis guineensis]	3.06	0.03	0.06	0.02	0.06	0.6	26.14	23.82	23.64	35.09	28.64	33.13	73.84	109.78	125.28	44.74	37.61	39.05	1.05	0.226667	24.5333	32.2867	102.967	40.4667	GO:0005524	MF:ATP binding;	K09490	HSPA5, BIP	map03060;map04141	Protein export;Protein processing in endoplasmic reticulum	COG0443	O:Posttranslational modification, protein turnover, chaperones	sp|Q39043|MD37F_ARATH;	Mediator of RNA polymerase II transcription subunit 37f OS=Arabidopsis thaliana OX=3702 GN=MED37F PE=1 SV=2;	PF00012	HSP70	Hsp70 protein
TRINITY_DN12288_c0_g1	Endonuclease [Actinidia chinensis var. chinensis]	0	0	0	0	0	0	0.02	0.01	0.01	0.03	0.01	0.04	0.3	0.23	0.24	0.03	0.06	0.02	0	0	0.013333	0.026667	0.256667	0.036667	GO:0015074;GO:0007165;GO:0000943;GO:0016021;GO:0043531;GO:0004674;GO:0004519;GO:0008270;GO:0003676;GO:0004527;GO:0005524	BP:DNA integration;BP:signal transduction;CC:retrotransposon nucleocapsid;CC:integral component of membrane;MF:ADP binding;MF:protein serine/threonine kinase activity;MF:endonuclease activity;MF:zinc ion binding;MF:nucleic acid binding;MF:exonuclease activity;MF:ATP binding;	------	------	------	------	ENOG410XS4D;COG2801;ENOG410YSCH	S:Function unknown;L:Replication, recombination and repair;S:Function unknown	sp|P10978|POLX_TOBAC;	Retrovirus-related Pol polyprotein from transposon TNT 1-94 OS=Nicotiana tabacum OX=4097 PE=2 SV=1;	PF07727	RVT_2	Reverse transcriptase
TRINITY_DN1229_c1_g1		0.45	0.3	0.77	1.81	1.8	1.33	0.44	0.11	0.03	0.02	0.19	0.1	0.09	0	0	0.11	0.23	0.05	0.506667	1.64667	0.193333	0.103333	0.03	0.13	------	------	------	------	------	------	------	------	------	------	------	------	------
TRINITY_DN1229_c1_g2		0.06	0.02	0.1	0.16	0.08	0.14	1.58	0.55	0.37	0.94	1.32	0.69	3.19	2.7	3.3	1.65	1.07	1.25	0.06	0.126667	0.833333	0.983333	3.06333	1.32333	------	------	------	------	------	------	------	------	------	------	------	------	------
TRINITY_DN12313_c0_g1	subtilisin-like protease SBT1.7 [Camellia sinensis]	0.11	0.35	0.08	0.59	0.32	0.17	1.5	0.91	0.79	1.04	0.95	2.16	5.34	2.81	1.96	1.37	0.81	1.31	0.18	0.36	1.06667	1.38333	3.37	1.16333	GO:0015074;GO:0007165;GO:0000943;GO:0016021;GO:0043531;GO:0004674;GO:0004519;GO:0008270;GO:0003676;GO:0003964;GO:0005524	BP:DNA integration;BP:signal transduction;CC:retrotransposon nucleocapsid;CC:integral component of membrane;MF:ADP binding;MF:protein serine/threonine kinase activity;MF:endonuclease activity;MF:zinc ion binding;MF:nucleic acid binding;MF:RNA-directed DNA polymerase activity;MF:ATP binding;	------	------	------	------	ENOG410XS4D;COG2801	S:Function unknown;L:Replication, recombination and repair	sp|P10978|POLX_TOBAC;	Retrovirus-related Pol polyprotein from transposon TNT 1-94 OS=Nicotiana tabacum OX=4097 PE=2 SV=1;	PF07727	RVT_2	Reverse transcriptase
TRINITY_DN12314_c1_g1		0.14	0.09	0.09	0.1	0.07	0.04	0.3	0.21	0.13	0.08	0.22	0.18	1.05	0.95	1.06	0.46	0.54	0.3	0.106667	0.07	0.213333	0.16	1.02	0.433333	------	------	------	------	------	------	------	------	------	------	------	------	------
TRINITY_DN12318_c0_g1		0.45	0.9	1.19	1.59	2.08	0.8	0.29	0.59	0.63	0.24	0.09	0.07	0.05	0.01	0.08	0.21	0.25	0.45	0.846667	1.49	0.503333	0.133333	0.046667	0.303333	------	------	------	------	------	------	------	------	------	------	------	------	------
TRINITY_DN12318_c0_g2	catalase, partial [Lilium longiflorum]	0.21	0.82	1.02	1.57	1.55	0.72	0.07	0.16	0.11	0.09	0.09	0.09	0.04	0.01	0	0.01	0.14	0.16	0.683333	1.28	0.113333	0.09	0.016667	0.103333	GO:0042744;GO:0009416;GO:0009414;GO:0009737;GO:0050665;GO:0009617;GO:0046686;GO:1902074;GO:0007623;GO:0033484;GO:0017014;GO:0009408;GO:0045454;GO:0006979;GO:0042542;GO:0009514;GO:0005737;GO:0005777;GO:0005886;GO:0046872;GO:0020037;GO:0004096	BP:hydrogen peroxide catabolic process;BP:response to light stimulus;BP:response to water deprivation;BP:response to abscisic acid;BP:hydrogen peroxide biosynthetic process;BP:response to bacterium;BP:response to cadmium ion;BP:response to salt;BP:circadian rhythm;BP:nitric oxide homeostasis;BP:protein nitrosylation;BP:response to heat;BP:cell redox homeostasis;BP:response to oxidative stress;BP:…	K03781	katE, CAT, catB, srpA	map00630;map04016;map00380;map04146	Glyoxylate and dicarboxylate metabolism;MAPK signaling pathway - plant;Tryptophan metabolism;Peroxisome	COG0753	P:Inorganic ion transport and metabolism	sp|P0C549|CATA1_ORYSI;	Catalase isozyme A OS=Oryza sativa subsp. indica OX=39946 PE=2 SV=1;	PF00199	Catalase	Catalase
TRINITY_DN12376_c0_g1		3.56	1.84	1.74	0.9	1.27	0.92	6.81	4.78	7.99	7.72	8.55	9.05	8.64	5.56	5.02	4.58	5.41	6.01	2.38	1.03	6.52667	8.44	6.40667	5.33333	------	------	------	------	------	------	------	------	------	------	------	------	------
TRINITY_DN12376_c0_g2		1.07	0.38	0.71	0.12	0.32	0.32	1.94	1.87	1.86	2.22	1.03	2.03	1.81	1.12	2.34	1.78	1.57	1.26	0.72	0.253333	1.89	1.76	1.75667	1.53667	------	------	------	------	------	------	------	------	------	------	------	------	------
TRINITY_DN12377_c0_g1		0.09	0	0	0	0	0	4.46	2.72	1.11	3.03	1.6	1.54	6.82	9.29	10.23	3.64	1.8	4.22	0.03	0	2.76333	2.05667	8.78	3.22	------	------	------	------	------	------	------	------	------	------	------	------	------
TRINITY_DN12377_c0_g2		0	0.1	0	0	0	0	0.49	0.51	0.06	0.84	1.28	0.73	2.89	1.68	2.19	0.39	0.25	0.3	0.033333	0	0.353333	0.95	2.25333	0.313333	------	------	------	------	------	------	------	------	------	------	------	------	------
TRINITY_DN12377_c1_g1	uncharacterized protein LOC112194184 [Rosa chinensis]	0	0	0	0	0	0	0.4	0.46	0.4	0.45	0.11	0.69	4.14	3	3.36	0.52	0.41	0.93	0	0	0.42	0.416667	3.5	0.62	GO:0015074;GO:0005634;GO:0016779;GO:0004523;GO:0004190;GO:0008270;GO:0003676	BP:DNA integration;CC:nucleus;MF:nucleotidyltransferase activity;MF:RNA-DNA hybrid ribonuclease activity;MF:aspartic-type endopeptidase activity;MF:zinc ion binding;MF:nucleic acid binding;	------	------	------	------	ENOG410ZDTR	S:Function unknown	------	------	PF03732	Retrotrans_gag	Retrotransposon gag protein
TRINITY_DN12377_c1_g2		0	0	0	0	0	0	0.22	0.41	0.25	0.16	0.38	0.18	0.98	1.09	1.23	0.32	0.59	1.29	0	0	0.293333	0.24	1.1	0.733333	------	------	------	------	------	------	------	------	------	------	------	------	------
TRINITY_DN12420_c0_g1	uncharacterized protein LOC114320346 [Camellia sinensis]	0.01	0	0	0	0	0	0.17	0.16	0.12	0.01	0.03	0.02	0.22	0.11	0.12	0.2	0.18	0.08	0.003333	0	0.15	0.02	0.15	0.153333	GO:0006281;GO:0004519;GO:0004523;GO:0003676;GO:0003677;GO:0003964	BP:DNA repair;MF:endonuclease activity;MF:RNA-DNA hybrid ribonuclease activity;MF:nucleic acid binding;MF:DNA binding;MF:RNA-directed DNA polymerase activity;	------	------	------	------	ENOG410Y65V	S:Function unknown	sp|P0C2F6|RNHX1_ARATH;	Putative ribonuclease H protein At1g65750 OS=Arabidopsis thaliana OX=3702 GN=At1g65750 PE=3 SV=1;	PF00078	RVT_1	Reverse transcriptase
TRINITY_DN12453_c0_g2	Endonuclease [Actinidia chinensis var. chinensis]	2.72	0.9	1.36	1.13	1.85	1.94	4.43	5.51	2.46	5.45	3.12	5.88	9.6	6.79	7.83	8.38	7.06	6.71	1.66	1.64	4.13333	4.81667	8.07333	7.38333	GO:0015074;GO:0007165;GO:0000943;GO:0016021;GO:0043531;GO:0004674;GO:0004519;GO:0008270;GO:0003676;GO:0005524	BP:DNA integration;BP:signal transduction;CC:retrotransposon nucleocapsid;CC:integral component of membrane;MF:ADP binding;MF:protein serine/threonine kinase activity;MF:endonuclease activity;MF:zinc ion binding;MF:nucleic acid binding;MF:ATP binding;	------	------	------	------	ENOG410XS4D;COG2801	S:Function unknown;L:Replication, recombination and repair	sp|P10978|POLX_TOBAC;	Retrovirus-related Pol polyprotein from transposon TNT 1-94 OS=Nicotiana tabacum OX=4097 PE=2 SV=1;	PF07727	RVT_2	Reverse transcriptase
TRINITY_DN12456_c2_g2	uncharacterized protein LOC110109975 [Dendrobium catenatum]	0.03	0	0.1	0	0	0	1.82	0.81	0.28	1.63	0.91	1.24	0.65	0.53	0.24	0.42	0.13	0.24	0.043333	0	0.97	1.26	0.473333	0.263333	GO:0015074;GO:0016021;GO:0000943;GO:0003887;GO:0003676	BP:DNA integration;CC:integral component of membrane;CC:retrotransposon nucleocapsid;MF:DNA-directed DNA polymerase activity;MF:nucleic acid binding;	------	------	------	------	------	------	------	------	PF13961;PF14223	DUF4219;Retrotran_gag_2	Domain of unknown function;gag-polypeptide of LTR copia-type
TRINITY_DN12481_c0_g1	receptor-like protein EIX1 [Phoenix dactylifera]	4.57	3.88	3.27	6.27	5.63	8.23	0.35	0.43	0.52	2.1	2.41	2.3	0.46	0.73	0.78	0.57	0.81	0.72	3.90667	6.71	0.433333	2.27	0.656667	0.7	GO:0016021	CC:integral component of membrane;	------	------	------	------	COG4886	S:Function unknown	sp|Q6JN47|EIX1_SOLLC;	Receptor-like protein EIX1 OS=Solanum lycopersicum OX=4081 GN=EIX1 PE=2 SV=2;	PF13855;PF12799;PF08263	LRR_8;LRR_4;LRRNT_2	Leucine rich repeat;Leucine Rich repeats;Leucine rich repeat N-terminal domain
TRINITY_DN12486_c0_g1	uncharacterized protein LOC112099171 [Citrus clementina]	0.12	0.11	0.12	0.1	0.06	0.11	6.23	4.89	2.17	1.16	0.94	1.09	17.02	12.48	11.74	13.38	10.31	9.93	0.116667	0.09	4.43	1.06333	13.7467	11.2067	------	------	------	------	------	------	------	------	------	------	PF03732	Retrotrans_gag	Retrotransposon gag protein
TRINITY_DN12486_c0_g2		0.03	0	0.02	0.03	0.02	0	0.91	0.73	0.17	1.1	0.63	0.66	7.93	3.73	2.1	2.49	1.23	1.08	0.016667	0.016667	0.603333	0.796667	4.58667	1.6	------	------	------	------	------	------	------	------	------	------	------	------	------
TRINITY_DN12492_c0_g1		0	0	0	0	0	0	0.07	0.06	0.05	0.06	0.01	0.03	0.35	0.3	0.46	0.11	0.13	0.06	0	0	0.06	0.033333	0.37	0.1	------	------	------	------	------	------	------	------	------	------	------	------	------
TRINITY_DN12492_c0_g3		0.3	0.48	0.51	0.45	0.35	0.44	1.53	1.21	1.12	0.72	0.76	1.04	2.06	2.62	3.24	1.04	1.17	1.06	0.43	0.413333	1.28667	0.84	2.64	1.09	------	------	------	------	------	------	------	------	------	------	------	------	------
TRINITY_DN12493_c0_g1	polyubiquitin [Olea europaea var. sylvestris]	58.65	41.76	49.48	28.36	47.17	27.35	202.83	181.59	164.44	161.07	178.05	167.65	146.76	118.12	120.51	94.71	71.13	99.67	49.9633	34.2933	182.953	168.923	128.463	88.5033	GO:0009751;GO:0019941;GO:0006464;GO:0016567;GO:0005737;GO:0005634;GO:0031625;GO:0031386	BP:response to salicylic acid;BP:modification-dependent protein catabolic process;BP:cellular protein modification process;BP:protein ubiquitination;CC:cytoplasm;CC:nucleus;MF:ubiquitin protein ligase binding;MF:protein tag;	K08770	UBC	------	------	COG5272	O:Posttranslational modification, protein turnover, chaperones	sp|P0CG85|UBI1P_NICSY;	Polyubiquitin OS=Nicotiana sylvestris OX=4096 GN=UBI11 PE=2 SV=1;	PF00240;PF11976	ubiquitin;Rad60-SLD	Ubiquitin family;Ubiquitin-2 like Rad60 SUMO-like
TRINITY_DN12494_c0_g3		0.02	0	0.03	0.02	0.01	0.03	0.38	0.28	0.23	0.06	0.14	0.06	0.63	0.42	0.44	0.22	0.34	0.22	0.016667	0.02	0.296667	0.086667	0.496667	0.26	------	------	------	------	------	------	------	------	------	------	------	------	------
TRINITY_DN1250_c0_g1	GEM-like protein 1 [Ananas comosus]	10.38	13.76	16.91	14.34	15.41	24.09	5.63	4.84	4.74	6.45	7.35	6.75	5.79	4.68	4.99	5.7	4.07	4.52	13.6833	17.9467	5.07	6.85	5.15333	4.76333	------	------	------	------	------	------	ENOG410YCSJ	S:Function unknown	sp|Q9SE96|GEML1_ARATH;	GEM-like protein 1 OS=Arabidopsis thaliana OX=3702 GN=FIP1 PE=1 SV=1;	PF02893	GRAM	GRAM domain
TRINITY_DN125138_c0_g3	non-specific phospholipase C4-like [Ananas comosus]	0.09	0.14	0.37	0.32	0.98	0.5	0.09	0.18	0.1	0.14	0.04	0.05	0.17	0.03	0.03	0.15	0.12	0.09	0.2	0.6	0.123333	0.076667	0.076667	0.12	GO:0034480;GO:0016788	MF:phosphatidylcholine phospholipase C activity;MF:hydrolase activity, acting on ester bonds;	K01114	plc	map00565;map00564;map00562	Ether lipid metabolism;Glycerophospholipid metabolism;Inositol phosphate metabolism	COG3511	K:Transcription	sp|Q9SRQ7|NPC4_ARATH;	Non-specific phospholipase C4 OS=Arabidopsis thaliana OX=3702 GN=NPC4 PE=1 SV=1;	PF04185	Phosphoesterase	Phosphoesterase family
TRINITY_DN12518_c0_g1		0.61	0	0	0.24	0	0.11	186.95	93.47	37.59	23.53	20.01	24.17	178.66	177.25	166.86	81.34	90.53	119.62	0.203333	0.116667	106.003	22.57	174.257	97.1633	------	------	------	------	------	------	------	------	------	------	------	------	------
TRINITY_DN125358_c0_g1		0.02	0.23	0.21	0.09	0.19	0.05	0.03	0.02	0	0.02	0.03	0.02	0.03	0.01	0	0.01	0.04	0	0.153333	0.11	0.016667	0.023333	0.013333	0.016667	------	------	------	------	------	------	------	------	------	------	------	------	------
TRINITY_DN125522_c0_g3		0.02	0	0	0	0	0	0.1	0.09	0.04	0.07	0.21	0.14	0.04	0.05	0.04	0.07	0.05	0.03	0.006667	0	0.076667	0.14	0.043333	0.05	------	------	------	------	------	------	------	------	------	------	------	------	------
TRINITY_DN12591_c0_g2		1.46	0.58	0.24	0.56	0.64	0.81	9.29	7.91	6.75	1.93	3.13	2.23	2.38	3.62	3.08	3.5	3.09	3.28	0.76	0.67	7.98333	2.43	3.02667	3.29	------	------	------	------	------	------	------	------	------	------	------	------	------
TRINITY_DN125949_c0_g1		0.01	0	0	0	0	0	0.57	0.16	0.02	0.19	0.04	0.14	0.59	0.56	0.71	0.25	0.17	0.39	0.003333	0	0.25	0.123333	0.62	0.27	------	------	------	------	------	------	------	------	------	------	------	------	------
TRINITY_DN12598_c0_g1		0.03	0.01	0.04	0	0.01	0	0.11	0.18	0.33	0.45	0.37	0.35	0.47	0.29	0.29	0.16	0.14	0.14	0.026667	0.003333	0.206667	0.39	0.35	0.146667	------	------	------	------	------	------	------	------	------	------	------	------	------
TRINITY_DN12638_c0_g1	zinc finger AN1 domain-containing stress-associated protein 12 isoform X1 [Dendrobium catenatum]	6.59	0.28	1.55	0.51	0.54	0.94	30.42	24.9	7.39	27.01	17.25	19.7	36.02	30.21	22.49	13.29	8.72	15.72	2.80667	0.663333	20.9033	21.32	29.5733	12.5767	GO:0009737;GO:0010200;GO:0008270	BP:response to abscisic acid;BP:response to chitin;MF:zinc ion binding;	------	------	------	------	ENOG4111JCH	S:Function unknown	sp|Q67YE6|SAP12_ARATH;	Zinc finger AN1 domain-containing stress-associated protein 12 OS=Arabidopsis thaliana OX=3702 GN=SAP12 PE=2 SV=2;	PF01428	zf-AN1	AN1-like Zinc finger
TRINITY_DN12642_c0_g2	uncharacterized protein LOC113709790 [Coffea arabica]	0.02	0.02	0.02	0.01	0	0.01	0.14	0.1	0.19	0.04	0.06	0.03	0.07	0.08	0.03	0.12	0.11	0.04	0.02	0.006667	0.143333	0.043333	0.06	0.09	------	------	------	------	------	------	------	------	------	------	------	------	------
TRINITY_DN12649_c0_g3	Transposon TX1 uncharacterized 149 kDa protein [Vitis vinifera]	0	0	0	0	0	0	0.25	0.17	0.09	0.01	0.01	0	0.12	0.18	0.22	0.26	0.33	0.25	0	0	0.17	0.006667	0.173333	0.28	GO:0006281;GO:0006298;GO:0007131;GO:0010224;GO:0032300;GO:0004519;GO:0030983;GO:0016887;GO:0003677;GO:0003964;GO:0005524	BP:DNA repair;BP:mismatch repair;BP:reciprocal meiotic recombination;BP:response to UV-B;CC:mismatch repair complex;MF:endonuclease activity;MF:mismatched DNA binding;MF:ATPase activity;MF:DNA binding;MF:RNA-directed DNA polymerase activity;MF:ATP binding;	------	------	------	------	ENOG410Y65V;ENOG4111MK6	S:Function unknown;	sp|P0C2F6|RNHX1_ARATH;	Putative ribonuclease H protein At1g65750 OS=Arabidopsis thaliana OX=3702 GN=At1g65750 PE=3 SV=1;	PF00078;PF13966	RVT_1;zf-RVT	Reverse transcriptase;zinc-binding in reverse transcriptase
TRINITY_DN12652_c2_g2		0.01	0	0.01	0	0	0	0.19	0.05	0.02	0.05	0.02	0.03	0.16	0.15	0.15	0.06	0.09	0.06	0.006667	0	0.086667	0.033333	0.153333	0.07	------	------	------	------	------	------	------	------	------	------	------	------	------
TRINITY_DN12657_c0_g2	uncharacterized protein LOC109719402 [Ananas comosus]	0.49	0	0.93	0	0	0	15.09	6.98	0.61	4.96	4.33	4.86	32.91	26.95	23.95	6.08	4.48	14.67	0.473333	0	7.56	4.71667	27.9367	8.41	GO:0015074;GO:0005634;GO:0004190;GO:0008270;GO:0003676	BP:DNA integration;CC:nucleus;MF:aspartic-type endopeptidase activity;MF:zinc ion binding;MF:nucleic acid binding;	------	------	------	------	------	------	------	------	PF03732	Retrotrans_gag	Retrotransposon gag protein
TRINITY_DN12657_c2_g1		0.06	0	0	0	0.18	0.15	144.42	73.43	18.32	15.97	11.33	14.19	130.4	117.67	96.88	27.75	21.03	49.14	0.02	0.11	78.7233	13.83	114.983	32.64	------	------	------	------	------	------	------	------	------	------	------	------	------
TRINITY_DN12665_c0_g1	PREDICTED: protein FAF-like, chloroplastic [Musa acuminata subsp. malaccensis]	0.36	0.45	1.29	1.43	1.07	0.34	0.13	0.29	0.15	0.13	0.25	0.2	0.06	0.07	0.14	0.13	0.14	0.16	0.7	0.946667	0.19	0.193333	0.09	0.143333	------	------	------	------	------	------	ENOG410YQ65	S:Function unknown	sp|Q0V865|FAFL_ARATH;	Protein FAF-like, chloroplastic OS=Arabidopsis thaliana OX=3702 GN=At5g22090 PE=2 SV=1;	PF11250	FAF	Fantastic Four meristem regulator
TRINITY_DN126692_c0_g1		0	0	0	0	0	0	13	7.32	1.78	1.12	1.44	1.27	12.87	13.07	9.89	5.2	4.68	9.49	0	0	7.36667	1.27667	11.9433	6.45667	------	------	------	------	------	------	------	------	------	------	------	------	------
TRINITY_DN1266_c0_g1		0.03	0.01	0	0	0	0	1.53	0.65	0.04	0.84	0.76	0.92	2.66	2.26	1.75	0.67	0.39	0.88	0.013333	0	0.74	0.84	2.22333	0.646667	------	------	------	------	------	------	------	------	------	------	------	------	------
TRINITY_DN1267_c0_g1		0.36	1.09	0.84	1.62	0.85	1.9	0.04	0.04	0.03	0.25	0.12	0.24	0.06	0.05	0.01	0.02	0.04	0.04	0.763333	1.45667	0.036667	0.203333	0.04	0.033333	------	------	------	------	------	------	------	------	------	------	PF04043;PF02535	PMEI;Zip	Plant invertase/pectin methylesterase inhibitor;ZIP Zinc transporter
TRINITY_DN12684_c0_g1		0	0	0	0	0	0	2.85	1.89	1.73	1.17	0.38	0.34	7.51	5.8	7.76	2.85	1.42	3.6	0	0	2.15667	0.63	7.02333	2.62333	------	------	------	------	------	------	------	------	------	------	------	------	------
TRINITY_DN12692_c1_g1	uncharacterized protein LOC109728667 [Ananas comosus]	0.4	0.92	0	0	0	0	34.47	19.41	5.8	8.76	8.28	9.29	51.6	43.22	42.51	14.07	10.93	20.1	0.44	0	19.8933	8.77667	45.7767	15.0333	------	------	------	------	------	------	------	------	------	------	------	------	------
TRINITY_DN12692_c1_g2		0	0	0	0	0	0	13.06	7	1.79	2.49	1.89	2.28	13.57	14.23	11.41	4.02	3.49	6.77	0	0	7.28333	2.22	13.07	4.76	------	------	------	------	------	------	------	------	------	------	------	------	------
TRINITY_DN127105_c0_g1	LOW QUALITY PROTEIN: chaperone protein ClpB3, chloroplastic [Phoenix dactylifera]	6.68	2.35	2.31	5.05	0	1.68	24.36	28.47	36.75	16.8	13.36	14.16	42.37	58.25	52.93	55.58	37.97	57.74	3.78	2.24333	29.86	14.7733	51.1833	50.43	GO:0019538;GO:0009408;GO:0042026;GO:0005737;GO:0005524	BP:protein metabolic process;BP:response to heat;BP:protein refolding;CC:cytoplasm;MF:ATP binding;	K03695	clpB	------	------	COG0542	O:Posttranslational modification, protein turnover, chaperones	sp|Q9LF37|CLPB3_ARATH;	Chaperone protein ClpB3, chloroplastic OS=Arabidopsis thaliana OX=3702 GN=CLPB3 PE=1 SV=1;	------	------	------
TRINITY_DN12723_c0_g1	hypothetical protein AQUCO_00201232v1 [Aquilegia coerulea]	0.05	0.06	0.04	0.03	0.04	0.04	0.73	1	1.88	0.21	0.22	0.19	0.34	0.63	1.06	0.79	1.38	1.58	0.05	0.036667	1.20333	0.206667	0.676667	1.25	GO:0004842	MF:ubiquitin-protein transferase activity;	------	------	------	------	ENOG410YBA5	O:Posttranslational modification, protein turnover, chaperones	------	------	------	------	------
TRINITY_DN12729_c0_g3	protein SLOW GREEN 1, chloroplastic [Dendrobium catenatum]	0.02	0	0	0.02	0	0	0.1	0.06	0.05	0.26	0.46	0.55	0.51	0.85	0.87	0.47	0.46	0.21	0.006667	0.006667	0.07	0.423333	0.743333	0.38	GO:0009658;GO:0009941	BP:chloroplast organization;CC:chloroplast envelope;	------	------	------	------	------	------	------	------	------	------	------
TRINITY_DN12740_c0_g3		0.02	0.01	0.02	0.01	0	0	0.45	0.39	0.39	0.04	0.05	0.03	0.14	0.08	0.12	0.37	0.36	0.2	0.016667	0.003333	0.41	0.04	0.113333	0.31	------	------	------	------	------	------	------	------	------	------	------	------	------
TRINITY_DN12766_c0_g1		0	0	0	0	0.01	0	0.28	0.16	0.05	0.08	0.1	0.07	0.81	0.41	0.23	0.12	0.11	0.15	0	0.003333	0.163333	0.083333	0.483333	0.126667	------	------	------	------	------	------	------	------	------	------	PF13966	zf-RVT	zinc-binding in reverse transcriptase
TRINITY_DN12766_c2_g1		0.05	0.05	0.03	0.02	0	0.02	1.12	0.47	0.51	0.06	0.09	0.08	0.49	0.55	0.46	0.63	0.52	0.67	0.043333	0.013333	0.7	0.076667	0.5	0.606667	------	------	------	------	------	------	------	------	------	------	------	------	------
TRINITY_DN12767_c1_g1		0.18	0.26	0.2	0.3	0	0.22	2.17	1.72	1.25	1.95	1.77	1.72	6.55	5.35	5.12	2.31	2.54	1.9	0.213333	0.173333	1.71333	1.81333	5.67333	2.25	------	------	------	------	------	------	------	------	------	------	------	------	------
TRINITY_DN1277_c0_g3		8.01	5.93	5.5	5.57	6.12	11.41	40.74	40.01	47.23	11.48	11.58	15.27	22.16	21.63	39.21	41.42	54.02	54.25	6.48	7.7	42.66	12.7767	27.6667	49.8967	------	------	------	------	------	------	------	------	------	------	------	------	------
TRINITY_DN127929_c0_g1	ruBisCO large subunit-binding protein subunit alpha-like [Asparagus officinalis]	2.78	0.48	0.73	0.89	0.87	2.73	11.6	14.15	10.6	5.95	7.09	6.91	13.08	21.51	19.28	19.68	18.78	12.1	1.33	1.49667	12.1167	6.65	17.9567	16.8533	GO:0009658;GO:0009793;GO:0042026;GO:0005737;GO:0048046;GO:0022626;GO:0009941;GO:0009570;GO:0016020;GO:0005739;GO:0009579;GO:0005524	BP:chloroplast organization;BP:embryo development ending in seed dormancy;BP:protein refolding;CC:cytoplasm;CC:apoplast;CC:cytosolic ribosome;CC:chloroplast envelope;CC:chloroplast stroma;CC:membrane;CC:mitochondrion;CC:thylakoid;MF:ATP binding;	------	------	------	------	COG0459	O:Posttranslational modification, protein turnover, chaperones	sp|P21239|RUB1_BRANA;	RuBisCO large subunit-binding protein subunit alpha, chloroplastic;	PF00118	Cpn60_TCP1	TCP-1/cpn60 chaperonin family
TRINITY_DN12795_c0_g1	hypothetical protein VITISV_035488 [Vitis vinifera]	0.02	0.02	0.01	0	0	0.01	0.71	0.47	0.45	0.08	0.06	0.06	0.18	0.22	0.17	0.45	0.6	0.32	0.016667	0.003333	0.543333	0.066667	0.19	0.456667	GO:0015074;GO:0000943;GO:0016021;GO:0003676;GO:0008270;GO:0016887;GO:0005524	BP:DNA integration;CC:retrotransposon nucleocapsid;CC:integral component of membrane;MF:nucleic acid binding;MF:zinc ion binding;MF:ATPase activity;MF:ATP binding;	------	------	------	------	COG2801	L:Replication, recombination and repair	------	------	------	------	------
TRINITY_DN128073_c0_g1		0.27	0	0	0	0	0.09	20.32	13.67	4.54	1.97	2.36	2.23	19.28	17.62	20.92	7.55	8.32	12.42	0.09	0.03	12.8433	2.18667	19.2733	9.43	------	------	------	------	------	------	------	------	------	------	------	------	------
TRINITY_DN12807_c0_g1	cell division cycle 20, cofactor of APC complex [Salvia splendens]	0.05	0.04	0.03	0.03	0.02	0.02	0.16	0.19	0.15	0.03	0.07	0.07	0.13	0.08	0.08	0.14	0.22	0.09	0.04	0.023333	0.166667	0.056667	0.096667	0.15	GO:0015074;GO:0000943;GO:0008270;GO:0003676;GO:0004519	BP:DNA integration;CC:retrotransposon nucleocapsid;MF:zinc ion binding;MF:nucleic acid binding;MF:endonuclease activity;	------	------	------	------	ENOG410XS4D;ENOG410ZXEB;COG2801;ENOG410XP5C	S:Function unknown;L:Replication, recombination and repair;L:Replication, recombination and repair	sp|P10978|POLX_TOBAC;	Retrovirus-related Pol polyprotein from transposon TNT 1-94 OS=Nicotiana tabacum OX=4097 PE=2 SV=1;	------	------	------
TRINITY_DN12809_c0_g1		0.12	0.04	0.01	0.03	0	0.06	0.37	0.29	0.26	0.11	0.37	0.34	0.23	0.3	0.16	0.28	0.41	0.17	0.056667	0.03	0.306667	0.273333	0.23	0.286667	------	------	------	------	------	------	------	------	------	------	------	------	------
TRINITY_DN128130_c0_g1	ACD-ScHsp26-like protein [Tamarix hispida]	1611.66	230.38	222.48	16.81	17.02	36.93	13819.4	12764.9	9290.9	9026.08	8121.55	8511.26	28056.8	28921.5	30060.7	13940.9	11824.9	13531.7	688.173	23.5867	11958.4	8552.96	29013	13099.2	GO:0051259;GO:0006457;GO:0042542;GO:0000302;GO:0009651;GO:0009408;GO:0051082;GO:0043621	BP:protein oligomerization;BP:protein folding;BP:response to hydrogen peroxide;BP:response to reactive oxygen species;BP:response to salt stress;BP:response to heat;MF:unfolded protein binding;MF:protein self-association;	K13993	HSP20	map04141	Protein processing in endoplasmic reticulum	COG0071	O:Posttranslational modification, protein turnover, chaperones	sp|Q84Q72|HS181_ORYSJ;	18.1 kDa class I heat shock protein OS=Oryza sativa subsp. japonica OX=39947 GN=HSP18.1 PE=2 SV=1;	PF00011	HSP20	Hsp20/alpha crystallin family
TRINITY_DN128359_c1_g1	putative ribonuclease H-like domain, reverse transcriptase zinc-binding domain-containing protein [Rosa chinensis]	0.84	1.86	2.15	1.9	1.88	2.35	0.13	0.04	0.03	0.37	0.45	0.47	0.3	0.13	0.24	0.12	0.11	0.13	1.61667	2.04333	0.066667	0.43	0.223333	0.12	GO:0005739;GO:0003964;GO:0004523;GO:0003676	CC:mitochondrion;MF:RNA-directed DNA polymerase activity;MF:RNA-DNA hybrid ribonuclease activity;MF:nucleic acid binding;	------	------	------	------	------	------	------	------	PF13456	RVT_3	Reverse transcriptase-like
TRINITY_DN12850_c0_g3		0.05	0.06	0.08	0.09	0.05	0.05	0.38	0.51	0.52	0.12	0.13	0.12	0.24	0.25	0.24	0.45	0.52	0.3	0.063333	0.063333	0.47	0.123333	0.243333	0.423333	------	------	------	------	------	------	------	------	------	------	------	------	------
TRINITY_DN128516_c0_g1		3.04	5.11	4.95	8.96	6.02	11.33	39.79	38.15	32.65	19.16	25.99	16.86	49.94	50.84	77.11	42.05	45.1	37.18	4.36667	8.77	36.8633	20.67	59.2967	41.4433	------	------	------	------	------	------	------	------	------	------	------	------	------
TRINITY_DN12854_c0_g1	hypothetical protein CK203_043992 [Vitis vinifera]	0	0	0	0	0	0	10.93	7.66	1.24	0.79	1.36	1.67	20.64	14.85	16.38	5.83	7.65	13.79	0	0	6.61	1.27333	17.29	9.09	GO:0015074;GO:0048544;GO:0005634;GO:0016021;GO:0004674;GO:0030246;GO:0004190;GO:0008270;GO:0003676;GO:0004672;GO:0005524	BP:DNA integration;BP:recognition of pollen;CC:nucleus;CC:integral component of membrane;MF:protein serine/threonine kinase activity;MF:carbohydrate binding;MF:aspartic-type endopeptidase activity;MF:zinc ion binding;MF:nucleic acid binding;MF:protein kinase activity;MF:ATP binding;	------	------	------	------	COG2801;ENOG410ZDTR	L:Replication, recombination and repair;S:Function unknown	------	------	PF03732	Retrotrans_gag	Retrotransposon gag protein
TRINITY_DN12854_c0_g2	hypothetical protein CK203_005068 [Vitis vinifera]	0.62	0	0	0	0	0	33.03	20.58	8.84	11.63	9.36	13.33	58.49	59.51	52.25	14.08	13.45	26.33	0.206667	0	20.8167	11.44	56.75	17.9533	GO:0005634;GO:0008270;GO:0003676	CC:nucleus;MF:zinc ion binding;MF:nucleic acid binding;	------	------	------	------	ENOG410ZDTR	S:Function unknown	------	------	PF03732	Retrotrans_gag	Retrotransposon gag protein
TRINITY_DN12854_c0_g3	hypothetical protein CK203_107693 [Vitis vinifera]	0	0	0	0	0	0	1.08	0.79	0.68	0.57	0.73	0.45	3.07	1.98	2.75	0.52	0.3	0.91	0	0	0.85	0.583333	2.6	0.576667	GO:0005634;GO:0008270;GO:0003676	CC:nucleus;MF:zinc ion binding;MF:nucleic acid binding;	------	------	------	------	------	------	------	------	PF03732	Retrotrans_gag	Retrotransposon gag protein
TRINITY_DN12859_c0_g1	probable xyloglucan endotransglucosylase/hydrolase protein 23, partial [Phoenix dactylifera]	78.72	45.81	13.87	40.25	31.07	13.58	305.2	210.07	218.6	89.38	75.14	73.38	86.15	128.12	132.98	116.59	126.57	154.21	46.1333	28.3	244.623	79.3	115.75	132.457	GO:0042546;GO:0005975;GO:0071555;GO:0010411;GO:0005618;GO:0048046;GO:0016762;GO:0004553	BP:cell wall biogenesis;BP:carbohydrate metabolic process;BP:cell wall organization;BP:xyloglucan metabolic process;CC:cell wall;CC:apoplast;MF:xylogluca;MF:hydrolase activity, hydrolyzing O-glycosyl compounds;	K08235	E2.4.1.207	------	------	ENOG410YBZQ;ENOG410Y9KB;COG2273	O:Posttranslational modification, protein turnover, chaperones;S:Function unknown;G:Carbohydrate transport and metabolism	sp|Q38910|XTH23_ARATH;	Probable xyloglucan endotransglucosylase/hydrolase protein 23 OS=Arabidopsis thaliana OX=3702 GN=XTH23 PE=2 SV=1;	PF00722	Glyco_hydro_16	Glycosyl hydrolases family 16
TRINITY_DN128765_c0_g1	hypothetical protein AQUCO_01100547v1 [Aquilegia coerulea]	0.04	0.03	0.06	0.15	0.02	0.59	0	0.03	0	0	0.04	0.04	0.01	0.01	0.01	0.05	0	0.01	0.043333	0.253333	0.01	0.026667	0.01	0.02	GO:0009058;GO:0003824;GO:0030170	BP:biosynthetic process;MF:catalytic activity;MF:pyridoxal phosphate binding;	------	------	------	------	------	------	sp|Q9LR30|GGT1_ARATH;	Glutamate--glyoxylate aminotransferase 1 OS=Arabidopsis thaliana OX=3702 GN=GGAT1 PE=1 SV=1;	------	------	------
TRINITY_DN128768_c0_g1	hypothetical protein C4D60_Mb10t13550 [Musa balbisiana]	138.15	44.34	32.27	4.75	5.31	27.74	538.22	389.92	239.47	432.52	413.63	431.19	1061.95	1238.24	1325.1	1017.4	762.72	854.05	71.5867	12.6	389.203	425.78	1208.43	878.057	------	------	K13993	HSP20	map04141	Protein processing in endoplasmic reticulum	COG0071	O:Posttranslational modification, protein turnover, chaperones	sp|P09887|HS22C_SOYBN;	Small heat shock protein, chloroplastic;	PF00011;PF17886	HSP20;ArsA_HSP20	Hsp20/alpha crystallin family;HSP20-like domain found in ArsA
TRINITY_DN128806_c0_g1		0.11	0	0	0	0	0	11.07	4.49	1.38	2.71	1.89	0.69	11.01	8.9	13.7	3.12	3.99	9.68	0.036667	0	5.64667	1.76333	11.2033	5.59667	------	------	------	------	------	------	------	------	------	------	------	------	------
TRINITY_DN128806_c0_g2		0.11	0.13	0	0	0	0	27.67	11.25	5.35	2.9	3.48	2.86	29.32	26	21.29	11.93	13.28	17.01	0.08	0	14.7567	3.08	25.5367	14.0733	------	------	------	------	------	------	------	------	------	------	------	------	------
TRINITY_DN12894_c0_g2	beta-amylase 3, chloroplastic [Phoenix dactylifera]	0.19	0.33	0.92	0.5	2.92	0.51	0.4	0.46	0.07	0.25	0.28	0.21	0.4	0.19	0.17	0.25	0.05	0.33	0.48	1.31	0.31	0.246667	0.253333	0.21	GO:0000272;GO:0016021;GO:0016161	BP:polysaccharide catabolic process;CC:integral component of membrane;MF:beta-amylase activity;	K01177	E3.2.1.2	map00500	Starch and sucrose metabolism	ENOG410XRH5	S:Function unknown	sp|O23553|BAM3_ARATH;	Beta-amylase 3, chloroplastic OS=Arabidopsis thaliana OX=3702 GN=BAM3 PE=1 SV=3;	PF01373	Glyco_hydro_14	Glycosyl hydrolase family 14
TRINITY_DN12903_c0_g1	hypothetical protein C4D60_Mb06t28660 [Musa balbisiana]	2.75	1.53	0.86	1.56	1.15	0.95	9.4	10.41	12.34	3.59	3.14	3.39	1.54	3.31	4.13	6.2	8.48	6.01	1.71333	1.22	10.7167	3.37333	2.99333	6.89667	GO:0016021;GO:0004674;GO:0005524	CC:integral component of membrane;MF:protein serine/threonine kinase activity;MF:ATP binding;	------	------	------	------	COG0515	L:Replication, recombination and repair	sp|Q9LK43|TMK4_ARATH;	Receptor-like kinase TMK4 OS=Arabidopsis thaliana OX=3702 GN=TMK4 PE=1 SV=1;	PF00069;PF07714;PF13855;PF12799;PF08263;PF12260;PF13306	Pkinase;Pkinase_Tyr;LRR_8;LRR_4;LRRNT_2;PIP49_C;LRR_5	Protein kinase domain;Protein tyrosine kinase;Leucine rich repeat;Leucine Rich repeats;Leucine rich repeat N-terminal domain;Protein-kinase domain of FAM69;BspA type Leucine rich repeat region
TRINITY_DN129042_c0_g1		4.02	1.16	1.79	0.42	0.21	0.44	23.18	21.16	9.73	16.9	20.7	17.13	47.93	36.96	37.37	11.81	9.77	11.34	2.32333	0.356667	18.0233	18.2433	40.7533	10.9733	------	------	------	------	------	------	------	------	------	------	------	------	------
TRINITY_DN12911_c0_g1	hypothetical protein VITISV_005765 [Vitis vinifera]	0.05	0.05	0.05	0.03	0.03	0.02	0.12	0.12	0.09	0.05	0.07	0.07	0.06	0.06	0.04	0.09	0.1	0.05	0.05	0.026667	0.11	0.063333	0.053333	0.08	GO:0015074;GO:0000943;GO:0004491;GO:0008270;GO:0003676	BP:DNA integration;CC:retrotransposon nucleocapsid;MF:methylmalonate-semialdehyde dehydrogenas;MF:zinc ion binding;MF:nucleic acid binding;	------	------	------	------	ENOG410XS4D;ENOG410ZPTD;COG2801;ENOG4111WQF	S:Function unknown;L:Replication, recombination and repair;S:Function unknown	sp|P10978|POLX_TOBAC;	Retrovirus-related Pol polyprotein from transposon TNT 1-94 OS=Nicotiana tabacum OX=4097 PE=2 SV=1;	PF14223;PF13976	Retrotran_gag_2;gag_pre-integrs	gag-polypeptide of LTR copia-type;GAG-pre-integrase domain
TRINITY_DN12928_c0_g2		0.26	0.3	0.28	0.68	0.53	0.41	0.21	0.13	0.19	0.13	0.06	0.08	0.02	0	0.02	0.04	0.04	0.11	0.28	0.54	0.176667	0.09	0.013333	0.063333	------	------	------	------	------	------	------	------	------	------	------	------	------
TRINITY_DN1292_c0_g1	gag-pol polyprotein, partial [Caragana korshinskii]	0.04	0.03	0.02	0.03	0.02	0.03	2.38	1.47	1.15	0.31	0.57	0.45	4.42	3.36	3.81	3.32	3.47	2.26	0.03	0.026667	1.66667	0.443333	3.86333	3.01667	GO:0015074;GO:0000943;GO:0016887;GO:0008270;GO:0003676;GO:0004672;GO:0005524	BP:DNA integration;CC:retrotransposon nucleocapsid;MF:ATPase activity;MF:zinc ion binding;MF:nucleic acid binding;MF:protein kinase activity;MF:ATP binding;	K03517	nadA	map00760	Nicotinate and nicotinamide metabolism	ENOG410XS4D	S:Function unknown	sp|Q9ZT94|POLR2_ARATH;	Retrovirus-related Pol polyprotein from transposon RE2 OS=Arabidopsis thaliana OX=3702 GN=RE2 PE=4 SV=1;	PF07727	RVT_2	Reverse transcriptase
TRINITY_DN1292_c4_g3	Retrovirus-related Pol polyprotein from transposon TNT 1-94 [Vitis vinifera]	0.47	0.03	0.02	0.05	0.03	0.04	1.95	1.14	0.8	1.05	1.77	1.45	5.73	4.58	4.09	3.06	2.53	1.88	0.173333	0.04	1.29667	1.42333	4.8	2.49	GO:0015074;GO:0000943;GO:0008270;GO:0003676	BP:DNA integration;CC:retrotransposon nucleocapsid;MF:zinc ion binding;MF:nucleic acid binding;	------	------	------	------	------	------	------	------	------	------	------
TRINITY_DN1292_c5_g1		2.14	1.6	0.97	0.9	1.14	0.44	3.04	1.66	1.85	1.9	1.9	1.85	2.44	2.18	2.02	2.26	1.83	2.3	1.57	0.826667	2.18333	1.88333	2.21333	2.13	------	------	------	------	------	------	------	------	------	------	------	------	------
TRINITY_DN12943_c0_g1	long-chain-alcohol oxidase FAO4A [Elaeis guineensis]	8.02	6.54	7.05	10.67	13.86	18.59	3.19	3.83	3.35	4.82	7.21	5.3	3.41	4.55	3.92	4.18	4.51	5.24	7.20333	14.3733	3.45667	5.77667	3.96	4.64333	GO:0016020;GO:0016021;GO:0046577;GO:0050660;GO:0016614	CC:membrane;CC:integral component of membrane;MF:long-chain-alcohol oxidase activity;MF:flavin adenine dinucleotide binding;MF:oxidoreductase activity, acting on CH-OH group of donors;	K17756	FAO3	------	------	COG2303	M:Cell wall/membrane/envelope biogenesis	sp|O65709|FAO4A_ARATH;	Long-chain-alcohol oxidase FAO4A OS=Arabidopsis thaliana OX=3702 GN=FAO4A PE=3 SV=2;	PF00732;PF05199	GMC_oxred_N;GMC_oxred_C	GMC oxidoreductase;GMC oxidoreductase
TRINITY_DN1294_c0_g1	N-glycosylase/DNA lyase OGG1 [Phoenix dactylifera]	8.43	5.99	10.41	8.72	8.75	9.9	37.76	34.61	20.85	10.46	11.28	12.49	29.42	33.76	33.38	42.31	38.18	37.84	8.27667	9.12333	31.0733	11.41	32.1867	39.4433	GO:0006284;GO:0006285;GO:0006289;GO:0005634;GO:0016829;GO:0008534;GO:0034039;GO:0003684	BP:base-excision repair;BP:base-excision repair, AP site formation;BP:nucleotide-excision repair;CC:nucleus;MF:lyase activity;MF:oxidized purine nucleobase lesion DNA N-glycosylase activity;MF:8-oxo-7,8-dihydroguanine DNA N-glycosylase activity;MF:damaged DNA binding;	K03660	OGG1	map03410	Base excision repair	COG0122	S:Function unknown	sp|Q9FNY7|OGG1_ARATH;	N-glycosylase/DNA lyase OGG1 OS=Arabidopsis thaliana OX=3702 GN=OGG1 PE=1 SV=1;	PF07934;PF00730;PF00633	OGG_N;HhH-GPD;HHH	8-oxoguanine DNA glycosylase, N-terminal domain;HhH-GPD superfamily base excision DNA repair protein;Helix-hairpin-helix motif
TRINITY_DN12954_c4_g2	uncharacterized protein LOC100502300 isoform X2 [Zea mays]	0.09	0.1	0.08	0.03	0.01	0	0.08	0.18	0.29	0.07	0.25	0.17	0.26	0.12	0.11	0.12	0.17	0.09	0.09	0.013333	0.183333	0.163333	0.163333	0.126667	GO:0015074;GO:0000943;GO:0016887;GO:0004519;GO:0003887;GO:0008270;GO:0003676;GO:0005524	BP:DNA integration;CC:retrotransposon nucleocapsid;MF:ATPase activity;MF:endonuclease activity;MF:DNA-directed DNA polymerase activity;MF:zinc ion binding;MF:nucleic acid binding;MF:ATP binding;	K03517	nadA	map00760	Nicotinate and nicotinamide metabolism	COG2801	L:Replication, recombination and repair	sp|Q9ZT94|POLR2_ARATH;	Retrovirus-related Pol polyprotein from transposon RE2 OS=Arabidopsis thaliana OX=3702 GN=RE2 PE=4 SV=1;	PF07727	RVT_2	Reverse transcriptase
TRINITY_DN12974_c0_g1	glucan endo-1,3-beta-glucosidase 7 [Elaeis guineensis]	0.44	1.05	1.8	1.18	2.51	1.78	0.45	0.85	0.37	0.56	0.54	0.37	0.5	0.52	0.35	1.05	0.66	0.43	1.09667	1.82333	0.556667	0.49	0.456667	0.713333	GO:0005975;GO:0004553	BP:carbohydrate metabolic process;MF:hydrolase activity, hydrolyzing O-glycosyl compounds;	------	------	------	------	ENOG410YAGI	G:Carbohydrate transport and metabolism	sp|Q9M069|E137_ARATH;	Glucan endo-1,3-beta-glucosidase 7 OS=Arabidopsis thaliana OX=3702 GN=At4g34480 PE=1 SV=2;	PF00332	Glyco_hydro_17	Glycosyl hydrolases family 17
TRINITY_DN12978_c0_g1	PREDICTED: uncharacterized protein LOC101314295 [Fragaria vesca subsp. vesca]	0.02	0.11	0.73	0.65	0.55	0.55	0.34	0.34	0.26	0.06	0.05	0.13	0.06	0.11	0.04	0.21	0.12	0.1	0.286667	0.583333	0.313333	0.08	0.07	0.143333	------	------	------	------	------	------	ENOG4111EE3;ENOG410ZNNF;ENOG410ZNSN	S:Function unknown;	------	------	------	------	------
TRINITY_DN12982_c0_g1	uncharacterized protein A4U43_C08F34730 [Asparagus officinalis]	5.62	7.2	5.38	0.16	0.41	0.16	10.69	8.54	6.73	8.41	12.35	9.79	6.43	4.8	3.79	6.65	4.09	3.86	6.06667	0.243333	8.65333	10.1833	5.00667	4.86667	GO:0006986;GO:0034605;GO:0034620;GO:0051085;GO:0042026;GO:0005737;GO:0042623;GO:0031072;GO:0044183;GO:0051082;GO:0051787;GO:0016887;GO:0005524	BP:response to unfolded protein;BP:cellular response to heat;BP:cellular response to unfolded protein;BP:chaperone mediated protein folding requiring cofactor;BP:protein refolding;CC:cytoplasm;MF:ATPase activity, coupled;MF:heat shock protein binding;MF:protein binding involved in protein folding;MF:unfolded protein binding;MF:misfolded protein binding;MF:ATPase activity;MF:ATP binding;	K03283	HSPA1s	map04144;map04141;map03040	Endocytosis;Protein processing in endoplasmic reticulum;Spliceosome	COG0443	S:Function unknown	sp|P09189|HSP7C_PETHY;	Heat shock cognate 70 kDa protein OS=Petunia hybrida OX=4102 GN=HSP70 PE=2 SV=1;	PF00012	HSP70	Hsp70 protein
TRINITY_DN12982_c0_g2	HSP70 [Lilium longiflorum]	0.25	0.1	0.09	0.05	0.03	0.04	5.62	3.82	2.2	10.64	5.64	9.47	21.75	22.99	17.14	4.36	3.53	4.48	0.146667	0.04	3.88	8.58333	20.6267	4.12333	GO:0006986;GO:0034605;GO:0034620;GO:0051085;GO:0042026;GO:0005737;GO:0016021;GO:0042623;GO:0031072;GO:0044183;GO:0051082;GO:0051787;GO:0016887;GO:0005524	BP:response to unfolded protein;BP:cellular response to heat;BP:cellular response to unfolded protein;BP:chaperone mediated protein folding requiring cofactor;BP:protein refolding;CC:cytoplasm;CC:integral component of membrane;MF:ATPase activity, coupled;MF:heat shock protein binding;MF:protein binding involved in protein folding;MF:unfolded protein binding;MF:misfolded protein binding;MF:ATPase …	K03283	HSPA1s	map04144;map04141;map03040	Endocytosis;Protein processing in endoplasmic reticulum;Spliceosome	COG0443	O:Posttranslational modification, protein turnover, chaperones	sp|P09189|HSP7C_PETHY;	Heat shock cognate 70 kDa protein OS=Petunia hybrida OX=4102 GN=HSP70 PE=2 SV=1;	PF00012;PF06723	HSP70;MreB_Mbl	Hsp70 protein;MreB/Mbl protein
TRINITY_DN13004_c0_g2		0	0	0	0	0	0	1.88	1.38	0.48	0.98	0.98	1.53	4.09	4.57	6.04	1.14	0.63	1.83	0	0	1.24667	1.16333	4.9	1.2	------	------	------	------	------	------	------	------	------	------	------	------	------
TRINITY_DN13017_c0_g1	ubiquitin2 [Zea mays]	122.4	98.25	110.97	62.35	112.16	53.17	303.94	300.05	286.14	282.36	315.78	303.72	222.05	184.88	177.58	188.62	128.54	180.32	110.54	75.8933	296.71	300.62	194.837	165.827	GO:0019941;GO:0016567;GO:0005737;GO:0005773;GO:0005634;GO:0031625;GO:0031386	BP:modification-dependent protein catabolic process;BP:protein ubiquitination;CC:cytoplasm;CC:vacuole;CC:nucleus;MF:ubiquitin protein ligase binding;MF:protein tag;	K08770	UBC	------	------	COG5272	O:Posttranslational modification, protein turnover, chaperones	sp|P69309|UBIQP_AVEFA;	Polyubiquitin OS=Avena fatua OX=4499 PE=2 SV=2;	PF00240;PF11976;PF14560	ubiquitin;Rad60-SLD;Ubiquitin_2	Ubiquitin family;Ubiquitin-2 like Rad60 SUMO-like;Ubiquitin-like domain
TRINITY_DN13017_c0_g2	polyubiquitin [Olea europaea var. sylvestris]	39.96	31.69	49.03	28.68	37.23	20.71	141.79	132.2	115.97	131.86	139.55	125.58	109.87	84.4	91.89	71.39	57.48	69.44	40.2267	28.8733	129.987	132.33	95.3867	66.1033	GO:0009751;GO:0019941;GO:0006464;GO:0016567;GO:0005737;GO:0005634;GO:0031625;GO:0031386	BP:response to salicylic acid;BP:modification-dependent protein catabolic process;BP:cellular protein modification process;BP:protein ubiquitination;CC:cytoplasm;CC:nucleus;MF:ubiquitin protein ligase binding;MF:protein tag;	K08770	UBC	------	------	COG5272	O:Posttranslational modification, protein turnover, chaperones	sp|P0CG85|UBI1P_NICSY;	Polyubiquitin OS=Nicotiana sylvestris OX=4096 GN=UBI11 PE=2 SV=1;	PF00240;PF11976;PF14560	ubiquitin;Rad60-SLD;Ubiquitin_2	Ubiquitin family;Ubiquitin-2 like Rad60 SUMO-like;Ubiquitin-like domain
TRINITY_DN13022_c0_g2		0.57	0.19	0.15	0.06	0.1	0.08	0.29	0.41	0.82	0.61	0.85	0.8	0.2	0.22	0.24	0.54	0.46	0.42	0.303333	0.08	0.506667	0.753333	0.22	0.473333	------	------	------	------	------	------	------	------	------	------	------	------	------
TRINITY_DN13032_c0_g1	probable pectate lyase 5 [Elaeis guineensis]	0.62	0.68	0.13	0.74	2.73	2.58	0.01	0.01	0.03	0.15	0.32	0.26	0	0.06	0.03	0	0.07	0.07	0.476667	2.01667	0.016667	0.243333	0.03	0.046667	GO:0045490;GO:0030570;GO:0046872	BP:pectin catabolic process;MF:pectate lyase activity;MF:metal ion binding;	K01728	pel	map00040	Pentose and glucuronate interconversions	COG3866	O:Posttranslational modification, protein turnover, chaperones	sp|Q93Z25|PLY22_ARATH;	Probable pectate lyase 22 OS=Arabidopsis thaliana OX=3702 GN=At5g63180 PE=2 SV=1;	PF00544;PF13229	Pec_lyase_C;Beta_helix	Pectate lyase;Right handed beta helix region
TRINITY_DN1303_c0_g3	uncharacterized protein LOC105044324 [Elaeis guineensis]	0.59	0.27	0.03	0.28	1.29	0.36	0.08	0.15	0.38	0.14	0.13	0.13	0	0.06	0.07	0.05	0.06	0.18	0.296667	0.643333	0.203333	0.133333	0.043333	0.096667	------	------	------	------	------	------	ENOG4110766	S:Function unknown	------	------	PF05553	DUF761	Cotton fibre expressed protein
TRINITY_DN13046_c0_g1	uncharacterized protein LOC103705603 [Phoenix dactylifera]	0.22	0.12	0.19	0.27	0.5	1.23	0.25	0.25	0.38	0.22	0.22	0.17	0.07	0.11	0.11	0.21	0.25	0.26	0.176667	0.666667	0.293333	0.203333	0.096667	0.24	GO:0016021	CC:integral component of membrane;	------	------	------	------	ENOG410ZJBT	S:Function unknown	------	------	------	------	------
TRINITY_DN13047_c0_g1	uncharacterized protein LOC109719402 [Ananas comosus]	4.04	2.01	1.75	2.56	2.31	1.48	35.66	43.55	17.89	8.03	5.27	2.73	12.43	15.5	26.48	32.09	18.32	33.3	2.6	2.11667	32.3667	5.34333	18.1367	27.9033	GO:0005634	CC:nucleus;	------	------	------	------	------	------	------	------	PF03732	Retrotrans_gag	Retrotransposon gag protein
TRINITY_DN13049_c0_g1		0.86	1.02	0.25	0.02	0.01	0.01	1.24	2.6	0.23	1.42	1.86	3.67	0.63	2	1.18	0.18	0.15	0.22	0.71	0.013333	1.35667	2.31667	1.27	0.183333	------	------	------	------	------	------	------	------	------	------	------	------	------
TRINITY_DN130546_c0_g2		0.01	0	0	0	0	0	0.1	0.05	0.07	0.18	0.09	0.1	1.88	0.95	0.91	0.12	0.13	0.14	0.003333	0	0.073333	0.123333	1.24667	0.13	------	------	------	------	------	------	------	------	------	------	------	------	------
TRINITY_DN13062_c0_g2	protein MARD1-like [Phoenix dactylifera]	0.19	0.15	0.24	0.3	0.46	0.55	0.04	0.03	0.03	0.05	0.1	0.05	0.02	0.02	0.05	0.05	0.07	0.02	0.193333	0.436667	0.033333	0.066667	0.03	0.046667	GO:0009744;GO:0042594;GO:0009749	BP:response to sucrose;BP:response to starvation;BP:response to glucose;	------	------	------	------	ENOG410YIFP	S:Function unknown	sp|Q8L471|FLZ8_ARATH;	FCS-Like Zinc finger 8 OS=Arabidopsis thaliana OX=3702 GN=FLZ8 PE=1 SV=1;	PF04570	zf-FLZ	zinc-finger of the FCS-type, C2-C2
TRINITY_DN13062_c0_g5	protein MARD1-like [Phoenix dactylifera]	0.69	0.61	1.53	0.88	1.87	1.39	0.02	0.14	0.03	0.27	0.38	0.32	0.05	0.12	0.05	0.12	0.07	0.08	0.943333	1.38	0.063333	0.323333	0.073333	0.09	GO:0009744;GO:0042594;GO:0009749	BP:response to sucrose;BP:response to starvation;BP:response to glucose;	------	------	------	------	ENOG410YIFP	S:Function unknown	sp|Q8L471|FLZ8_ARATH;	FCS-Like Zinc finger 8 OS=Arabidopsis thaliana OX=3702 GN=FLZ8 PE=1 SV=1;	PF04570	zf-FLZ	zinc-finger of the FCS-type, C2-C2
TRINITY_DN13065_c3_g1		0.58	0.23	0.15	0.21	0.12	0.51	0.52	0.46	0.59	0.35	0.48	0.46	0.54	0.23	0.2	0.52	0.56	0.34	0.32	0.28	0.523333	0.43	0.323333	0.473333	------	------	------	------	------	------	------	------	------	------	------	------	------
TRINITY_DN13072_c0_g2		0.08	0.12	0	0	0	0	25.43	12.22	2.54	5.52	3.31	4.22	31.7	31.25	28.94	7.54	6.56	19.27	0.066667	0	13.3967	4.35	30.63	11.1233	------	------	------	------	------	------	------	------	------	------	------	------	------
TRINITY_DN13072_c0_g3	uncharacterized protein LOC109728667 [Ananas comosus]	0	0.08	0	0	0	0	4.3	1.79	0.41	1.15	0.29	1.15	3.96	5.19	4.39	1.24	0.67	2.31	0.026667	0	2.16667	0.863333	4.51333	1.40667	------	------	------	------	------	------	------	------	------	------	------	------	------
TRINITY_DN13081_c0_g1		0.07	0	0	0	0	0	0.88	0.45	0.33	2.18	1.84	2.12	12.34	10.31	11.2	4.06	3.43	3.39	0.023333	0	0.553333	2.04667	11.2833	3.62667	------	------	------	------	------	------	------	------	------	------	------	------	------
TRINITY_DN13082_c0_g1	17.3 kDa class II heat shock protein-like [Phoenix dactylifera]	44.06	6.44	5.89	0.05	0.17	0.36	54.61	29.67	15.4	238.82	234.38	234.99	712.25	606.37	598.77	124.88	132.01	137.87	18.7967	0.193333	33.2267	236.063	639.13	131.587	------	------	K13993	HSP20	map04141	Protein processing in endoplasmic reticulum	COG0071	O:Posttranslational modification, protein turnover, chaperones	sp|P19242|HSP21_PEA;	17.1 kDa class II heat shock protein OS=Pisum sativum OX=3888 GN=HSP17.7 PE=1 SV=1;	PF00011;PF17886	HSP20;ArsA_HSP20	Hsp20/alpha crystallin family;HSP20-like domain found in ArsA
TRINITY_DN13094_c0_g1		0.01	0	0	0	0	0	0.19	0.15	0.05	1.15	1.42	1.29	1.57	1.11	1.23	0.17	0.16	0.43	0.003333	0	0.13	1.28667	1.30333	0.253333	------	------	------	------	------	------	------	------	------	------	------	------	------
TRINITY_DN13106_c0_g1	Integrase [Actinidia chinensis var. chinensis]	0.04	0.06	0.03	0.03	0.01	0.02	0.12	0.11	0.09	0.05	0.07	0.05	0.1	0.08	0.09	0.12	0.11	0.08	0.043333	0.02	0.106667	0.056667	0.09	0.103333	GO:0015074;GO:0005634;GO:0016787;GO:0016779;GO:0004523;GO:0008270;GO:0003676;GO:0003964	BP:DNA integration;CC:nucleus;MF:hydrolase activity;MF:nucleotidyltransferase activity;MF:RNA-DNA hybrid ribonuclease activity;MF:zinc ion binding;MF:nucleic acid binding;MF:RNA-directed DNA polymerase activity;	------	------	------	------	COG2801	L:Replication, recombination and repair	------	------	------	------	------
TRINITY_DN13111_c0_g1	S-norcoclaurine synthase 1-like [Phoenix dactylifera]	0.84	1.16	0.76	0.95	0.82	2.18	0.1	0.12	0.34	0.13	0.43	0.28	0.46	0.32	0.08	0.25	0.33	0.35	0.92	1.31667	0.186667	0.28	0.286667	0.31	GO:0046872;GO:0050474;GO:0016491	MF:metal ion binding;MF:;MF:oxidoreductase activity;	------	------	------	------	COG3491	S:Function unknown	sp|Q39224|SRG1_ARATH;	Protein SRG1 OS=Arabidopsis thaliana OX=3702 GN=SRG1 PE=2 SV=1;	PF03171	2OG-FeII_Oxy	2OG-F
TRINITY_DN13114_c0_g1	cytochrome P450 CYP72A219 isoform X1 [Elaeis guineensis]	0	0	0	0	0	0	0.21	0.1	0.91	0.15	0.1	0.25	0.21	0.22	0.59	0.33	0.46	0.18	0	0	0.406667	0.166667	0.34	0.323333	GO:0016021;GO:0005506;GO:0016705;GO:0004497;GO:0020037	CC:integral component of membrane;MF:iron ion binding;MF:oxidoreductase activity, acting on paired donors, with incorporation or reduction of molecular oxygen;MF:monooxygenase activity;MF:heme binding;	------	------	------	------	COG2124	Q:Secondary metabolites biosynthesis, transport and catabolism	sp|Q05047|C72A1_CATRO;	Secologanin synthase OS=Catharanthus roseus OX=4058 GN=CYP72A1 PE=1 SV=1;	PF00067	p450	Cytochrome P450
TRINITY_DN13133_c4_g1		0.41	0.29	0.44	0.88	1.2	0.76	0.17	0.06	0.1	0.25	0.19	0.17	0.13	0.2	0.25	0.23	0.46	0.34	0.38	0.946667	0.11	0.203333	0.193333	0.343333	------	------	------	------	------	------	------	------	------	------	------	------	------
TRINITY_DN13151_c0_g2	hypothetical protein PanWU01x14_235340 [Parasponia andersonii]	0.14	0.16	0.22	0.43	0.18	0.15	0.04	0.03	0.05	0.07	0.12	0.08	0.04	0.04	0.02	0.02	0.04	0.04	0.173333	0.253333	0.04	0.09	0.033333	0.033333	GO:0015074;GO:0000943;GO:0008270;GO:0003676	BP:DNA integration;CC:retrotransposon nucleocapsid;MF:zinc ion binding;MF:nucleic acid binding;	K05658	ABCB1, CD243	map02010	ABC transporters	COG1132;COG2801;ENOG4111WQF;COG0515;ENOG410XS4D	V:Defense mechanisms;L:Replication, recombination and repair;S:Function unknown;T:Signal transduction mechanisms;S:Function unknown	sp|P10978|POLX_TOBAC;	Retrovirus-related Pol polyprotein from transposon TNT 1-94 OS=Nicotiana tabacum OX=4097 PE=2 SV=1;	------	------	------
TRINITY_DN13159_c1_g1	hypothetical protein B296_00032093 [Ensete ventricosum]	143.49	30.12	36.82	10.06	14.55	16.47	163.76	192.18	168.54	461.68	466.8	469.02	751.74	597.75	549.63	338.29	223.05	234.25	70.1433	13.6933	174.827	465.833	633.04	265.197	GO:0016021;GO:0005634;GO:0003700;GO:0043565	CC:integral component of membrane;CC:nucleus;MF:transcription factor activity, sequence-specific DNA binding;MF:sequence-specific DNA binding;	K09419	HSFF	------	------	COG5169	S:Function unknown	sp|Q652B0|HFB2C_ORYSJ;	Heat stress transcription factor B-2c OS=Oryza sativa subsp. japonica OX=39947 GN=HSFB2C PE=2 SV=1;	PF00447	HSF_DNA-bind	HSF-type DNA-binding
TRINITY_DN1315_c0_g1	homeobox-leucine zipper protein ATHB-15-like [Phoenix dactylifera]	0.24	0.12	0.34	0.25	0.23	0.21	0.6	0.65	0.99	0.32	0.46	0.39	0.81	0.53	0.62	0.51	0.72	0.6	0.233333	0.23	0.746667	0.39	0.653333	0.61	GO:0005634;GO:0008289;GO:0003677	CC:nucleus;MF:lipid binding;MF:DNA binding;	K09338	HD-ZIP	------	------	ENOG410XQ3R	K:Transcription	sp|Q9ZU11|ATB15_ARATH;	Homeobox-leucine zipper protein ATHB-15 OS=Arabidopsis thaliana OX=3702 GN=ATHB-15 PE=1 SV=1;	PF01852;PF00046	START;Homeodomain	START domain;Homeodomain
TRINITY_DN13170_c1_g2		0.02	0.01	0.02	0.02	0.02	0.01	1.54	1.34	0.47	0.1	0.1	0.12	1.68	1.5	1.19	1.2	1.03	0.97	0.016667	0.016667	1.11667	0.106667	1.45667	1.06667	------	------	------	------	------	------	------	------	------	------	------	------	------
TRINITY_DN13172_c0_g1	uncharacterized protein LOC109719402 [Ananas comosus]	0.03	0	0	0	0	0.04	6.21	3.3	0.76	2.14	2.07	2.36	8.76	8.77	10.11	2.32	1.77	5.29	0.01	0.013333	3.42333	2.19	9.21333	3.12667	GO:0005634;GO:0008270;GO:0003676	CC:nucleus;MF:zinc ion binding;MF:nucleic acid binding;	------	------	------	------	------	------	------	------	PF03732	Retrotrans_gag	Retrotransposon gag protein
TRINITY_DN13172_c0_g4	uncharacterized protein LOC112194184 [Rosa chinensis]	0.1	0	0.32	0.12	0	0.24	16.23	6.22	1.57	3.03	2.74	4.79	15.72	14.31	10.57	2.7	3.68	6.83	0.14	0.12	8.00667	3.52	13.5333	4.40333	GO:0015074;GO:0005634;GO:0016779;GO:0004523;GO:0008270;GO:0003676	BP:DNA integration;CC:nucleus;MF:nucleotidyltransferase activity;MF:RNA-DNA hybrid ribonuclease activity;MF:zinc ion binding;MF:nucleic acid binding;	------	------	------	------	COG2801	L:Replication, recombination and repair	------	------	PF03732	Retrotrans_gag	Retrotransposon gag protein
TRINITY_DN13172_c0_g5	uncharacterized protein LOC109719402 [Ananas comosus]	0	0	0	0	0	0	1.17	0.75	0.12	0.27	0.15	0.22	1.04	0.84	0.99	0.19	0.26	0.68	0	0	0.68	0.213333	0.956667	0.376667	GO:0005634;GO:0008270;GO:0003676	CC:nucleus;MF:zinc ion binding;MF:nucleic acid binding;	------	------	------	------	COG2801	L:Replication, recombination and repair	------	------	------	------	------
TRINITY_DN13179_c0_g2		1.05	1.17	0.91	0.04	0.07	0.42	0.67	1.43	0.18	1.47	0.89	0.73	0.65	0.26	1.86	2.06	0.65	1.05	1.04333	0.176667	0.76	1.03	0.923333	1.25333	------	------	------	------	------	------	------	------	------	------	------	------	------
TRINITY_DN13187_c0_g1		0	0	0	0	0	0	0.1	0.11	0.04	0.13	0.11	0.15	1.26	1.12	0.9	0.39	0.17	0.49	0	0	0.083333	0.13	1.09333	0.35	------	------	------	------	------	------	------	------	------	------	------	------	------
TRINITY_DN13198_c1_g3	phenylalanine ammonia lyase [Lilium hybrid division I]	0.07	0.43	0.32	0.46	0.41	0.42	0.15	0.16	0.18	0.18	0.2	0.14	0.04	0.12	0.05	0.07	0.07	0.05	0.273333	0.43	0.163333	0.173333	0.07	0.063333	GO:0006559;GO:0009800;GO:0005737;GO:0016021;GO:0016746;GO:0045548	BP:L-phenylalanine catabolic process;BP:cinnamic acid biosynthetic process;CC:cytoplasm;CC:integral component of membrane;MF:transferase activity, transferring acyl groups;MF:phenylalanine ammonia-lyase activity;	K10775	PAL	map00940;map00360	Phenylpropanoid biosynthesis;Phenylalanine metabolism	COG2986	E:Amino acid transport and metabolism	sp|P45726|PALY_CAMSI;	Phenylalanine ammonia-lyase OS=Camellia sinensis OX=4442 GN=PAL PE=2 SV=1;	PF00221	Lyase_aromatic	Aromatic amino acid lyase
TRINITY_DN1321_c0_g2	hypothetical protein Saspl_013939 [Salvia splendens]	0.18	0.13	0.08	0.03	0.07	0.02	0.27	0.21	0.23	0.17	0.23	0.19	0.13	0.13	0.12	0.18	0.16	0.11	0.13	0.04	0.236667	0.196667	0.126667	0.15	GO:0015074;GO:0006402;GO:0000943;GO:0030014;GO:0004519;GO:0008270;GO:0003676	BP:DNA integration;BP:mRNA catabolic process;CC:retrotransposon nucleocapsid;CC:CCR4-NOT complex;MF:endonuclease activity;MF:zinc ion binding;MF:nucleic acid binding;	------	------	------	------	ENOG410XS4D;ENOG410YCTQ;COG2801;ENOG410XNQC	S:Function unknown;L:Replication, recombination and repair;S:Function unknown	------	------	------	------	------
TRINITY_DN13233_c2_g2	dnaJ homolog subfamily B member 3 [Elaeis guineensis]	10.05	6.39	4.66	5.37	6.93	7.78	18.47	18.2	26.76	11.83	11.6	11.89	12.26	12.88	16.69	18.04	20.8	20.24	7.03333	6.69333	21.1433	11.7733	13.9433	19.6933	------	------	K09512	DNAJB6	------	------	COG0484	O:Posttranslational modification, protein turnover, chaperones	sp|A0Q1R3|DNAJ_CLONN;	Chaperone protein DnaJ OS=Clostridium novyi;	PF00226	DnaJ	DnaJ domain
TRINITY_DN13238_c1_g4		0.01	0.03	0.06	0	0.02	0	0.2	0.12	0.07	0.04	0.09	0.1	0.11	0.09	0.07	0.1	0.07	0.04	0.033333	0.006667	0.13	0.076667	0.09	0.07	------	------	------	------	------	------	------	------	------	------	------	------	------
TRINITY_DN13264_c0_g1	PREDICTED: uncharacterized protein LOC108207396 [Daucus carota subsp. sativus]	0.02	0.02	0.01	0.02	0.02	0.01	0.06	0.08	0.12	0.07	0.07	0.09	0.14	0.13	0.07	0.1	0.1	0.11	0.016667	0.016667	0.086667	0.076667	0.113333	0.103333	------	------	------	------	------	------	------	------	sp|Q99315|YG31B_YEAST;	Transposon Ty3-G Gag-Pol polyprotein OS=Saccharomyces cerevisiae;	PF00078	RVT_1	Reverse transcriptase
TRINITY_DN1326_c0_g1		1.7	3.11	3.04	3.03	2.17	2.4	10.49	8.02	6.15	4.33	4.75	4.21	13.05	7.82	8.07	8.88	8.67	6.69	2.61667	2.53333	8.22	4.43	9.64667	8.08	------	------	------	------	------	------	------	------	------	------	------	------	------
TRINITY_DN13274_c0_g1		0.34	1.02	0.73	1.24	0.95	2.52	0.23	0.16	0.18	0.37	0.11	0.19	0	0.09	0	0.03	0	0	0.696667	1.57	0.19	0.223333	0.03	0.01	------	------	------	------	------	------	------	------	------	------	------	------	------
TRINITY_DN132760_c0_g1		0.23	0.82	0.26	0.27	0	0	8.12	5.89	3.6	3.9	1.76	1.93	26.44	22.74	19.05	7.3	13.87	15.78	0.436667	0.09	5.87	2.53	22.7433	12.3167	------	------	------	------	------	------	------	------	------	------	------	------	------
TRINITY_DN132760_c0_g2		0.41	0	0	0	0	0	8.29	8.1	1.81	3.41	4.98	3.4	9.75	12.75	12.38	3.56	2.84	6.31	0.136667	0	6.06667	3.93	11.6267	4.23667	------	------	------	------	------	------	------	------	------	------	------	------	------
TRINITY_DN13282_c0_g1		0	0	0	0	0	0	1.24	2.22	0.48	1.92	0.97	0.64	9.1	5.7	8.67	2.94	1.46	2.08	0	0	1.31333	1.17667	7.82333	2.16	------	------	------	------	------	------	------	------	------	------	------	------	------
TRINITY_DN13282_c0_g2		0	0	0	0	0	0	2.74	1.27	1.09	1.15	1	1.43	6.38	4.39	6.18	1.12	1.21	1.45	0	0	1.7	1.19333	5.65	1.26	------	------	------	------	------	------	------	------	------	------	------	------	------
TRINITY_DN13282_c0_g3		0	0	0	0	0	0	3.97	1.25	0.62	1.63	0.86	1.84	3.85	4.39	3.02	2.06	2.54	3	0	0	1.94667	1.44333	3.75333	2.53333	------	------	------	------	------	------	------	------	------	------	------	------	------
TRINITY_DN13282_c0_g4		0	0	0	0	0	0	22.96	11.59	3.49	12.38	14.31	16.88	63.55	51.97	69.58	14.71	3.67	25.69	0	0	12.68	14.5233	61.7	14.69	------	------	------	------	------	------	------	------	------	------	------	------	------
TRINITY_DN13282_c1_g2		0.08	0	0	0	0	0	2.28	1.23	0.45	0.81	0.72	0.46	2.14	3.08	4.81	1.04	1.2	1.15	0.026667	0	1.32	0.663333	3.34333	1.13	------	------	------	------	------	------	------	------	------	------	------	------	------
TRINITY_DN13300_c1_g1	hypothetical protein CK203_087656 [Vitis vinifera]	0.04	0	0	0	0	0	36.87	13.67	1.63	1.73	2.19	1.8	21.59	22.1	23.45	6.04	4.97	14.51	0.013333	0	17.39	1.90667	22.38	8.50667	GO:0005634;GO:0008270;GO:0003676	CC:nucleus;MF:zinc ion binding;MF:nucleic acid binding;	------	------	------	------	------	------	------	------	PF03732	Retrotrans_gag	Retrotransposon gag protein
TRINITY_DN13300_c1_g2	uncharacterized protein LOC107405525 [Ziziphus jujuba]	0	0	0	0	0	0	9.74	3.77	2.02	1.84	1.21	0.99	7.11	12.79	9.01	1.75	4.23	6.53	0	0	5.17667	1.34667	9.63667	4.17	------	------	------	------	------	------	------	------	------	------	------	------	------
TRINITY_DN13300_c1_g3	hypothetical protein VITISV_028082 [Vitis vinifera]	0	0	0.08	0	0	0	7.13	6.17	2.18	1.4	2.58	1.58	13.12	10.07	9.4	4.53	5.71	8.9	0.026667	0	5.16	1.85333	10.8633	6.38	GO:0015074;GO:0005634;GO:0004190;GO:0003676	BP:DNA integration;CC:nucleus;MF:aspartic-type endopeptidase activity;MF:nucleic acid binding;	------	------	------	------	------	------	------	------	------	------	------
TRINITY_DN13301_c0_g1	catalase 2, partial [Musa AAAB Group]	0.77	1.91	2.14	3.54	3.24	1.76	0.53	0.85	1.04	0.32	0.15	0.14	0.12	0.05	0.14	0.32	0.5	0.5	1.60667	2.84667	0.806667	0.203333	0.103333	0.44	GO:0009631;GO:0051289;GO:0000302;GO:0009410;GO:0042744;GO:0009416;GO:0009414;GO:0009733;GO:0009737;GO:0009617;GO:1902074;GO:0007623;GO:0009408;GO:0006979;GO:0042542;GO:0009514;GO:0005739;GO:0005737;GO:0005886;GO:0046872;GO:0020037;GO:0004096	BP:cold acclimation;BP:protein homotetramerization;BP:response to reactive oxygen species;BP:response to xenobiotic stimulus;BP:hydrogen peroxide catabolic process;BP:response to light stimulus;BP:response to water deprivation;BP:response to auxin;BP:response to abscisic acid;BP:response to bacterium;BP:response to salt;BP:circadian rhythm;BP:response to heat;BP:response to oxidative stress;BP:re…	------	------	------	------	------	------	sp|P0C549|CATA1_ORYSI;	Catalase isozyme A OS=Oryza sativa subsp. indica OX=39946 PE=2 SV=1;	PF00199	Catalase	Catalase
TRINITY_DN133032_c0_g1		0.05	0.01	0.03	0.01	0.01	0.01	0.26	0.25	0.22	0.02	0.04	0.05	0.09	0.09	0.08	0.2	0.22	0.18	0.03	0.01	0.243333	0.036667	0.086667	0.2	------	------	------	------	------	------	------	------	------	------	------	------	------
TRINITY_DN13317_c0_g1		0.06	0.01	0.01	0	0	0	0.36	0.18	0.13	0.68	0.96	0.64	2.81	2.1	1.53	0.37	0.24	0.31	0.026667	0	0.223333	0.76	2.14667	0.306667	------	------	------	------	------	------	------	------	------	------	------	------	------
TRINITY_DN1331_c0_g2	transcription repressor OFP13-like [Phoenix dactylifera]	0.99	1.04	1.38	1.41	1.09	3.3	0.28	0.44	0.54	0.62	0.43	0.52	0.25	0.42	0.34	0.32	0.45	0.3	1.13667	1.93333	0.42	0.523333	0.336667	0.356667	GO:0045892	BP:negative regulation of transcription, DNA-templated;	------	------	------	------	ENOG410YHQG	S:Function unknown	sp|Q9FMC8|OPF13_ARATH;	Transcription repressor OFP13 OS=Arabidopsis thaliana OX=3702 GN=OFP13 PE=1 SV=1;	PF04844	Ovate	Transcriptional repressor, ovate
TRINITY_DN13321_c0_g1		0	0	0	0	0	0	4.7	1.55	0.83	2.43	2.05	1.62	9.63	7.45	7.87	1.53	1.76	5.92	0	0	2.36	2.03333	8.31667	3.07	------	------	------	------	------	------	------	------	------	------	------	------	------
TRINITY_DN13321_c0_g2		0	0	0	0	0	0	4.17	1.56	0.69	1.42	1.11	1.3	3.82	4.75	5.29	0.99	1.6	3.68	0	0	2.14	1.27667	4.62	2.09	------	------	------	------	------	------	------	------	------	------	------	------	------
TRINITY_DN13330_c0_g1	uncharacterized protein LOC109719402 [Ananas comosus]	0.63	0.04	0.08	0	0.12	0.05	24.35	12.67	5.41	8.85	10.19	9.56	34.27	30.85	29.58	9.86	9.8	19.89	0.25	0.056667	14.1433	9.53333	31.5667	13.1833	GO:0005634;GO:0008270;GO:0003676	CC:nucleus;MF:zinc ion binding;MF:nucleic acid binding;	------	------	------	------	------	------	------	------	PF03732	Retrotrans_gag	Retrotransposon gag protein
TRINITY_DN13342_c0_g1	hypothetical protein CKAN_01766500 [Cinnamomum micranthum f. kanehirae]	0.07	0.03	0	0	0	0.01	0.6	0.25	0.16	0.21	0.17	0.15	0.88	0.56	0.45	0.18	0.28	0.27	0.033333	0.003333	0.336667	0.176667	0.63	0.243333	GO:0046983	MF:protein dimerization activity;	------	------	------	------	------	------	------	------	------	------	------
TRINITY_DN13347_c0_g1	hypothetical protein C4D60_Mb00t08200 [Musa balbisiana]	0.17	0.13	0.18	0.07	0.33	0.06	0.45	0.33	0.44	0.32	0.35	0.25	1.36	1.15	1.29	0.67	0.72	0.67	0.16	0.153333	0.406667	0.306667	1.26667	0.686667	------	------	------	------	------	------	ENOG411220X;COG0048	S:Function unknown;J:Translation, ribosomal structure and biogenesis	------	------	------	------	------
TRINITY_DN13356_c1_g3	Retrovirus-related Pol polyprotein from transposon TNT 1-94 [Cajanus cajan]	0.06	0.04	0.04	0.03	0.03	0.03	0.09	0.08	0.09	0.05	0.08	0.05	0.04	0.09	0.05	0.08	0.11	0.04	0.046667	0.03	0.086667	0.06	0.06	0.076667	GO:0015074;GO:0000943;GO:0003964;GO:0008270;GO:0003676	BP:DNA integration;CC:retrotransposon nucleocapsid;MF:RNA-directed DNA polymerase activity;MF:zinc ion binding;MF:nucleic acid binding;	K03517	nadA	map00760	Nicotinate and nicotinamide metabolism	COG0525;ENOG410XR7D;ENOG410YUPY	J:Translation, ribosomal structure and biogenesis;S:Function unknown;S:Function unknown	sp|Q94HW2|POLR1_ARATH;	Retrovirus-related Pol polyprotein from transposon RE1 OS=Arabidopsis thaliana OX=3702 GN=RE1 PE=2 SV=1;	------	------	------
TRINITY_DN133770_c0_g1	17.1 kDa class II heat shock protein-like [Phoenix dactylifera]	1.82	0.02	0.02	0	0.01	0.01	14.02	8.73	4.75	26.83	26.74	25.76	71.96	60.99	46.2	8.8	5.85	8.35	0.62	0.006667	9.16667	26.4433	59.7167	7.66667	------	------	K13993	HSP20	map04141	Protein processing in endoplasmic reticulum	COG0071	O:Posttranslational modification, protein turnover, chaperones	sp|O82013|HSP21_SOLPE;	17.3 kDa class II heat shock protein OS=Solanum peruvianum OX=4082 PE=2 SV=1;	PF00011	HSP20	Hsp20/alpha crystallin family
TRINITY_DN133770_c1_g1	hypothetical protein EUGRSUZ_C03071 [Eucalyptus grandis]	28.36	1.37	0.48	0.18	0	0.18	227.5	148.28	80.69	507.74	466.98	469.12	1235.41	990.58	760.55	128.7	94.01	166.45	10.07	0.12	152.157	481.28	995.513	129.72	GO:0051259;GO:0006457;GO:0042542;GO:0000302;GO:0009651;GO:0009408;GO:0009644;GO:0051082;GO:0043621	BP:protein oligomerization;BP:protein folding;BP:response to hydrogen peroxide;BP:response to reactive oxygen species;BP:response to salt stress;BP:response to heat;BP:response to high light intensity;MF:unfolded protein binding;MF:protein self-association;	K13993	HSP20	map04141	Protein processing in endoplasmic reticulum	COG0071	O:Posttranslational modification, protein turnover, chaperones	sp|O82013|HSP21_SOLPE;	17.3 kDa class II heat shock protein OS=Solanum peruvianum OX=4082 PE=2 SV=1;	------	------	------
TRINITY_DN13383_c0_g1	PREDICTED: NO-associated protein 1, chloroplastic/mitochondrial-like, partial [Juglans regia]	0.12	0.22	0.12	0.1	0.12	0.02	0.88	0.93	0.84	0.35	0.22	0.27	0.31	0.44	0.48	0.62	0.88	0.45	0.153333	0.08	0.883333	0.28	0.41	0.65	GO:0005525	MF:GTP binding;	------	------	------	------	------	------	sp|Q66GP9|NOA1_ARATH;	NO-associated protein 1, chloroplastic/mitochondrial OS=Arabidopsis thaliana OX=3702 GN=NOA1 PE=1 SV=1;	------	------	------
TRINITY_DN13393_c0_g1		0.28	0.2	0.29	0.48	0.14	0.53	0.08	0.04	0.17	0.12	0.1	0.15	0.05	0.07	0.09	0.04	0.08	0.05	0.256667	0.383333	0.096667	0.123333	0.07	0.056667	------	------	------	------	------	------	------	------	------	------	------	------	------
TRINITY_DN1340_c0_g2	PREDICTED: cytochrome P450 71A1-like [Nelumbo nucifera]	4.34	5.7	7.96	4.67	12.63	8.62	1.27	1.21	0.91	2.85	3.51	3.45	2.64	3.04	1.15	2.16	1.76	1.09	6	8.64	1.13	3.27	2.27667	1.67	GO:0016021;GO:0005506;GO:0016705;GO:0004497;GO:0020037	CC:integral component of membrane;MF:iron ion binding;MF:oxidoreductase activity, acting on paired donors, with incorporation or reduction of molecular oxygen;MF:monooxygenase activity;MF:heme binding;	K20617;K07418	CYP71A;CYP2J	map00590;map00591	Arachidonic acid metabolism;Linoleic acid metabolism	COG2124	Q:Secondary metabolites biosynthesis, transport and catabolism	sp|O04164|C71A6_NEPRA;	Cytochrome P450 71A6;	PF00067	p450	Cytochrome P450
TRINITY_DN13411_c0_g1	Protein ALTERED XYLOGLUCAN 4 [Ananas comosus]	0.42	0.32	0.29	0.38	0.58	0.71	0.26	0.45	0.25	0.15	0.21	0.28	0.14	0.11	0.19	0.29	0.25	0.21	0.343333	0.556667	0.32	0.213333	0.146667	0.25	GO:0010411;GO:0005794;GO:0016021;GO:0016413	BP:xyloglucan metabolic process;CC:Golgi apparatus;CC:integral component of membrane;MF:O-acetyltransferase activity;	------	------	------	------	ENOG410YEWI	S:Function unknown	sp|Q9LRS2|TBL22_ARATH;	Protein ALTERED XYLOGLUCAN 4-like OS=Arabidopsis thaliana OX=3702 GN=AXY4L PE=2 SV=1;	PF13839;PF14416	PC-Esterase;PMR5N	GDSL/SGNH-like Acyl-Esterase family found in Pmr5 and Cas1p;PMR5 N terminal Domain
TRINITY_DN13430_c1_g1	PH01B001I13.11 [Phyllostachys edulis]	0	0	0	0	0	0	0.54	0.04	2.35	0.07	0.45	0.59	4.34	1.59	5.19	1.72	0.97	0.25	0	0	0.976667	0.37	3.70667	0.98	GO:0015074;GO:0000943;GO:0005096;GO:0008270;GO:0003676;GO:0004672;GO:0046872;GO:0005524	BP:DNA integration;CC:retrotransposon nucleocapsid;MF:GTPase activator activity;MF:zinc ion binding;MF:nucleic acid binding;MF:protein kinase activity;MF:metal ion binding;MF:ATP binding;	------	------	------	------	ENOG410XR76;ENOG410XS4D	S:Function unknown;	sp|Q9ZT94|POLR2_ARATH;	Retrovirus-related Pol polyprotein from transposon RE2 OS=Arabidopsis thaliana OX=3702 GN=RE2 PE=4 SV=1;	PF07727	RVT_2	Reverse transcriptase
TRINITY_DN13464_c0_g1		0	0	0	0	0	0	0.12	0.12	0.06	0.08	0.07	0.1	1.54	0.61	0.47	0.11	0.09	0.56	0	0	0.1	0.083333	0.873333	0.253333	------	------	------	------	------	------	------	------	------	------	------	------	------
TRINITY_DN134790_c0_g1		0	0.02	0.11	0.02	0.02	0.02	0.33	0.94	0.16	0.07	0.08	0.11	0.23	0.17	0.2	0.9	0.19	0.37	0.043333	0.02	0.476667	0.086667	0.2	0.486667	------	------	------	------	------	------	------	------	------	------	------	------	------
TRINITY_DN1349_c0_g2		0.05	0.03	0.03	0.01	0.01	0.02	0.1	0.12	0.08	0.35	0.43	0.44	1.88	1.31	1.17	0.64	0.44	0.32	0.036667	0.013333	0.1	0.406667	1.45333	0.466667	------	------	------	------	------	------	------	------	------	------	------	------	------
TRINITY_DN134_c5_g1		0.02	0	0.01	0	0.01	0	15.27	6.85	0.28	0.43	0.33	0.33	6.88	5.26	2.69	1.87	1.46	2.13	0.01	0.003333	7.46667	0.363333	4.94333	1.82	------	------	------	------	------	------	------	------	------	------	------	------	------
TRINITY_DN13505_c1_g1	hypothetical protein BVC80_8887g13 [Macleaya cordata]	0.55	0.06	0.14	0.01	0	0	0.17	0.09	0.08	0.65	0.81	0.31	0.25	0.27	0.12	0.07	0.16	0.1	0.25	0.003333	0.113333	0.59	0.213333	0.11	GO:0016021	CC:integral component of membrane;	------	------	------	------	COG0750	S:Function unknown	sp|Q9LMU1|EGY3_ARATH;	Probable zinc metallopeptidase EGY3, chloroplastic OS=Arabidopsis thaliana OX=3702 GN=EGY3 PE=1 SV=1;	------	------	------
TRINITY_DN13512_c0_g1		0	0	0	0	0	0	0.71	0.17	0.08	0.13	0.14	0.03	1.24	0.95	0.86	0.54	0.46	0.43	0	0	0.32	0.1	1.01667	0.476667	------	------	------	------	------	------	------	------	------	------	------	------	------
TRINITY_DN13516_c0_g3		0	0	0	0	0	0	0.12	0.05	0.01	0.03	0.06	0.09	0.35	0.24	0.31	0.1	0.11	0.18	0	0	0.06	0.06	0.3	0.13	------	------	------	------	------	------	------	------	------	------	------	------	------
TRINITY_DN1351_c0_g1	scopoletin glucosyltransferase-like [Asparagus officinalis]	1.7	2.37	2.17	3	3.06	4.23	0.17	0.26	0.25	0.65	0.82	0.75	0.11	0.23	0.18	0.19	0.2	0.32	2.08	3.43	0.226667	0.74	0.173333	0.236667	GO:0016758	MF:transferase activity, transferring hexosyl groups;	------	------	------	------	COG1819	S:Function unknown	sp|Q9AT54|SCGT_TOBAC;	Scopoletin glucosyltransferase OS=Nicotiana tabacum OX=4097 GN=TOGT1 PE=1 SV=1;	PF00201	UDPGT	UDP-glucoronosyl and UDP-glucosyl transferase
TRINITY_DN13528_c0_g3		0.23	0.26	0.25	0.23	0.28	0.14	1.19	0.74	0.42	0.37	0.48	0.45	1.68	1.32	1.07	0.52	0.52	0.55	0.246667	0.216667	0.783333	0.433333	1.35667	0.53	------	------	------	------	------	------	------	------	------	------	------	------	------
TRINITY_DN1353_c0_g1	Retrovirus-related Pol polyprotein from transposon TNT 1-94 [Vitis vinifera]	0.04	0.05	0.02	0.01	0.01	0.02	0.12	0.15	0.07	0.09	0.15	0.17	0.41	0.22	0.19	0.16	0.21	0.15	0.036667	0.013333	0.113333	0.136667	0.273333	0.173333	GO:0015074;GO:0000943;GO:0009507;GO:0016301;GO:0008270;GO:0003676;GO:0003964	BP:DNA integration;CC:retrotransposon nucleocapsid;CC:chloroplast;MF:kinase activity;MF:zinc ion binding;MF:nucleic acid binding;MF:RNA-directed DNA polymerase activity;	------	------	------	------	COG2801;ENOG410XS4D	L:Replication, recombination and repair;S:Function unknown	sp|Q9ZT94|POLR2_ARATH;	Retrovirus-related Pol polyprotein from transposon RE2 OS=Arabidopsis thaliana OX=3702 GN=RE2 PE=4 SV=1;	PF07727	RVT_2	Reverse transcriptase
TRINITY_DN1353_c0_g2	amino acid transporter AVT1C [Elaeis guineensis]	0.46	0.58	0.78	0.52	0.42	0.43	1.22	0.62	0.46	0.85	1.22	1.23	5	1.84	1.08	1.72	1.21	0.69	0.606667	0.456667	0.766667	1.1	2.64	1.20667	GO:0016021	CC:integral component of membrane;	K15015	SLC32A, VGAT	------	------	COG0814	L:Replication, recombination and repair	sp|F4IUW3|AVT1C_ARATH;	Amino acid transporter AVT1C OS=Arabidopsis thaliana OX=3702 GN=AVT1C PE=1 SV=1;	PF01490	Aa_trans	Transmembrane amino acid transporter protein
TRINITY_DN135594_c0_g1		0	0	0	0.03	0	0	1.1	0.48	0.26	0.41	0.49	0.53	8.06	4.76	4.65	1.32	1.06	1.07	0	0.01	0.613333	0.476667	5.82333	1.15	------	------	------	------	------	------	------	------	------	------	------	------	------
TRINITY_DN13561_c0_g4		0	0	0	0	0	0	0.75	0.48	0.06	0.19	0.11	0.09	1.41	0.82	0.91	0.62	0.29	0.3	0	0	0.43	0.13	1.04667	0.403333	------	------	------	------	------	------	------	------	------	------	------	------	------
TRINITY_DN13561_c0_g5		0.01	0	0	0	0	0	0.37	0.25	0.28	0.04	0.02	0.01	0.15	0.18	0.28	0.3	0.29	0.2	0.003333	0	0.3	0.023333	0.203333	0.263333	------	------	------	------	------	------	------	------	------	------	------	------	------
TRINITY_DN13574_c0_g5	PREDICTED: uncharacterized protein LOC109340346 [Lupinus angustifolius]	0.15	0	0	0	0	0.01	6.26	3.38	6.2	1.32	1.04	1.15	4.14	6.26	11.89	5.86	4.04	4.93	0.05	0.003333	5.28	1.17	7.43	4.94333	GO:0006623;GO:0071985;GO:0005829;GO:0005768;GO:0036313;GO:1905394;GO:0003723	BP:protein targeting to vacuole;BP:multivesicular body sorting pathway;CC:cytosol;CC:endosome;MF:phosphatidylinositol 3-kinase catalytic subunit binding;MF:retromer complex binding;MF:RNA binding;	------	------	------	------	ENOG410Y65V;ENOG410YADE	S:Function unknown;	------	------	------	------	------
TRINITY_DN13574_c1_g1	Transposon TX1 uncharacterized 149 kDa protein [Vitis vinifera]	0.46	0.15	0.19	0.32	0.34	0.7	0.11	0.14	0.4	0.14	0.22	0.15	0.02	0.13	0.16	0.16	0.28	0.23	0.266667	0.453333	0.216667	0.17	0.103333	0.223333	GO:0006281;GO:0016021;GO:0004519;GO:0016301;GO:0003677;GO:0003964	BP:DNA repair;CC:integral component of membrane;MF:endonuclease activity;MF:kinase activity;MF:DNA binding;MF:RNA-directed DNA polymerase activity;	------	------	------	------	ENOG410Y65V;ENOG4111K5V	S:Function unknown;	------	------	------	------	------
TRINITY_DN135815_c0_g1	chaperone protein ClpB1 [Elaeis guineensis]	169.44	55.92	68.9	9.86	12.18	24.97	96.02	98.33	59.51	500.31	499.68	479.85	913.05	941.1	795.79	111.96	98.48	118.39	98.0867	15.67	84.62	493.28	883.313	109.61	GO:0019538;GO:0034605;GO:0005524	BP:protein metabolic process;BP:cellular response to heat;MF:ATP binding;	K03695	clpB	------	------	COG0542	S:Function unknown	sp|Q6F2Y7|CLPB1_ORYSJ;	Chaperone protein ClpB1 OS=Oryza sativa subsp. japonica OX=39947 GN=CLPB1 PE=2 SV=1;	------	------	------
TRINITY_DN1359_c0_g4		0.28	0.35	0.26	0.03	0.17	0.1	3.02	2.7	2.48	0.39	0.85	0.8	1.64	1.07	0.96	2.04	1.56	1.25	0.296667	0.1	2.73333	0.68	1.22333	1.61667	------	------	------	------	------	------	------	------	------	------	------	------	------
TRINITY_DN13610_c0_g1	Chaperone protein ClpB3, chloroplastic [Capsicum baccatum]	19.08	18.86	18.57	18.98	19.03	23.59	112.22	129.76	119.06	39.94	32.9	37.85	125.92	154.01	162.31	173.4	152.3	146.11	18.8367	20.5333	120.347	36.8967	147.413	157.27	GO:0019538;GO:0009408;GO:0042026;GO:0005737;GO:0005524	BP:protein metabolic process;BP:response to heat;BP:protein refolding;CC:cytoplasm;MF:ATP binding;	K03695	clpB	------	------	COG0542	O:Posttranslational modification, protein turnover, chaperones	sp|Q75GT3|CLPB2_ORYSJ;	Chaperone protein ClpB2, chloroplastic OS=Oryza sativa subsp. japonica OX=39947 GN=CLPB2 PE=2 SV=1;	PF02861;PF13191	Clp_N;AAA_16	Clp amino terminal domain, pathogenicity island component;AAA ATPase domain
TRINITY_DN13610_c2_g1	LOW QUALITY PROTEIN: chaperone protein ClpB3, chloroplastic [Phoenix dactylifera]	18.37	18.02	18.67	17.26	17.26	21.04	130.68	134.41	119.35	39.74	35.86	39.51	139.11	152.94	178.15	180.46	151.43	147.18	18.3533	18.52	128.147	38.37	156.733	159.69	GO:0019538;GO:0009408;GO:0042026;GO:0005737;GO:0005524	BP:protein metabolic process;BP:response to heat;BP:protein refolding;CC:cytoplasm;MF:ATP binding;	K03695	clpB	------	------	COG0542	O:Posttranslational modification, protein turnover, chaperones	sp|Q9LF37|CLPB3_ARATH;	Chaperone protein ClpB3, chloroplastic OS=Arabidopsis thaliana OX=3702 GN=CLPB3 PE=1 SV=1;	PF07724;PF17871;PF10431;PF00004;PF07728;PF00158	AAA_2;AAA_lid_9;ClpB_D2-small;AAA;AAA_5;Sigma54_activat	AAA domain;AAA lid domain;C-terminal, D2-small domain, of ClpB protein;ATPase family associated with various cellular activities;AAA domain;Sigma-54 interaction domain
TRINITY_DN13616_c0_g1	gag-pol polyprotein, partial [Caragana korshinskii]	1.87	2.84	2.02	0.85	1.19	1.06	7.89	6.15	4.84	1.56	2.68	1.92	5.68	5.11	4.47	7.05	6.93	5.29	2.24333	1.03333	6.29333	2.05333	5.08667	6.42333	GO:0015074;GO:0000943;GO:0016021;GO:0043531;GO:0016887;GO:0008270;GO:0003676;GO:0003964;GO:0005524;GO:0016491	BP:DNA integration;CC:retrotransposon nucleocapsid;CC:integral component of membrane;MF:ADP binding;MF:ATPase activity;MF:zinc ion binding;MF:nucleic acid binding;MF:RNA-directed DNA polymerase activity;MF:ATP binding;MF:oxidoreductase activity;	K12447	USP	map00520;map00040;map00053;map00052	Amino sugar and nucleotide sugar metabolism;Pentose and glucuronate interconversions;Ascorbate and aldarate metabolism;Galactose metabolism	ENOG410XS4D;COG1181	S:Function unknown;M:Cell wall/membrane/envelope biogenesis	sp|Q9ZT94|POLR2_ARATH;	Retrovirus-related Pol polyprotein from transposon RE2 OS=Arabidopsis thaliana OX=3702 GN=RE2 PE=4 SV=1;	PF07727	RVT_2	Reverse transcriptase
TRINITY_DN13639_c0_g1		0.07	0	0	0	0	0	18.52	10.95	1.41	0.8	1.02	1.42	13.58	10.01	9.19	6.78	6.17	7.98	0.023333	0	10.2933	1.08	10.9267	6.97667	------	------	------	------	------	------	------	------	------	------	------	------	------
TRINITY_DN136448_c0_g1		0.07	0.16	0.15	0.28	0.09	0.42	0.04	0.01	0	0.05	0.05	0.01	0.03	0.03	0.03	0.07	0.01	0.02	0.126667	0.263333	0.016667	0.036667	0.03	0.033333	------	------	------	------	------	------	------	------	------	------	------	------	------
TRINITY_DN13647_c0_g4		0.03	0.01	0.02	0.02	0.03	0.02	0.13	0.15	0.08	0.05	0.08	0.07	0.18	0.11	0.11	0.2	0.14	0.1	0.02	0.023333	0.12	0.066667	0.133333	0.146667	------	------	------	------	------	------	------	------	------	------	------	------	------
TRINITY_DN13648_c0_g1		11	5.04	0.64	7.58	7.52	26.76	1.51	1.45	6.18	1.32	0.84	1.49	0	0	0.82	0.48	2.77	3.4	5.56	13.9533	3.04667	1.21667	0.273333	2.21667	------	------	------	------	------	------	------	------	------	------	------	------	------
TRINITY_DN1365_c0_g1		0.49	0.19	0.28	0.79	0.44	0.68	0.09	0.06	0.05	0.18	0.24	0.3	0.15	0.17	0.2	0.21	0.28	0.19	0.32	0.636667	0.066667	0.24	0.173333	0.226667	------	------	------	------	------	------	------	------	------	------	------	------	------
TRINITY_DN1365_c0_g2		0.41	0.38	0.21	0.63	0.46	0.57	0.13	0.07	0.11	0.18	0.2	0.22	0.13	0.1	0.22	0.26	0.35	0.17	0.333333	0.553333	0.103333	0.2	0.15	0.26	------	------	------	------	------	------	------	------	------	------	------	------	------
TRINITY_DN13662_c0_g1	transcription termination factor MTEF1, chloroplastic isoform X1 [Phalaenopsis equestris]	13.06	16.29	15.81	24.26	18.79	14.69	2.91	3.99	3.74	7.19	6.76	7.29	2.99	3.18	3.16	3.92	4.9	4.16	15.0533	19.2467	3.54667	7.08	3.11	4.32667	GO:0006355;GO:0003690	BP:regulation of transcription, DNA-templated;MF:double-stranded DNA binding;	K15032	MTERFD	------	------	------	------	sp|Q84X53|MTEF1_ARATH;	Transcription termination factor MTEF1, chloroplastic OS=Arabidopsis thaliana OX=3702 GN=MTERF1 PE=2 SV=2;	PF02536	mTERF	mTERF
TRINITY_DN13665_c0_g1		0.04	0.06	0.07	0.03	0.03	0.03	0.57	0.47	0.48	0.12	0.2	0.13	0.49	0.26	0.28	0.42	0.48	0.41	0.056667	0.03	0.506667	0.15	0.343333	0.436667	------	------	------	------	------	------	------	------	------	------	------	------	------
TRINITY_DN13665_c1_g1		0.08	0.02	0.04	0.02	0.03	0.02	0.31	0.27	0.21	0.06	0.11	0.1	0.27	0.22	0.18	0.27	0.33	0.23	0.046667	0.023333	0.263333	0.09	0.223333	0.276667	------	------	------	------	------	------	------	------	------	------	------	------	------
TRINITY_DN136663_c0_g1	uncharacterized protein LOC109719402 [Ananas comosus]	0.23	0.1	0.03	0.09	0.02	0.03	66.73	36.83	10.11	12.77	9.59	12.35	96.23	80.82	70.64	27.93	27.51	43.79	0.12	0.046667	37.89	11.57	82.5633	33.0767	GO:0005634;GO:0004190;GO:0008270;GO:0003676	CC:nucleus;MF:aspartic-type endopeptidase activity;MF:zinc ion binding;MF:nucleic acid binding;	------	------	------	------	COG2801;ENOG410ZDTR	L:Replication, recombination and repair;S:Function unknown	------	------	PF03732	Retrotrans_gag	Retrotransposon gag protein
TRINITY_DN13673_c0_g1	hypothetical protein C4D60_Mb09t24490 [Musa balbisiana]	1.98	2.57	6.2	3.95	8.19	9.28	2.16	2.56	2.47	1.52	1.84	1.2	1.59	1.82	2.92	2.52	2.46	2.36	3.58333	7.14	2.39667	1.52	2.11	2.44667	------	------	------	------	------	------	ENOG410YMY7;ENOG410ZXZD	S:Function unknown;U:Intracellular trafficking, secretion, and vesicular transport	------	------	PF14009	DUF4228	Domain of unknown function
TRINITY_DN13682_c0_g1	uncharacterized protein LOC105058168 [Elaeis guineensis]	20.81	16.04	13.51	14.83	18.44	17.84	69.02	77.78	55.98	38.63	35.72	38.57	69.9	78.15	76.23	90.3	76.09	68.27	16.7867	17.0367	67.5933	37.64	74.76	78.22	GO:0005783	CC:endoplasmic reticulum;	------	------	------	------	COG5059;ENOG41119UA	Z:Cytoskeleton;S:Function unknown	------	------	------	------	------
TRINITY_DN136862_c0_g1	uncharacterized protein A4U43_C05F29760 [Asparagus officinalis]	117.99	41	53.37	8.01	8.62	18.7	77.28	68.78	35.38	338.8	336.25	318.78	679.45	627.72	548.98	77.41	67.64	72.98	70.7867	11.7767	60.48	331.277	618.717	72.6767	GO:0019538;GO:0005524	BP:protein metabolic process;MF:ATP binding;	K03695	clpB	------	------	COG0542	O:Posttranslational modification, protein turnover, chaperones	sp|Q6F2Y7|CLPB1_ORYSJ;	Chaperone protein ClpB1 OS=Oryza sativa subsp. japonica OX=39947 GN=CLPB1 PE=2 SV=1;	PF10431	ClpB_D2-small	C-terminal, D2-small domain, of ClpB protein
TRINITY_DN13686_c0_g2		0.05	0.04	0.06	0.02	0.02	0.03	0.16	0.12	0.18	0.05	0.1	0.1	0.09	0.11	0.12	0.16	0.15	0.1	0.05	0.023333	0.153333	0.083333	0.106667	0.136667	------	------	------	------	------	------	------	------	------	------	------	------	------
TRINITY_DN13711_c0_g1	protein ALTERED XYLOGLUCAN 4-like [Asparagus officinalis]	1.15	0.51	0.43	0.86	0.44	1.23	0.01	0.06	0.02	0.26	0.34	0.29	0.07	0.04	0.09	0.03	0.07	0.03	0.696667	0.843333	0.03	0.296667	0.066667	0.043333	------	------	------	------	------	------	ENOG410YEWI	O:Posttranslational modification, protein turnover, chaperones	sp|Q9LRS2|TBL22_ARATH;	Protein ALTERED XYLOGLUCAN 4-like OS=Arabidopsis thaliana OX=3702 GN=AXY4L PE=2 SV=1;	PF13839;PF14416	PC-Esterase;PMR5N	GDSL/SGNH-like Acyl-Esterase family found in Pmr5 and Cas1p;PMR5 N terminal Domain
TRINITY_DN13735_c1_g2		0.15	0	0	0	0	0	1.19	0.99	0.83	1.53	1.78	1.56	2.87	4.24	4.32	1.1	1.63	1.48	0.05	0	1.00333	1.62333	3.81	1.40333	------	------	------	------	------	------	------	------	------	------	------	------	------
TRINITY_DN13741_c0_g1	LOW QUALITY PROTEIN: gag-asp_proteas domain-containing protein, partial [Cephalotus follicularis]	0.11	0	0	0	0	0	6.69	4.94	3.71	3.2	2.17	2.49	14.48	12.84	14.57	4.42	4.81	8.12	0.036667	0	5.11333	2.62	13.9633	5.78333	GO:0015074;GO:0005634;GO:0004190;GO:0003676	BP:DNA integration;CC:nucleus;MF:aspartic-type endopeptidase activity;MF:nucleic acid binding;	------	------	------	------	------	------	------	------	------	------	------
TRINITY_DN1375_c0_g1		18	9.69	8.21	2.13	2.72	2.5	32.4	26.68	20.97	48.96	61.01	55.86	60.07	51.72	35.13	21.12	16.28	21.02	11.9667	2.45	26.6833	55.2767	48.9733	19.4733	------	------	------	------	------	------	------	------	------	------	------	------	------
TRINITY_DN13767_c0_g1	uncharacterized protein LOC112194030 [Rosa chinensis]	0.06	0.05	0.04	0.01	0.01	0.02	0.22	0.16	0.17	0.03	0.14	0.07	0.14	0.09	0.06	0.14	0.17	0.11	0.05	0.013333	0.183333	0.08	0.096667	0.14	GO:0003964;GO:0004523;GO:0003676	MF:RNA-directed DNA polymerase activity;MF:RNA-DNA hybrid ribonuclease activity;MF:nucleic acid binding;	------	------	------	------	ENOG4111MK6	S:Function unknown	sp|P11369|LORF2_MOUSE;	LINE-1 retrotransposable element ORF2 protein OS=Mus musculus OX=10090 GN=Pol PE=1 SV=2;	PF00078	RVT_1	Reverse transcriptase
TRINITY_DN13787_c0_g1	hypothetical protein C4D60_Mb06t19220 [Musa balbisiana]	11.49	3.15	1.8	2.76	7.16	1.38	19.86	38.05	57.55	8	11.14	8.37	3.59	14.78	16.57	41.13	81.94	65.6	5.48	3.76667	38.4867	9.17	11.6467	62.89	GO:0042546;GO:0071555;GO:0010411;GO:0005618;GO:0048046;GO:0016762;GO:0004553	BP:cell wall biogenesis;BP:cell wall organization;BP:xyloglucan metabolic process;CC:cell wall;CC:apoplast;MF:xylogluca;MF:hydrolase activity, hydrolyzing O-glycosyl compounds;	K08235	E2.4.1.207	------	------	ENOG410YBFU	G:Carbohydrate transport and metabolism	sp|Q8LDW9|XTH9_ARATH;	Xyloglucan endotransglucosylase/hydrolase protein 9 OS=Arabidopsis thaliana OX=3702 GN=XTH9 PE=2 SV=2;	PF00722;PF06955	Glyco_hydro_16;XET_C	Glycosyl hydrolases family 16;Xyloglucan endo-transglycosylase
TRINITY_DN13796_c0_g1		0.08	0.01	0.01	0.02	0.01	0.01	0.2	0.68	0.56	0.27	0.29	0.66	0.1	0.15	0.18	0.81	0.54	0.1	0.033333	0.013333	0.48	0.406667	0.143333	0.483333	------	------	------	------	------	------	------	------	------	------	------	------	------
TRINITY_DN13798_c2_g2	Retrovirus-related Pol polyprotein LINE-1 [Cajanus cajan]	0.2	0.73	0.62	0.76	0.58	0.3	0.22	0.23	0.11	0.15	0.09	0.16	0.03	0.04	0.09	0.11	0.09	0.06	0.516667	0.546667	0.186667	0.133333	0.053333	0.086667	GO:0004523;GO:0003676;GO:0008270	MF:RNA-DNA hybrid ribonuclease activity;MF:nucleic acid binding;MF:zinc ion binding;	------	------	------	------	ENOG4111K5V;ENOG410Y65V;ENOG410XS82	S:Function unknown;	sp|P14381|YTX2_XENLA;	Transposon TX1 uncharacterized 149 kDa protein OS=Xenopus laevis OX=8355 PE=4 SV=1;	PF00078	RVT_1	Reverse transcriptase
TRINITY_DN13813_c0_g1	hypothetical protein B456_007G376300 [Gossypium raimondii]	46.88	74.73	37.17	52.32	101.74	122.04	2.08	3.81	16.55	14.9	27.73	18.11	1.11	3.07	1.78	1.15	5.84	6.31	52.9267	92.0333	7.48	20.2467	1.98667	4.43333	GO:0009664;GO:0005618;GO:0016021;GO:0005576;GO:0016020	BP:plant-type cell wall organization;CC:cell wall;CC:integral component of membrane;CC:extracellular region;CC:membrane;	K20628	exlX	------	------	ENOG410YCRV	G:Carbohydrate transport and metabolism	sp|A2Y5R6|EXPA4_ORYSI;	Expansin-A4 OS=Oryza sativa subsp. indica OX=39946 GN=EXPA4 PE=2 SV=1;	------	------	------
TRINITY_DN13813_c0_g4		0.16	0.11	0.02	0.22	0.2	0.33	0	0.04	0.06	0	0.04	0	0	0.06	0	0	0.07	0.02	0.096667	0.25	0.033333	0.013333	0.02	0.03	------	------	------	------	------	------	------	------	------	------	------	------	------
TRINITY_DN1381_c0_g1	hypothetical protein PHAVU_008G268700g [Phaseolus vulgaris]	0.92	0.5	0.37	0	0.01	0.64	0.8	1.54	0.41	2.99	2.97	1.93	2.97	1.72	2.21	1.94	0.83	0.87	0.596667	0.216667	0.916667	2.63	2.3	1.21333	------	------	K11723	BRD7	------	------	COG5076;COG5076	B:Chromatin structure and dynamics;K:Transcription	------	------	PF00439	Bromodomain	Bromodomain
TRINITY_DN1381_c1_g1	BAG family molecular chaperone regulator 6-like [Phoenix dactylifera]	47.55	8.96	10.85	1.13	1.51	1.43	56.96	56.12	30.45	153.21	154.44	148.32	152.94	145.47	100.73	39.87	31.72	33.69	22.4533	1.35667	47.8433	151.99	133.047	35.0933	GO:0051087	MF:chaperone binding;	------	------	------	------	ENOG410Z1AE	S:Function unknown	sp|O82345|BAG6_ARATH;	BAG family molecular chaperone regulator 6 OS=Arabidopsis thaliana OX=3702 GN=BAG6 PE=1 SV=1;	PF02179	BAG	BAG domain
TRINITY_DN13821_c0_g1		0	0	0	0	0	0	0.21	0.1	0.02	0.08	0.04	0.04	0.72	0.66	0.67	0.06	0.14	0.18	0	0	0.11	0.053333	0.683333	0.126667	------	------	------	------	------	------	------	------	------	------	------	------	------
TRINITY_DN13821_c0_g2		0	0.01	0	0	0	0	0.13	0.08	0.04	0.03	0.06	0.03	0.82	0.52	0.45	0.2	0.19	0.33	0.003333	0	0.083333	0.04	0.596667	0.24	------	------	------	------	------	------	------	------	------	------	------	------	------
TRINITY_DN138444_c0_g1	uncharacterized protein LOC103708112 [Phoenix dactylifera]	289.71	115.27	147.66	5.39	8.97	9.5	225.73	178.1	121.96	606.77	601.9	595.02	556.13	442.54	302.23	79.53	38.82	66.68	184.213	7.95333	175.263	601.23	433.633	61.6767	GO:0051087	MF:chaperone binding;	------	------	------	------	ENOG410YW7W	S:Function unknown	sp|O65373|BAG5_ARATH;	BAG family molecular chaperone regulator 5, mitochondrial OS=Arabidopsis thaliana OX=3702 GN=BAG5 PE=1 SV=1;	PF02179	BAG	BAG domain
TRINITY_DN138534_c0_g2		10.8	2.82	0	0	0.95	0.76	140.61	153.2	97.12	52.34	49.14	62.71	196.34	208.8	170.48	96.86	93.98	97.67	4.54	0.57	130.31	54.73	191.873	96.17	------	------	------	------	------	------	------	------	------	------	------	------	------
TRINITY_DN13855_c0_g1	uncharacterized protein LOC110926742, partial [Helianthus annuus]	0.06	0.27	0	0.15	0	0	50.29	27.77	9.07	4.55	3.35	3.5	29.9	25.93	30.18	19.11	11.24	16.1	0.11	0.05	29.0433	3.8	28.67	15.4833	GO:0015074;GO:0005634;GO:0003964;GO:0004190;GO:0003676	BP:DNA integration;CC:nucleus;MF:RNA-directed DNA polymerase activity;MF:aspartic-type endopeptidase activity;MF:nucleic acid binding;	------	------	------	------	COG2801	L:Replication, recombination and repair	sp|P31843|RRPO_OENBE;	RNA-directed DNA polymerase homolog OS=Oenothera berteroana OX=3950 PE=4 SV=1;	PF00078	RVT_1	Reverse transcriptase
TRINITY_DN13858_c0_g1		0.08	0	0	0	0	0	5.68	3.03	0.7	1.36	1.05	0.82	8.04	6.65	6.22	2.26	1.98	4.34	0.026667	0	3.13667	1.07667	6.97	2.86	------	------	------	------	------	------	------	------	------	------	------	------	------
TRINITY_DN13858_c1_g1	Pre-mRNA-splicing factor CWC22-like [Vitis vinifera]	0	0	0	0	0	0	1.3	0.63	0.47	0.04	0.01	0.03	0.6	0.6	0.68	1.33	0.7	0.7	0	0	0.8	0.026667	0.626667	0.91	GO:0006298;GO:0007131;GO:0032300;GO:0030983;GO:0016887;GO:0003964;GO:0005524	BP:mismatch repair;BP:reciprocal meiotic recombination;CC:mismatch repair complex;MF:mismatched DNA binding;MF:ATPase activity;MF:RNA-directed DNA polymerase activity;MF:ATP binding;	------	------	------	------	ENOG4111K5V;ENOG410Y65V	S:Function unknown;	sp|O00370|LORF2_HUMAN;	LINE-1 retrotransposable element ORF2 protein OS=Homo sapiens OX=9606 PE=1 SV=1;	PF00078	RVT_1	Reverse transcriptase
TRINITY_DN13858_c1_g3	PREDICTED: uncharacterized protein LOC109122301 [Vitis vinifera]	0.28	0.36	0.34	0.5	0.39	0.5	0.11	0.1	0.11	0.11	0.18	0.09	0.06	0.11	0.12	0.16	0.12	0.12	0.326667	0.463333	0.106667	0.126667	0.096667	0.133333	GO:0016021;GO:0003964	CC:integral component of membrane;MF:RNA-directed DNA polymerase activity;	------	------	------	------	ENOG410Y65V;ENOG4111K5V	S:Function unknown;	------	------	------	------	------
TRINITY_DN13866_c0_g2	uncharacterized protein LOC109705882 [Ananas comosus]	0.65	0	0.11	0.17	0.14	0.24	91	48.45	13.02	20.9	16.91	18.54	128.84	132.8	105.95	33.14	34.43	70.77	0.253333	0.183333	50.8233	18.7833	122.53	46.1133	GO:0015074;GO:0000943;GO:0003676	BP:DNA integration;CC:retrotransposon nucleocapsid;MF:nucleic acid binding;	------	------	------	------	------	------	------	------	------	------	------
TRINITY_DN13882_c4_g1		0.15	0.19	0.22	0.39	0.34	0.31	0.2	0.2	0.15	0.08	0.09	0.12	0.18	0.11	0.11	0.24	0.13	0.11	0.186667	0.346667	0.183333	0.096667	0.133333	0.16	------	------	------	------	------	------	------	------	------	------	------	------	------
TRINITY_DN138858_c0_g1	ruBisCO large subunit-binding protein subunit alpha-like [Asparagus officinalis]	8.49	3.3	2.18	4.96	10.41	25.06	59.75	83.48	62.24	50.14	32.25	47.56	97.26	120.17	132.07	108.97	92.27	91.07	4.65667	13.4767	68.49	43.3167	116.5	97.4367	GO:0009658;GO:0009793;GO:0042026;GO:0005737;GO:0048046;GO:0022626;GO:0009941;GO:0009570;GO:0016020;GO:0005739;GO:0009579;GO:0009507;GO:0005524	BP:chloroplast organization;BP:embryo development ending in seed dormancy;BP:protein refolding;CC:cytoplasm;CC:apoplast;CC:cytosolic ribosome;CC:chloroplast envelope;CC:chloroplast stroma;CC:membrane;CC:mitochondrion;CC:thylakoid;CC:chloroplast;MF:ATP binding;	------	------	------	------	COG0459	O:Posttranslational modification, protein turnover, chaperones	sp|P08824|RUBA_RICCO;	RuBisCO large subunit-binding protein subunit alpha;	------	------	------
TRINITY_DN138920_c0_g1		0.45	0.08	0	0	0	0	139.09	61.85	18.32	18.02	13.85	17.85	118.87	108.3	107.57	55.01	54.17	85.45	0.176667	0	73.0867	16.5733	111.58	64.8767	------	------	------	------	------	------	------	------	------	------	------	------	------
TRINITY_DN138970_c0_g1		0.62	0	0	0	0	0	25.23	17.02	10.26	2.55	2.19	3.5	33.17	30.25	33.13	10.18	10.28	20.73	0.206667	0	17.5033	2.74667	32.1833	13.73	------	------	------	------	------	------	------	------	------	------	------	------	------
TRINITY_DN139058_c0_g1		6.43	0	0.13	0.14	0	0	147.1	127.66	100.89	121.7	86.44	120.51	182.32	306.66	338.67	377.59	302.75	272.61	2.18667	0.046667	125.217	109.55	275.883	317.65	------	------	------	------	------	------	------	------	------	------	------	------	------
TRINITY_DN13912_c0_g1		1.41	1.02	0.55	0	0.18	0.46	175.2	87.53	29.94	11.99	11.8	14.17	98.41	94.67	77.38	63.6	50.21	55.3	0.993333	0.213333	97.5567	12.6533	90.1533	56.37	------	------	------	------	------	------	------	------	------	------	------	------	------
TRINITY_DN13914_c0_g1		0.12	0.09	0.14	0.09	0.05	0.07	0.59	0.45	0.52	0.22	0.15	0.2	0.28	0.21	0.29	0.4	0.46	0.46	0.116667	0.07	0.52	0.19	0.26	0.44	------	------	------	------	------	------	------	------	------	------	------	------	------
TRINITY_DN13914_c0_g2		0.05	0.06	0.08	0.04	0.01	0	0.27	0.29	0.16	0.08	0.16	0.13	0.12	0.11	0.06	0.34	0.28	0.11	0.063333	0.016667	0.24	0.123333	0.096667	0.243333	------	------	------	------	------	------	------	------	------	------	------	------	------
TRINITY_DN13915_c0_g2	hypothetical protein D5086_0000289720 [Populus alba]	0	0	0	0	0	0	0.24	0.05	0.05	0.07	0.1	0.12	0.26	0.19	0.15	0.08	0.05	0.04	0	0	0.113333	0.096667	0.2	0.056667	GO:0015074;GO:0000943;GO:0008270;GO:0003676	BP:DNA integration;CC:retrotransposon nucleocapsid;MF:zinc ion binding;MF:nucleic acid binding;	------	------	------	------	------	------	------	------	------	------	------
TRINITY_DN13915_c0_g3	Retrovirus-related Pol polyprotein from transposon TNT 1-94 [Vitis vinifera]	0	0.01	0	0	0	0	0.25	0.09	0.04	0.04	0.03	0.04	0.22	0.12	0.13	0.08	0.03	0.04	0.003333	0	0.126667	0.036667	0.156667	0.05	GO:0015074;GO:0000943;GO:0016021;GO:0008270;GO:0003676;GO:0004672;GO:0005524	BP:DNA integration;CC:retrotransposon nucleocapsid;CC:integral component of membrane;MF:zinc ion binding;MF:nucleic acid binding;MF:protein kinase activity;MF:ATP binding;	K03006	RPB1, POLR2A	map00240;map03020;map00230	Pyrimidine metabolism;RNA polymerase;Purine metabolism	COG2801;ENOG410Y4C5	L:Replication, recombination and repair;S:Function unknown	------	------	------	------	------
TRINITY_DN13919_c0_g3		0	0.02	0	0.01	0.03	0.02	0.32	0.18	0.15	0.03	0.04	0.07	0.27	0.27	0.4	0.3	0.29	0.2	0.006667	0.02	0.216667	0.046667	0.313333	0.263333	------	------	------	------	------	------	------	------	------	------	------	------	------
TRINITY_DN139221_c0_g1	hypothetical protein C4D60_Mb06t17590 [Musa balbisiana]	71.59	11.42	17.21	4.36	2.87	4.22	100.84	118.85	86.49	175.6	173.02	169.44	353.8	310.8	203.08	100.1	82.03	119.12	33.4067	3.81667	102.06	172.687	289.227	100.417	------	------	------	------	------	------	ENOG410YT9R	S:Function unknown	------	------	------	------	------
TRINITY_DN13923_c0_g1	uncharacterized protein LOC109719402 [Ananas comosus]	0.08	0	0.04	0.12	0.13	0.06	8.04	3.61	2.27	1.02	0.8	0.81	6.26	6.61	8.35	3.46	2.79	3.23	0.04	0.103333	4.64	0.876667	7.07333	3.16	GO:0015074;GO:0005634;GO:0004190;GO:0003676	BP:DNA integration;CC:nucleus;MF:aspartic-type endopeptidase activity;MF:nucleic acid binding;	------	------	------	------	COG2801	L:Replication, recombination and repair	------	------	PF00385	Chromo	Chromo
TRINITY_DN13924_c1_g4		0	0	0	0.51	0	0	9.45	5.85	1.24	3.04	4.32	8.26	27.65	21.64	25.65	7.18	7.08	3.42	0	0.17	5.51333	5.20667	24.98	5.89333	------	------	------	------	------	------	------	------	------	------	------	------	------
TRINITY_DN13924_c3_g1	reverse transcriptase [Corchorus capsularis]	0	0	0	0	0	0	1.11	1.08	0.46	0.69	0.6	0.95	2.72	2.34	0.77	0.5	0.23	1.66	0	0	0.883333	0.746667	1.94333	0.796667	GO:0015074;GO:0005634;GO:0003964;GO:0004190;GO:0003676	BP:DNA integration;CC:nucleus;MF:RNA-directed DNA polymerase activity;MF:aspartic-type endopeptidase activity;MF:nucleic acid binding;	------	------	------	------	------	------	------	------	------	------	------
TRINITY_DN139259_c1_g1	heat shock 70 kDa protein 15-like [Quercus suber]	93.13	64.46	79.37	50.67	60.72	60.44	127.71	135.36	118.68	275.21	264.63	276.14	524.47	523.98	424.71	156.82	166.97	121.35	78.9867	57.2767	127.25	271.993	491.053	148.38	GO:0005524	MF:ATP binding;	K09489	HSPA4	------	------	COG0443	O:Posttranslational modification, protein turnover, chaperones	sp|F4HQD4|HSP7P_ARATH;	Heat shock 70 kDa protein 15 OS=Arabidopsis thaliana OX=3702 GN=HSP70-15 PE=1 SV=1;	PF00012	HSP70	Hsp70 protein
TRINITY_DN139266_c0_g1	heat shock protein 70 [Rhododendron calophytum]	27.59	6.43	3.76	0	0	0	12.13	6.47	3.89	87.93	96.43	79.35	102.22	134.19	79.17	5.78	3.48	9.29	12.5933	0	7.49667	87.9033	105.193	6.18333	GO:0034605;GO:0034620;GO:0006986;GO:0009615;GO:0046686;GO:0080167;GO:0042026;GO:0009408;GO:0051085;GO:0022626;GO:0048046;GO:0005737;GO:0005618;GO:0005774;GO:0016363;GO:0005794;GO:0005886;GO:0009506;GO:0009507;GO:0031072;GO:0016887;GO:0042623;GO:0051082;GO:0002020;GO:0005524;GO:0044183;GO:0051787	BP:cellular response to heat;BP:cellular response to unfolded protein;BP:response to unfolded protein;BP:response to virus;BP:response to cadmium ion;BP:response to karrikin;BP:protein refolding;BP:response to heat;BP:chaperone mediated protein folding requiring cofactor;CC:cytosolic ribosome;CC:apoplast;CC:cytoplasm;CC:cell wall;CC:vacuolar membrane;CC:nuclear matrix;CC:Golgi apparatus;CC:plasma…	K03283	HSPA1s	map04144;map04141;map03040	Endocytosis;Protein processing in endoplasmic reticulum;Spliceosome	COG0443	S:Function unknown	sp|P11143|HSP70_MAIZE;	Heat shock 70 kDa protein OS=Zea mays OX=4577 GN=HSP70 PE=3 SV=2;	PF00012	HSP70	Hsp70 protein
TRINITY_DN13929_c0_g1		1.46	0.15	0.1	0	0	0.03	0.61	0.62	0.56	1.52	2.9	2.5	1.38	1.44	1.54	0.88	0.7	1.08	0.57	0.01	0.596667	2.30667	1.45333	0.886667	------	------	------	------	------	------	------	------	------	------	------	------	------
TRINITY_DN13932_c0_g1	hypothetical protein CRG98_048402, partial [Punica granatum]	0.06	0.01	0	0	0	0	0.14	0.1	0.08	0.46	0.65	0.57	1.62	1.34	0.95	0.27	0.17	0.22	0.023333	0	0.106667	0.56	1.30333	0.22	GO:0004523;GO:0003676	MF:RNA-DNA hybrid ribonuclease activity;MF:nucleic acid binding;	------	------	------	------	ENOG410ZQVR;ENOG410ZSHC;ENOG4111SG9;ENOG410XS82	S:Function unknown;L:Replication, recombination and repair;S:Function unknown;S:Function unknown	------	------	PF00078	RVT_1	Reverse transcriptase
TRINITY_DN1395_c0_g1		0.36	0.17	0.31	0.35	0.24	0.16	0.54	0.37	0.5	0.48	0.67	0.62	0.48	0.44	0.32	0.34	0.37	0.22	0.28	0.25	0.47	0.59	0.413333	0.31	------	------	------	------	------	------	------	------	------	------	------	------	------
TRINITY_DN13962_c0_g1	PREDICTED: uncharacterized protein LOC108866537 [Pyrus x bretschneideri]	0.05	0.25	0.04	0	0	0	10.51	9.2	3.63	3.23	2.16	2.82	10.49	9.84	9.72	7.7	6.11	5.11	0.113333	0	7.78	2.73667	10.0167	6.30667	GO:0015074;GO:0000943;GO:0008270;GO:0003676	BP:DNA integration;CC:retrotransposon nucleocapsid;MF:zinc ion binding;MF:nucleic acid binding;	------	------	------	------	------	------	------	------	PF14223	Retrotran_gag_2	gag-polypeptide of LTR copia-type
TRINITY_DN139882_c0_g1	17.9 kDa class I heat shock protein [Dendrobium catenatum]	402.6	56.61	42.94	5.79	5.4	7.83	3903.19	3365.11	2518.4	2266.39	2340.09	2285.96	7714.72	7683.51	7692.32	3827.45	3191.62	3209.97	167.383	6.34	3262.23	2297.48	7696.85	3409.68	GO:0051259;GO:0006457;GO:0042542;GO:0000302;GO:0009651;GO:0009408;GO:0051082;GO:0043621	BP:protein oligomerization;BP:protein folding;BP:response to hydrogen peroxide;BP:response to reactive oxygen species;BP:response to salt stress;BP:response to heat;MF:unfolded protein binding;MF:protein self-association;	K13993	HSP20	map04141	Protein processing in endoplasmic reticulum	COG0071	O:Posttranslational modification, protein turnover, chaperones	sp|P30693|HSP11_HELAN;	17.6 kDa class I heat shock protein OS=Helianthus annuus OX=4232 GN=HSP17.6 PE=2 SV=1;	PF00011	HSP20	Hsp20/alpha crystallin family
TRINITY_DN13999_c0_g1		0.01	0	0	0	0	0	0.23	0.09	0.3	0.09	0.09	0.06	0.25	0.19	0.55	0.27	0.57	0.42	0.003333	0	0.206667	0.08	0.33	0.42	------	------	------	------	------	------	------	------	------	------	------	------	------
TRINITY_DN140092_c1_g1	hypothetical protein C4D60_Mb01t16880 [Musa balbisiana]	73.69	24.22	39.34	7.28	6.65	12.37	49.39	42.19	28.4	231.24	231.1	224.56	403.66	424.91	329.99	45.74	44.34	42.08	45.75	8.76667	39.9933	228.967	386.187	44.0533	GO:0019538;GO:0034605;GO:0005524	BP:protein metabolic process;BP:cellular response to heat;MF:ATP binding;	K03695	clpB	------	------	COG0542	O:Posttranslational modification, protein turnover, chaperones	sp|Q6F2Y7|CLPB1_ORYSJ;	Chaperone protein ClpB1 OS=Oryza sativa subsp. japonica OX=39947 GN=CLPB1 PE=2 SV=1;	PF02861	Clp_N	Clp amino terminal domain, pathogenicity island component
TRINITY_DN140106_c0_g1	uncharacterized protein A4U43_C05F29760 [Asparagus officinalis]	101.77	30.65	49.53	8.46	7.22	17.35	59.95	62.31	42.31	294.38	297.75	285.87	593.2	569.12	429.55	66.22	57.85	57.1	60.65	11.01	54.8567	292.667	530.623	60.39	GO:0019538;GO:0005524	BP:protein metabolic process;MF:ATP binding;	K03695	clpB	------	------	COG0542	O:Posttranslational modification, protein turnover, chaperones	sp|Q6F2Y7|CLPB1_ORYSJ;	Chaperone protein ClpB1 OS=Oryza sativa subsp. japonica OX=39947 GN=CLPB1 PE=2 SV=1;	PF07724	AAA_2	AAA domain
TRINITY_DN140130_c0_g1		26.04	1.57	11.54	1.44	0	0.84	319.77	381.24	243.86	199.24	170.79	182.72	476.3	619.75	621.05	637.26	455.77	542.1	13.05	0.76	314.957	184.25	572.367	545.043	------	------	------	------	------	------	------	------	------	------	------	------	------
TRINITY_DN1401_c0_g1	phosphoribulokinase, chloroplastic [Elaeis guineensis]	0.62	0.89	1.01	1.9	2.29	1.53	1.03	1.28	1.06	0.35	0.45	0.48	0.78	0.28	0.61	0.52	0.66	0.89	0.84	1.90667	1.12333	0.426667	0.556667	0.69	GO:0005975;GO:0008974;GO:0005524	BP:carbohydrate metabolic process;MF:phosphoribulokinase activity;MF:ATP binding;	K00855	PRK, prkB	map00710	Carbon fixation in photosynthetic organisms	COG0572	F:Nucleotide transport and metabolism	sp|P26302|KPPR_WHEAT;	Phosphoribulokinase, chloroplastic OS=Triticum aestivum OX=4565 PE=2 SV=1;	PF00485	PRK	Phosphoribulokinase / Uridine kinase family
TRINITY_DN14022_c0_g1	DIVARICATA 6, partial [Hypoxis decumbens]	4.45	4.54	5.96	6.09	8.62	8.51	2.18	2.62	3.29	2.33	2.95	2.25	1.39	1.6	2.19	2.47	2.8	3.19	4.98333	7.74	2.69667	2.51	1.72667	2.82	GO:0005634;GO:0003677	CC:nucleus;MF:DNA binding;	------	------	------	------	ENOG410YDMW	K:Transcription	sp|Q8S9H7|DIV_ANTMA;	Transcription factor DIVARICATA OS=Antirrhinum majus OX=4151 GN=DIVARICATA PE=2 SV=1;	PF00249;PF13921	Myb_DNA-binding;Myb_DNA-bind_6	Myb-like DNA-binding domain;Myb-like DNA-binding domain
TRINITY_DN14029_c0_g1		0.02	0.01	0.03	0	0	0.01	0.22	0.11	0.18	0.04	0.09	0.08	0.1	0.06	0.05	0.18	0.28	0.1	0.02	0.003333	0.17	0.07	0.07	0.186667	------	------	------	------	------	------	------	------	------	------	------	------	------
TRINITY_DN140343_c0_g1		1.15	0.1	0.51	0.2	0.07	0.6	205.39	99.66	24.96	23.93	18.55	21.45	170.6	158.55	150.17	77.35	63.29	90.14	0.586667	0.29	110.003	21.31	159.773	76.9267	------	------	------	------	------	------	------	------	------	------	------	------	------
TRINITY_DN14036_c0_g1	PREDICTED: protein FAF-like, chloroplastic [Musa acuminata subsp. malaccensis]	1.34	1.21	2.04	2.55	3.96	1.14	0.34	0.36	0.26	0.53	1	0.77	0.32	0.52	0.52	0.47	0.28	0.51	1.53	2.55	0.32	0.766667	0.453333	0.42	------	------	------	------	------	------	ENOG410YQ65	S:Function unknown	sp|Q0V865|FAFL_ARATH;	Protein FAF-like, chloroplastic OS=Arabidopsis thaliana OX=3702 GN=At5g22090 PE=2 SV=1;	PF11250	FAF	Fantastic Four meristem regulator
TRINITY_DN140401_c0_g1	IQ motif, EF-hand binding site [Corchorus olitorius]	106.44	62.54	79.94	1.53	1.85	6.15	101.79	89.03	55.33	224.26	264.77	209.52	242.33	176.63	111.48	20.93	21.83	38.03	82.9733	3.17667	82.05	232.85	176.813	26.93	GO:0051087	MF:chaperone binding;	------	------	------	------	------	------	------	------	PF00612	IQ	IQ calmodulin-binding motif
TRINITY_DN14045_c0_g1	hypothetical chloroplast RF2	0.08	0.02	0.08	0.09	0.04	0.05	0.41	0.52	0.6	0.16	0.22	0.18	0.25	0.23	0.27	0.28	0.5	0.26	0.06	0.06	0.51	0.186667	0.25	0.346667	GO:0009570;GO:0016021;GO:0009507;GO:0005524	CC:chloroplast stroma;CC:integral component of membrane;CC:chloroplast;MF:ATP binding;	------	------	------	------	ENOG410YXZV;ENOG410YES0	S:Function unknown;	sp|A6MM80|YCF2_BUXMI;	Protein Ycf2 OS=Buxus microphylla OX=153571 GN=ycf2-A PE=3 SV=1;	------	------	------
TRINITY_DN140495_c0_g1	uncharacterized protein LOC105057429 isoform X2 [Elaeis guineensis]	0	1.47	5.28	0	0	0	6.29	10.73	21.41	7.38	10.48	6.2	7.88	10.07	19.8	16.6	16.08	12.38	2.25	0	12.81	8.02	12.5833	15.02	------	------	------	------	------	------	COG0484	O:Posttranslational modification, protein turnover, chaperones	------	------	PF00226	DnaJ	DnaJ domain
TRINITY_DN1404_c22_g1	Retrovirus-related Pol polyprotein from transposon TNT 1-94 [Cajanus cajan]	0.08	0.03	0.02	0.07	0.03	0.03	3.07	1.35	1.6	0.3	0.65	0.48	5.21	3.79	4.38	3.64	4.25	2.82	0.043333	0.043333	2.00667	0.476667	4.46	3.57	GO:0015074;GO:0000943;GO:0016021;GO:0008270;GO:0003676	BP:DNA integration;CC:retrotransposon nucleocapsid;CC:integral component of membrane;MF:zinc ion binding;MF:nucleic acid binding;	------	------	------	------	------	------	------	------	------	------	------
TRINITY_DN140540_c0_g1		4.67	0	0	0	0	0	336.85	373.46	259.79	68.26	45.3	61.64	222.88	256.57	295.47	436.49	345.12	363.66	1.55667	0	323.367	58.4	258.307	381.757	------	------	------	------	------	------	------	------	------	------	------	------	------
TRINITY_DN14065_c1_g1		0.02	0	0	0	0	0	0.44	0.45	0.06	0.51	0.18	0.41	1.06	1.05	1.35	0.15	0.15	0.9	0.006667	0	0.316667	0.366667	1.15333	0.4	------	------	------	------	------	------	------	------	------	------	------	------	------
TRINITY_DN14065_c2_g1		0.21	0	0	0	0	0	5.77	1.96	0.78	1.28	2.01	2.48	11.45	8.75	9.86	3.25	3.11	7.43	0.07	0	2.83667	1.92333	10.02	4.59667	------	------	------	------	------	------	------	------	------	------	------	------	------
TRINITY_DN140709_c0_g1	heat shock 70 kDa protein 8 isoform X1 [Phoenix dactylifera]	43.26	22.71	24.13	9.15	5.49	13.87	160.19	151.56	121.81	177.8	138.07	178.72	415.22	410.73	362.2	190.23	147.31	155.77	30.0333	9.50333	144.52	164.863	396.05	164.437	GO:0006986;GO:0034605;GO:0042542;GO:0042026;GO:0034620;GO:0051085;GO:0009408;GO:0009644;GO:0005737;GO:0042623;GO:0031072;GO:0044183;GO:0051082;GO:0051787;GO:0016887;GO:0005524	BP:response to unfolded protein;BP:cellular response to heat;BP:response to hydrogen peroxide;BP:protein refolding;BP:cellular response to unfolded protein;BP:chaperone mediated protein folding requiring cofactor;BP:response to heat;BP:response to high light intensity;CC:cytoplasm;MF:ATPase activity, coupled;MF:heat shock protein binding;MF:protein binding involved in protein folding;MF:unfolded …	K09489	HSPA4	------	------	COG0443	O:Posttranslational modification, protein turnover, chaperones	sp|Q9SKY8|HSP7H_ARATH;	Heat shock 70 kDa protein 8 OS=Arabidopsis thaliana OX=3702 GN=HSP70-8 PE=1 SV=1;	PF00012	HSP70	Hsp70 protein
TRINITY_DN140720_c0_g1	heat shock protein 90-1 [Arabidopsis lyrata subsp. lyrata]	242.06	110.76	155.98	36.98	45.42	103.97	749.9	893.7	629.06	600.3	553.21	548.21	1102.08	1366.3	1279.21	577.11	522.45	529.93	169.6	62.1233	757.553	567.24	1249.2	543.163	GO:0006457;GO:0009816;GO:0061077;GO:0005737;GO:0051082;GO:0005524	BP:protein folding;BP:defense response to bacterium, incompatible interaction;BP:chaperone-mediated protein folding;CC:cytoplasm;MF:unfolded protein binding;MF:ATP binding;	K04079	HSP90A, htpG	map04626;map04141	Plant-pathogen interaction;Protein processing in endoplasmic reticulum	COG0326	O:Posttranslational modification, protein turnover, chaperones	sp|P27323|HS901_ARATH;	Heat shock protein 90-1 OS=Arabidopsis thaliana OX=3702 GN=HSP90-1 PE=1 SV=3;	PF00183	HSP90	Hsp90 protein
TRINITY_DN140774_c0_g1	hypothetical protein CISIN_1g001531mg [Citrus sinensis]	0.33	0	0	1.41	1.77	3.49	0.2	0.15	0	0	0	0.39	0	0	0	0	0	0	0.11	2.22333	0.116667	0.13	0	0	GO:0006546;GO:0005739;GO:0004375	BP:glycine catabolic process;CC:mitochondrion;MF:glycine dehydrogenas;	K00281	GLDC, gcvP	map00630;map00260	Glyoxylate and dicarboxylate metabolism;Glycine, serine and threonine metabolism	COG0403	E:Amino acid transport and metabolism	sp|P49361|GCSPA_FLAPR;	Glycine dehydrogenase;	------	------	------
TRINITY_DN140845_c1_g1	Heat shock 70 kDa protein 14 [Dichanthelium oligosanthes]	88.73	51.05	62.56	39.9	60.28	50.32	155.24	128.63	95.41	216.77	222.97	219.15	414.68	451.02	509.39	165.63	152.18	153.46	67.4467	50.1667	126.427	219.63	458.363	157.09	GO:0005829;GO:0005634;GO:0005524	CC:cytosol;CC:nucleus;MF:ATP binding;	K09489	HSPA4	------	------	COG0443	S:Function unknown	sp|F4HQD4|HSP7P_ARATH;	Heat shock 70 kDa protein 15 OS=Arabidopsis thaliana OX=3702 GN=HSP70-15 PE=1 SV=1;	------	------	------
TRINITY_DN140870_c0_g1	probable xyloglucan endotransglucosylase/hydrolase protein 23 [Elaeis guineensis]	45.6	23.62	6.65	20.14	10.85	2.08	199.07	132.26	105.59	39.01	39	44.64	49.37	84.36	73.23	130	96.81	74.83	25.29	11.0233	145.64	40.8833	68.9867	100.547	GO:0042546;GO:0006073;GO:0071555;GO:0010411;GO:0005618;GO:0048046;GO:0016762;GO:0004553	BP:cell wall biogenesis;BP:cellular glucan metabolic process;BP:cell wall organization;BP:xyloglucan metabolic process;CC:cell wall;CC:apoplast;MF:xylogluca;MF:hydrolase activity, hydrolyzing O-glycosyl compounds;	K08235	E2.4.1.207	------	------	ENOG410YBZQ;COG2273;ENOG410Y9KB	O:Posttranslational modification, protein turnover, chaperones;G:Carbohydrate transport and metabolism;S:Function unknown	sp|Q38910|XTH23_ARATH;	Probable xyloglucan endotransglucosylase/hydrolase protein 23 OS=Arabidopsis thaliana OX=3702 GN=XTH23 PE=2 SV=1;	PF00722	Glyco_hydro_16	Glycosyl hydrolases family 16
TRINITY_DN14102_c0_g3	RNA polymerase beta' subuni	0.01	0.01	0.01	0.01	0.01	0	0.2	0.12	0.06	0.05	0.12	0.11	0.15	0.11	0.09	0.08	0.07	0.04	0.01	0.006667	0.126667	0.093333	0.116667	0.063333	GO:0006351;GO:0009507;GO:0003899;GO:0003677	BP:transcription, DNA-templated;CC:chloroplast;MF:DNA-directed RNA polymerase activity;MF:DNA binding;	K03046	rpoC	map00240;map03020;map00230	Pyrimidine metabolism;RNA polymerase;Purine metabolism	------	------	sp|Q06H07|RPOC2_DRIGR;	DNA-directed RNA polymerase subunit beta' OS=Drimys granadensis OX=224735 GN=rpoC2 PE=3 SV=1;	------	------	------
TRINITY_DN14108_c0_g2		0.12	0.06	0.04	0	0.11	0	24.59	14.27	5.69	4.71	3.6	4.76	32.69	24.77	19.48	8.78	7.59	16.38	0.073333	0.036667	14.85	4.35667	25.6467	10.9167	------	------	------	------	------	------	------	------	------	------	------	------	------
TRINITY_DN14108_c0_g3		0.02	0	0	0	0	0	0.69	0.14	0	0.22	0.21	0.18	0.86	1.15	1.49	0.3	0.28	0.1	0.006667	0	0.276667	0.203333	1.16667	0.226667	------	------	------	------	------	------	------	------	------	------	------	------	------
TRINITY_DN14108_c0_g4		0	0	0	0	0	0	15.27	9.12	1.47	1.17	0.57	0.55	12	11.72	15.44	6.23	6.95	18.69	0	0	8.62	0.763333	13.0533	10.6233	------	------	------	------	------	------	------	------	------	------	------	------	------
TRINITY_DN14108_c1_g1		0	0	0	0	0	0	1.18	1.37	0.68	0.48	0.64	0.44	3.37	2.64	3.26	0.53	0.74	2.05	0	0	1.07667	0.52	3.09	1.10667	------	------	------	------	------	------	------	------	------	------	------	------	------
TRINITY_DN1410_c0_g1		0.31	0.3	0.26	0.4	0.27	0.25	1.19	1.43	1.82	0.65	0.58	0.46	1.89	1.93	1.87	2.58	1.5	1.99	0.29	0.306667	1.48	0.563333	1.89667	2.02333	------	------	------	------	------	------	------	------	------	------	------	------	------
TRINITY_DN14130_c0_g1	reverse transcriptase [Corchorus capsularis]	0.05	0.04	0.05	0.05	0.03	0.04	0.29	0.22	0.23	0.12	0.2	0.13	0.2	0.14	0.08	0.12	0.14	0.07	0.046667	0.04	0.246667	0.15	0.14	0.11	GO:0015074;GO:0003964;GO:0008270;GO:0003676	BP:DNA integration;MF:RNA-directed DNA polymerase activity;MF:zinc ion binding;MF:nucleic acid binding;	------	------	------	------	------	------	------	------	------	------	------
TRINITY_DN1413_c0_g1		0	0.03	0.02	0.01	0.02	0.01	0.09	0.08	0.12	0.14	0.17	0.1	0.98	0.66	0.45	0.18	0.12	0.27	0.016667	0.013333	0.096667	0.136667	0.696667	0.19	------	------	------	------	------	------	------	------	------	------	------	------	------
TRINITY_DN1414_c0_g2	NAC domain-containing protein 21/22 [Elaeis guineensis]	0.18	0.47	0.15	0.93	0.49	0.45	0.14	0.3	0.23	0.1	0.05	0.05	0.03	0.01	0.03	0.09	0.27	0.1	0.266667	0.623333	0.223333	0.066667	0.023333	0.153333	GO:0006355;GO:0005634;GO:0003677	BP:regulation of transcription, DNA-templated;CC:nucleus;MF:DNA binding;	------	------	------	------	ENOG410YD3I	S:Function unknown	sp|Q9FRV4|NAC54_ARATH;	Protein CUP-SHAPED COTYLEDON 1 OS=Arabidopsis thaliana OX=3702 GN=NAC054 PE=1 SV=1;	PF02365	NAM	No apical meristem
TRINITY_DN141809_c1_g1		81.14	50.91	62.92	44.49	55.02	46.97	145.36	121.56	95.47	196.49	200.65	194.54	407.81	425.87	476.56	149.2	139.19	150.49	64.99	48.8267	120.797	197.227	436.747	146.293	------	------	------	------	------	------	------	------	------	------	------	------	------
TRINITY_DN141870_c0_g1	Alpha crystallin/Hsp20 domain [Macleaya cordata]	127.29	39.14	37.48	2.39	3.28	20.53	453.67	313.58	205.09	379.68	382.62	394.47	919.05	970.17	1150.2	842.75	637.16	709.82	67.97	8.73333	324.113	385.59	1013.14	729.91	------	------	K13993	HSP20	map04141	Protein processing in endoplasmic reticulum	COG0071	O:Posttranslational modification, protein turnover, chaperones	sp|P09886|HS21C_PEA;	Small heat shock protein, chloroplastic OS=Pisum sativum OX=3888 GN=HSP21 PE=2 SV=1;	PF00011;PF17886	HSP20;ArsA_HSP20	Hsp20/alpha crystallin family;HSP20-like domain found in ArsA
TRINITY_DN141926_c0_g1	uncharacterized protein LOC103708112 [Phoenix dactylifera]	189.61	107.74	102.96	3.55	5.02	4.65	168.6	131.81	80.86	421.85	451.35	413.43	423.95	297.93	187.95	57.2	32.93	54.29	133.437	4.40667	127.09	428.877	303.277	48.14	GO:0051087	MF:chaperone binding;	------	------	------	------	ENOG410YW7W	S:Function unknown	------	------	PF02179	BAG	BAG domain
TRINITY_DN141931_c0_g1		7.61	1.38	0	0	0	1.51	429.56	440.07	303.16	75.16	66.73	64.57	283.15	297.47	354.46	589.76	417.91	427.74	2.99667	0.503333	390.93	68.82	311.693	478.47	------	------	------	------	------	------	------	------	------	------	------	------	------
TRINITY_DN141974_c0_g1		0	0	0	0	0	0	13.97	4.79	0.9	1.22	1.62	2.5	11.82	11.51	14.53	4.55	4.29	9	0	0	6.55333	1.78	12.62	5.94667	------	------	------	------	------	------	------	------	------	------	------	------	------
TRINITY_DN142081_c0_g1	probable aquaporin PIP2-6 [Phoenix dactylifera]	81.06	47.7	38.45	47.99	69.41	56.26	117.74	147.41	171.19	123.07	120.52	121.63	93.1	115.48	141.15	133.51	147.71	136.51	55.7367	57.8867	145.447	121.74	116.577	139.243	GO:0016021;GO:0015267	CC:integral component of membrane;MF:channel activity;	K09872	PIP	------	------	COG0580	G:Carbohydrate transport and metabolism	sp|P42767|PIP1_ATRCA;	Aquaporin PIP-type OS=Atriplex canescens OX=35922 PE=2 SV=1;	------	------	------
TRINITY_DN14218_c0_g1		0.28	0.52	0.34	0.75	0.41	0.7	0.09	0.19	0.18	0.24	0.24	0.16	0.17	0.14	0.15	0.13	0.16	0.15	0.38	0.62	0.153333	0.213333	0.153333	0.146667	------	------	------	------	------	------	------	------	------	------	------	------	------
TRINITY_DN1421_c1_g1		0.07	0.05	0.05	0.03	0.04	0.04	0.26	0.27	0.32	0.05	0.1	0.11	0.19	0.2	0.16	0.13	0.13	0.19	0.056667	0.036667	0.283333	0.086667	0.183333	0.15	------	------	------	------	------	------	------	------	------	------	------	------	------
TRINITY_DN142207_c0_g1	PREDICTED: heat shock 70 kDa protein 15-like [Tarenaya hassleriana]	155.71	89.28	100.58	71.25	90.06	92.32	262.51	274.73	190.92	538.35	484.56	511.53	941.3	1020.58	995.24	336.57	354.78	363.59	115.19	84.5433	242.72	511.48	985.707	351.647	GO:0005829;GO:0005634;GO:0005524;GO:0032440	CC:cytosol;CC:nucleus;MF:ATP binding;MF:2-alkenal reductase [NA;	K09489	HSPA4	------	------	COG0443	O:Posttranslational modification, protein turnover, chaperones	sp|Q9S7C0|HSP7O_ARATH;	Heat shock 70 kDa protein 14 OS=Arabidopsis thaliana OX=3702 GN=HSP70-14 PE=1 SV=1;	PF00012	HSP70	Hsp70 protein
TRINITY_DN14220_c2_g1	Endonuclease [Actinidia chinensis var. chinensis]	0.01	0.02	0	0	0.01	0	0.28	0.26	0.22	0.03	0.07	0.02	0.05	0.09	0.06	0.15	0.08	0.1	0.01	0.003333	0.253333	0.04	0.066667	0.11	GO:0015074;GO:0007165;GO:0000943;GO:0016021;GO:0043531;GO:0004674;GO:0004519;GO:0008270;GO:0003676;GO:0004527;GO:0005524	BP:DNA integration;BP:signal transduction;CC:retrotransposon nucleocapsid;CC:integral component of membrane;MF:ADP binding;MF:protein serine/threonine kinase activity;MF:endonuclease activity;MF:zinc ion binding;MF:nucleic acid binding;MF:exonuclease activity;MF:ATP binding;	------	------	------	------	ENOG410XS4D;ENOG4111WQF	S:Function unknown;	sp|P10978|POLX_TOBAC;	Retrovirus-related Pol polyprotein from transposon TNT 1-94 OS=Nicotiana tabacum OX=4097 PE=2 SV=1;	PF07727	RVT_2	Reverse transcriptase
TRINITY_DN14222_c0_g1		0.22	0.15	0.07	0	0	0.08	1.53	1.39	1.27	0.28	0.55	0.62	1.7	0.84	0.92	2.13	1.31	0.75	0.146667	0.026667	1.39667	0.483333	1.15333	1.39667	------	------	------	------	------	------	------	------	------	------	------	------	------
TRINITY_DN142293_c0_g1	uncharacterized protein LOC109719402 [Ananas comosus]	0.05	0	0	0	0	0.06	20.54	10.87	2.67	3.68	2.35	4.16	25.52	23.1	20.05	5.92	7.55	13.82	0.016667	0.02	11.36	3.39667	22.89	9.09667	GO:0005634;GO:0008270;GO:0003676	CC:nucleus;MF:zinc ion binding;MF:nucleic acid binding;	------	------	------	------	------	------	------	------	PF03732	Retrotrans_gag	Retrotransposon gag protein
TRINITY_DN1422_c0_g1		0.22	0	0.01	0.01	0	0.01	0.18	0.12	0.11	0.47	0.88	0.67	0.68	1.11	0.74	0.28	0.29	0.27	0.076667	0.006667	0.136667	0.673333	0.843333	0.28	------	------	------	------	------	------	------	------	------	------	------	------	------
TRINITY_DN1422_c1_g2	LOW QUALITY PROTEIN: crocetin glucosyltransferase, chloroplastic-like [Asparagus officinalis]	0.01	0.01	0.02	0.02	0.01	0	1.07	1.01	0.98	0.03	0.04	0.03	0.19	0.15	0.26	0.57	0.54	0.43	0.013333	0.01	1.02	0.033333	0.2	0.513333	------	------	------	------	------	------	------	------	------	------	------	------	------
TRINITY_DN14234_c0_g1	uncharacterized protein LOC111386830 [Olea europaea var. sylvestris]	0	0	0	0	0	0	0.07	0.03	0.04	0.07	0.05	0.05	0.16	0.17	0.12	0.03	0.04	0.03	0	0	0.046667	0.056667	0.15	0.033333	GO:0015074;GO:0000943;GO:0016021;GO:0016887;GO:0008270;GO:0003676;GO:0043531;GO:0005524	BP:DNA integration;CC:retrotransposon nucleocapsid;CC:integral component of membrane;MF:ATPase activity;MF:zinc ion binding;MF:nucleic acid binding;MF:ADP binding;MF:ATP binding;	------	------	------	------	COG2801	L:Replication, recombination and repair	------	------	------	------	------
TRINITY_DN14247_c0_g2	Transposon Ty3-I Gag-Pol polyprotein [Vitis vinifera]	0.17	0.09	0.01	0	0.16	0.09	39.67	27.75	2.95	2.03	1.8	3.3	28.07	27.59	21.47	16.38	16.84	14.11	0.09	0.083333	23.4567	2.37667	25.71	15.7767	GO:0015074;GO:0005634;GO:0003964;GO:0004190;GO:0003676	BP:DNA integration;CC:nucleus;MF:RNA-directed DNA polymerase activity;MF:aspartic-type endopeptidase activity;MF:nucleic acid binding;	------	------	------	------	------	------	sp|Q99315|YG31B_YEAST;	Transposon Ty3-G Gag-Pol polyprotein OS=Saccharomyces cerevisiae;	PF00078	RVT_1	Reverse transcriptase
TRINITY_DN14280_c0_g1	GagPol3 [Arabidopsis lyrata subsp. lyrata]	0	0	0	0	0	0	0.01	0.02	0.02	0.02	0.01	0.01	0.32	0.26	0.25	0.12	0.06	0.05	0	0	0.016667	0.013333	0.276667	0.076667	GO:0015074;GO:0004523;GO:0003676	BP:DNA integration;MF:RNA-DNA hybrid ribonuclease activity;MF:nucleic acid binding;	------	------	------	------	------	------	------	------	------	------	------
TRINITY_DN14291_c0_g1		0.19	0.22	0.22	0.41	0.26	0.28	0.07	0.04	0.03	0.07	0.12	0.12	0.05	0.04	0.07	0.07	0.08	0.05	0.21	0.316667	0.046667	0.103333	0.053333	0.066667	------	------	------	------	------	------	------	------	------	------	------	------	------
TRINITY_DN14296_c0_g1		0.17	0.17	0.14	0.37	0.37	0.28	0.06	0	0.13	0.02	0.04	0.05	0.04	0.05	0.02	0	0.1	0.1	0.16	0.34	0.063333	0.036667	0.036667	0.066667	------	------	------	------	------	------	------	------	------	------	------	------	------
TRINITY_DN14311_c0_g2	retrotransposon protein putative Ty1-copia subclass, partial [Trifolium pratense]	0.06	0.06	0.03	0.02	0	0.03	0.11	0.1	0.09	0.03	0.1	0.06	0.08	0.05	0.06	0.1	0.11	0.05	0.05	0.016667	0.1	0.063333	0.063333	0.086667	GO:0015074;GO:0000943;GO:0051011;GO:0008270;GO:0003676;GO:0003964	BP:DNA integration;CC:retrotransposon nucleocapsid;MF:microtubule minus-end binding;MF:zinc ion binding;MF:nucleic acid binding;MF:RNA-directed DNA polymerase activity;	------	------	------	------	------	------	------	------	PF14223;PF00098	Retrotran_gag_2;zf-CCHC	gag-polypeptide of LTR copia-type;Zinc knuckle
TRINITY_DN1431_c1_g3	Zinc finger, CCHC-type [Corchorus capsularis]	0.03	0.01	0	0.01	0.01	0.01	0.34	0.17	0.26	0.02	0.04	0.08	0.1	0.09	0.07	0.14	0.28	0.1	0.013333	0.01	0.256667	0.046667	0.086667	0.173333	GO:0015074;GO:0000943;GO:0016021;GO:0016887;GO:0008270;GO:0003676;GO:0005524	BP:DNA integration;CC:retrotransposon nucleocapsid;CC:integral component of membrane;MF:ATPase activity;MF:zinc ion binding;MF:nucleic acid binding;MF:ATP binding;	------	------	------	------	------	------	------	------	------	------	------
TRINITY_DN143241_c0_g1		0	0	0	0	0	0	34.81	24.35	4.02	8.74	3.63	1.3	24.82	20.21	20.85	12.61	6.44	16.27	0	0	21.06	4.55667	21.96	11.7733	------	------	------	------	------	------	------	------	------	------	------	------	------
TRINITY_DN143392_c1_g1	multiprotein-bridging factor 1c-like protein, partial [Trifolium pratense]	138.57	28.89	49.01	6.96	11.29	8.54	263.07	259.63	256.75	410.76	455.17	407.58	538.73	429.05	318.15	184.86	139.88	175.08	72.1567	8.93	259.817	424.503	428.643	166.607	GO:0003677	MF:DNA binding;	K03627	MBF1	------	------	COG1813	K:Transcription	sp|Q9LV58|MBF1C_ARATH;	Multiprotein-bridging factor 1c OS=Arabidopsis thaliana OX=3702 GN=MBF1C PE=1 SV=1;	PF01381;PF13560	HTH_3;HTH_31	Helix-turn-helix;Helix-turn-helix domain
TRINITY_DN143411_c0_g1	heat shock protein 101 [Tradescantia hirsutiflora]	231.97	82.33	117.39	19.01	14.89	33.85	159.77	143.86	85.64	650.88	698.82	623.56	1361.49	1346.81	1140.21	160.61	147.43	171.84	143.897	22.5833	129.757	657.753	1282.84	159.96	GO:0019538;GO:0005524	BP:protein metabolic process;MF:ATP binding;	K03695	clpB	------	------	COG0542	O:Posttranslational modification, protein turnover, chaperones	sp|Q6F2Y7|CLPB1_ORYSJ;	Chaperone protein ClpB1 OS=Oryza sativa subsp. japonica OX=39947 GN=CLPB1 PE=2 SV=1;	PF10431	ClpB_D2-small	C-terminal, D2-small domain, of ClpB protein
TRINITY_DN14345_c0_g2	hypothetical protein GW17_00019800 [Ensete ventricosum]	93.24	75.68	44.13	54.65	65.44	31.6	327.69	344.11	343.89	90.88	97.35	101.22	77.62	128.8	148.59	379.87	308.84	292.88	71.0167	50.5633	338.563	96.4833	118.337	327.197	------	------	------	------	------	------	ENOG410ZU39	S:Function unknown	sp|Q94AK6|SAG20_ARATH;	Senescence associated gene 20 OS=Arabidopsis thaliana OX=3702 GN=SAG20 PE=2 SV=1;	PF07107;PF12680;PF14534	WI12;SnoaL_2;DUF4440	Wound-induced protein WI12;SnoaL-like domain;Domain of unknown function
TRINITY_DN14345_c0_g3	wound-induced protein 1 [Elaeis guineensis]	24.36	18.78	9.18	13.18	15.34	5.99	90.94	90.43	88.58	25.92	26.97	28.6	21.25	37.09	46.66	106.44	90.02	78.79	17.44	11.5033	89.9833	27.1633	35	91.75	------	------	------	------	------	------	ENOG410ZCW5;ENOG410XZCM	S:Function unknown;	sp|P20144|WUN1_SOLTU;	Wound-induced protein 1 OS=Solanum tuberosum OX=4113 GN=WUN1 PE=2 SV=1;	PF07107	WI12	Wound-induced protein WI12
TRINITY_DN14353_c0_g1	PREDICTED: L10-interacting MYB domain-containing protein-like [Gossypium arboreum]	0.22	0.09	0.1	0.27	0.24	0.05	0.95	0.75	0.62	0.4	0.8	0.68	1.24	1.04	0.89	0.71	0.93	0.6	0.136667	0.186667	0.773333	0.626667	1.05667	0.746667	GO:0004523;GO:0003676	MF:RNA-DNA hybrid ribonuclease activity;MF:nucleic acid binding;	------	------	------	------	------	------	------	------	------	------	------
TRINITY_DN14353_c1_g1	Transposon TX1 uncharacterized 149 kDa protein [Vitis vinifera]	0.05	0.04	0.02	0.01	0.04	0.02	0.19	0.15	0.15	0.11	0.24	0.16	0.23	0.24	0.18	0.16	0.17	0.12	0.036667	0.023333	0.163333	0.17	0.216667	0.15	GO:0006281;GO:0006623;GO:0071985;GO:0045717;GO:0005768;GO:0016021;GO:0005829;GO:0005886;GO:0009506;GO:0005634;GO:0004519;GO:0016740;GO:1905394;GO:0003677;GO:0036313	BP:DNA repair;BP:protein targeting to vacuole;BP:multivesicular body sorting pathway;BP:negative regulation of fatty acid biosynthetic process;CC:endosome;CC:integral component of membrane;CC:cytosol;CC:plasma membrane;CC:plasmodesma;CC:nucleus;MF:endonuclease activity;MF:transferase activity;MF:retromer complex binding;MF:DNA binding;MF:phosphatidylinositol 3-kinase catalytic subunit binding;	------	------	------	------	ENOG4111MK6	S:Function unknown	sp|P0C2F6|RNHX1_ARATH;	Putative ribonuclease H protein At1g65750 OS=Arabidopsis thaliana OX=3702 GN=At1g65750 PE=3 SV=1;	------	------	------
TRINITY_DN14387_c0_g1	HSP18.1B [Citrullus lanatus]	103.01	13.3	15.3	1.2	1.34	2.97	1332.29	1129.06	771.75	609.37	583.73	611.6	2261.78	2219.68	2661.62	1323.18	1138.83	1237.72	43.87	1.83667	1077.7	601.567	2381.03	1233.24	------	------	K13993	HSP20	map04141	Protein processing in endoplasmic reticulum	COG0071	O:Posttranslational modification, protein turnover, chaperones	sp|P27396|HSP11_DAUCA;	17.8 kDa class I heat shock protein OS=Daucus carota OX=4039 PE=3 SV=1;	PF00011	HSP20	Hsp20/alpha crystallin family
TRINITY_DN14388_c0_g1	uncharacterized protein LOC18025307 [Eutrema salsugineum]	0.74	1.36	1.77	1.68	2.22	1.04	0.63	0.76	1	0.57	0.38	0.44	0.53	0.33	0.18	0.46	0.28	0.26	1.29	1.64667	0.796667	0.463333	0.346667	0.333333	------	------	------	------	------	------	ENOG410YUYP	S:Function unknown	------	------	------	------	------
TRINITY_DN1438_c0_g2		1.16	0.35	0.69	0.16	0.36	0.49	2.99	1.74	1.3	1.72	1.01	0.83	2.05	2.02	0.58	1.76	1.41	0.41	0.733333	0.336667	2.01	1.18667	1.55	1.19333	------	------	------	------	------	------	------	------	------	------	------	------	------
TRINITY_DN1438_c1_g2	PREDICTED: uncharacterized mitochondrial protein AtMg00810-like [Solanum tuberosum]	0.28	0.14	0.25	0.17	0.16	0.1	1.19	1.08	0.67	0.55	1.13	0.63	1.78	1.54	0.9	1.14	0.91	0.75	0.223333	0.143333	0.98	0.77	1.40667	0.933333	GO:0009555;GO:0015074;GO:0000943;GO:0016021;GO:0005886;GO:0008270;GO:0003676;GO:0003964;GO:0003899	BP:pollen development;BP:DNA integration;CC:retrotransposon nucleocapsid;CC:integral component of membrane;CC:plasma membrane;MF:zinc ion binding;MF:nucleic acid binding;MF:RNA-directed DNA polymerase activity;MF:DNA-directed RNA polymerase activity;	------	------	------	------	COG2801	L:Replication, recombination and repair	------	------	------	------	------
TRINITY_DN14409_c0_g4		0.01	0	0.02	0	0	0	0.13	0.09	0.16	0.02	0.06	0.04	0.08	0.08	0.05	0.07	0.1	0.06	0.01	0	0.126667	0.04	0.07	0.076667	------	------	------	------	------	------	------	------	------	------	------	------	------
TRINITY_DN14421_c0_g1	inorganic pyrophosphatase 1 [Elaeis guineensis]	5.4	9.75	9.98	7.97	22.47	10.4	0.6	0.39	0.26	2.69	2.98	3.98	4.65	1.17	3.01	5.21	1.34	1.6	8.37667	13.6133	0.416667	3.21667	2.94333	2.71667	GO:0046872;GO:0016791	MF:metal ion binding;MF:phosphatase activity;	K13248	PHOSPHO2	map00750	Vitamin B6 metabolism	ENOG4111NAQ	S:Function unknown	sp|Q9FZ62|PPSP2_ARATH;	Inorganic pyrophosphatase 2 OS=Arabidopsis thaliana OX=3702 GN=At1g17710 PE=2 SV=1;	PF06888;PF12710	Put_Phosphatase;HAD	Putative Phosphatase;haloacid dehalogenase-like hydrolase
TRINITY_DN144325_c0_g1	PREDICTED: actin-101 isoform X1 [Vitis vinifera]	62.96	60.72	73.56	43.38	67.32	60.77	210.77	219.78	211.11	100.58	103.56	90.25	104.4	105.9	133.21	182.07	148.5	144.05	65.7467	57.1567	213.887	98.13	114.503	158.207	GO:0005737;GO:0005856;GO:0005524	CC:cytoplasm;CC:cytoskeleton;MF:ATP binding;	K10355	ACTF	------	------	COG5277	Z:Cytoskeleton	sp|A2XNS1|ACT3_ORYSI;	Actin-3 OS=Oryza sativa subsp. indica OX=39946 GN=ACT3 PE=3 SV=2;	PF00022	Actin	Actin
TRINITY_DN14440_c0_g2	hypothetical protein TSUD_420710, partial [Trifolium subterraneum]	0	0	0.01	0	0.01	0	0.92	0.56	0.23	0.49	0.6	0.49	3.18	3.06	3.32	1.31	1.36	1.76	0.003333	0.003333	0.57	0.526667	3.18667	1.47667	GO:0005634;GO:0005694;GO:0003964;GO:0018024;GO:0008270	CC:nucleus;CC:chromosome;MF:RNA-directed DNA polymerase activity;MF:histone-lysine N-methyltransferase activity;MF:zinc ion binding;	------	------	------	------	ENOG4111MK6;ENOG4112A03;ENOG410Y65V	S:Function unknown;	sp|P0C2F6|RNHX1_ARATH;	Putative ribonuclease H protein At1g65750 OS=Arabidopsis thaliana OX=3702 GN=At1g65750 PE=3 SV=1;	------	------	------
TRINITY_DN1446_c0_g5	Retrovirus-related Pol polyprotein from transposon RE1 [Vitis vinifera]	0	0	0	0	0	0	1.24	1.04	0.24	0.19	0.21	0.22	2.1	1.65	1.36	0.44	0.38	0.67	0	0	0.84	0.206667	1.70333	0.496667	GO:0015074;GO:0000943;GO:0016021;GO:0008270;GO:0003676;GO:0003860	BP:DNA integration;CC:retrotransposon nucleocapsid;CC:integral component of membrane;MF:zinc ion binding;MF:nucleic acid binding;MF:3-hydroxyisobutyryl-CoA hydrolase activity;	------	------	------	------	COG2801	L:Replication, recombination and repair	sp|P04146|COPIA_DROME;	Copia protein OS=Drosophila melanogaster OX=7227 GN=GIP PE=1 SV=3;	------	------	------
TRINITY_DN1446_c1_g1	PREDICTED: uncharacterized protein LOC109344732 [Lupinus angustifolius]	0.01	0.02	0.01	0	0.01	0.01	0.27	0.19	0.13	0.07	0.08	0.08	0.63	0.47	0.6	0.64	0.53	0.32	0.013333	0.006667	0.196667	0.076667	0.566667	0.496667	GO:0000943	CC:retrotransposon nucleocapsid;	------	------	------	------	COG2801	L:Replication, recombination and repair	------	------	------	------	------
TRINITY_DN14489_c0_g1		0	0	0	0.3	0	0	20.39	8.36	2.14	1.2	4.72	5.68	16.45	17.89	21.32	5	2.15	11.7	0	0.1	10.2967	3.86667	18.5533	6.28333	------	------	------	------	------	------	------	------	------	------	------	------	------
TRINITY_DN14489_c0_g3		0.02	0	0	0	0	0	1.68	0.88	0.55	0.52	0.37	0.5	3.65	2.87	3.58	1.82	0.84	2.03	0.006667	0	1.03667	0.463333	3.36667	1.56333	------	------	------	------	------	------	------	------	------	------	------	------	------
TRINITY_DN14489_c0_g5		0.03	0	0	0	0	0.03	14.56	5.27	0.48	2.01	1.35	1.7	10.04	7.34	6.88	3.24	2.77	8.64	0.01	0.01	6.77	1.68667	8.08667	4.88333	------	------	------	------	------	------	------	------	------	------	------	------	------
TRINITY_DN14492_c1_g1		0	0	0	0	0	0	0.74	0.33	0.18	0.13	0.12	0.08	0.94	0.62	0.51	0.32	0.07	0.23	0	0	0.416667	0.11	0.69	0.206667	------	------	------	------	------	------	------	------	------	------	------	------	------
TRINITY_DN14492_c3_g1		0.05	0.06	0.06	0.13	0.14	0	11.84	4.14	0.99	4.57	4.4	4.53	36.65	36.74	28.5	3.66	4.42	15.58	0.056667	0.09	5.65667	4.5	33.9633	7.88667	------	------	------	------	------	------	------	------	------	------	------	------	------
TRINITY_DN14492_c4_g1		0	0	0	0.04	0	0	2.5	1.54	1.34	0.6	0.69	0.87	3.34	2.99	2.85	1.14	0.44	1.91	0	0.013333	1.79333	0.72	3.06	1.16333	------	------	------	------	------	------	------	------	------	------	------	------	------
TRINITY_DN14492_c4_g4		0.64	0	0	0	0	0	62.22	39.67	17.63	18.76	14.26	18.58	105.34	95.2	85.88	33.61	36.33	61.45	0.213333	0	39.84	17.2	95.4733	43.7967	------	------	------	------	------	------	------	------	------	------	------	------	------
TRINITY_DN14508_c0_g1		0	0	0	0	0	0	39.2	26.7	3.54	3	4.28	1.2	39.13	29.13	21.55	10.48	12.01	20.53	0	0	23.1467	2.82667	29.9367	14.34	------	------	------	------	------	------	------	------	------	------	------	------	------
TRINITY_DN14508_c0_g2		0.01	0	0	0	0	0	0.96	0.47	0.44	0.31	0.41	0.28	2.29	2	1.53	0.62	0.39	0.82	0.003333	0	0.623333	0.333333	1.94	0.61	------	------	------	------	------	------	------	------	------	------	------	------	------
TRINITY_DN14516_c0_g1	PREDICTED: peptidyl-prolyl cis-trans isomerase FKBP16-4, chloroplastic [Cucumis sativus]	0.04	0.07	0.03	0.03	0	0.01	0.09	0.08	0.12	0.06	0.1	0.11	0.13	0.05	0.09	0.07	0.13	0.12	0.046667	0.013333	0.096667	0.09	0.09	0.106667	GO:0009535;GO:0003755	CC:chloroplast thylakoid membrane;MF:peptidyl-prolyl cis-trans isomerase activity;	------	------	------	------	COG0545	L:Replication, recombination and repair	sp|Q9SR70|FK164_ARATH;	Peptidyl-prolyl cis-trans isomerase FKBP16-4, chloroplastic OS=Arabidopsis thaliana OX=3702 GN=FKBP16-4 PE=1 SV=1;	PF00254	FKBP_C	FKBP-type peptidyl-prolyl cis-trans isomerase
TRINITY_DN145447_c0_g1	calmodulin-like protein 9 [Dendrobium catenatum]	0.18	0.34	0.45	0.25	0.53	0.63	0	0	0	0	0.08	0.06	0	0.06	0	0.03	0.03	0	0.323333	0.47	0	0.046667	0.02	0.02	GO:0016021;GO:0005509	CC:integral component of membrane;MF:calcium ion binding;	K02183	CALM	map04016;map04626;map04070	MAPK signaling pathway - plant;Plant-pathogen interaction;Phosphatidylinositol signaling system	ENOG410YVNY;ENOG411189J	S:Function unknown;	------	------	PF00036;PF13202;PF13499;PF13833;PF13405;PF15799	EF-hand_1;EF-hand_5;EF-hand_7;EF-hand_8;EF-hand_6;CCD48	EF hand;EF hand;EF-hand domain pair;EF-hand domain pair;EF-hand domain;Coiled-coil domain-containing protein 48
TRINITY_DN145775_c1_g1	PREDICTED: multiprotein-bridging factor 1c [Cucumis sativus]	241.72	60.01	83.3	9.03	17.34	17.92	469.42	497.03	432.17	736.64	816.38	728.49	1011.73	768.61	601.65	346.95	242.52	312.97	128.343	14.7633	466.207	760.503	793.997	300.813	GO:0009737;GO:0009414;GO:0009408;GO:0005730;GO:0003713;GO:0003677	BP:response to abscisic acid;BP:response to water deprivation;BP:response to heat;CC:nucleolus;MF:transcription coactivator activity;MF:DNA binding;	K03627	MBF1	------	------	------	------	sp|Q9LV58|MBF1C_ARATH;	Multiprotein-bridging factor 1c OS=Arabidopsis thaliana OX=3702 GN=MBF1C PE=1 SV=1;	PF08523;PF01381	MBF1;HTH_3	Multiprotein bridging factor 1;Helix-turn-helix
TRINITY_DN145838_c0_g1		107.03	39.46	38.64	5.94	2.56	2.04	89.38	47.38	34.34	280.16	401.19	334.51	296.7	183.62	95.53	14.53	12.76	30.69	61.71	3.51333	57.0333	338.62	191.95	19.3267	------	------	------	------	------	------	------	------	------	------	------	------	------
TRINITY_DN145847_c0_g4		0.78	0	0	0	0	0	20.64	8.25	1.94	3.77	4.05	3.21	17.87	27.98	25.75	5.84	6.72	12.76	0.26	0	10.2767	3.67667	23.8667	8.44	------	------	------	------	------	------	------	------	------	------	------	------	------
TRINITY_DN145900_c0_g1		0.19	0.13	0.14	0	0.17	0.05	37.79	20.27	5.39	5.3	5.61	4.55	32.53	34.39	29.52	13.01	12.15	21.1	0.153333	0.073333	21.15	5.15333	32.1467	15.42	------	------	------	------	------	------	------	------	------	------	------	------	------
TRINITY_DN14593_c0_g1	Endonuclease [Actinidia chinensis var. chinensis]	0.01	0.01	0.01	0.01	0.01	0.01	0.37	0.41	0.36	0.02	0.02	0.04	0.09	0.11	0.08	0.45	0.48	0.3	0.01	0.01	0.38	0.026667	0.093333	0.41	GO:0015074;GO:0016787;GO:0004519;GO:0003887;GO:0008270;GO:0003676	BP:DNA integration;MF:hydrolase activity;MF:endonuclease activity;MF:DNA-directed DNA polymerase activity;MF:zinc ion binding;MF:nucleic acid binding;	------	------	------	------	------	------	------	------	PF14223	Retrotran_gag_2	gag-polypeptide of LTR copia-type
TRINITY_DN145944_c0_g1	heat shock protein 83 [Amborella trichopoda]	68.01	15.41	20.74	3	1.49	16.71	239.17	177.47	136.22	249.59	202.99	217.36	530.92	598.38	531.01	168.75	119.9	133.68	34.72	7.06667	184.287	223.313	553.437	140.777	GO:0006457;GO:0034605;GO:0050821;GO:0005737;GO:0005829;GO:0005886;GO:0032991;GO:0048471;GO:0009986;GO:0051082;GO:0005524	BP:protein folding;BP:cellular response to heat;BP:protein stabilization;CC:cytoplasm;CC:cytosol;CC:plasma membrane;CC:macromolecular complex;CC:perinuclear region of cytoplasm;CC:cell surface;MF:unfolded protein binding;MF:ATP binding;	K04079	HSP90A, htpG	map04626;map04141	Plant-pathogen interaction;Protein processing in endoplasmic reticulum	COG0326	O:Posttranslational modification, protein turnover, chaperones	sp|Q08277|HSP82_MAIZE;	Heat shock protein 82 OS=Zea mays OX=4577 GN=HSP82 PE=3 SV=1;	------	------	------
TRINITY_DN145994_c0_g2		0.91	0	0.29	0	0.39	0.33	297.24	155.43	45.75	43.51	45	42.73	290.97	285.91	256.81	130.94	92.77	228.64	0.4	0.24	166.14	43.7467	277.897	150.783	------	------	------	------	------	------	------	------	------	------	------	------	------
TRINITY_DN14601_c0_g1	protein LURP-one-related 8-like [Phoenix dactylifera]	0.55	0.3	0.13	0.68	0.71	1.91	0	0.04	0.23	0.23	0.1	0.21	0.01	0.02	0.04	0	0.19	0.02	0.326667	1.1	0.09	0.18	0.023333	0.07	------	------	------	------	------	------	ENOG410YC6J	S:Function unknown	sp|Q9ZVI6|LOR8_ARATH;	Protein LURP-one-related 8 OS=Arabidopsis thaliana OX=3702 GN=At2g38640 PE=2 SV=1;	PF04525	LOR	LURP-one-related
TRINITY_DN14605_c0_g1	cyclin-dependent protein kinase inhibitor SMR6 [Morus notabilis]	11.62	19.82	29.38	25.04	20.02	23.75	4.62	6.92	5.46	6.41	6.44	6.05	3.54	1.71	2.09	6.15	5.18	4.07	20.2733	22.9367	5.66667	6.3	2.44667	5.13333	GO:0045839;GO:0045786;GO:0032875;GO:0005634;GO:0016301	BP:negative regulation of mitotic nuclear division;BP:negative regulation of cell cycle;BP:regulation of DNA endoreduplication;CC:nucleus;MF:kinase activity;	------	------	------	------	ENOG411155J	S:Function unknown	sp|Q29Q81|SMR6_ARATH;	Cyclin-dependent protein kinase inhibitor SMR6 OS=Arabidopsis thaliana OX=3702 GN=SMR6 PE=1 SV=1;	------	------	------
TRINITY_DN14607_c0_g1		0.02	0	0	0	0	0	0.61	0.35	0.15	0.49	0.28	0.44	2.41	1.95	1.99	1.76	1.16	1.48	0.006667	0	0.37	0.403333	2.11667	1.46667	------	------	------	------	------	------	------	------	------	------	------	------	------
TRINITY_DN14613_c1_g2	Retrotransposable element Tf2 [Cajanus cajan]	0.17	0.01	0.08	0	0.01	0	0.29	0.09	0.15	0.4	0.65	0.45	0.57	0.54	0.34	0.14	0.26	0.37	0.086667	0.003333	0.176667	0.5	0.483333	0.256667	GO:0015074;GO:0015986;GO:0003676;GO:0046933	BP:DNA integration;BP:ATP synthesis coupled proton transport;MF:nucleic acid binding;MF:proton-transporting ATP synthase activity, rotational mechanism;	------	------	------	------	------	------	------	------	------	------	------
TRINITY_DN146210_c0_g2		0.08	0.17	0.09	0	0.12	0.1	53.29	21.28	5.43	9.75	8.78	9.02	47.63	50.37	34.9	15.71	16	27.41	0.113333	0.073333	26.6667	9.18333	44.3	19.7067	------	------	------	------	------	------	------	------	------	------	------	------	------
TRINITY_DN146444_c0_g1	hypothetical protein B296_00046383 [Ensete ventricosum]	89.65	34.75	50.07	6.06	5.26	12.72	58.14	62.26	33.63	262.83	258.04	242.79	464.81	468.29	407.79	65.26	56.21	60.69	58.1567	8.01333	51.3433	254.553	446.963	60.72	GO:0019538;GO:0005524	BP:protein metabolic process;MF:ATP binding;	K03695	clpB	------	------	COG0542	O:Posttranslational modification, protein turnover, chaperones	sp|Q6F2Y7|CLPB1_ORYSJ;	Chaperone protein ClpB1 OS=Oryza sativa subsp. japonica OX=39947 GN=CLPB1 PE=2 SV=1;	PF07724;PF07728	AAA_2;AAA_5	AAA domain;AAA domain
TRINITY_DN1464_c0_g2	PREDICTED: abscisic acid 8'-hydroxylase 1-like [Musa acuminata subsp. malaccensis]	2.54	1.95	1.77	3.7	3.17	2.86	11.08	7.15	7.03	1.35	0.81	1	3.04	6.97	8.31	8.55	7.09	10.3	2.08667	3.24333	8.42	1.05333	6.10667	8.64667	GO:0016021;GO:0005506;GO:0016705;GO:0004497;GO:0020037	CC:integral component of membrane;MF:iron ion binding;MF:oxidoreductase activity, acting on paired donors, with incorporation or reduction of molecular oxygen;MF:monooxygenase activity;MF:heme binding;	K09843	CYP707A	map00906	Carotenoid biosynthesis	COG2124	Q:Secondary metabolites biosynthesis, transport and catabolism	sp|Q09J79|ABAH1_ORYSI;	Abscisic acid 8'-hydroxylase 1 OS=Oryza sativa subsp. indica OX=39946 GN=CYP707A5 PE=2 SV=1;	PF00067	p450	Cytochrome P450
TRINITY_DN14659_c0_g1	uncharacterized protein LOC112490178 [Ziziphus jujuba]	0.14	0.08	0.03	0.09	0	0.02	63.71	40.81	8.6	6.76	4.42	5.19	34.5	36.24	37.96	24.95	15.33	23.2	0.083333	0.036667	37.7067	5.45667	36.2333	21.16	GO:0015074;GO:0005634;GO:0004190;GO:0003676	BP:DNA integration;CC:nucleus;MF:aspartic-type endopeptidase activity;MF:nucleic acid binding;	------	------	------	------	------	------	sp|Q99315|YG31B_YEAST;	Transposon Ty3-G Gag-Pol polyprotein OS=Saccharomyces cerevisiae;	------	------	------
TRINITY_DN14659_c0_g2	uncharacterized protein LOC112490178 [Ziziphus jujuba]	0.22	0	0.25	0	0	0	8.47	6.01	0.62	1.28	2.37	1.34	7.33	7.84	5.36	1.53	2.15	3.66	0.156667	0	5.03333	1.66333	6.84333	2.44667	GO:0015074;GO:0005634;GO:0004190;GO:0003676	BP:DNA integration;CC:nucleus;MF:aspartic-type endopeptidase activity;MF:nucleic acid binding;	------	------	------	------	------	------	------	------	------	------	------
TRINITY_DN146687_c0_g1		5.07	3.39	1.51	0.37	0.23	2.57	622.53	337.27	111.92	75.28	65.66	69.97	478.38	448.01	396.64	272.02	216.01	312.52	3.32333	1.05667	357.24	70.3033	441.01	266.85	------	------	------	------	------	------	------	------	------	------	------	------	------
TRINITY_DN14671_c0_g2	uncharacterized protein LOC109830842 [Asparagus officinalis]	2.26	1.96	3	4.2	2.71	3.21	0.16	0.34	0.27	1.18	1.07	1.08	0.71	0.58	0.21	0.28	0.53	0.21	2.40667	3.37333	0.256667	1.11	0.5	0.34	------	------	------	------	------	------	------	------	------	------	------	------	------
TRINITY_DN146747_c0_g1	multiprotein-bridging factor 1c [Dendrobium catenatum]	168.47	40.77	61.37	7.83	14.13	11.24	274.91	290.49	269.2	537.66	539.45	492.58	647.84	516.2	391.03	194.62	160.66	208.96	90.2033	11.0667	278.2	523.23	518.357	188.08	GO:0009737;GO:0009414;GO:0009408;GO:0005730;GO:0005634;GO:0003713;GO:0003677	BP:response to abscisic acid;BP:response to water deprivation;BP:response to heat;CC:nucleolus;CC:nucleus;MF:transcription coactivator activity;MF:DNA binding;	K03627	MBF1	------	------	COG1813	K:Transcription	sp|Q9LV58|MBF1C_ARATH;	Multiprotein-bridging factor 1c OS=Arabidopsis thaliana OX=3702 GN=MBF1C PE=1 SV=1;	PF08523	MBF1	Multiprotein bridging factor 1
TRINITY_DN146780_c1_g1		3.55	0	0	0.17	0	0.17	114.14	99.38	66.86	70.5	61.54	65.02	111.13	184.11	206.23	261.73	182.51	201.42	1.18333	0.113333	93.46	65.6867	167.157	215.22	------	------	------	------	------	------	------	------	------	------	------	------	------
TRINITY_DN14682_c0_g2		0.07	0.06	0.03	0.02	0.02	0.05	4	2.91	2.37	0.45	0.4	0.4	2.27	1.72	2.28	2.41	1.99	2.88	0.053333	0.03	3.09333	0.416667	2.09	2.42667	------	------	------	------	------	------	------	------	------	------	------	------	------
TRINITY_DN14712_c0_g1	Retrovirus-related Pol polyprotein from transposon TNT 1-94 [Cajanus cajan]	0.06	0	0	0	0	0.06	5.09	5.27	2.06	0.8	0.4	0.89	4.07	3.1	3.22	6.32	3.38	3.32	0.02	0.02	4.14	0.696667	3.46333	4.34	GO:0015074;GO:0000943;GO:0008270;GO:0003676	BP:DNA integration;CC:retrotransposon nucleocapsid;MF:zinc ion binding;MF:nucleic acid binding;	------	------	------	------	------	------	------	------	PF00098	zf-CCHC	Zinc knuckle
TRINITY_DN14713_c0_g1		0.07	0	0.03	0	0.01	0.01	0.29	0.1	0.12	0.02	0.17	0.11	0.9	0.59	0.29	0.22	0.24	0.16	0.033333	0.006667	0.17	0.1	0.593333	0.206667	------	------	------	------	------	------	------	------	------	------	------	------	------
TRINITY_DN14720_c0_g1		3.92	6.17	6.62	9.25	9.19	4.24	0.45	0.64	0.76	2.18	2.88	2.61	0.62	0.47	0.46	0.44	0.56	0.72	5.57	7.56	0.616667	2.55667	0.516667	0.573333	------	------	------	------	------	------	------	------	------	------	------	------	------
TRINITY_DN14728_c0_g1	PREDICTED: uncharacterized protein LOC108194766 [Daucus carota subsp. sativus]	0.03	0.01	0.02	0.01	0.01	0.01	0.37	0.34	0.2	0.06	0.06	0.07	0.15	0.13	0.13	0.25	0.29	0.18	0.02	0.01	0.303333	0.063333	0.136667	0.24	------	------	------	------	------	------	------	------	------	------	------	------	------
TRINITY_DN147377_c0_g1	PREDICTED: heat shock protein 83-like [Fragaria vesca subsp. vesca]	38.61	15.39	12.93	0.47	3.6	3.19	66.12	80.93	53.27	131.54	110.57	119.42	222.39	252.19	249.06	48.22	65.92	51.98	22.31	2.42	66.7733	120.51	241.213	55.3733	GO:0006457;GO:0051082;GO:0005524	BP:protein folding;MF:unfolded protein binding;MF:ATP binding;	K04079	HSP90A, htpG	map04626;map04141	Plant-pathogen interaction;Protein processing in endoplasmic reticulum	COG0326	O:Posttranslational modification, protein turnover, chaperones	sp|P27323|HS901_ARATH;	Heat shock protein 90-1 OS=Arabidopsis thaliana OX=3702 GN=HSP90-1 PE=1 SV=3;	PF00183	HSP90	Hsp90 protein
TRINITY_DN14749_c0_g1		1.45	0.55	0.97	1.53	1.36	1.93	0.05	0.12	0.23	0.18	0.35	0.38	0.06	0.14	0.13	0.05	0.05	0.13	0.99	1.60667	0.133333	0.303333	0.11	0.076667	------	------	------	------	------	------	------	------	------	------	------	------	------
TRINITY_DN147506_c0_g4		0.29	0	0	0	0	0	0.24	0.05	0.07	0.97	1.55	1.13	0.79	0.5	0.39	0.1	0.18	0.1	0.096667	0	0.12	1.21667	0.56	0.126667	------	------	------	------	------	------	------	------	------	------	------	------	------
TRINITY_DN147537_c0_g1	hypothetical protein BHM03_00056227 [Ensete ventricosum]	4.28	1	0.1	1.25	2.34	6.79	0.22	0.38	2.52	0.47	0	0.17	0	0	0	0.08	1.02	1.2	1.79333	3.46	1.04	0.213333	0	0.766667	GO:0009733	BP:response to auxin;	------	------	------	------	ENOG410YS77	S:Function unknown	sp|Q0V7Z5|SAU64_ARATH;	Auxin-responsive protein SAUR64 OS=Arabidopsis thaliana OX=3702 GN=SAUR64 PE=2 SV=1;	PF02519	Auxin_inducible	Auxin responsive protein
TRINITY_DN14771_c2_g1		0.01	0.02	0	0	0.02	0	0.35	0.04	0.07	0.12	0.07	0.11	0.58	0.41	0.37	0.05	0.08	0.26	0.01	0.006667	0.153333	0.1	0.453333	0.13	------	------	------	------	------	------	------	------	------	------	------	------	------
TRINITY_DN14788_c0_g1		0	0	0	0.02	0	0.01	0.12	0.13	0.06	0.04	0.04	0.05	0.27	0.3	0.29	0.15	0.11	0.22	0	0.01	0.103333	0.043333	0.286667	0.16	------	------	------	------	------	------	------	------	------	------	------	------	------
TRINITY_DN147904_c1_g1		310.04	150.52	155.03	6.9	9.55	6.3	227.41	185.48	116.66	684.88	703.93	650.9	658.19	489.66	314.79	76.22	47.11	92.61	205.197	7.58333	176.517	679.903	487.547	71.98	------	------	------	------	------	------	------	------	------	------	------	------	------
TRINITY_DN14793_c0_g3	hypothetical protein F511_19705 [Dorcoceras hygrometricum]	2.43	1.35	2.54	0.2	0.49	0.2	13.56	3.77	5.63	9.46	8.77	9.37	19.66	16.23	15.29	17.44	12.29	6.66	2.10667	0.296667	7.65333	9.2	17.06	12.13	GO:0015074;GO:0000943;GO:0004519;GO:0004190;GO:0008270;GO:0003676;GO:0003964	BP:DNA integration;CC:retrotransposon nucleocapsid;MF:endonuclease activity;MF:aspartic-type endopeptidase activity;MF:zinc ion binding;MF:nucleic acid binding;MF:RNA-directed DNA polymerase activity;	K09422;K05658	MYBP;ABCB1, CD243	map02010	ABC transporters	ENOG410XS4D;COG2801;ENOG4111WQF;COG1132;COG0515	S:Function unknown;L:Replication, recombination and repair;S:Function unknown;V:Defense mechanisms;T:Signal transduction mechanisms	sp|P10978|POLX_TOBAC;	Retrovirus-related Pol polyprotein from transposon TNT 1-94 OS=Nicotiana tabacum OX=4097 PE=2 SV=1;	------	------	------
TRINITY_DN147962_c0_g1		0	0	0	0	0	0	7.96	3.23	0.82	1.3	1.04	1.93	11.73	8.8	6.67	1.96	1.97	5.03	0	0	4.00333	1.42333	9.06667	2.98667	------	------	------	------	------	------	------	------	------	------	------	------	------
TRINITY_DN147962_c1_g1	uncharacterized protein LOC109719402 [Ananas comosus]	0	0	0	0	0	0	3.03	1.85	0.4	0.33	0.21	0.35	3.58	2.67	3.83	0.78	0.8	2.36	0	0	1.76	0.296667	3.36	1.31333	GO:0015074;GO:0005634;GO:0004190;GO:0003676	BP:DNA integration;CC:nucleus;MF:aspartic-type endopeptidase activity;MF:nucleic acid binding;	------	------	------	------	ENOG410ZDTR	S:Function unknown	------	------	------	------	------
TRINITY_DN147962_c3_g1	uncharacterized protein LOC109705882 [Ananas comosus]	0.1	0	0	0	0	0	0.88	0.13	0.15	0.29	0.35	0.23	1.51	1.06	1.9	0.36	0.13	1.86	0.033333	0	0.386667	0.29	1.49	0.783333	GO:0015074;GO:0005634;GO:0004190;GO:0003676	BP:DNA integration;CC:nucleus;MF:aspartic-type endopeptidase activity;MF:nucleic acid binding;	------	------	------	------	------	------	------	------	------	------	------
TRINITY_DN147967_c0_g1	PREDICTED: heat shock protein 83-like [Erythranthe guttata]	185.32	67.55	78.5	15.07	17.8	36.7	420.43	462.12	358.14	497.45	470.02	471.75	927.11	1108.55	986.16	294.55	293.76	288.02	110.457	23.19	413.563	479.74	1007.27	292.11	GO:0006457;GO:0009816;GO:0061077;GO:0005737;GO:0051082;GO:0005524	BP:protein folding;BP:defense response to bacterium, incompatible interaction;BP:chaperone-mediated protein folding;CC:cytoplasm;MF:unfolded protein binding;MF:ATP binding;	K04079	HSP90A, htpG	map04626;map04141	Plant-pathogen interaction;Protein processing in endoplasmic reticulum	COG0326	O:Posttranslational modification, protein turnover, chaperones	sp|P27323|HS901_ARATH;	Heat shock protein 90-1 OS=Arabidopsis thaliana OX=3702 GN=HSP90-1 PE=1 SV=3;	PF00183	HSP90	Hsp90 protein
TRINITY_DN14796_c2_g4	PREDICTED: alanine--tRNA ligase-like [Cucumis melo]	0.08	0.09	0.11	0.2	0.09	0.14	0.1	0.05	0.06	0.04	0.05	0.04	0.03	0.01	0.03	0.05	0.04	0.03	0.093333	0.143333	0.07	0.043333	0.023333	0.04	GO:0070143;GO:0006419;GO:0005737;GO:0005739;GO:0004813;GO:0000049;GO:0003676;GO:0008270;GO:0005524	BP:mitochondrial alanyl-tRNA aminoacylation;BP:alanyl-tRNA aminoacylation;CC:cytoplasm;CC:mitochondrion;MF:alanine-tRNA ligase activity;MF:tRNA binding;MF:nucleic acid binding;MF:zinc ion binding;MF:ATP binding;	------	------	------	------	------	------	------	------	------	------	------
TRINITY_DN14797_c0_g3		0.07	0	0.01	0.02	0.01	0.01	0.09	0.09	0.08	0.49	0.32	0.46	1.53	0.91	1.15	0.35	0.32	0.39	0.026667	0.013333	0.086667	0.423333	1.19667	0.353333	------	------	------	------	------	------	------	------	------	------	------	------	------
TRINITY_DN14798_c0_g1		0.08	0.55	0.87	0.69	0.61	0.77	0.06	0.32	0.23	0.19	0.19	0.14	0.15	0.07	0.07	0.1	0.02	0.12	0.5	0.69	0.203333	0.173333	0.096667	0.08	------	------	------	------	------	------	------	------	------	------	------	------	------
TRINITY_DN1479_c0_g3		7.45	17.2	24.4	25.13	18.35	8.96	5.45	5.53	3.86	3.91	3.56	3.31	0.78	0.48	0.25	2.95	2.45	1.71	16.35	17.48	4.94667	3.59333	0.503333	2.37	------	------	------	------	------	------	------	------	------	------	------	------	------
TRINITY_DN148012_c1_g1	chaperone protein ClpB1 [Phoenix dactylifera]	83.32	29.37	44.09	4.63	6.37	11.34	52.93	48.35	28.55	235.84	240.31	236.48	438.32	448.47	350.8	53.39	43.52	48.42	52.26	7.44667	43.2767	237.543	412.53	48.4433	GO:0019538;GO:0005524	BP:protein metabolic process;MF:ATP binding;	K03695	clpB	------	------	COG0542	O:Posttranslational modification, protein turnover, chaperones	sp|Q6F2Y7|CLPB1_ORYSJ;	Chaperone protein ClpB1 OS=Oryza sativa subsp. japonica OX=39947 GN=CLPB1 PE=2 SV=1;	PF02861	Clp_N	Clp amino terminal domain, pathogenicity island component
TRINITY_DN1481_c0_g1	heavy metal-associated isoprenylated plant protein 26 [Populus alba]	5.04	6.65	11.17	10.26	19.11	21.5	4.98	5.22	2.47	4.68	4.61	4.23	4.65	3.44	3.11	6.01	3.48	3.17	7.62	16.9567	4.22333	4.50667	3.73333	4.22	GO:0030001;GO:0046872	BP:metal ion transport;MF:metal ion binding;	------	------	------	------	COG2608	S:Function unknown	sp|Q9LF57|HIP21_ARATH;	Heavy metal-associated isoprenylated plant protein 21 OS=Arabidopsis thaliana OX=3702 GN=HIPP21 PE=1 SV=1;	PF00403	HMA	Heavy-metal-associated domain
TRINITY_DN14827_c0_g1		0.01	0	0	0	0	0	0.25	0.2	0.13	0.24	0.21	0.18	0.76	0.88	0.81	0.62	0.34	0.32	0.003333	0	0.193333	0.21	0.816667	0.426667	------	------	------	------	------	------	------	------	------	------	------	------	------
TRINITY_DN14827_c0_g2		0.01	0	0	0	0	0	0.08	0.05	0.02	0.11	0.18	0.1	0.24	0.3	0.25	0.14	0.06	0.08	0.003333	0	0.05	0.13	0.263333	0.093333	------	------	------	------	------	------	------	------	------	------	------	------	------
TRINITY_DN14827_c1_g1		0.06	0.03	0.01	0.05	0.05	0.08	0.44	0.44	1.03	0.1	0.17	0.08	0.1	0.51	0.25	0.58	0.78	0.76	0.033333	0.06	0.636667	0.116667	0.286667	0.706667	------	------	------	------	------	------	------	------	------	------	------	------	------
TRINITY_DN148371_c0_g1	hypothetical protein C4D60_Mb10t13550 [Musa balbisiana]	98.26	32.06	24.36	5.61	3.65	17.22	362.34	267.47	173.65	287.95	280.3	254.95	679.83	771.77	803.82	687.75	502.84	533.14	51.56	8.82667	267.82	274.4	751.807	574.577	GO:0006779;GO:0005737;GO:0004109;GO:0051539	BP:porphyrin-containing compound biosynthetic process;CC:cytoplasm;MF:coproporphyrinogen oxidase activity;MF:4 iron, 4 sulfur cluster binding;	K13993	HSP20	map04141	Protein processing in endoplasmic reticulum	COG0071	O:Posttranslational modification, protein turnover, chaperones	------	------	------	------	------
TRINITY_DN148544_c1_g1	17.4 kDa class III heat shock protein [Elaeis guineensis]	118	21.57	38.79	1.94	3.81	14.49	459.03	429.43	357.99	388.9	357.17	364.73	842.64	1058.67	1262.97	1117.52	847.98	1009.75	59.4533	6.74667	415.483	370.267	1054.76	991.75	GO:0004185	MF:serine-type carboxypeptidase activity;	K13993	HSP20	map04141	Protein processing in endoplasmic reticulum	COG0071	O:Posttranslational modification, protein turnover, chaperones	sp|Q6K7E9|HS186_ORYSJ;	18.6 kDa class III heat shock protein OS=Oryza sativa subsp. japonica OX=39947 GN=HSP18.6 PE=2 SV=1;	PF00011	HSP20	Hsp20/alpha crystallin family
TRINITY_DN1486_c2_g1	E3 ubiquitin-protein ligase MPSR1 [Elaeis guineensis]	248.61	116.5	117.43	8.58	22.55	8.33	216.81	109.4	89.14	663.61	669.56	652.32	733.39	578.4	417.77	118.06	87.95	153.18	160.847	13.1533	138.45	661.83	576.52	119.73	GO:0016567;GO:0005737;GO:0016021;GO:0061630	BP:protein ubiquitination;CC:cytoplasm;CC:integral component of membrane;MF:ubiquitin protein ligase activity;	------	------	------	------	ENOG41121N2	O:Posttranslational modification, protein turnover, chaperones	sp|Q9LQX2|MPSR1_ARATH;	E3 ubiquitin-protein ligase MPSR1 OS=Arabidopsis thaliana OX=3702 GN=MPSR1 PE=1 SV=1;	PF13639;PF13923;PF00097;PF17123;PF12678;PF13920;PF13445;PF14634;PF12861	zf-RING_2;zf-C3HC4_2;zf-C3HC4;zf-RING_11;zf-rbx1;zf-C3HC4_3;zf-RING_UBOX;zf-RING_5;zf-ANAPC11	Ring finger domain;Zinc finger, C3HC4 type;Zinc finger, C3HC4 type;RING-like zinc finger;RING-H2 zinc finger domain;Zinc finger, C3HC4 type;RING-type zinc-finger;zinc-RING finger domain;Anaphase-promoting complex subunit 11 RING-H2 finger
TRINITY_DN14880_c1_g2		0.01	0.02	0.01	0	0	0	0.03	0.07	0.05	0.04	0.05	0.06	0.11	0.06	0.11	0.13	0.11	0.1	0.013333	0	0.05	0.05	0.093333	0.113333	------	------	------	------	------	------	------	------	------	------	------	------	------
TRINITY_DN14894_c0_g1		0	0	0	0	0	0	3.53	1.64	0.18	4.08	4.1	1.04	9.68	13.75	9.04	2.51	2.05	3.16	0	0	1.78333	3.07333	10.8233	2.57333	------	------	------	------	------	------	------	------	------	------	------	------	------
TRINITY_DN14894_c0_g3		0	0	0	0	0	0	4.34	1.91	0.44	1.09	0.4	0.71	4.7	4.11	5.53	0.86	1.68	1.94	0	0	2.23	0.733333	4.78	1.49333	------	------	------	------	------	------	------	------	------	------	------	------	------
TRINITY_DN14894_c1_g1		0.07	0	0	0	0	0	30.34	13.8	6.07	5.36	3.71	4.14	25.66	28.18	25.43	13.52	11.67	15.38	0.023333	0	16.7367	4.40333	26.4233	13.5233	------	------	------	------	------	------	------	------	------	------	------	------	------
TRINITY_DN1489_c0_g2	CBL-interacting protein kinase 18-like protein [Ornithogalum longebracteatum]	3.95	4.28	5.54	6.68	9.23	4.82	0.34	0.26	0.29	1.53	2.86	1.55	0.86	0.94	0.45	0.49	0.55	0.3	4.59	6.91	0.296667	1.98	0.75	0.446667	GO:0007165;GO:0016021;GO:0004674;GO:0005524	BP:signal transduction;CC:integral component of membrane;MF:protein serine/threonine kinase activity;MF:ATP binding;	K07198	PRKAA, AMPK	------	------	COG0515	S:Function unknown	sp|Q7X996|CIPK2_ORYSJ;	CBL-interacting protein kinase 2 OS=Oryza sativa subsp. japonica OX=39947 GN=CIPK2 PE=2 SV=1;	PF00069;PF07714;PF03822;PF14531	Pkinase;Pkinase_Tyr;NAF;Kinase-like	Protein kinase domain;Protein tyrosine kinase;NAF domain;Kinase-like
TRINITY_DN149046_c0_g1	RecName: Full=18.3 kDa class I heat shock protei;	90.13	26.57	20.33	1.25	0.24	3.57	564.5	488.76	281.09	512.56	529.42	463.98	1494.94	1338.58	1254.51	581.41	409.36	533.13	45.6767	1.68667	444.783	501.987	1362.68	507.967	GO:0006491;GO:0005737	BP:N-glycan processing;CC:cytoplasm;	K13993	HSP20	map04141	Protein processing in endoplasmic reticulum	COG0071	O:Posttranslational modification, protein turnover, chaperones	sp|Q05832|HSP11_OXYRB;	18.3 kDa class I heat shock protein OS=Oxybasis rubra OX=3560 GN=HSP18 PE=2 SV=1;	PF00011	HSP20	Hsp20/alpha crystallin family
TRINITY_DN14909_c0_g1	hypothetical protein GW17_00032605 [Ensete ventricosum]	0.78	0.54	0.62	0.55	1.9	2.32	0.41	0.52	1.03	0.38	0.25	0.32	0.05	0.13	0.43	0.31	0.54	0.59	0.646667	1.59	0.653333	0.316667	0.203333	0.48	GO:0005524;GO:0004672	MF:ATP binding;MF:protein kinase activity;	------	------	------	------	ENOG410XQ0C	T:Signal transduction mechanisms	sp|Q2QM77|PID_ORYSJ;	Protein kinase PINOID OS=Oryza sativa subsp. japonica OX=39947 GN=PID PE=2 SV=1;	PF00069;PF07714	Pkinase;Pkinase_Tyr	Protein kinase domain;Protein tyrosine kinase
TRINITY_DN14918_c0_g1		0.1	0	0	0	0	0	0.2	0.62	0.32	0.57	0.73	0.42	0.14	0.25	0.31	0.73	0.13	0.76	0.033333	0	0.38	0.573333	0.233333	0.54	------	------	------	------	------	------	------	------	------	------	------	------	------
TRINITY_DN149200_c1_g1		0.04	0	0	0	0.06	0	2.74	1.74	0.62	0.5	0.41	0.39	4.39	3.16	3	1.18	0.81	1.72	0.013333	0.02	1.7	0.433333	3.51667	1.23667	------	------	------	------	------	------	------	------	------	------	------	------	------
TRINITY_DN149210_c0_g1	uncharacterized protein LOC112490178 [Ziziphus jujuba]	0	0.41	0	0	0	0	19.97	5.83	3.32	5.32	3	5.84	16.28	15.9	17.94	3.65	1.43	9.81	0.136667	0	9.70667	4.72	16.7067	4.96333	GO:0005634;GO:0008270;GO:0003676	CC:nucleus;MF:zinc ion binding;MF:nucleic acid binding;	------	------	------	------	------	------	------	------	------	------	------
TRINITY_DN14928_c0_g1		0	0.01	0	0	0.01	0	1.65	0.68	0.32	0.48	0.35	0.52	11.94	6.79	5.19	0.34	0.24	1.58	0.003333	0.003333	0.883333	0.45	7.97333	0.72	------	------	------	------	------	------	------	------	------	------	------	------	------
TRINITY_DN1493_c1_g1	Subtilisin-like protease [Triticum urartu]	0	0	0	0	0	0	0.53	0.23	0.03	0.4	0.13	0.11	2.49	1.92	1.89	0.36	0.32	0.54	0	0	0.263333	0.213333	2.1	0.406667	GO:0004252	MF:serine-type endopeptidase activity;	------	------	------	------	COG1404	O:Posttranslational modification, protein turnover, chaperones	sp|Q9FLI4|SBT13_ARATH;	Subtilisin-like protease SBT1.3 OS=Arabidopsis thaliana OX=3702 GN=SBT1.3 PE=2 SV=1;	------	------	------
TRINITY_DN14975_c0_g5		0.02	0.02	0.02	0.03	0.01	0.01	0.26	0.14	0.13	0.03	0.06	0.03	0.09	0.06	0.05	0.1	0.06	0.03	0.02	0.016667	0.176667	0.04	0.066667	0.063333	------	------	------	------	------	------	------	------	------	------	------	------	------
TRINITY_DN15003_c0_g2		0.03	0	0	0.01	0	0	0.34	0.14	0.15	0.41	0.36	0.11	0.26	0.33	0.45	0.28	0.16	0.31	0.01	0.003333	0.21	0.293333	0.346667	0.25	------	------	------	------	------	------	------	------	------	------	------	------	------
TRINITY_DN15005_c0_g1		0.65	0	0	0	0	0	60.02	32.37	15	11.01	12.3	12.5	87.31	91.42	63.36	29.73	28.75	48.44	0.216667	0	35.7967	11.9367	80.6967	35.64	------	------	------	------	------	------	------	------	------	------	------	------	------
TRINITY_DN15005_c0_g2		0.04	0	0	0	0	0	2.65	2.13	1.81	0.63	0.63	0.45	4.32	3.84	5.02	2.42	1.72	2.35	0.013333	0	2.19667	0.57	4.39333	2.16333	------	------	------	------	------	------	------	------	------	------	------	------	------
TRINITY_DN15008_c0_g1	PREDICTED: oxysterol-binding protein-related protein 1C isoform X1 [Musa acuminata subsp. malaccensis]	0.9	0.69	0.32	0.47	0.59	0.7	6.22	5.57	8.71	1.32	1.23	1.27	0.66	1.44	1.91	4.28	5.84	5.96	0.636667	0.586667	6.83333	1.27333	1.33667	5.36	GO:0043231;GO:0005829;GO:0016020;GO:0032934;GO:0008289;GO:0015248	CC:intracellular membrane-bounded organelle;CC:cytosol;CC:membrane;MF:sterol binding;MF:lipid binding;MF:sterol transporter activity;	K20456	OSBP	------	------	ENOG410XP9E	S:Function unknown	sp|O80866|ORP1A_ARATH;	Oxysterol-binding protein-related protein 1A OS=Arabidopsis thaliana OX=3702 GN=ORP1A PE=2 SV=1;	PF01237;PF15413;PF00169	Oxysterol_BP;PH_11;PH	Oxysterol-binding protein;Pleckstrin homology domain;PH domain
TRINITY_DN15019_c0_g3		0.15	0	0	0	0	0	13.4	6.88	2.33	6.46	4.55	5.32	25.48	23.59	17.05	7.75	4.75	8.93	0.05	0	7.53667	5.44333	22.04	7.14333	------	------	------	------	------	------	------	------	------	------	------	------	------
TRINITY_DN15023_c0_g3		0	0	0.01	0	0	0	0.31	0.36	0.04	0.37	0.29	0.31	2.05	1.17	1.52	0.19	0.28	0.53	0.003333	0	0.236667	0.323333	1.58	0.333333	------	------	------	------	------	------	------	------	------	------	PF14111	DUF4283	Domain of unknown function
TRINITY_DN15023_c0_g5		0.03	0.01	0.01	0.01	0.02	0.01	0.64	0.47	0.14	0.24	0.19	0.12	1.88	1.51	1.21	0.45	0.24	0.5	0.016667	0.013333	0.416667	0.183333	1.53333	0.396667	------	------	------	------	------	------	------	------	------	------	------	------	------
TRINITY_DN15026_c0_g1		0	0	0.02	0.05	0.09	0	4.6	2.3	0.68	0.44	0.59	0.6	6.38	4.97	3.91	3.23	2.79	2.42	0.006667	0.046667	2.52667	0.543333	5.08667	2.81333	------	------	------	------	------	------	------	------	------	------	------	------	------
TRINITY_DN150451_c1_g1	PREDICTED: actin-101 isoform X1 [Vitis vinifera]	58.69	63.8	84.14	50.06	65.65	53.23	235.39	240.37	196.42	106.22	90.06	89.89	88.76	106.49	131.84	193.62	173.83	178.11	68.8767	56.3133	224.06	95.39	109.03	181.853	GO:0005737;GO:0005856;GO:0005524	CC:cytoplasm;CC:cytoskeleton;MF:ATP binding;	K10355	ACTF	------	------	COG5277	Z:Cytoskeleton	sp|P23344|ACT2_DAUCA;	Actin-2 OS=Daucus carota OX=4039 PE=2 SV=1;	PF00022	Actin	Actin
TRINITY_DN15046_c0_g2		0	0	0	0	0	0	0.24	0.15	0.03	0.09	0.09	0.18	0.41	0.36	0.27	0.1	0.14	0.08	0	0	0.14	0.12	0.346667	0.106667	------	------	------	------	------	------	------	------	------	------	------	------	------
TRINITY_DN1505_c1_g1		1.13	2.02	1.72	2.65	1.73	2.71	0.25	0.19	0.18	0.65	0.97	0.97	0.37	0.3	0.24	0.18	0.23	0.28	1.62333	2.36333	0.206667	0.863333	0.303333	0.23	------	------	------	------	------	------	------	------	------	------	------	------	------
TRINITY_DN15078_c0_g1	PREDICTED: uncharacterized protein LOC106345041 [Brassica oleracea var. oleracea]	0.13	0.18	0.26	0.32	0.51	0.3	0.12	0.15	0.16	0.04	0.05	0.05	0.05	0.04	0.07	0.09	0.07	0.09	0.19	0.376667	0.143333	0.046667	0.053333	0.083333	------	------	------	------	------	------	------	------	------	------	------	------	------
TRINITY_DN15078_c0_g2	protein NRT1/ PTR FAMILY 3.1 isoform X1 [Phoenix dactylifera]	19.57	32.53	40.8	31.34	49.89	36.65	5.65	10.8	7.98	14.43	16.29	12.46	9.44	6.58	6.05	6.01	5.59	5.78	30.9667	39.2933	8.14333	14.3933	7.35667	5.79333	GO:0006857;GO:0010336;GO:0016021;GO:0097708;GO:0005886;GO:0022857	BP:oligopeptide transport;BP:gibberellic acid homeostasis;CC:integral component of membrane;CC:intracellular vesicle;CC:plasma membrane;MF:transmembrane transporter activity;	K14638	SLC15A3_4, PHT	------	------	COG3104	E:Amino acid transport and metabolism	sp|Q9SX20|PTR18_ARATH;	Protein NRT1/ PTR FAMILY 3.1 OS=Arabidopsis thaliana OX=3702 GN=NPF3.1 PE=2 SV=1;	PF00854	PTR2	POT family
TRINITY_DN15080_c0_g1		0.02	0	0	0.02	0.02	0	6.05	1.08	1.61	0.09	0.13	0.09	6.49	4.65	4.85	1.47	0.99	1.86	0.006667	0.013333	2.91333	0.103333	5.33	1.44	------	------	------	------	------	------	------	------	------	------	------	------	------
TRINITY_DN15081_c0_g2	cycloartenol Synthase, partial [Fritillaria imperialis]	0.84	0.02	0.89	2.48	0	0	1.99	3.27	5.13	0.48	0.45	0.1	2.6	1.24	0.14	2.93	1.49	3.15	0.583333	0.826667	3.46333	0.343333	1.32667	2.52333	GO:0016126;GO:0019745;GO:0016104;GO:0016021;GO:0005811;GO:0000250;GO:0016740;GO:0016871;GO:0042300	BP:sterol biosynthetic process;BP:pentacyclic triterpenoid biosynthetic process;BP:triterpenoid biosynthetic process;CC:integral component of membrane;CC:lipid particle;MF:lanosterol synthase activity;MF:transferase activity;MF:cycloartenol synthase activity;MF:beta-amyrin synthase activity;	K01853	CAS1	map00100	Steroid biosynthesis	COG1657	I:Lipid transport and metabolism	sp|O82139|CAS1_PANGI;	Cycloartenol Synthase OS=Panax ginseng OX=4054 GN=OSCPNX1 PE=1 SV=1;	------	------	------
TRINITY_DN15089_c0_g1	gibberellin 3-beta-dioxygenase 1-like [Phoenix dactylifera]	0.31	0.26	0.52	0.52	0.49	2.87	0.24	0.46	0.73	0.46	0.35	0.57	0.77	0.33	0.18	0.2	0.22	0.24	0.363333	1.29333	0.476667	0.46	0.426667	0.22	GO:0046872;GO:0051213;GO:0016491	MF:metal ion binding;MF:dioxygenase activity;MF:oxidoreductase activity;	K04124	E1.14.11.15	map00904	Diterpenoid biosynthesis	COG3491	S:Function unknown	sp|O24648|G3OX_PEA;	Gibberellin 3-beta-dioxygenase 1 OS=Pisum sativum OX=3888 GN=LE PE=1 SV=1;	PF03171;PF14226	2OG-FeII_Oxy;DIOX_N	2OG-F;non-haem dioxygenase in morphine synthesis N-terminal
TRINITY_DN15093_c0_g1	uncharacterized protein LOC109704005 [Ananas comosus]	0.06	0.07	0.13	0	0	0	15.62	8.23	4.28	3.45	2.08	2.58	14.05	15.72	12.91	6.76	6.55	8.39	0.086667	0	9.37667	2.70333	14.2267	7.23333	GO:0005634	CC:nucleus;	------	------	------	------	------	------	------	------	PF00992	Troponin	Troponin
TRINITY_DN150_c1_g1	hypothetical protein C4D60_Mb10t15100 [Musa balbisiana]	6.39	4.13	2.88	4.1	4.33	3.23	36.12	36.15	55.46	7.57	6.82	7.83	4.62	8.18	10.94	21.51	29.1	25.16	4.46667	3.88667	42.5767	7.40667	7.91333	25.2567	GO:0005524	MF:ATP binding;	------	------	------	------	COG0464	A:RNA processing and modification	sp|O22025|CFXQ_CYAM1;	Protein CfxQ homolog OS=Cyanidioschyzon merolae;	PF13857;PF12796;PF00023;PF13606;PF00004;PF13637;PF13401;PF01078	Ank_5;Ank_2;Ank;Ank_3;AAA;Ank_4;AAA_22;Mg_chelatase	Ankyrin repeats;Ankyrin repeats;Ankyrin repeat;Ankyrin repeat;ATPase family associated with various cellular activities;Ankyrin repeats;AAA domain;Magnesium chelatase, subunit ChlI
TRINITY_DN15106_c0_g2		0	0	0	0	0	0.01	0.47	0.2	0.08	0.17	0.12	0.11	1	0.82	0.84	0.44	0.78	0.6	0	0.003333	0.25	0.133333	0.886667	0.606667	------	------	------	------	------	------	------	------	------	------	------	------	------
TRINITY_DN15115_c0_g1	uncharacterized protein LOC109719402 [Ananas comosus]	0.8	0.56	0.06	0.23	0	0	157.52	69.45	18.67	15.98	14.41	14.18	106.35	118.01	90.08	48.32	40.05	79.2	0.473333	0.076667	81.88	14.8567	104.813	55.8567	GO:0005634;GO:0004190;GO:0008270;GO:0003676	CC:nucleus;MF:aspartic-type endopeptidase activity;MF:zinc ion binding;MF:nucleic acid binding;	------	------	------	------	COG2801;ENOG410ZDTR	L:Replication, recombination and repair;S:Function unknown	------	------	------	------	------
TRINITY_DN15120_c0_g1		0	0	0	0	0	0	0.02	0.03	0.04	0.06	0.03	0.05	0.26	0.29	0.53	0.04	0.08	0.1	0	0	0.03	0.046667	0.36	0.073333	------	------	------	------	------	------	------	------	------	------	------	------	------
TRINITY_DN15120_c1_g1		0.98	0	0	0	0	0	9.47	4.09	0.23	0.19	2.01	2.72	13.39	11.83	5.77	3.66	1.82	11.29	0.326667	0	4.59667	1.64	10.33	5.59	------	------	------	------	------	------	------	------	------	------	------	------	------
TRINITY_DN15120_c1_g5		0	0	0	0	0	0	2.74	1.65	0.22	1.9	2.07	2.7	4.96	7.24	5.28	1.23	0.41	5.03	0	0	1.53667	2.22333	5.82667	2.22333	------	------	------	------	------	------	------	------	------	------	------	------	------
TRINITY_DN15128_c0_g2		0.52	0.04	0.07	0.13	0.15	0.45	127.85	64.56	30.9	10.41	11.97	13.44	106.72	106.12	114.29	51.94	63.79	75.25	0.21	0.243333	74.4367	11.94	109.043	63.66	------	------	------	------	------	------	------	------	------	------	------	------	------
TRINITY_DN151320_c1_g1	Actin 7 isoform 1 [Ornithogalum longebracteatum]	71.28	68.78	84.98	53.42	75.99	59.29	227.02	242.85	219.28	116.08	110.01	107.53	103.83	120.69	146.22	209.51	187.36	156.21	75.0133	62.9	229.717	111.207	123.58	184.36	GO:0005737;GO:0005856;GO:0005524	CC:cytoplasm;CC:cytoskeleton;MF:ATP binding;	K10355	ACTF	------	------	COG5277	Z:Cytoskeleton	sp|P0C539|ACT2_ORYSI;	Actin-2 OS=Oryza sativa subsp. indica OX=39946 GN=ACT2 PE=3 SV=1;	PF00022	Actin	Actin
TRINITY_DN15157_c0_g1	hypothetical protein VITISV_022975 [Vitis vinifera]	0.31	0.6	0.63	0.76	0.46	0.32	0.04	0.06	0.03	0.09	0.19	0.12	0.06	0.04	0.04	0.06	0.08	0.06	0.513333	0.513333	0.043333	0.133333	0.046667	0.066667	GO:0015074;GO:0000943;GO:0016021;GO:0016887;GO:0008270;GO:0003676;GO:0005524	BP:DNA integration;CC:retrotransposon nucleocapsid;CC:integral component of membrane;MF:ATPase activity;MF:zinc ion binding;MF:nucleic acid binding;MF:ATP binding;	------	------	------	------	COG2801	L:Replication, recombination and repair	sp|Q9ZT94|POLR2_ARATH;	Retrovirus-related Pol polyprotein from transposon RE2 OS=Arabidopsis thaliana OX=3702 GN=RE2 PE=4 SV=1;	PF07727	RVT_2	Reverse transcriptase
TRINITY_DN1516_c0_g2		0.24	1.97	3.65	4.09	2.67	1.11	0.51	1.09	0.37	1.04	0.24	0.32	0.89	0.36	0.22	0.8	0.06	0.57	1.95333	2.62333	0.656667	0.533333	0.49	0.476667	------	------	------	------	------	------	------	------	------	------	------	------	------
TRINITY_DN151801_c0_g1		0	0	0	0	0	0	3.07	1.82	0.29	1.15	0.58	0.18	3.58	4.77	4.82	1.59	1.39	3.86	0	0	1.72667	0.636667	4.39	2.28	------	------	------	------	------	------	------	------	------	------	------	------	------
TRINITY_DN15181_c0_g1	dirigent protein 7-like [Phoenix dactylifera]	0.09	0.28	0.22	0.63	0.74	0.48	0.02	0.07	0	0.13	0.01	0.07	0.1	0.01	0.03	0.11	0	0.02	0.196667	0.616667	0.03	0.07	0.046667	0.043333	GO:0048046	CC:apoplast;	------	------	------	------	ENOG410YZ0B	S:Function unknown	------	------	PF03018	Dirigent	Dirigent-like protein
TRINITY_DN15181_c0_g2	dirigent protein 7-like [Phoenix dactylifera]	6.1	4.55	3.01	4.98	9.56	7.58	2.43	4.17	1.57	3.46	1.95	1.47	2.65	1.61	2.37	3.16	2.89	2.87	4.55333	7.37333	2.72333	2.29333	2.21	2.97333	GO:0048046	CC:apoplast;	------	------	------	------	ENOG410YZ0B	S:Function unknown	------	------	PF03018	Dirigent	Dirigent-like protein
TRINITY_DN15183_c0_g1		0.06	0.01	0.02	0	0	0	0.37	0.26	0.24	0.12	0.19	0.2	0.48	0.37	0.22	0.28	0.14	0.14	0.03	0	0.29	0.17	0.356667	0.186667	------	------	------	------	------	------	------	------	------	------	------	------	------
TRINITY_DN151990_c0_g1	18.1 kDa class I heat shock protein-like [Malus domestica]	178.28	34.01	31.46	2.27	2.35	5.23	827.44	725.63	377.83	1063.71	1063.16	1017.59	3270.18	2742.86	2570.52	870.67	577.08	846.02	81.25	3.28333	643.633	1048.15	2861.19	764.59	------	------	K13993	HSP20	map04141	Protein processing in endoplasmic reticulum	COG0071	O:Posttranslational modification, protein turnover, chaperones	sp|Q05832|HSP11_OXYRB;	18.3 kDa class I heat shock protein OS=Oxybasis rubra OX=3560 GN=HSP18 PE=2 SV=1;	PF00011;PF17886	HSP20;ArsA_HSP20	Hsp20/alpha crystallin family;HSP20-like domain found in ArsA
TRINITY_DN15199_c0_g1		0.07	0	0	0	0	0	0.18	0.18	0.13	0.79	1.02	0.71	2.13	2.15	2.66	0.46	0.32	1.09	0.023333	0	0.163333	0.84	2.31333	0.623333	------	------	------	------	------	------	------	------	------	------	------	------	------
TRINITY_DN15218_c0_g2	lysine-specific demethylase JMJ706 [Elaeis guineensis]	1.01	0.68	0.53	0.99	0.77	0.39	3.38	2.26	2.68	1.24	1.37	1.39	1.14	1.51	1.82	2.13	1.7	2.14	0.74	0.716667	2.77333	1.33333	1.49	1.99	GO:0005634;GO:0008168	CC:nucleus;MF:methyltransferase activity;	------	------	------	------	ENOG41104I0	S:Function unknown	sp|Q336N8|JM706_ORYSJ;	Lysine-specific demethylase JMJ706 OS=Oryza sativa subsp. japonica OX=39947 GN=JMJ706 PE=2 SV=1;	PF02373;PF02375;PF02928	JmjC;JmjN;zf-C5HC2	JmjC domain, hydroxylase;jmjN domain;C5HC2 zinc finger
TRINITY_DN1522_c4_g4	hypothetical protein ZEAMMB73_Zm00001d037776 [Zea mays]	0.05	0.07	0.05	0.04	0.04	0.02	0.37	0.41	0.32	0.1	0.14	0.1	0.26	0.23	0.21	0.25	0.35	0.26	0.056667	0.033333	0.366667	0.113333	0.233333	0.286667	GO:0006891;GO:0006888;GO:0006886;GO:0030126;GO:0005198;GO:0003860	BP:intra-Golgi vesicle-mediated transport;BP:ER to Golgi vesicle-mediated transport;BP:intracellular protein transport;CC:COPI vesicle coat;MF:structural molecule activity;MF:3-hydroxyisobutyryl-CoA hydrolase activity;	K05860	PLCE	map04070;map04933;map00562	Phosphatidylinositol signaling system;AGE-RAGE signaling pathway in diabetic complications;Inositol phosphate metabolism	------	------	------	------	------	------	------
TRINITY_DN152341_c0_g1		0.03	0	0	0.01	0.01	0.01	0.43	0.45	0.35	0.18	0.11	0.11	0.48	0.71	0.77	1.64	0.79	0.67	0.01	0.01	0.41	0.133333	0.653333	1.03333	------	------	------	------	------	------	------	------	------	------	------	------	------
TRINITY_DN15245_c0_g1		0.08	0	0	0	0	0	7.99	3.66	1.3	0.52	0.38	0.69	6.5	6.25	5.48	3.22	2.82	3.9	0.026667	0	4.31667	0.53	6.07667	3.31333	------	------	------	------	------	------	------	------	------	------	------	------	------
TRINITY_DN15283_c0_g1	3-hydroxyisobutyryl-CoA hydrolase 1 [Eutrema salsugineum]	0.02	0.02	0.04	0.02	0.01	0.01	1.06	0.91	0.86	0.06	0.06	0.07	0.4	0.34	0.22	1.13	0.9	0.54	0.026667	0.013333	0.943333	0.063333	0.32	0.856667	GO:0009409;GO:0006574;GO:0006635;GO:0005777;GO:0003860	BP:response to cold;BP:valine catabolic process;BP:fatty acid beta-oxidation;CC:peroxisome;MF:3-hydroxyisobutyryl-CoA hydrolase activity;	------	------	------	------	------	------	sp|Q9LKJ1|HIBC1_ARATH;	3-hydroxyisobutyryl-CoA hydrolase 1 OS=Arabidopsis thaliana OX=3702 GN=CHY1 PE=1 SV=1;	PF16113	ECH_2	Enoyl-CoA hydratase/isomerase
TRINITY_DN15311_c1_g1	putative copia-type protein, partial [Trifolium pratense]	0.02	0.01	0.05	0.01	0.01	0.01	0.11	0.08	0.07	0.01	0.07	0.04	0.21	0.08	0.14	0.12	0.16	0.05	0.026667	0.01	0.086667	0.04	0.143333	0.11	GO:0007015;GO:0000943;GO:0016021;GO:0016459;GO:0051015;GO:0043531;GO:0004842;GO:0003774;GO:0005524	BP:actin filament organization;CC:retrotransposon nucleocapsid;CC:integral component of membrane;CC:myosin complex;MF:actin filament binding;MF:ADP binding;MF:ubiquitin-protein transferase activity;MF:motor activity;MF:ATP binding;	------	------	------	------	COG2801;COG5347	L:Replication, recombination and repair;U:Intracellular trafficking, secretion, and vesicular transport	------	------	------	------	------
TRINITY_DN1532_c0_g1	uncharacterized protein A4U43_C06F18610 [Asparagus officinalis]	11.44	10.2	13.3	13.44	11.55	11.46	43.04	39.87	31.52	25.31	21.78	22.15	104.05	81.6	106.36	69.32	69.87	59.44	11.6467	12.15	38.1433	23.08	97.3367	66.21	GO:0007584;GO:0010118;GO:0009414;GO:0007165;GO:0009536;GO:0005886;GO:0005634;GO:0005829;GO:0004674;GO:0005524	BP:response to nutrient;BP:stomatal movement;BP:response to water deprivation;BP:signal transduction;CC:plastid;CC:plasma membrane;CC:nucleus;CC:cytosol;MF:protein serine/threonine kinase activity;MF:ATP binding;	K07198	PRKAA, AMPK	------	------	COG0515;ENOG410ZQX4	T:Signal transduction mechanisms;S:Function unknown	sp|Q6ZLP5|CIPKN_ORYSJ;	CBL-interacting protein kinase 23 OS=Oryza sativa subsp. japonica OX=39947 GN=CIPK23 PE=2 SV=1;	PF03822	NAF	NAF domain
TRINITY_DN15337_c0_g2		0.07	0.04	0.05	0.04	0.03	0.04	0.2	0.19	0.19	0.09	0.1	0.09	0.22	0.14	0.13	0.16	0.29	0.1	0.053333	0.036667	0.193333	0.093333	0.163333	0.183333	------	------	------	------	------	------	------	------	------	------	------	------	------
TRINITY_DN153493_c0_g1	branchpoint-bridging protein-like [Phalaenopsis equestris]	0.33	0.18	0.2	0.63	0.25	2.19	0	0.01	0.06	0.15	0.12	0.15	0	0.06	0.01	0.01	0.05	0.04	0.236667	1.02333	0.023333	0.14	0.023333	0.033333	GO:0009737;GO:0000398;GO:0005634;GO:0016151;GO:0045131;GO:0008270	BP:response to abscisic acid;BP:mRNA splicing, via spliceosome;CC:nucleus;MF:nickel cation binding;MF:pre-mRNA branch point binding;MF:zinc ion binding;	K13095	SF1	------	------	COG5176	E:Amino acid transport and metabolism	sp|Q9LU44|SF1_ARATH;	Splicing factor-like protein 1 OS=Arabidopsis thaliana OX=3702 GN=SF1 PE=1 SV=1;	------	------	------
TRINITY_DN15357_c0_g1		0.08	0	0	0	0	0	2.89	1.24	0.17	1.34	1.72	1.99	8.64	6.54	8.1	0.54	3.36	0.8	0.026667	0	1.43333	1.68333	7.76	1.56667	------	------	------	------	------	------	------	------	------	------	------	------	------
TRINITY_DN153684_c0_g1	malate dehydrogenase, glyoxysomal-like [Phoenix dactylifera]	3.54	3.4	3.41	12.54	7.74	10.05	0.41	0.15	0.96	2.66	1.95	0.8	0.74	0.54	0	0.39	0	0.4	3.45	10.11	0.506667	1.80333	0.426667	0.263333	GO:0005975;GO:0019752;GO:0006099;GO:0006108;GO:0005737;GO:0009507;GO:0030060	BP:carbohydrate metabolic process;BP:carboxylic acid metabolic process;BP:tricarboxylic acid cycle;BP:malate metabolic process;CC:cytoplasm;CC:chloroplast;MF:L-malate dehydrogenase activity;	K00026	MDH2	map00020;map00270;map00620;map00710;map00630	Citrate cycl;Cysteine and methionine metabolism;Pyruvate metabolism;Carbon fixation in photosynthetic organisms;Glyoxylate and dicarboxylate metabolism	COG0039	C:Energy production and conversion	sp|P19446|MDHG_CITLA;	Malate dehydrogenase, glyoxysomal OS=Citrullus lanatus OX=3654 PE=1 SV=1;	------	------	------
TRINITY_DN153751_c2_g1	17.4 kDa class III heat shock protein [Elaeis guineensis]	249.17	51.72	83.81	4.81	7.88	32.1	1033.58	989.42	869.2	910.32	844.35	827.19	1784.87	2293.37	2523.2	2419.72	1806.89	2137.43	128.233	14.93	964.067	860.62	2200.48	2121.35	GO:0051259;GO:0006457;GO:0042542;GO:0000302;GO:0009651;GO:0009408;GO:0009644;GO:0005737;GO:0051082;GO:0043621	BP:protein oligomerization;BP:protein folding;BP:response to hydrogen peroxide;BP:response to reactive oxygen species;BP:response to salt stress;BP:response to heat;BP:response to high light intensity;CC:cytoplasm;MF:unfolded protein binding;MF:protein self-association;	K13993	HSP20	map04141	Protein processing in endoplasmic reticulum	COG0071	J:Translation, ribosomal structure and biogenesis	sp|Q6K7E9|HS186_ORYSJ;	18.6 kDa class III heat shock protein OS=Oryza sativa subsp. japonica OX=39947 GN=HSP18.6 PE=2 SV=1;	PF00011	HSP20	Hsp20/alpha crystallin family
TRINITY_DN15377_c0_g1	uncharacterized protein LOC110804849 [Spinacia oleracea]	0.22	0.08	0.05	0.07	0.11	0.11	2.77	2.09	1.44	0.43	0.46	0.41	0.96	0.82	0.93	1.77	1.74	1.52	0.116667	0.096667	2.1	0.433333	0.903333	1.67667	GO:0015074;GO:0004523;GO:0003676	BP:DNA integration;MF:RNA-DNA hybrid ribonuclease activity;MF:nucleic acid binding;	------	------	------	------	------	------	------	------	------	------	------
TRINITY_DN15383_c1_g1		0.32	0	0.03	0	0	0	0.25	0.2	0.17	1.04	1.18	1.44	0.6	0.41	0.44	0.27	0.14	0.18	0.116667	0	0.206667	1.22	0.483333	0.196667	------	------	------	------	------	------	------	------	------	------	------	------	------
TRINITY_DN15391_c0_g1		0.06	0	0.01	0	0	0	0.14	0.15	0.26	0.15	0.1	0.06	0.26	0.66	0.66	0.17	0.36	0.2	0.023333	0	0.183333	0.103333	0.526667	0.243333	------	------	------	------	------	------	------	------	------	------	------	------	------
TRINITY_DN154044_c0_g1	hypothetical protein DM860_015792 [Cuscuta australis]	332.22	180.79	267.65	77.49	87.26	131.6	4582.53	4710.77	3506.43	663.21	712.81	626.56	1576.58	1918.71	1912.46	3534.36	2570.81	2917.26	260.22	98.7833	4266.58	667.527	1802.58	3007.48	GO:0006986;GO:0034605;GO:0034620;GO:0051085;GO:0042026;GO:0005737;GO:0042623;GO:0031072;GO:0044183;GO:0051082;GO:0051787;GO:0016887;GO:0005524	BP:response to unfolded protein;BP:cellular response to heat;BP:cellular response to unfolded protein;BP:chaperone mediated protein folding requiring cofactor;BP:protein refolding;CC:cytoplasm;MF:ATPase activity, coupled;MF:heat shock protein binding;MF:protein binding involved in protein folding;MF:unfolded protein binding;MF:misfolded protein binding;MF:ATPase activity;MF:ATP binding;	K03283	HSPA1s	map04144;map04141;map03040	Endocytosis;Protein processing in endoplasmic reticulum;Spliceosome	COG0443	O:Posttranslational modification, protein turnover, chaperones	sp|P22953|MD37E_ARATH;	Probable mediator of RNA polymerase II transcription subunit 37e OS=Arabidopsis thaliana OX=3702 GN=MED37E PE=1 SV=3;	------	------	------
TRINITY_DN15424_c0_g1		0.1	0.04	0.07	0.01	0.05	0.07	0.68	0.83	0.98	0.2	0.35	0.26	0.27	0.41	0.43	0.73	0.56	0.61	0.07	0.043333	0.83	0.27	0.37	0.633333	------	------	------	------	------	------	------	------	------	------	------	------	------
TRINITY_DN15437_c0_g1	uncharacterized protein LOC103712646 [Phoenix dactylifera]	0.79	0.21	0.26	0.34	0.36	0.24	3.29	3.78	4.5	2.49	2.26	1.72	1.43	1.59	1.77	2.75	3.04	2.11	0.42	0.313333	3.85667	2.15667	1.59667	2.63333	------	------	------	------	------	------	ENOG410Z3V4	S:Function unknown	------	------	------	------	------
TRINITY_DN15449_c0_g1	Retrovirus-related Pol polyprotein from transposon TNT 1-94 [Cajanus cajan]	0.06	0.06	0.05	0.05	0.05	0.05	0.71	0.39	0.23	0.07	0.15	0.07	0.35	0.22	0.16	0.39	0.25	0.17	0.056667	0.05	0.443333	0.096667	0.243333	0.27	GO:0015074;GO:0000943;GO:0004491;GO:0008270;GO:0003676	BP:DNA integration;CC:retrotransposon nucleocapsid;MF:methylmalonate-semialdehyde dehydrogenas;MF:zinc ion binding;MF:nucleic acid binding;	------	------	------	------	ENOG410XS4D;ENOG410ZPTD;COG2801;ENOG410Y4C5	S:Function unknown;L:Replication, recombination and repair;S:Function unknown	sp|P10978|POLX_TOBAC;	Retrovirus-related Pol polyprotein from transposon TNT 1-94 OS=Nicotiana tabacum OX=4097 PE=2 SV=1;	------	------	------
TRINITY_DN15453_c0_g1		0.17	0.02	0.02	0.02	0.03	0	0.18	0.17	0.13	0.5	0.64	0.54	0.12	0.1	0.12	0.12	0.09	0.06	0.07	0.016667	0.16	0.56	0.113333	0.09	------	------	------	------	------	------	------	------	------	------	------	------	------
TRINITY_DN15466_c0_g3	probable protein phosphatase 2C 12 [Elaeis guineensis]	1.67	0.62	0.29	0.82	0.95	0.74	3.31	4.68	7.65	2.4	2	2.23	0.75	1.83	2.82	2.6	3.95	4.02	0.86	0.836667	5.21333	2.21	1.8	3.52333	GO:0004722	MF:protein serine/threonine phosphatase activity;	------	------	------	------	COG0631	T:Signal transduction mechanisms	sp|Q9FX08|P2C12_ARATH;	Probable protein phosphatase 2C 12 OS=Arabidopsis thaliana OX=3702 GN=At1g47380 PE=2 SV=1;	PF00481;PF07228;PF13672	PP2C;SpoIIE;PP2C_2	Protein phosphatase 2C;Stage II sporulation protein E;Protein phosphatase 2C
TRINITY_DN1546_c0_g1	hypothetical protein C4D60_Mb10t08030 [Musa balbisiana]	6.04	2.76	3.48	3.02	3.83	6.17	18.82	20.67	18.29	27.95	26.3	29.37	62.89	66.55	63.96	28.21	21.48	22.26	4.09333	4.34	19.26	27.8733	64.4667	23.9833	------	------	K09562	HSPBP1, FES1	map04141	Protein processing in endoplasmic reticulum	ENOG410Y90B	O:Posttranslational modification, protein turnover, chaperones	sp|Q99P31|HPBP1_MOUSE;	Hsp70-binding protein 1 OS=Mus musculus OX=10090 GN=Hspbp1 PE=1 SV=1;	PF02985;PF00514;PF13513;PF13646	HEAT;Arm;HEAT_EZ;HEAT_2	HEAT repeat;Armadillo/beta-catenin-like repeat;HEAT-like repeat;HEAT repeats
TRINITY_DN1546_c0_g2		1.51	0.24	0.25	0	0.01	0.01	0.42	0.29	0.17	1.85	2.4	1.9	1.1	0.89	0.49	0.29	0.26	0.23	0.666667	0.006667	0.293333	2.05	0.826667	0.26	------	------	------	------	------	------	------	------	------	------	------	------	------
TRINITY_DN1546_c1_g1	PREDICTED: uncharacterized protein LOC108216789 [Daucus carota subsp. sativus]	1.63	2.7	2.73	2.72	1.88	1.55	0.97	0.6	0.49	0.83	0.89	0.66	0.42	0.46	0.23	0.38	0.69	0.42	2.35333	2.05	0.686667	0.793333	0.37	0.496667	GO:0004523;GO:0003676	MF:RNA-DNA hybrid ribonuclease activity;MF:nucleic acid binding;	------	------	------	------	------	------	sp|Q99315|YG31B_YEAST;	Transposon Ty3-G Gag-Pol polyprotein OS=Saccharomyces cerevisiae;	------	------	------
TRINITY_DN15492_c0_g1		0	0	0	0.07	0	0	2.8	2.08	0.24	1.43	1.84	1.94	10.68	9.2	9.27	1.7	1.15	3.66	0	0.023333	1.70667	1.73667	9.71667	2.17	------	------	------	------	------	------	------	------	------	------	------	------	------
TRINITY_DN15492_c0_g2		0	0	0	0	0	0	8.42	2.8	1.07	0.24	0.35	0.39	4.08	2.99	3.61	1.2	1.05	1.91	0	0	4.09667	0.326667	3.56	1.38667	------	------	------	------	------	------	------	------	------	------	------	------	------
TRINITY_DN15492_c0_g3		0.03	0	0.01	0	0.05	0	0.93	0.54	0.02	0.24	0.12	0.22	0.96	0.52	0.64	0.08	0.24	0.34	0.013333	0.016667	0.496667	0.193333	0.706667	0.22	------	------	------	------	------	------	------	------	------	------	------	------	------
TRINITY_DN15492_c1_g3	uncharacterized protein LOC109719402 [Ananas comosus]	0	0	0	0	0	0	2.46	1.75	0.51	0.46	0.66	0.68	3.51	3.91	4.28	1.09	1.24	3.43	0	0	1.57333	0.6	3.9	1.92	GO:0005634;GO:0004190;GO:0008270;GO:0003676	CC:nucleus;MF:aspartic-type endopeptidase activity;MF:zinc ion binding;MF:nucleic acid binding;	------	------	------	------	COG2801;ENOG410ZDTR	L:Replication, recombination and repair;S:Function unknown	------	------	------	------	------
TRINITY_DN15492_c1_g4	uncharacterized protein LOC109728667 [Ananas comosus]	0	0	0	0	0	0	7.31	4.27	1.73	3.57	1.64	3.78	15.33	9.67	13.63	2.7	2.97	5.79	0	0	4.43667	2.99667	12.8767	3.82	------	------	------	------	------	------	------	------	------	------	------	------	------
TRINITY_DN15500_c1_g1		0.01	0	0	0	0	0	0.06	0.04	0	0.04	0.06	0.04	0.16	0.39	0.43	0.07	0.08	0.04	0.003333	0	0.033333	0.046667	0.326667	0.063333	------	------	------	------	------	------	------	------	------	------	------	------	------
TRINITY_DN155138_c0_g1	cytochrome P450 CYP82D47 [Elaeis guineensis]	0.72	2.02	1.45	1.56	2.46	1.91	0.18	0.23	0.27	0.75	0.84	0.72	0.46	0.3	0.2	0.22	0.21	0.16	1.39667	1.97667	0.226667	0.77	0.32	0.196667	GO:0042343;GO:0016020;GO:0016021;GO:0004497;GO:0020037;GO:0016709;GO:0016705;GO:0005506	BP:indole glucosinolate metabolic process;CC:membrane;CC:integral component of membrane;MF:monooxygenase activity;MF:heme binding;MF:oxidoreductase activity, acting on paired donors, with incorporation or reduction of molecular oxygen, NA;MF:oxidoreductase activity, acting on paired donors, with incorporation or reduction of molecular oxygen;MF:iron ion binding;	------	------	------	------	COG2124	Q:Secondary metabolites biosynthesis, transport and catabolism	sp|Q9SZ46|C82C4_ARATH;	Xanthotoxin 5-hydroxylase CYP82C4 OS=Arabidopsis thaliana OX=3702 GN=CYP82C4 PE=1 SV=1;	PF00067	p450	Cytochrome P450
TRINITY_DN155160_c0_g1		0.01	0	0	0	0	0	0.22	0.22	0.16	0.21	0.13	0.2	1.54	1.2	1.64	0.53	0.43	0.5	0.003333	0	0.2	0.18	1.46	0.486667	------	------	------	------	------	------	------	------	------	------	------	------	------
TRINITY_DN155192_c0_g1		0.65	0	0.14	0.48	0.2	0	10.74	12	4.88	7.46	7.71	5.77	30.4	18.05	22.08	16.66	9.04	8.57	0.263333	0.226667	9.20667	6.98	23.51	11.4233	------	------	------	------	------	------	------	------	------	------	------	------	------
TRINITY_DN15519_c0_g1	desumoylating isopeptidase 1-like [Phoenix dactylifera]	0.56	0.14	0.14	0.01	0.02	0.01	0.16	0.09	0.06	0.93	1.18	0.9	0.87	0.63	0.56	0.37	0.45	0.34	0.28	0.013333	0.103333	1.00333	0.686667	0.386667	GO:0005737;GO:0005634	CC:cytoplasm;CC:nucleus;	------	------	------	------	ENOG4111H3Z	S:Function unknown	------	------	PF05903	Peptidase_C97	PPPDE putative peptidase domain
TRINITY_DN15519_c0_g3	desumoylating isopeptidase 1 [Elaeis guineensis]	30.21	8.1	9.19	6.23	8.8	10.61	38.01	31.56	29.33	106.17	105.1	102.7	164.37	140.06	123.7	36.41	30.35	34.51	15.8333	8.54667	32.9667	104.657	142.71	33.7567	------	------	------	------	------	------	ENOG4111H3Z	S:Function unknown	sp|Q6ICB0|DESI1_HUMAN;	Desumoylating isopeptidase 1 OS=Homo sapiens OX=9606 GN=DESI1 PE=1 SV=1;	PF05903	Peptidase_C97	PPPDE putative peptidase domain
TRINITY_DN15529_c2_g1		0.03	0.03	0	0	0.03	0.08	64.3	29.32	9.4	10.71	18.16	16.15	91.67	86.02	67.39	17.71	30.14	48.17	0.02	0.036667	34.34	15.0067	81.6933	32.0067	------	------	------	------	------	------	------	------	------	------	------	------	------
TRINITY_DN1552_c2_g1	uncharacterized protein LOC110765197 [Prunus avium]	0.05	0.04	0.04	0.03	0.02	0.05	0.49	0.44	0.42	0.09	0.18	0.1	0.18	0.17	0.21	0.37	0.4	0.29	0.043333	0.033333	0.45	0.123333	0.186667	0.353333	GO:0003964;GO:0004519;GO:0004527;GO:0004523;GO:0003676	MF:RNA-directed DNA polymerase activity;MF:endonuclease activity;MF:exonuclease activity;MF:RNA-DNA hybrid ribonuclease activity;MF:nucleic acid binding;	------	------	------	------	------	------	------	------	------	------	------
TRINITY_DN155355_c0_g1	hypothetical protein BHE74_00006966, partial [Ensete ventricosum]	0.05	0.7	0.8	0.46	0.3	0.54	0	0	0	0.03	0.11	0.08	0.07	0	0	0	0	0	0.516667	0.433333	0	0.073333	0.023333	0	------	------	------	------	------	------	------	------	------	------	------	------	------
TRINITY_DN155394_c0_g1	pentatricopeptide repeat-containing protein At2g33680-like [Elaeis guineensis]	0.02	0.02	0	0	0	0	0.19	0.31	0.03	0.27	0.2	0.32	1.49	1.19	0.77	0.21	0.17	0.36	0.013333	0	0.176667	0.263333	1.15	0.246667	GO:0016787;GO:0008270	MF:hydrolase activity;MF:zinc ion binding;	------	------	------	------	------	------	------	------	------	------	------
TRINITY_DN15555_c0_g1		0.05	0.03	0.01	0	0.02	0.02	0.27	0.22	0.19	0.06	0.11	0.11	0.14	0.18	0.17	0.1	0.15	0.11	0.03	0.013333	0.226667	0.093333	0.163333	0.12	------	------	------	------	------	------	------	------	------	------	------	------	------
TRINITY_DN155564_c0_g1	hypothetical protein GW17_00012624, partial [Ensete ventricosum]	0	0	0	0	0	0	0.04	0.13	0.48	0.32	0.18	0.22	0.01	0.21	0.49	0.21	0.24	0.59	0	0	0.216667	0.24	0.236667	0.346667	GO:0046872;GO:0051213;GO:0016491	MF:metal ion binding;MF:dioxygenase activity;MF:oxidoreductase activity;	------	------	------	------	COG3491	S:Function unknown	sp|Q9ZSA8|DLO1_ARATH;	Protein DMR6-LIKE OXYGENASE 1 OS=Arabidopsis thaliana OX=3702 GN=DLO1 PE=1 SV=1;	PF03171;PF14226	2OG-FeII_Oxy;DIOX_N	2OG-F;non-haem dioxygenase in morphine synthesis N-terminal
TRINITY_DN155728_c0_g1		0	0	0	0	0	0	0.32	0.29	0.14	0.39	0.57	0.39	1.66	1.25	1.67	0.28	0.18	0.54	0	0	0.25	0.45	1.52667	0.333333	------	------	------	------	------	------	------	------	------	------	------	------	------
TRINITY_DN15583_c0_g2		0	0	0	0	0	0	0.55	0.3	0.07	1.01	1.07	1.04	8.2	5.79	3.29	0.45	0.33	1.34	0	0	0.306667	1.04	5.76	0.706667	------	------	------	------	------	------	------	------	------	------	------	------	------
TRINITY_DN15583_c0_g3	hypothetical protein VITISV_038756 [Vitis vinifera]	0	0.02	0.02	0	0	0.01	0.06	0.04	0.04	0.18	0.15	0.17	0.53	0.7	0.56	0.05	0.06	0.18	0.013333	0.003333	0.046667	0.166667	0.596667	0.096667	GO:0005634;GO:0008270;GO:0003676	CC:nucleus;MF:zinc ion binding;MF:nucleic acid binding;	------	------	------	------	------	------	------	------	------	------	------
TRINITY_DN1558_c0_g1		0.11	0.06	0.09	0	0.01	0.01	5.97	12.11	2.8	1.6	1.26	1.52	5.01	5.08	4.45	10.94	6.96	4.38	0.086667	0.006667	6.96	1.46	4.84667	7.42667	------	------	------	------	------	------	------	------	------	------	------	------	------
TRINITY_DN15590_c0_g1		0.02	0.01	0.01	0.03	0	0.01	0.59	0.29	0.34	0.07	0.1	0.06	0.43	0.4	0.48	0.52	0.53	0.42	0.013333	0.013333	0.406667	0.076667	0.436667	0.49	------	------	------	------	------	------	------	------	------	------	------	------	------
TRINITY_DN15594_c1_g2		0.29	0.44	0.3	0.57	0.84	1.36	0.29	0.44	0.31	0.15	0.16	0.18	0.05	0.13	0.14	0.05	0.48	0.49	0.343333	0.923333	0.346667	0.163333	0.106667	0.34	------	------	------	------	------	------	------	------	------	------	------	------	------
TRINITY_DN15607_c0_g2	hypothetical protein B456_009G074800 [Gossypium raimondii]	0.09	0.23	0.32	0.51	0.25	0.18	0.06	0.17	0.09	0.05	0.04	0.03	0.09	0.01	0	0.03	0.02	0.05	0.213333	0.313333	0.106667	0.04	0.033333	0.033333	GO:0003824;GO:0008483	MF:catalytic activity;MF:transaminase activity;	K00830	AGXT	map00630;map00250;map00260;map04146	Glyoxylate and dicarboxylate metabolism;Alanine, aspartate and glutamate metabolism;Glycine, serine and threonine metabolism;Peroxisome	COG0075	E:Amino acid transport and metabolism	sp|Q56YA5|SGAT_ARATH;	Serine--glyoxylate aminotransferase OS=Arabidopsis thaliana OX=3702 GN=AGT1 PE=1 SV=2;	PF00266	Aminotran_5	Aminotransferase class-V
TRINITY_DN1560_c0_g1	HSP70 [Agave sisalana]	39.18	11.51	17.47	7.04	6.69	9.32	112.68	123.49	99.54	130.77	123.42	125.68	304.31	314.86	305.95	148.71	113.6	112.83	22.72	7.68333	111.903	126.623	308.373	125.047	GO:0006986;GO:0034605;GO:0034620;GO:0051085;GO:0042026;GO:0005737;GO:0042623;GO:0031072;GO:0044183;GO:0051082;GO:0051787;GO:0016887;GO:0005524	BP:response to unfolded protein;BP:cellular response to heat;BP:cellular response to unfolded protein;BP:chaperone mediated protein folding requiring cofactor;BP:protein refolding;CC:cytoplasm;MF:ATPase activity, coupled;MF:heat shock protein binding;MF:protein binding involved in protein folding;MF:unfolded protein binding;MF:misfolded protein binding;MF:ATPase activity;MF:ATP binding;	K09489	HSPA4	------	------	COG0443	O:Posttranslational modification, protein turnover, chaperones	sp|Q9SKY8|HSP7H_ARATH;	Heat shock 70 kDa protein 8 OS=Arabidopsis thaliana OX=3702 GN=HSP70-8 PE=1 SV=1;	PF00012	HSP70	Hsp70 protein
TRINITY_DN1560_c0_g2	HSP70 [Agave sisalana]	87.97	26.36	37.32	16.83	14.82	20.92	262.44	288.67	228.06	300.59	284.92	289.09	770.91	759.27	740.47	362.35	271.74	261.34	50.55	17.5233	259.723	291.533	756.883	298.477	GO:0009408;GO:0006986;GO:0034605;GO:0042542;GO:0034620;GO:0051085;GO:0042026;GO:0009644;GO:0005737;GO:0042623;GO:0031072;GO:0044183;GO:0051082;GO:0051787;GO:0016887;GO:0005524	BP:response to heat;BP:response to unfolded protein;BP:cellular response to heat;BP:response to hydrogen peroxide;BP:cellular response to unfolded protein;BP:chaperone mediated protein folding requiring cofactor;BP:protein refolding;BP:response to high light intensity;CC:cytoplasm;MF:ATPase activity, coupled;MF:heat shock protein binding;MF:protein binding involved in protein folding;MF:unfolded …	K09489	HSPA4	------	------	COG0443	O:Posttranslational modification, protein turnover, chaperones	sp|Q9SKY8|HSP7H_ARATH;	Heat shock 70 kDa protein 8 OS=Arabidopsis thaliana OX=3702 GN=HSP70-8 PE=1 SV=1;	PF00012	HSP70	Hsp70 protein
TRINITY_DN15630_c0_g2	uncharacterized protein LOC109843420, partial [Asparagus officinalis]	0.61	0.1	0.08	0.05	0	0.02	0.41	0.21	0.25	0.68	1.37	0.99	1.29	1.23	0.74	0.22	0.16	0.23	0.263333	0.023333	0.29	1.01333	1.08667	0.203333	GO:0015074;GO:0000943;GO:0008270;GO:0003676	BP:DNA integration;CC:retrotransposon nucleocapsid;MF:zinc ion binding;MF:nucleic acid binding;	------	------	------	------	COG0571	K:Transcription	sp|Q9ZT94|POLR2_ARATH;	Retrovirus-related Pol polyprotein from transposon RE2 OS=Arabidopsis thaliana OX=3702 GN=RE2 PE=4 SV=1;	PF07727	RVT_2	Reverse transcriptase
TRINITY_DN15640_c0_g1	Agamous-like MADS-box protein AGL80 [Apostasia shenzhenica]	0.35	0.23	1.04	1.2	2.45	1.24	1.19	0.17	0.11	0.34	0.47	0.36	0.06	0.3	0.95	0.84	0.3	0.53	0.54	1.63	0.49	0.39	0.436667	0.556667	GO:0045944;GO:0005634;GO:0003677;GO:0000987;GO:0046983;GO:0000981	BP:positive regulation of transcription from RNA polymerase II promoter;CC:nucleus;MF:DNA binding;MF:core promoter proximal region sequence-specific DNA binding;MF:protein dimerization activity;MF:RNA polymerase II transcription factor activity, sequence-specific DNA binding;	------	------	------	------	ENOG410YUEI;COG5269	K:Transcription;	sp|F4JVB8|RADL1_ARATH;	Protein RADIALIS-like 1 OS=Arabidopsis thaliana OX=3702 GN=RL1 PE=2 SV=1;	PF00249	Myb_DNA-binding	Myb-like DNA-binding domain
TRINITY_DN15666_c0_g1		0.14	0.14	0.13	0.2	0.19	0.32	0.1	0.1	0.1	0.06	0.1	0.09	0.1	0.07	0.09	0.08	0.1	0.09	0.136667	0.236667	0.1	0.083333	0.086667	0.09	------	------	------	------	------	------	------	------	------	------	------	------	------
TRINITY_DN156678_c0_g1	uncharacterized protein LOC105049469 [Elaeis guineensis]	4.46	3.15	4.44	5.16	12.39	11.03	4.38	4.92	3.64	1.93	1.92	1.66	3.12	1.39	1.5	2.99	1.89	2.32	4.01667	9.52667	4.31333	1.83667	2.00333	2.4	------	------	------	------	------	------	ENOG4111BHW;ENOG41120E0	S:Function unknown;	------	------	PF04450	BSP	Peptidase of plants and bacteria
TRINITY_DN15667_c1_g1	LOW QUALITY PROTEIN: protein BOBBER 1-like [Phoenix dactylifera]	14.7	10.4	15.79	11.28	13.23	19.17	268.27	306.28	339.3	42.02	38.32	41.58	101.43	97.65	126.46	202.33	204.5	199.12	13.63	14.56	304.617	40.64	108.513	201.983	------	------	------	------	------	------	ENOG410XQVU	S:Function unknown	sp|Q9LV09|BOB1_ARATH;	Protein BOBBER 1 OS=Arabidopsis thaliana OX=3702 GN=BOB1 PE=1 SV=1;	------	------	------
TRINITY_DN15667_c1_g2		0.14	0.01	0.01	0	0	0	0.05	0.08	0.08	0.21	0.25	0.23	0.1	0.08	0.07	0.06	0.07	0.11	0.053333	0	0.07	0.23	0.083333	0.08	------	------	------	------	------	------	------	------	------	------	------	------	------
TRINITY_DN15667_c2_g1		0.1	0.03	0.01	0	0	0	0.08	0.08	0.07	0.14	0.19	0.17	0.07	0.07	0.06	0.06	0.05	0.04	0.046667	0	0.076667	0.166667	0.066667	0.05	------	------	------	------	------	------	------	------	------	------	PF01940	DUF92	Integral membrane protein DUF92
TRINITY_DN15669_c0_g1		0.05	0.06	0.06	0.05	0.03	0.01	0.17	0.16	0.14	0.06	0.11	0.09	0.1	0.1	0.1	0.12	0.1	0.08	0.056667	0.03	0.156667	0.086667	0.1	0.1	------	------	------	------	------	------	------	------	------	------	------	------	------
TRINITY_DN15677_c0_g1		0.07	0.11	0.07	0.04	0.04	0.02	1	0.77	0.61	0.07	0.14	0.12	0.51	0.37	0.35	0.73	0.77	0.43	0.083333	0.033333	0.793333	0.11	0.41	0.643333	------	------	------	------	------	------	------	------	------	------	------	------	------
TRINITY_DN15747_c1_g1		0.33	0.09	0	0	0	0	55.85	33.97	14.19	8.8	4.17	7.31	75.09	71.36	64.49	32.33	34.31	42.96	0.14	0	34.67	6.76	70.3133	36.5333	------	------	------	------	------	------	------	------	------	------	------	------	------
TRINITY_DN15747_c1_g5		0.63	0.07	0	0.08	0	0	24.03	7.94	3.61	10.7	12.39	8.92	48.23	37.04	31.11	11.77	9.24	24.38	0.233333	0.026667	11.86	10.67	38.7933	15.13	------	------	------	------	------	------	------	------	------	------	------	------	------
TRINITY_DN15774_c0_g1	heat shock transcription factor A2 [Lilium longiflorum]	0.02	0.45	0.29	0	0	0	0.17	0.07	0.07	0.85	1.76	1.3	0.94	0.57	0.56	0.5	0.61	0.29	0.253333	0	0.103333	1.30333	0.69	0.466667	GO:0005634;GO:0003700;GO:0043565	CC:nucleus;MF:transcription factor activity, sequence-specific DNA binding;MF:sequence-specific DNA binding;	K09419	HSFF	------	------	COG5169	K:Transcription	sp|Q9LUH8|HFA6B_ARATH;	Heat stress transcription factor A-6b OS=Arabidopsis thaliana OX=3702 GN=HSFA6b PE=2 SV=1;	PF00447	HSF_DNA-bind	HSF-type DNA-binding
TRINITY_DN15807_c0_g1	PREDICTED: 17.8 kDa class I heat shock protein-like [Daucus carota subsp. sativus]	1.14	0.22	0.08	0.1	0.05	0.05	75.34	47.87	30.12	14.77	15.42	15.27	107.81	95.08	101.64	71.47	59.97	57.17	0.48	0.066667	51.11	15.1533	101.51	62.87	------	------	------	------	------	------	------	------	sp|P27777|HS16A_ORYSJ;	16.9 kDa class I heat shock protein 1 OS=Oryza sativa subsp. japonica OX=39947 GN=HSP16.9A PE=1 SV=1;	PF00011	HSP20	Hsp20/alpha crystallin family
TRINITY_DN15828_c0_g1	WD repeat-containing protein RUP2 [Phoenix dactylifera]	0.75	0.65	0.46	1.9	1.11	2.17	0.59	0.72	0.97	0.49	0.37	0.51	0.15	0.13	0.3	0.34	0.45	0.54	0.62	1.72667	0.76	0.456667	0.193333	0.443333	------	------	K10143	RFWD2, COP1	map04712;map04120	Circadian rhythm - plant;Ubiquitin mediated proteolysis	ENOG4111PED	S:Function unknown	sp|Q9FFA7|RUP2_ARATH;	WD repeat-containing protein RUP2 OS=Arabidopsis thaliana OX=3702 GN=RUP2 PE=1 SV=1;	------	------	------
TRINITY_DN158351_c0_g1	ethylene-responsive transcription factor ERF017-like [Phoenix dactylifera]	0.1	0	0.17	0.07	1.66	0.05	0	0	0.04	0.04	0	0.03	0.03	0	0.01	0	0.02	0.02	0.09	0.593333	0.013333	0.023333	0.013333	0.013333	GO:0005634;GO:0003700;GO:0003677	CC:nucleus;MF:transcription factor activity, sequence-specific DNA binding;MF:DNA binding;	------	------	------	------	ENOG410YNX4;ENOG410YZF0	K:Transcription;	sp|Q84QC2|ERF17_ARATH;	Ethylene-responsive transcription factor ERF017 OS=Arabidopsis thaliana OX=3702 GN=ERF017 PE=2 SV=1;	PF00847	AP2	AP2 domain
TRINITY_DN15835_c0_g1		0	0	0	0	0	0	4.68	2.33	1.11	1.2	1.06	0.87	19.87	13.93	10.36	2.39	3.19	5.39	0	0	2.70667	1.04333	14.72	3.65667	------	------	------	------	------	------	------	------	------	------	------	------	------
TRINITY_DN15835_c0_g2		0.02	0	0	0	0	0	1.92	1.6	0.42	0.38	0.29	0.26	4.18	3.22	2.73	1.21	1.37	1	0.006667	0	1.31333	0.31	3.37667	1.19333	------	------	------	------	------	------	------	------	------	------	------	------	------
TRINITY_DN158563_c0_g1	hypothetical protein TSUD_151870 [Trifolium subterraneum]	0.92	0.71	0.76	1.42	1.23	1.86	0.28	0.43	0.32	0.49	0.42	0.48	0.2	0.19	0.16	0.33	0.38	0.32	0.796667	1.50333	0.343333	0.463333	0.183333	0.343333	GO:0016787;GO:0005524	MF:hydrolase activity;MF:ATP binding;	------	------	------	------	------	------	sp|Q40281|RCA_MALDO;	Ribulose bisphosphate carboxylase/oxygenase activase, chloroplastic OS=Malus domestica OX=3750 GN=RCA PE=2 SV=1;	------	------	------
TRINITY_DN158675_c0_g1	metacaspase-9 [Phoenix dactylifera]	0.43	0.14	0.71	1.02	2.58	0.84	0.12	0.25	0.37	0.45	0.31	0.28	0.65	0.19	0.24	0.22	0.21	0.11	0.426667	1.48	0.246667	0.346667	0.36	0.18	------	------	------	------	------	------	ENOG410Y41C	O:Posttranslational modification, protein turnover, chaperones	sp|Q9FYE1|MCA9_ARATH;	Metacaspase-9 OS=Arabidopsis thaliana OX=3702 GN=AMC9 PE=1 SV=1;	PF00656	Peptidase_C14	Caspase domain
TRINITY_DN15869_c0_g2		0.07	0.09	0	0	0	0	4.97	3.39	1.5	1.88	2.19	2.46	9.65	8.93	6.94	2.39	1.71	7.23	0.053333	0	3.28667	2.17667	8.50667	3.77667	------	------	------	------	------	------	------	------	------	------	------	------	------
TRINITY_DN15869_c0_g4		0.43	0	0	0	0	0	6.12	2.51	0.47	0.78	2.01	1.8	6.6	6.3	6.1	1.38	0.97	4.3	0.143333	0	3.03333	1.53	6.33333	2.21667	------	------	------	------	------	------	------	------	------	------	------	------	------
TRINITY_DN15881_c0_g1	heat shock cognate 70 kDa protein 2 [Elaeis guineensis]	9.77	1.15	1.59	0.08	0.77	0.46	5.82	4.61	1.77	34.49	38.22	34.85	28.75	21.03	11.99	3.26	2.1	3.36	4.17	0.436667	4.06667	35.8533	20.59	2.90667	GO:0005524	MF:ATP binding;	K03283	HSPA1s	map04144;map04141;map03040	Endocytosis;Protein processing in endoplasmic reticulum;Spliceosome	COG0443	O:Posttranslational modification, protein turnover, chaperones	sp|Q9LHA8|MD37C_ARATH;	Probable mediator of RNA polymerase II transcription subunit 37c OS=Arabidopsis thaliana OX=3702 GN=MED37C PE=1 SV=1;	PF00012	HSP70	Hsp70 protein
TRINITY_DN158894_c0_g1	hypothetical protein BHM03_00039732 [Ensete ventricosum]	0.15	0.24	0.32	0.63	0.81	0.58	0.03	0.4	0.2	0.16	0.21	0.14	0.15	0.11	0.2	0.06	0.08	0.14	0.236667	0.673333	0.21	0.17	0.153333	0.093333	------	------	------	------	------	------	ENOG410YGAA;ENOG411088K	S:Function unknown;	------	------	------	------	------
TRINITY_DN15895_c2_g1	Putative ribonuclease H protein At1g65750 family, partial [Cajanus cajan]	0.11	0.06	0.1	0.2	0.15	0.11	0.01	0.05	0.03	0.04	0.03	0.01	0.01	0.04	0.05	0.09	0.05	0.05	0.09	0.153333	0.03	0.026667	0.033333	0.063333	GO:0031123;GO:0045892;GO:0031047;GO:0042868;GO:0060968;GO:0016021;GO:0003964;GO:0003729	BP:RNA 3'-end processing;BP:negative regulation of transcription, DNA-templated;BP:gene silencing by RNA;BP:antisense RNA metabolic process;BP:regulation of gene silencing;CC:integral component of membrane;MF:RNA-directed DNA polymerase activity;MF:mRNA binding;	------	------	------	------	ENOG4112A03;ENOG4111MK6	S:Function unknown;	sp|P0C2F6|RNHX1_ARATH;	Putative ribonuclease H protein At1g65750 OS=Arabidopsis thaliana OX=3702 GN=At1g65750 PE=3 SV=1;	------	------	------
TRINITY_DN15962_c3_g2	uncharacterized protein LOC109843420, partial [Asparagus officinalis]	0.06	0.03	0.04	0.02	0	0.04	0.09	0.2	0.06	0.04	0.1	0.11	0.09	0.08	0.07	0.16	0.19	0.08	0.043333	0.02	0.116667	0.083333	0.08	0.143333	GO:0015074;GO:0000943;GO:0008270;GO:0003676	BP:DNA integration;CC:retrotransposon nucleocapsid;MF:zinc ion binding;MF:nucleic acid binding;	------	------	------	------	COG2801;ENOG410XS4D	L:Replication, recombination and repair;S:Function unknown	sp|Q94HW2|POLR1_ARATH;	Retrovirus-related Pol polyprotein from transposon RE1 OS=Arabidopsis thaliana OX=3702 GN=RE1 PE=2 SV=1;	PF07727	RVT_2	Reverse transcriptase
TRINITY_DN159728_c0_g1	protein MIZU-KUSSEI 1 [Phoenix dactylifera]	6.13	6.15	5.81	7.61	8.84	9.26	1.76	2.05	2.87	1.8	2.59	1.78	1.59	1.7	1.35	2.67	2.65	2.7	6.03	8.57	2.22667	2.05667	1.54667	2.67333	GO:0010274	BP:hydrotropism;	------	------	------	------	ENOG410YEAV	S:Function unknown	sp|O22227|MIZ1_ARATH;	Protein MIZU-KUSSEI 1 OS=Arabidopsis thaliana OX=3702 GN=MIZ1 PE=1 SV=1;	PF04759	DUF617	Protein of unknown function, DUF617
TRINITY_DN15988_c0_g1	uncharacterized protein LOC109719402 [Ananas comosus]	0.97	0.27	0	0.52	0	0.27	102.11	56.96	16.54	10.72	8.25	13.22	62.3	60.4	65.27	40.01	24.09	36.35	0.413333	0.263333	58.5367	10.73	62.6567	33.4833	GO:0015074;GO:0005634;GO:0004190;GO:0003676	BP:DNA integration;CC:nucleus;MF:aspartic-type endopeptidase activity;MF:nucleic acid binding;	------	------	------	------	------	------	------	------	------	------	------
TRINITY_DN1600_c0_g1	PREDICTED: 18.2 kDa class I heat shock protein [Vitis vinifera]	7.79	1.74	1.31	1.07	0	0.9	91	83.87	58.7	27.57	37.77	29.16	105.93	109.17	84.63	63.89	39.54	44.69	3.61333	0.656667	77.8567	31.5	99.91	49.3733	GO:0051259;GO:0006457;GO:0042542;GO:0000302;GO:0009651;GO:0009408;GO:0051082;GO:0043621	BP:protein oligomerization;BP:protein folding;BP:response to hydrogen peroxide;BP:response to reactive oxygen species;BP:response to salt stress;BP:response to heat;MF:unfolded protein binding;MF:protein self-association;	K13993	HSP20	map04141	Protein processing in endoplasmic reticulum	COG0071	O:Posttranslational modification, protein turnover, chaperones	sp|P27397|HSP12_DAUCA;	18.0 kDa class I heat shock protein OS=Daucus carota OX=4039 PE=3 SV=1;	PF00011	HSP20	Hsp20/alpha crystallin family
TRINITY_DN160190_c0_g1		0.42	0.52	1.37	0.57	0.49	0.66	0.02	0	0.04	0.25	0.11	0.17	0.08	0.01	0.04	0.05	0.02	0.06	0.77	0.573333	0.02	0.176667	0.043333	0.043333	------	------	------	------	------	------	------	------	------	------	------	------	------
TRINITY_DN1601_c3_g1		0	0	0	0.21	0	0	2.85	2.26	1.67	3.22	1.14	2.59	23.29	19.09	11.74	4.83	0.69	1.98	0	0.07	2.26	2.31667	18.04	2.5	------	------	------	------	------	------	------	------	------	------	------	------	------
TRINITY_DN16027_c0_g1		0.02	0.04	0.03	0.02	0.02	0.01	0.82	0.85	1.11	0.04	0.13	0.1	0.2	0.3	0.3	0.57	0.6	0.54	0.03	0.016667	0.926667	0.09	0.266667	0.57	------	------	------	------	------	------	------	------	------	------	------	------	------
TRINITY_DN160293_c0_g1		0.02	0.01	0.02	0	0.01	0	0.31	0.38	0.5	0.04	0.05	0.03	0.1	0.16	0.19	0.16	0.39	0.34	0.016667	0.003333	0.396667	0.04	0.15	0.296667	------	------	------	------	------	------	------	------	------	------	------	------	------
TRINITY_DN16044_c0_g1	uncharacterized protein LOC103702504 [Phoenix dactylifera]	3.5	10.49	14.96	8.91	9.75	24.16	4.51	7.12	7.34	3.72	3.75	3.79	6.2	2.99	2.57	2.17	2.27	1.82	9.65	14.2733	6.32333	3.75333	3.92	2.08667	GO:0051017;GO:0009902;GO:0045454;GO:0005623;GO:0005884;GO:0015035;GO:0009055	BP:actin filament bundle assembly;BP:chloroplast relocation;BP:cell redox homeostasis;CC:cell;CC:actin filament;MF:protein disulfide oxidoreductase activity;MF:electron carrier activity;	K17479	GRXCR1	------	------	ENOG4111HAI	S:Function unknown	sp|Q9FLE8|Y5986_ARATH;	Uncharacterized protein At5g39865 OS=Arabidopsis thaliana OX=3702 GN=At5g39865 PE=2 SV=1;	PF00462	Glutaredoxin	Glutaredoxin
TRINITY_DN16050_c0_g1	uncharacterized protein LOC109719402 [Ananas comosus]	0.46	0.05	0.15	0.03	0.06	0	74.63	38.38	7.91	16.36	11.69	14.31	93.48	87.4	77.04	29.03	28.13	50.1	0.22	0.03	40.3067	14.12	85.9733	35.7533	GO:0015074;GO:0005634;GO:0004190;GO:0008270;GO:0003676	BP:DNA integration;CC:nucleus;MF:aspartic-type endopeptidase activity;MF:zinc ion binding;MF:nucleic acid binding;	------	------	------	------	------	------	------	------	------	------	------
TRINITY_DN16077_c3_g1	17.1 kDa class II heat shock protein-like [Ananas comosus]	3.34	0	0	0.45	0.18	0.29	425.5	470.52	597.1	112.11	83.63	102.66	245.59	328.13	392.63	538.11	512.89	577.5	1.11333	0.306667	497.707	99.4667	322.117	542.833	------	------	K13993	HSP20	map04141	Protein processing in endoplasmic reticulum	COG0071	O:Posttranslational modification, protein turnover, chaperones	sp|P05477|HSP21_SOYBN;	17.9 kDa class II heat shock protein OS=Glycine max OX=3847 GN=HSP17.9-D PE=3 SV=1;	------	------	------
TRINITY_DN16088_c1_g1		0.03	0.01	0.01	0	0	0.02	0.24	0.31	0.07	0.07	0.06	0.1	0.18	0.14	0.15	0.13	0.25	0.11	0.016667	0.006667	0.206667	0.076667	0.156667	0.163333	------	------	------	------	------	------	------	------	------	------	------	------	------
TRINITY_DN16088_c1_g2	RNA recognition motif domain [Macleaya cordata]	0.02	0	0	0.01	0.01	0.02	0.41	0.25	0.23	0.09	0.11	0.11	0.49	0.41	0.44	0.34	0.48	0.32	0.006667	0.013333	0.296667	0.103333	0.446667	0.38	GO:0000398;GO:0089701;GO:0046872;GO:0003723	BP:mRNA splicing, via spliceosome;CC:U2AF;MF:metal ion binding;MF:RNA binding;	K12836	U2AF1	map03040	Spliceosome	ENOG410Z5PX	S:Function unknown	sp|Q9FMY5|U2AFB_ARATH;	Splicing factor U2af small subunit B OS=Arabidopsis thaliana OX=3702 GN=U2AF35B PE=1 SV=1;	------	------	------
TRINITY_DN161033_c0_g1	RING-H2 finger protein ATL79-like [Phoenix dactylifera]	0.74	0.71	0.64	1.4	1.2	1.64	0.05	0.1	0.26	0.28	0.28	0.36	0.03	0.04	0.06	0.02	0.02	0.07	0.696667	1.41333	0.136667	0.306667	0.043333	0.036667	GO:0016021	CC:integral component of membrane;	------	------	------	------	ENOG410Y4BP;ENOG41121N2	U:Intracellular trafficking, secretion, and vesicular transport;O:Posttranslational modification, protein turnover, chaperones	sp|Q9FGJ6|ATL79_ARATH;	RING-H2 finger protein ATL79 OS=Arabidopsis thaliana OX=3702 GN=ATL79 PE=2 SV=1;	PF13639;PF17123;PF13923;PF12678;PF00097;PF14634;PF12861	zf-RING_2;zf-RING_11;zf-C3HC4_2;zf-rbx1;zf-C3HC4;zf-RING_5;zf-ANAPC11	Ring finger domain;RING-like zinc finger;Zinc finger, C3HC4 type;RING-H2 zinc finger domain;Zinc finger, C3HC4 type;zinc-RING finger domain;Anaphase-promoting complex subunit 11 RING-H2 finger
TRINITY_DN161146_c0_g1		0	0	0	0.04	0	0	12.08	7.79	3.21	0.71	0.57	0.56	15.38	11.51	7.83	4.91	5.72	4.73	0	0.013333	7.69333	0.613333	11.5733	5.12	------	------	------	------	------	------	------	------	------	------	------	------	------
TRINITY_DN161317_c0_g1		0	5.1	0.22	7.53	3.01	1.46	0	0.17	0	0.67	0	0	0.17	0	0	0	0	0.46	1.77333	4	0.056667	0.223333	0.056667	0.153333	------	------	------	------	------	------	------	------	------	------	------	------	------
TRINITY_DN16134_c0_g1	cysteine proteinase inhibitor 5 [Elaeis guineensis]	5.79	8.15	11.15	16.3	8.99	2.51	0.29	0.68	0.75	3.69	2.66	2.08	0.5	0.26	0.09	0.23	0.56	0.35	8.36333	9.26667	0.573333	2.81	0.283333	0.38	GO:0016021;GO:0004869	CC:integral component of membrane;MF:cysteine-type endopeptidase inhibitor activity;	K13899	CST3	------	------	ENOG410YYG2	E:Amino acid transport and metabolism	sp|Q5N806|CYT4_ORYSJ;	Cysteine proteinase inhibitor 4 OS=Oryza sativa subsp. japonica OX=39947 GN=Os01g0915200 PE=2 SV=1;	PF16845;PF00031	SQAPI;Cystatin	Aspartic acid proteinase inhibitor;Cystatin domain
TRINITY_DN16135_c1_g1	chaperone protein ClpB1 [Camellia sinensis]	74.39	21.57	33.54	4.78	5.63	10.11	45.46	45.5	26.5	221.9	218.19	205.79	374.57	388.23	297.34	48.73	41.56	51.59	43.1667	6.84	39.1533	215.293	353.38	47.2933	GO:0019538;GO:0016787;GO:0005524	BP:protein metabolic process;MF:hydrolase activity;MF:ATP binding;	K03695	clpB	------	------	COG0542	O:Posttranslational modification, protein turnover, chaperones	sp|Q6F2Y7|CLPB1_ORYSJ;	Chaperone protein ClpB1 OS=Oryza sativa subsp. japonica OX=39947 GN=CLPB1 PE=2 SV=1;	PF13191	AAA_16	AAA ATPase domain
TRINITY_DN161386_c0_g1	hypothetical protein B296_00029229 [Ensete ventricosum]	5.19	8.56	10.17	10.68	14.55	7.19	7.62	5.55	5.83	4.72	3.78	4.25	3.21	1.19	1.95	2.93	1.97	2.77	7.97333	10.8067	6.33333	4.25	2.11667	2.55667	GO:0005509	MF:calcium ion binding;	K13448	CML	map04626	Plant-pathogen interaction	COG5126	O:Posttranslational modification, protein turnover, chaperones	sp|Q0DJV6|CML18_ORYSJ;	Probable calcium-binding protein CML18 OS=Oryza sativa subsp. japonica OX=39947 GN=CML18 PE=2 SV=1;	PF00036;PF13499;PF13202;PF13405;PF13833;PF10591;PF14658	EF-hand_1;EF-hand_7;EF-hand_5;EF-hand_6;EF-hand_8;SPARC_Ca_bdg;EF-hand_9	EF hand;EF-hand domain pair;EF hand;EF-hand domain;EF-hand domain pair;Secreted protein acidic and rich in cysteine Ca binding region;EF-hand domain
TRINITY_DN16139_c0_g1		0.1	0	0	0	0	0	7.9	3.45	1.09	2.17	1.14	2.34	18.89	14.32	12.97	3.57	2.92	5.47	0.033333	0	4.14667	1.88333	15.3933	3.98667	------	------	------	------	------	------	------	------	------	------	------	------	------
TRINITY_DN16141_c0_g1	uncharacterized protein LOC111400427 [Olea europaea var. sylvestris]	0.57	0.21	0.37	0.94	0.5	0.61	0.04	0.06	0.02	0.08	0.32	0.16	0.03	0.08	0.09	0.18	0.04	0.04	0.383333	0.683333	0.04	0.186667	0.066667	0.086667	GO:0015074;GO:0000943;GO:0008270;GO:0003676	BP:DNA integration;CC:retrotransposon nucleocapsid;MF:zinc ion binding;MF:nucleic acid binding;	------	------	------	------	------	------	------	------	PF14223	Retrotran_gag_2	gag-polypeptide of LTR copia-type
TRINITY_DN16155_c0_g4	small heat shock protein, partial [Lilium longiflorum]	2.1	0.01	0.01	0	0	0	3.97	2.65	1.4	40.8	34.02	38.16	57.98	51.36	43.49	3.95	2.64	7.07	0.706667	0	2.67333	37.66	50.9433	4.55333	------	------	K13993	HSP20	map04141	Protein processing in endoplasmic reticulum	COG0071	O:Posttranslational modification, protein turnover, chaperones	sp|O82013|HSP21_SOLPE;	17.3 kDa class II heat shock protein OS=Solanum peruvianum OX=4082 PE=2 SV=1;	PF00011;PF17886	HSP20;ArsA_HSP20	Hsp20/alpha crystallin family;HSP20-like domain found in ArsA
TRINITY_DN1616_c0_g1	Reverse transcriptase zinc-binding domain [Macleaya cordata]	0.01	0.01	0	0	0.01	0	0.32	0.32	0.27	0.04	0.05	0.05	0.11	0.15	0.12	0.32	0.4	0.21	0.006667	0.003333	0.303333	0.046667	0.126667	0.31	GO:0003964;GO:0005509;GO:0005524;GO:0004672	MF:RNA-directed DNA polymerase activity;MF:calcium ion binding;MF:ATP binding;MF:protein kinase activity;	------	------	------	------	ENOG410Y65V;ENOG4111MK6	S:Function unknown;	------	------	PF13966	zf-RVT	zinc-binding in reverse transcriptase
TRINITY_DN16175_c0_g1	protein BIG GRAIN 1-like E [Phoenix dactylifera]	2.11	6.58	8.21	5.75	4.55	7	0.61	1.04	0.64	1.85	1.77	1.62	1.63	1.17	0.69	0.47	0.5	0.3	5.63333	5.76667	0.763333	1.74667	1.16333	0.423333	GO:0009734	BP:auxin-activated signaling pathway;	------	------	------	------	ENOG410ZFMS	S:Function unknown	------	------	------	------	------
TRINITY_DN16222_c0_g2		0	0	0	0	0	0	0.34	0.14	0.11	0.17	0.14	0.14	1.56	1.03	1.06	0.42	0.35	0.53	0	0	0.196667	0.15	1.21667	0.433333	------	------	------	------	------	------	------	------	------	------	------	------	------
TRINITY_DN162254_c0_g1		0	0	0	0	0	0	1.17	0.39	0.08	0.08	0.14	0.21	1.79	1.17	0.92	0.19	0.23	0.28	0	0	0.546667	0.143333	1.29333	0.233333	------	------	------	------	------	------	------	------	------	------	------	------	------
TRINITY_DN16230_c1_g1		1.29	1.03	0.37	0.46	0.4	0.71	2.36	2.48	2.02	0.97	2.18	1.82	2.6	2.68	2.07	1.25	1.71	1.15	0.896667	0.523333	2.28667	1.65667	2.45	1.37	------	------	------	------	------	------	------	------	------	------	------	------	------
TRINITY_DN16241_c1_g2	uncharacterized protein LOC109719402 [Ananas comosus]	0	0	0	0	0	0	0.35	0.13	0.21	0.19	0.1	0.15	0.93	0.53	1.01	0.28	0.21	0.44	0	0	0.23	0.146667	0.823333	0.31	GO:0005634;GO:0008270;GO:0003676	CC:nucleus;MF:zinc ion binding;MF:nucleic acid binding;	------	------	------	------	COG2801	L:Replication, recombination and repair	------	------	------	------	------
TRINITY_DN16241_c1_g3	uncharacterized protein LOC109719402 [Ananas comosus]	0.19	0.03	0.16	0.06	0.03	0.03	30.6	15.85	6.62	3.62	4.05	5.14	29.6	27.96	26.21	11.55	12.82	16.12	0.126667	0.04	17.69	4.27	27.9233	13.4967	GO:0015074;GO:0005634;GO:0004190;GO:0003676	BP:DNA integration;CC:nucleus;MF:aspartic-type endopeptidase activity;MF:nucleic acid binding;	------	------	------	------	------	------	------	------	PF03732	Retrotrans_gag	Retrotransposon gag protein
TRINITY_DN16241_c1_g4		0	0	0	0	0	0	51.95	21.85	6.39	8.5	5.12	7.52	48.11	67.96	40.52	23.62	21.34	31.68	0	0	26.73	7.04667	52.1967	25.5467	------	------	------	------	------	------	------	------	------	------	------	------	------
TRINITY_DN16249_c0_g1	uncharacterized protein LOC109719402 [Ananas comosus]	0.27	0.17	0.06	0.07	0.14	0.02	7.18	4.01	1.33	0.98	0.46	0.64	4.9	6.63	7.52	4.34	3.25	3.79	0.166667	0.076667	4.17333	0.693333	6.35	3.79333	GO:0015074;GO:0005634;GO:0004190;GO:0003676	BP:DNA integration;CC:nucleus;MF:aspartic-type endopeptidase activity;MF:nucleic acid binding;	------	------	------	------	COG2801	L:Replication, recombination and repair	sp|Q9UR07|TF211_SCHPO;	Transposon Tf2-11 polyprotein OS=Schizosaccharomyces pombe;	PF00665	rve	Integrase core domain
TRINITY_DN16256_c0_g2	uncharacterized protein LOC109726334 [Ananas comosus]	0.01	0.02	0.05	0	0.01	0.01	0.62	0.23	0.3	0.03	0.08	0.06	0.19	0.21	0.15	0.32	0.51	0.19	0.026667	0.006667	0.383333	0.056667	0.183333	0.34	GO:0015074;GO:0005634;GO:0016779;GO:0004523;GO:0004190;GO:0003676	BP:DNA integration;CC:nucleus;MF:nucleotidyltransferase activity;MF:RNA-DNA hybrid ribonuclease activity;MF:aspartic-type endopeptidase activity;MF:nucleic acid binding;	------	------	------	------	ENOG410ZDTR	S:Function unknown	------	------	------	------	------
TRINITY_DN16262_c0_g1	uncharacterized protein LOC109728667 [Ananas comosus]	0	0	0	0	0	0	38.59	19.62	6.29	6.71	5.53	5.55	39.87	30.46	29.45	10.07	10.09	16.53	0	0	21.5	5.93	33.26	12.23	------	------	------	------	------	------	------	------	------	------	------	------	------
TRINITY_DN16262_c0_g3		0	0	0	0	0	0	4.25	2.24	0.45	1.74	1.75	2.19	7.9	7.6	6.45	1.35	0.94	3.26	0	0	2.31333	1.89333	7.31667	1.85	------	------	------	------	------	------	------	------	------	------	------	------	------
TRINITY_DN16262_c0_g4		0	0	0	0	0	0	20.34	9.63	1.86	2.95	2.42	1.76	23.9	26.8	23.94	13.89	13.99	19.32	0	0	10.61	2.37667	24.88	15.7333	------	------	------	------	------	------	------	------	------	------	------	------	------
TRINITY_DN16264_c0_g1		0	0	0	0	0	0	5.12	4.21	1.68	1.28	0.8	1.09	3.46	4.59	4.82	3.46	3.22	2.09	0	0	3.67	1.05667	4.29	2.92333	------	------	------	------	------	------	------	------	------	------	------	------	------
TRINITY_DN16264_c0_g2	uncharacterized protein LOC110109975 [Dendrobium catenatum]	0.02	0	0	0	0	0	0.4	0.76	0.15	0.32	0.27	0.21	0.52	0.37	0.7	0.28	0.22	0.24	0.006667	0	0.436667	0.266667	0.53	0.246667	GO:0016021	CC:integral component of membrane;	------	------	------	------	------	------	------	------	PF13961	DUF4219	Domain of unknown function
TRINITY_DN162683_c0_g1	PREDICTED: transcription repressor OFP2-like [Musa acuminata subsp. malaccensis]	0.99	0.71	0.74	1.65	3.46	3.19	0.84	1.46	1.18	0.33	0.17	0.27	0.21	0.25	0.36	0.53	0.9	0.79	0.813333	2.76667	1.16	0.256667	0.273333	0.74	GO:0045892;GO:0003677	BP:negative regulation of transcription, DNA-templated;MF:DNA binding;	------	------	------	------	ENOG410YV5M	S:Function unknown	sp|Q9LZW2|OFP1_ARATH;	Transcription repressor OFP1 OS=Arabidopsis thaliana OX=3702 GN=OFP1 PE=1 SV=1;	PF04844;PF13724	Ovate;DNA_binding_2	Transcriptional repressor, ovate;DNA-binding domain
TRINITY_DN16275_c0_g1		0.14	0	0	0	0	0	23.51	10.59	2.92	9.98	6.82	8.48	48.95	41.63	32.39	12.03	8.93	25.83	0.046667	0	12.34	8.42667	40.99	15.5967	------	------	------	------	------	------	------	------	------	------	------	------	------
TRINITY_DN16275_c0_g2		0.03	0.04	0	0.08	0	0.04	7.39	5.09	1.85	4	3.95	3.7	19.56	17.71	19.16	6.38	7.26	11.12	0.023333	0.04	4.77667	3.88333	18.81	8.25333	------	------	------	------	------	------	------	------	------	------	------	------	------
TRINITY_DN16280_c0_g2	uncharacterized protein LOC109719402 [Ananas comosus]	0.33	0.09	0.17	0.2	0.21	0.19	100.78	52.05	16.72	10.6	9.42	13.12	85.39	92.46	86.91	42.33	44.14	62.06	0.196667	0.2	56.5167	11.0467	88.2533	49.51	GO:0005634;GO:0004190;GO:0008270;GO:0003676	CC:nucleus;MF:aspartic-type endopeptidase activity;MF:zinc ion binding;MF:nucleic acid binding;	------	------	------	------	------	------	------	------	PF03732	Retrotrans_gag	Retrotransposon gag protein
TRINITY_DN16281_c0_g2		0	0	0	0	0	0	0.93	0.53	0.67	0.03	0.04	0.05	1.04	1.17	1.35	0.95	0.73	0.75	0	0	0.71	0.04	1.18667	0.81	------	------	------	------	------	------	------	------	------	------	------	------	------
TRINITY_DN16291_c0_g1	hypothetical protein CK203_103336 [Vitis vinifera]	1.29	0.92	0.46	0.39	0.8	0.6	7.98	12.57	2.54	2.54	1.97	0.73	2.79	4.83	6.32	9.82	5.73	7.75	0.89	0.596667	7.69667	1.74667	4.64667	7.76667	GO:0005634;GO:0004190;GO:0008270;GO:0003676	CC:nucleus;MF:aspartic-type endopeptidase activity;MF:zinc ion binding;MF:nucleic acid binding;	------	------	------	------	COG2801	L:Replication, recombination and repair	------	------	PF03732	Retrotrans_gag	Retrotransposon gag protein
TRINITY_DN16299_c0_g1		8.69	2.81	4.1	0.92	1.92	2.54	12.38	16.53	7.39	28.45	21.48	19.46	22.57	17.24	16.6	9.49	8.46	16.38	5.2	1.79333	12.1	23.13	18.8033	11.4433	------	------	------	------	------	------	------	------	------	------	------	------	------
TRINITY_DN162_c0_g1	AP2-like ethylene-responsive transcription factor TOE3 isoform X2 [Setaria italica]	0.29	0	0	0.14	0.15	1.43	0.09	0.1	0.21	0.04	0.02	0.08	0	0.07	0.02	0.01	0.1	0.08	0.096667	0.573333	0.133333	0.046667	0.03	0.063333	GO:0080050;GO:0009409;GO:0060860;GO:0097548;GO:0005634;GO:0005667;GO:0044212;GO:0003700;GO:0003677	BP:regulation of seed development;BP:response to cold;BP:regulation of floral organ abscission;BP:seed abscission;CC:nucleus;CC:transcription factor complex;MF:transcription regulatory region DNA binding;MF:transcription factor activity, sequence-specific DNA binding;MF:DNA binding;	K09284	AP2	------	------	ENOG410YBZ8	K:Transcription	sp|B8AVJ9|APL25_ORYSI;	APETALA2-like protein 5 OS=Oryza sativa subsp. indica OX=39946 GN=AP2-5 PE=2 SV=1;	------	------	------
TRINITY_DN16315_c0_g1	hypothetical protein OsI_37938 [Oryza sativa Indica Group]	0.16	0.01	0.02	0	0	0	0.13	0.12	0.07	0.44	0.79	0.75	0.86	0.64	0.65	0.26	0.26	0.25	0.063333	0	0.106667	0.66	0.716667	0.256667	GO:0006986;GO:0006457;GO:0034605;GO:0034620;GO:0051085;GO:0042026;GO:0005737;GO:0009507;GO:0042623;GO:0031072;GO:0044183;GO:0051082;GO:0051787;GO:0016887;GO:0005524	BP:response to unfolded protein;BP:protein folding;BP:cellular response to heat;BP:cellular response to unfolded protein;BP:chaperone mediated protein folding requiring cofactor;BP:protein refolding;CC:cytoplasm;CC:chloroplast;MF:ATPase activity, coupled;MF:heat shock protein binding;MF:protein binding involved in protein folding;MF:unfolded protein binding;MF:misfolded protein binding;MF:ATPase …	K04043	dnaK, HSPA9	map03018	RNA degradation	COG0443	O:Posttranslational modification, protein turnover, chaperones	sp|Q7V9G2|DNAK2_PROMA;	Chaperone protein dnaK2 OS=Prochlorococcus marinus;	PF00012	HSP70	Hsp70 protein
TRINITY_DN16316_c0_g1		0.47	0	0	0	0	0	0.73	0.25	0.04	1.57	4.68	2.2	24.5	8.73	10.06	0.13	0.06	1.27	0.156667	0	0.34	2.81667	14.43	0.486667	------	------	------	------	------	------	------	------	------	------	------	------	------
TRINITY_DN16316_c1_g3		0.05	0	0	0	0.09	0	0.96	1.23	0.23	0.64	0.69	0.77	3.74	2.95	2.72	0.64	0.72	0.78	0.016667	0.03	0.806667	0.7	3.13667	0.713333	------	------	------	------	------	------	------	------	------	------	------	------	------
TRINITY_DN16331_c0_g4		0.48	0.33	0.19	0.61	0.56	0.5	0.09	0.13	0.21	0.14	0.18	0.16	0.13	0.15	0.24	0.16	0.25	0.2	0.333333	0.556667	0.143333	0.16	0.173333	0.203333	------	------	------	------	------	------	------	------	------	------	------	------	------
TRINITY_DN1635_c0_g1		0.23	0.02	0.02	0	0	0.01	0.96	0.68	0.24	2.81	2.23	3.25	6.39	4.2	3.94	1.12	0.85	3.06	0.09	0.003333	0.626667	2.76333	4.84333	1.67667	------	------	------	------	------	------	------	------	------	------	------	------	------
TRINITY_DN16368_c0_g1	Guanylyl cyclase [Macleaya cordata]	1.31	1.21	1.32	1.05	2.21	1.23	1.15	0.14	1.56	1.36	0.79	1.22	0.79	1.02	0.3	2.05	0.55	0.96	1.28	1.49667	0.95	1.12333	0.703333	1.18667	GO:0004383	MF:guanylate cyclase activity;	------	------	------	------	ENOG4111HS3	S:Function unknown	------	------	PF09778	Guanylate_cyc_2	Guanylylate cyclase
TRINITY_DN1638_c0_g1	cytochrome P450 71A1 [Elaeis guineensis]	7.57	12.21	13.54	8.95	20.08	17.65	4.1	6.06	3.07	5.06	5.96	5.67	5.72	4.73	4.02	5.78	4.15	3.78	11.1067	15.56	4.41	5.56333	4.82333	4.57	GO:0016021;GO:0005506;GO:0016705;GO:0004497;GO:0020037	CC:integral component of membrane;MF:iron ion binding;MF:oxidoreductase activity, acting on paired donors, with incorporation or reduction of molecular oxygen;MF:monooxygenase activity;MF:heme binding;	K20617	CYP71A	------	------	COG2124	Q:Secondary metabolites biosynthesis, transport and catabolism	sp|O81970|C71A9_SOYBN;	Cytochrome P450 71A9 OS=Glycine max OX=3847 GN=CYP71A9 PE=2 SV=1;	PF00067	p450	Cytochrome P450
TRINITY_DN163_c0_g1	probable sodium/metabolite cotransporter BASS1, chloroplastic [Elaeis guineensis]	2.06	1.11	1.49	1.38	1.91	2.44	12.1	16.07	20.74	13.46	12.25	15.74	33.06	33.36	48.59	32.64	37.37	38.15	1.55333	1.91	16.3033	13.8167	38.3367	36.0533	GO:0009941;GO:0016021	CC:chloroplast envelope;CC:integral component of membrane;	K03453	TC.BASS	------	------	COG0385	S:Function unknown	sp|Q7XVB3|BASS1_ORYSJ;	Probable sodium/metabolite cotransporter BASS1, chloroplastic OS=Oryza sativa subsp. japonica OX=39947 GN=BASS1 PE=2 SV=2;	PF01758	SBF	Sodium Bile acid symporter family
TRINITY_DN16407_c0_g1	pyrophosphate--fructose 6-phosphate 1-phosphotransferase subunit alpha [Phoenix dactylifera]	0.04	0.09	0.15	0.15	0.21	0.3	0.04	0.07	0.01	0.02	0.03	0.05	0.03	0.04	0.01	0.04	0.03	0.05	0.093333	0.22	0.04	0.033333	0.026667	0.04	GO:0006002;GO:0005737;GO:0047334;GO:0005524;GO:0003872;GO:0046872	BP:fructose 6-phosphate metabolic process;CC:cytoplasm;MF:diphosphate-fructose-6-phosphate 1-phosphotransferase activity;MF:ATP binding;MF:6-phosphofructokinase activity;MF:metal ion binding;	K00895	pfp, PFP	map00010;map00030;map00051	Glycolysis / Gluconeogenesis;Pentose phosphate pathway;Fructose and mannose metabolism	COG0205	G:Carbohydrate transport and metabolism	sp|Q41140|PFPA_RICCO;	Pyrophosphate--fructose 6-phosphate 1-phosphotransferase subunit alpha OS=Ricinus communis OX=3988 GN=PFP-ALPHA PE=3 SV=1;	------	------	------
TRINITY_DN16409_c0_g1		0.01	0.01	0	0	0	0.02	0.42	0.33	0.15	0.14	0.15	0.24	6.19	3.27	2.93	0.81	1.13	0.87	0.006667	0.006667	0.3	0.176667	4.13	0.936667	------	------	------	------	------	------	------	------	------	------	------	------	------
TRINITY_DN16413_c0_g1		0	0	0	0	0.85	0	59.42	23.68	5.62	9.57	7.15	7.57	64.18	65.09	56.27	22.37	17.62	52.66	0	0.283333	29.5733	8.09667	61.8467	30.8833	------	------	------	------	------	------	------	------	------	------	------	------	------
TRINITY_DN16418_c0_g4	triacylglycerol lipase SDP1-like [Phoenix dactylifera]	0.66	1.13	1.33	1.72	2.08	0.59	0.64	0.76	0.63	0.55	0.46	0.68	0.6	0.33	0.27	0.71	0.41	0.4	1.04	1.46333	0.676667	0.563333	0.4	0.506667	GO:0016042;GO:0016021;GO:0004806	BP:lipid catabolic process;CC:integral component of membrane;MF:triglyceride lipase activity;	K14674	TGL4	map00565;map00564;map00561;map00590;map00591;map00592;map00100	Ether lipid metabolism;Glycerophospholipid metabolism;Glycerolipid metabolism;Arachidonic acid metabolism;Linoleic acid metabolism;alpha-Linolenic acid metabolism;Steroid biosynthesis	COG1752	S:Function unknown	sp|Q9LZA6|SDP1_ARATH;	Triacylglycerol lipase SDP1 OS=Arabidopsis thaliana OX=3702 GN=SDP1 PE=1 SV=1;	PF11815;PF01734	DUF3336;Patatin	Domain of unknown function;Patatin-like phospholipase
TRINITY_DN16428_c0_g1		0.19	0.12	0	0.19	0	0	19.04	10.09	4.96	4.01	3.55	3.86	29.69	26.66	22.46	8.91	7.37	11.9	0.103333	0.063333	11.3633	3.80667	26.27	9.39333	------	------	------	------	------	------	------	------	------	------	------	------	------
TRINITY_DN16460_c1_g1	uncharacterized protein LOC107406721 [Ziziphus jujuba]	0	0.06	0.04	0	0	0	14.74	6.2	2.6	1.07	1.28	1.03	6.57	7.26	6.95	4.41	4.19	5.79	0.033333	0	7.84667	1.12667	6.92667	4.79667	GO:0004190;GO:0008270;GO:0003676	MF:aspartic-type endopeptidase activity;MF:zinc ion binding;MF:nucleic acid binding;	------	------	------	------	COG2801	L:Replication, recombination and repair	------	------	PF03732	Retrotrans_gag	Retrotransposon gag protein
TRINITY_DN16467_c0_g1	uncharacterized protein LOC109726334 [Ananas comosus]	1.99	3.84	5.68	1.9	1.46	1.25	18.86	14.68	13.11	4.31	2.5	2.35	4.4	2.83	3.38	16.01	11.83	10.65	3.83667	1.53667	15.55	3.05333	3.53667	12.83	GO:0015074;GO:0005634;GO:0016779;GO:0004523;GO:0004190;GO:0003676	BP:DNA integration;CC:nucleus;MF:nucleotidyltransferase activity;MF:RNA-DNA hybrid ribonuclease activity;MF:aspartic-type endopeptidase activity;MF:nucleic acid binding;	------	------	------	------	COG2801	L:Replication, recombination and repair	------	------	PF13975;PF08284;PF13650;PF09668;PF03732;PF12353;PF00077	gag-asp_proteas;RVP_2;Asp_protease_2;Asp_protease;Retrotrans_gag;eIF3g;RVP	gag-polyprotein putative aspartyl protease;Retroviral aspartyl protease;Aspartyl protease;Aspartyl protease;Retrotransposon gag protein;Eukaryotic translation initiation factor 3 subunit G;Retroviral aspartyl protease
TRINITY_DN16499_c0_g3	Chlorophyllide a oxygenase chloroplastic [Zea mays]	0.24	0.35	0.35	0.43	0.92	0.76	0.15	0.08	0.04	0.11	0.14	0.06	0.02	0.06	0.12	0	0.13	0.16	0.313333	0.703333	0.09	0.103333	0.066667	0.096667	GO:0005506;GO:0051537;GO:0010277;GO:0016491	MF:iron ion binding;MF:2 iron, 2 sulfur cluster binding;MF:chlorophyllide a oxygenase [overall] activity;MF:oxidoreductase activity;	K13600	CAO	map00860	Porphyrin and chlorophyll metabolism	COG4638	P:Inorganic ion transport and metabolism	sp|Q8S7E1|CAO_ORYSJ;	Chlorophyllide a oxygenase, chloroplastic OS=Oryza sativa subsp. japonica OX=39947 GN=CAO PE=2 SV=1;	------	------	------
TRINITY_DN164_c2_g1		0.04	0.05	0.09	0.05	0.02	0.02	2.98	2.94	3.36	0.09	0.17	0.13	1.34	1.08	0.99	2.4	1.86	1.4	0.06	0.03	3.09333	0.13	1.13667	1.88667	------	------	------	------	------	------	------	------	------	------	------	------	------
TRINITY_DN16509_c0_g1		0.46	0	0.07	0.28	0	0.05	78.12	37.19	7.98	11.04	7.24	11.49	78.4	70.25	69.45	25.09	27.47	45.17	0.176667	0.11	41.0967	9.92333	72.7	32.5767	------	------	------	------	------	------	------	------	------	------	------	------	------
TRINITY_DN16509_c0_g2		0	0	0	0	0	0	3.35	2.47	0.44	0.51	1.33	1.08	5.9	5.27	6.4	1.58	2.48	2.51	0	0	2.08667	0.973333	5.85667	2.19	------	------	------	------	------	------	------	------	------	------	------	------	------
TRINITY_DN16534_c0_g1	hypothetical protein C4D60_Mb04t10530 [Musa balbisiana]	1.13	1.47	1.63	1.72	1.28	4.68	0.1	0.13	0.19	0.63	0.66	0.63	0.23	0.24	0.15	0.08	0.1	0.12	1.41	2.56	0.14	0.64	0.206667	0.1	------	------	------	------	------	------	ENOG410YB32	S:Function unknown	------	------	------	------	------
TRINITY_DN16546_c0_g1		0.11	0.01	0.03	0	0	0.01	0.17	0.18	0.06	0.19	0.3	0.27	0.5	0.51	0.3	0.2	0.06	0.14	0.05	0.003333	0.136667	0.253333	0.436667	0.133333	------	------	------	------	------	------	------	------	------	------	------	------	------
TRINITY_DN16550_c0_g1	LOW QUALITY PROTEIN: chaperone protein ClpB3, chloroplastic [Phoenix dactylifera]	2.1	1.54	1.52	1.66	1.6	2.16	13.81	15.11	16.37	5.66	5.55	5.88	19.03	24.59	24.71	25.98	19.21	23.21	1.72	1.80667	15.0967	5.69667	22.7767	22.8	GO:0019538;GO:0009408;GO:0042026;GO:0005737;GO:0005524	BP:protein metabolic process;BP:response to heat;BP:protein refolding;CC:cytoplasm;MF:ATP binding;	K03695	clpB	------	------	------	------	------	------	------	------	------
TRINITY_DN16572_c0_g2		0.02	0	0	0	0	0	0.23	0.17	0.04	0.34	0.28	0.25	1.7	1.56	1.81	0.3	0.32	0.42	0.006667	0	0.146667	0.29	1.69	0.346667	------	------	------	------	------	------	------	------	------	------	------	------	------
TRINITY_DN16593_c0_g1	probable pectate lyase 8 [Dendrobium catenatum]	6.57	7.64	5.37	11.07	18.31	26.42	0.14	0.5	1.62	3.09	4.83	3.65	0.29	0.75	1.37	0.33	2.22	1.49	6.52667	18.6	0.753333	3.85667	0.803333	1.34667	GO:0045490;GO:0030570;GO:0046872	BP:pectin catabolic process;MF:pectate lyase activity;MF:metal ion binding;	K01728	pel	map00040	Pentose and glucuronate interconversions	COG3866	G:Carbohydrate transport and metabolism	sp|Q9M8Z8|PLY8_ARATH;	Probable pectate lyase 8 OS=Arabidopsis thaliana OX=3702 GN=At3g07010 PE=2 SV=1;	PF00544;PF13229	Pec_lyase_C;Beta_helix	Pectate lyase;Right handed beta helix region
TRINITY_DN16596_c0_g2	noroxomaritidine synthase [Elaeis guineensis]	8.46	11.08	12.37	11.13	11.18	17.03	0.75	1.16	1.23	4.86	5.08	5.67	3.48	2.78	1.91	1.13	1.55	1.54	10.6367	13.1133	1.04667	5.20333	2.72333	1.40667	GO:0016021;GO:0005506;GO:0016705;GO:0004497;GO:0020037	CC:integral component of membrane;MF:iron ion binding;MF:oxidoreductase activity, acting on paired donors, with incorporation or reduction of molecular oxygen;MF:monooxygenase activity;MF:heme binding;	------	------	------	------	COG2124	Q:Secondary metabolites biosynthesis, transport and catabolism	sp|A0A140IL90|C96T1_NARAP;	Noroxomaritidine synthase OS=Narcissus aff. pseudonarcissus MK-2014 OX=1540222 GN=Cyp96T1 PE=1 SV=1;	PF00067	p450	Cytochrome P450
TRINITY_DN165_c1_g1		0.05	0.07	0.02	0.02	0	0.01	0.4	0.35	0.38	0.09	0.15	0.12	0.52	0.22	0.12	0.54	0.43	0.2	0.046667	0.01	0.376667	0.12	0.286667	0.39	------	------	------	------	------	------	------	------	------	------	------	------	------
TRINITY_DN166090_c1_g1	small heat shock protein, partial [Lilium longiflorum]	3.53	0.22	0.22	0	0.03	0	11.13	5.47	3.21	53.98	45.52	56.36	112.52	100.36	85.86	11.12	8.29	16.94	1.32333	0.01	6.60333	51.9533	99.58	12.1167	------	------	K13993	HSP20	map04141	Protein processing in endoplasmic reticulum	COG0071	O:Posttranslational modification, protein turnover, chaperones	sp|O82013|HSP21_SOLPE;	17.3 kDa class II heat shock protein OS=Solanum peruvianum OX=4082 PE=2 SV=1;	PF00011;PF17886	HSP20;ArsA_HSP20	Hsp20/alpha crystallin family;HSP20-like domain found in ArsA
TRINITY_DN16609_c0_g1		0.28	0.06	0.08	0	0	0	0.37	0.09	0.4	1.49	1.99	1.62	0.84	0.84	0.8	0.44	0.35	0.11	0.14	0	0.286667	1.7	0.826667	0.3	------	------	------	------	------	------	------	------	------	------	------	------	------
TRINITY_DN166176_c0_g1		0.04	0.05	0.04	0.02	0.03	0	0.37	0.27	0.33	0.06	0.08	0.08	0.16	0.09	0.08	0.19	0.16	0.12	0.043333	0.016667	0.323333	0.073333	0.11	0.156667	------	------	------	------	------	------	------	------	------	------	------	------	------
TRINITY_DN1661_c0_g1	protein DETOXIFICATION 55 [Elaeis guineensis]	2.38	3.9	4.95	4.52	11.81	2.97	1.2	1.96	1.07	1.15	0.94	0.71	1.07	0.74	1.73	1.49	1.65	1.35	3.74333	6.43333	1.41	0.933333	1.18	1.49667	GO:0006855;GO:0016021;GO:0015297;GO:0042910	BP:drug transmembrane transport;CC:integral component of membrane;MF:antiporter activity;MF:xenobiotic transporter activity;	K03327	TC.MATE, SLC47A, norM, mdtK, dinF	------	------	COG0534	S:Function unknown	sp|Q9FH21|DTX55_ARATH;	Protein DETOXIFICATION 55 OS=Arabidopsis thaliana OX=3702 GN=DTX55 PE=2 SV=1;	PF01554;PF14667	MatE;Polysacc_synt_C	MatE;Polysaccharide biosynthesis C-terminal domain
TRINITY_DN16621_c0_g1	hypothetical protein C2845_PM07G08820 [Panicum miliaceum]	0.32	0.35	0.25	0.37	0.21	0.21	3.67	3.84	3.81	0.41	0.5	0.44	1.39	1.27	1.56	1.94	2.82	2.04	0.306667	0.263333	3.77333	0.45	1.40667	2.26667	GO:0016021;GO:0022857	CC:integral component of membrane;MF:transmembrane transporter activity;	K15121	SLC25A44	------	------	ENOG410XTGQ	S:Function unknown	sp|P04146|COPIA_DROME;	Copia protein OS=Drosophila melanogaster OX=7227 GN=GIP PE=1 SV=3;	PF00153	Mito_carr	Mitochondrial carrier protein
TRINITY_DN166323_c0_g1	pentatricopeptide repeat-containing protein At3g24000, mitochondrial-like [Elaeis guineensis]	0.11	0.13	0.22	0.23	0.26	0.29	0.04	0.08	0.12	0.1	0.09	0.1	0.02	0.04	0.08	0.09	0.11	0.05	0.153333	0.26	0.08	0.096667	0.046667	0.083333	GO:0009451;GO:0008270	BP:RNA modification;MF:zinc ion binding;	------	------	------	------	ENOG410Z7Z7	S:Function unknown	sp|Q9CAA8|PP108_ARATH;	Putative pentatricopeptide repeat-containing protein At1g68930 OS=Arabidopsis thaliana OX=3702 GN=PCMP-H22 PE=3 SV=1;	PF01535;PF13041;PF12854;PF13812;PF14432;PF17177	PPR;PPR_2;PPR_1;PPR_3;DYW_deaminase;PPR_long	PPR repeat;PPR repeat family;PPR repeat;Pentatricopeptide repeat domain;DYW family of nucleic acid deaminases;Pentacotripeptide-repeat region of PRORP
TRINITY_DN16639_c0_g1		0.29	0	0	0.08	0	0	9.1	6.37	1.71	1.19	0.78	0.69	5.39	5.42	6.16	3	3.68	5.03	0.096667	0.026667	5.72667	0.886667	5.65667	3.90333	------	------	------	------	------	------	------	------	------	------	------	------	------
TRINITY_DN16639_c0_g3		0.18	0	0	0	0	0	10.43	3.89	1.04	1.79	0.52	0.5	5.15	6.52	6.2	2.04	2.75	4.07	0.06	0	5.12	0.936667	5.95667	2.95333	------	------	------	------	------	------	------	------	------	------	------	------	------
TRINITY_DN16642_c0_g1		0.05	0.02	0.05	0.03	0.02	0.01	0.55	0.24	0.09	0.2	0.39	0.4	0.96	0.58	0.35	0.25	0.16	0.21	0.04	0.02	0.293333	0.33	0.63	0.206667	------	------	------	------	------	------	------	------	------	------	------	------	------
TRINITY_DN166579_c0_g1		0.3	0.18	0.08	0.25	0.3	0.16	0.05	0.06	0.02	0.04	0.1	0.11	0.03	0.02	0.07	0.11	0.13	0.06	0.186667	0.236667	0.043333	0.083333	0.04	0.1	------	------	------	------	------	------	------	------	------	------	------	------	------
TRINITY_DN16662_c0_g1	uncharacterized protein LOC109719402 [Ananas comosus]	1.9	0.21	0.49	0.5	0.16	0.05	230.39	111.54	35.06	36.43	28.13	37.66	223.19	237.5	207.23	87.85	83.24	134.99	0.866667	0.236667	125.663	34.0733	222.64	102.027	GO:0005634;GO:0008270;GO:0003676	CC:nucleus;MF:zinc ion binding;MF:nucleic acid binding;	------	------	------	------	COG2801	L:Replication, recombination and repair	------	------	PF03732	Retrotrans_gag	Retrotransposon gag protein
TRINITY_DN166634_c0_g1	PREDICTED: uncharacterized protein LOC103973057 [Musa acuminata subsp. malaccensis]	1.66	2.3	1.33	3.62	0.6	1.13	0	0.23	0.24	0.37	0.24	0.22	0	0	0	0	0.21	0.08	1.76333	1.78333	0.156667	0.276667	0	0.096667	------	------	------	------	------	------	ENOG410Z3AX	S:Function unknown	------	------	------	------	------
TRINITY_DN16681_c0_g1	oligopeptide transporter 3 isoform X1 [Elaeis guineensis]	0.87	0.88	1.29	0.91	2.21	1.87	0.35	0.65	0.75	0.74	0.66	0.42	0.32	0.32	0.23	0.4	0.4	0.34	1.01333	1.66333	0.583333	0.606667	0.29	0.38	GO:0055085;GO:0016021	BP:transmembrane transport;CC:integral component of membrane;	------	------	------	------	ENOG410XNZC	S:Function unknown	sp|O23482|OPT3_ARATH;	Oligopeptide transporter 3 OS=Arabidopsis thaliana OX=3702 GN=OPT3 PE=2 SV=3;	PF03169	OPT	OPT oligopeptide transporter protein
TRINITY_DN16681_c0_g4	oligopeptide transporter 3 [Elaeis guineensis]	5.67	7.66	10.05	8.04	19.85	15.76	4.33	2.91	1.91	4.68	5.13	4.32	3.8	4.39	4.09	5.48	3.31	3.4	7.79333	14.55	3.05	4.71	4.09333	4.06333	GO:0055085;GO:0016021	BP:transmembrane transport;CC:integral component of membrane;	------	------	------	------	ENOG410XNZC	S:Function unknown	sp|O23482|OPT3_ARATH;	Oligopeptide transporter 3 OS=Arabidopsis thaliana OX=3702 GN=OPT3 PE=2 SV=3;	PF03169	OPT	OPT oligopeptide transporter protein
TRINITY_DN16717_c1_g3	uncharacterized protein LOC109719402 [Ananas comosus]	0	0	0	0	0	0	0.31	0.13	0.05	0.03	0.04	0.05	0.3	0.22	0.21	0.11	0.07	0.13	0	0	0.163333	0.04	0.243333	0.103333	GO:0015074;GO:0005634;GO:0004190;GO:0003676	BP:DNA integration;CC:nucleus;MF:aspartic-type endopeptidase activity;MF:nucleic acid binding;	K07088	K07088	------	------	COG0679	S:Function unknown	sp|Q9FKY4|PILS7_ARATH;	Protein PIN-LIKES 7 OS=Arabidopsis thaliana OX=3702 GN=PILS7 PE=2 SV=1;	------	------	------
TRINITY_DN16739_c0_g1		0.29	0	0	0	0	0.5	135.18	67.52	19.69	12.42	9.9	14.16	107.4	121.93	114.2	49.19	56.65	89.64	0.096667	0.166667	74.13	12.16	114.51	65.16	------	------	------	------	------	------	------	------	------	------	------	------	------
TRINITY_DN167436_c0_g1	hypothetical protein GOBAR_DD27764 [Gossypium barbadense]	0.72	1.28	1.33	3.2	1.42	2.05	0.14	0.31	0.55	0.21	0.13	0.19	0.05	0.06	0.09	0.11	0.32	0.32	1.11	2.22333	0.333333	0.176667	0.066667	0.25	GO:1902600;GO:0016021;GO:0009678;GO:0004427	BP:hydrogen ion transmembrane transport;CC:integral component of membrane;MF:hydrogen-translocating pyrophosphatase activity;MF:inorganic diphosphatase activity;	K01507	ppa	map00190	Oxidative phosphorylation	COG3808	C:Energy production and conversion	sp|P31414|AVP1_ARATH;	Pyrophosphate-energized vacuolar membrane proton pump 1 OS=Arabidopsis thaliana OX=3702 GN=AVP1 PE=1 SV=1;	------	------	------
TRINITY_DN167441_c0_g1		0.01	0.02	0.04	0.01	0.01	0.01	0.72	0.6	0.9	0.04	0.04	0.05	0.16	0.15	0.18	0.37	0.24	0.3	0.023333	0.01	0.74	0.043333	0.163333	0.303333	------	------	------	------	------	------	------	------	------	------	------	------	------
TRINITY_DN16744_c0_g1		0.77	0	0.09	0	0	0.05	2.08	1.41	0.93	1.15	2.74	1.54	1.02	1.07	0.74	0.62	0.43	0.42	0.286667	0.016667	1.47333	1.81	0.943333	0.49	------	------	------	------	------	------	------	------	------	------	------	------	------
TRINITY_DN16746_c0_g2		0.14	0.13	0.11	0.08	0.09	0.06	0.54	0.63	0.57	0.11	0.17	0.17	0.26	0.21	0.17	0.45	0.6	0.3	0.126667	0.076667	0.58	0.15	0.213333	0.45	------	------	------	------	------	------	------	------	------	------	------	------	------
TRINITY_DN1674_c0_g1	geraniol 8-hydroxylase [Elaeis guineensis]	1	0.39	0.02	0.21	0.35	0.7	0.05	0.1	0.13	0.08	0.06	0.17	0.02	0.05	0.05	0.04	0.12	0.11	0.47	0.42	0.093333	0.103333	0.04	0.09	GO:0016021;GO:0005506;GO:0016705;GO:0004497;GO:0020037	CC:integral component of membrane;MF:iron ion binding;MF:oxidoreductase activity, acting on paired donors, with incorporation or reduction of molecular oxygen;MF:monooxygenase activity;MF:heme binding;	------	------	------	------	COG2124	Q:Secondary metabolites biosynthesis, transport and catabolism	sp|Q8VWZ7|C76B6_CATRO;	Geraniol 8-hydroxylase OS=Catharanthus roseus OX=4058 GN=CYP76B6 PE=1 SV=1;	PF00067	p450	Cytochrome P450
TRINITY_DN1674_c0_g2	geraniol 8-hydroxylase-like isoform X2 [Asparagus officinalis]	3.22	3.74	2.96	3.47	4.32	6.14	0.58	0.85	0.78	1.54	1.64	2.14	0.76	0.51	0.6	0.73	0.9	0.9	3.30667	4.64333	0.736667	1.77333	0.623333	0.843333	GO:0016021;GO:0005506;GO:0016705;GO:0004497;GO:0020037	CC:integral component of membrane;MF:iron ion binding;MF:oxidoreductase activity, acting on paired donors, with incorporation or reduction of molecular oxygen;MF:monooxygenase activity;MF:heme binding;	------	------	------	------	COG2124	Q:Secondary metabolites biosynthesis, transport and catabolism	sp|Q8VWZ7|C76B6_CATRO;	Geraniol 8-hydroxylase OS=Catharanthus roseus OX=4058 GN=CYP76B6 PE=1 SV=1;	PF00067	p450	Cytochrome P450
TRINITY_DN16763_c0_g1		5.37	2.41	4.47	4.44	3.78	3.46	34.79	36.6	33.75	12.1	11.49	13.5	29.66	33.89	36.71	42.42	48.41	44.92	4.08333	3.89333	35.0467	12.3633	33.42	45.25	------	------	------	------	------	------	------	------	------	------	------	------	------
TRINITY_DN16767_c0_g2		0.3	0.36	0.34	1.05	0.09	0.38	27.48	11.39	4.74	3.84	3.98	1.55	37.67	29.16	24.73	9.86	6.13	12.96	0.333333	0.506667	14.5367	3.12333	30.52	9.65	------	------	------	------	------	------	------	------	------	------	------	------	------
TRINITY_DN16767_c0_g4		0	0	0	0.02	0	0	17.48	12.46	3.77	1.39	1.32	1.38	15.8	12.56	12.8	7.01	8.5	9.9	0	0.006667	11.2367	1.36333	13.72	8.47	------	------	------	------	------	------	------	------	------	------	------	------	------
TRINITY_DN16767_c5_g1		0	0	0	0	0	0	4.89	4.09	1.27	0.33	0.13	0.34	6.23	3.79	5.02	1.87	1.52	4.24	0	0	3.41667	0.266667	5.01333	2.54333	------	------	------	------	------	------	------	------	------	------	------	------	------
TRINITY_DN1676_c0_g3	uncharacterized protein LOC103710593 isoform X1 [Phoenix dactylifera]	2.07	0.54	0.85	0.52	0.69	1.09	23.32	22.36	15.48	36.44	33.8	36.93	64.86	62.83	47.93	25.34	26.49	22.43	1.15333	0.766667	20.3867	35.7233	58.54	24.7533	------	------	------	------	------	------	ENOG410ZEXN	S:Function unknown	------	------	------	------	------
TRINITY_DN1676_c2_g1	putative ribonuclease H protein [Vitis vinifera]	0	0	0	0	0.01	0	7.85	4.86	2.01	0.29	0.25	0.29	5.77	4.25	4.32	4.93	4.72	3.8	0	0.003333	4.90667	0.276667	4.78	4.48333	------	------	------	------	------	------	------	------	------	------	------	------	------
TRINITY_DN16770_c0_g2	uncharacterized protein LOC105059839 [Elaeis guineensis]	2.52	3.02	2.81	2.68	6.57	7.45	1.52	2.65	3.29	1.76	1.15	1.41	1.11	1.48	1.91	1.63	1.41	2.22	2.78333	5.56667	2.48667	1.44	1.5	1.75333	------	------	------	------	------	------	ENOG410YYRA	S:Function unknown	------	------	------	------	------
TRINITY_DN167913_c0_g1		0.72	0.37	0.58	0.91	1.25	4.48	0.25	0.15	0.29	0.28	0.45	0.58	0.18	0.45	0.29	0.33	0.53	0.31	0.556667	2.21333	0.23	0.436667	0.306667	0.39	------	------	------	------	------	------	------	------	------	------	------	------	------
TRINITY_DN16797_c0_g1	seryl-tRNA synthetase isoform X1 [Zea mays]	0.04	0.03	0.05	0.03	0.04	0.03	0.43	0.36	0.25	0.07	0.1	0.05	0.15	0.13	0.08	0.38	0.24	0.22	0.04	0.033333	0.346667	0.073333	0.12	0.28	GO:0015074;GO:0000943;GO:0016021;GO:0016887;GO:0008270;GO:0003676;GO:0005524	BP:DNA integration;CC:retrotransposon nucleocapsid;CC:integral component of membrane;MF:ATPase activity;MF:zinc ion binding;MF:nucleic acid binding;MF:ATP binding;	K03517	nadA	map00760	Nicotinate and nicotinamide metabolism	------	------	------	------	------	------	------
TRINITY_DN16807_c0_g2		0.11	0.02	0.04	0.06	0.07	0.03	0.13	0.22	0.16	0.23	0.3	0.26	0.12	0.12	0.12	0.13	0.14	0.12	0.056667	0.053333	0.17	0.263333	0.12	0.13	------	------	------	------	------	------	------	------	------	------	------	------	------
TRINITY_DN16807_c0_g3	conserved oligomeric Golgi complex subunit 5 [Phoenix dactylifera]	2.58	2.4	2.85	2.75	3.05	2.33	10.91	12.65	10.59	6.09	6.42	6.04	16.14	13.52	9.36	11.67	10.71	8.79	2.61	2.71	11.3833	6.18333	13.0067	10.39	GO:0006891;GO:0005829;GO:0017119	BP:intra-Golgi vesicle-mediated transport;CC:cytosol;CC:Golgi transport complex;	K20292	COG5	------	------	ENOG410XWH0	S:Function unknown	sp|Q9UP83|COG5_HUMAN;	Conserved oligomeric Golgi complex subunit 5 OS=Homo sapiens OX=9606 GN=COG5 PE=1 SV=3;	PF10392	COG5	Golgi transport complex subunit 5
TRINITY_DN168096_c0_g1		0.3	0.22	0.13	0.26	0.26	0.51	0.03	0.06	0.06	0.14	0.11	0.14	0.04	0.1	0.05	0.05	0.09	0.09	0.216667	0.343333	0.05	0.13	0.063333	0.076667	------	------	------	------	------	------	------	------	------	------	------	------	------
TRINITY_DN16815_c0_g1		0.17	0.08	0.08	0.12	0.04	0.04	1.16	1.21	1.68	0.19	0.55	0.34	0.31	0.55	0.65	1.02	0.95	0.87	0.11	0.066667	1.35	0.36	0.503333	0.946667	------	------	------	------	------	------	------	------	------	------	------	------	------
TRINITY_DN16831_c0_g1	Retrovirus-related Pol polyprotein from transposon TNT 1-94 [Vitis vinifera]	0	0.01	0	0	0	0	0.31	0.41	0.46	0.02	0.01	0.01	0.07	0.04	0.09	0.18	0.19	0.16	0.003333	0	0.393333	0.013333	0.066667	0.176667	GO:0015074;GO:0000943;GO:0008270;GO:0003676	BP:DNA integration;CC:retrotransposon nucleocapsid;MF:zinc ion binding;MF:nucleic acid binding;	------	------	------	------	ENOG4111WQF;COG2801;ENOG410XS4D	S:Function unknown;L:Replication, recombination and repair;S:Function unknown	sp|P10978|POLX_TOBAC;	Retrovirus-related Pol polyprotein from transposon TNT 1-94 OS=Nicotiana tabacum OX=4097 PE=2 SV=1;	------	------	------
TRINITY_DN16845_c0_g1	exocyst complex component EXO70H1 [Phoenix dactylifera]	0.22	0.35	0.34	0.66	0.8	0.24	0.43	0.31	0.16	0.24	0.18	0.15	0.08	0.11	0.19	0.22	0.26	0.19	0.303333	0.566667	0.3	0.19	0.126667	0.223333	GO:0015031;GO:0006887;GO:0000145	BP:protein transport;BP:exocytosis;CC:exocyst;	K07195	EXOC7, EXO70	------	------	ENOG410YIGI	T:Signal transduction mechanisms	sp|Q8VY27|E70H1_ARATH;	Exocyst complex component EXO70H1 OS=Arabidopsis thaliana OX=3702 GN=EXO70H1 PE=1 SV=1;	PF03081	Exo70	Exo70 exocyst complex subunit
TRINITY_DN16850_c0_g1		0.48	0	0.04	0	0	0	9.61	4.17	0.75	2.72	2.33	3.5	9.35	10.57	6.96	2.26	1.15	2.15	0.173333	0	4.84333	2.85	8.96	1.85333	------	------	------	------	------	------	------	------	------	------	------	------	------
TRINITY_DN16850_c0_g2		0.14	0	0	0	0	0	62.74	29.72	7.16	8.86	8.86	4.38	72.22	60.72	58.26	18.91	22.01	29.75	0.046667	0	33.2067	7.36667	63.7333	23.5567	------	------	------	------	------	------	------	------	------	------	------	------	------
TRINITY_DN168565_c0_g1	probable serine/threonine-protein kinase DDB_G0267686 [Quercus suber]	0.32	0.33	0.3	0.91	1.19	0.5	0.18	0.25	0.16	0.25	0.42	0.27	0.21	0.26	0.22	0.52	0.17	0.26	0.316667	0.866667	0.196667	0.313333	0.23	0.316667	------	------	------	------	------	------	ENOG410Z9NP;ENOG410ZEN2	S:Function unknown;	sp|Q9LIE6|VQ22_ARATH;	VQ motif-containing protein 22 OS=Arabidopsis thaliana OX=3702 GN=VQ22 PE=2 SV=1;	PF05678	VQ	VQ motif
TRINITY_DN16859_c1_g1	hypothetical protein TSUD_415380 [Trifolium subterraneum]	0.29	0.03	0.01	0	0	0.03	0.3	0.23	0.07	0.43	0.4	0.34	0.67	0.51	0.67	0.25	0.18	0.24	0.11	0.01	0.2	0.39	0.616667	0.223333	GO:0015074;GO:0003676	BP:DNA integration;MF:nucleic acid binding;	------	------	------	------	------	------	------	------	------	------	------
TRINITY_DN16866_c4_g1	hypothetical protein TSUD_275090 [Trifolium subterraneum]	0.14	0	0.02	0	0	0	0.06	0.11	0.11	0.41	0.42	0.34	0.42	0.34	0.54	0.4	0.33	0.37	0.053333	0	0.093333	0.39	0.433333	0.366667	GO:0006281;GO:0004519;GO:0008853;GO:0016301;GO:0003677	BP:DNA repair;MF:endonuclease activity;MF:exodeoxyribonuclease III activity;MF:kinase activity;MF:DNA binding;	------	------	------	------	ENOG410Y65V;ENOG410YADE	S:Function unknown;	------	------	PF03372	Exo_endo_phos	Endonuclease/Exonuclease/phosphatase family
TRINITY_DN16871_c1_g1		0.03	0.04	0.16	0.04	0.12	0	1.98	0.88	1.19	0.37	0.31	0.4	0.81	0.46	1.4	0.55	0.48	0.4	0.076667	0.053333	1.35	0.36	0.89	0.476667	------	------	------	------	------	------	------	------	------	------	------	------	------
TRINITY_DN16887_c0_g1	RNA-directed DNA polymerase [Dendrobium catenatum]	0.02	0.06	0.03	0.05	0.04	0.01	0.73	0.89	0.27	0.02	0.02	0.07	0.63	0.39	0.31	0.31	0.21	0.19	0.036667	0.033333	0.63	0.036667	0.443333	0.236667	GO:0003964;GO:0004523;GO:0003676	MF:RNA-directed DNA polymerase activity;MF:RNA-DNA hybrid ribonuclease activity;MF:nucleic acid binding;	------	------	------	------	------	------	sp|P04323|POL3_DROME;	Retrovirus-related Pol polyprotein from transposon 17.6 OS=Drosophila melanogaster OX=7227 GN=pol PE=4 SV=1;	PF00078;PF00075;PF13456;PF17919	RVT_1;RNase_H;RVT_3;RT_RNaseH_2	Reverse transcriptase;RNase H;Reverse transcriptase-like;RNase H-like domain found in reverse transcriptase
TRINITY_DN168882_c0_g1	PREDICTED: zinc finger protein 4-like [Gossypium arboreum]	6.48	9.57	15.72	15.5	14.83	8.61	3.24	3.77	3.34	4.43	4.85	4.27	5.2	4.31	3.02	5.58	3.78	4.47	10.59	12.98	3.45	4.51667	4.17667	4.61	GO:0003676	MF:nucleic acid binding;	------	------	------	------	ENOG410YNPP	S:Function unknown	sp|Q39266|ZFP7_ARATH;	Zinc finger protein 7 OS=Arabidopsis thaliana OX=3702 GN=ZFP7 PE=1 SV=1;	PF13912	zf-C2H2_6	C2H2-type zinc finger
TRINITY_DN16923_c0_g1		0.63	0.45	0.66	0.5	0.15	0.3	3.66	1.92	1.94	3.79	3.66	3.51	15.87	11.12	8.72	3.79	4.17	3.01	0.58	0.316667	2.50667	3.65333	11.9033	3.65667	------	------	------	------	------	------	------	------	------	------	------	------	------
TRINITY_DN169263_c0_g1	PREDICTED: probable transcription repressor OFP9 [Musa acuminata subsp. malaccensis]	1	0.82	0.32	1.42	1.21	0.38	0	0.01	0.04	0.23	0.23	0.27	0.01	0.03	0.03	0	0.08	0.06	0.713333	1.00333	0.016667	0.243333	0.023333	0.046667	GO:0045892	BP:negative regulation of transcription, DNA-templated;	------	------	------	------	ENOG410Z079	S:Function unknown	sp|P0DKG3|OFP9_ARATH;	Probable transcription repressor OFP9 OS=Arabidopsis thaliana OX=3702 GN=OFP9 PE=3 SV=2;	PF04844	Ovate	Transcriptional repressor, ovate
TRINITY_DN16930_c0_g1	hypothetical protein CK203_089057 [Vitis vinifera]	0	0	0	0	0	0	0.57	0.38	0.11	0.02	0.08	0.1	0.37	0.28	0.33	0.33	0.48	0.24	0	0	0.353333	0.066667	0.326667	0.35	GO:0005634;GO:0008270;GO:0003676	CC:nucleus;MF:zinc ion binding;MF:nucleic acid binding;	------	------	------	------	------	------	------	------	------	------	------
TRINITY_DN16942_c0_g2	uncharacterized protein LOC112490178 [Ziziphus jujuba]	0	0	0	0	0	0	2.59	0.55	0.11	0.3	0.58	0.92	1.35	1.13	2.2	0.46	0.45	1.29	0	0	1.08333	0.6	1.56	0.733333	GO:0015074;GO:0005634;GO:0003964;GO:0004190;GO:0003676	BP:DNA integration;CC:nucleus;MF:RNA-directed DNA polymerase activity;MF:aspartic-type endopeptidase activity;MF:nucleic acid binding;	------	------	------	------	------	------	------	------	------	------	------
TRINITY_DN16942_c0_g3	hypothetical protein CK203_025945 [Vitis vinifera]	0	0	0.06	0	0	0	6.78	5.17	1.37	1.89	2.05	2.4	9.97	13.42	11.52	3.37	4.59	6.32	0.02	0	4.44	2.11333	11.6367	4.76	GO:0005634;GO:0008270;GO:0003676	CC:nucleus;MF:zinc ion binding;MF:nucleic acid binding;	------	------	------	------	------	------	------	------	PF03732	Retrotrans_gag	Retrotransposon gag protein
TRINITY_DN16956_c0_g1		114.84	29.16	27.67	0.15	0.18	0	26.22	16.1	2.64	359.83	395.74	358.04	399.89	297.35	162.8	26.84	31.19	73.64	57.2233	0.11	14.9867	371.203	286.68	43.89	------	------	------	------	------	------	------	------	------	------	------	------	------
[truncated: 2,483 more rows]

## Sheet: DEGs in 0.5h vs 0h
The informations of DEGs in the comparision group of 0.5h vs 0h
[truncated: 433 more rows]

## Sheet: DEGs in 1h vs 0h
The informations of DEGs in the comparision group of 1h vs 0h
[truncated: 5,601 more rows]

## Sheet: DEGs in 3h vs 0h
The informations of DEGs in the comparision group of 3h vs 0h
[truncated: 11,956 more rows]

[truncated: 2 more sheets: DEGs in 6h vs 0h, DEGs in 12h vs 0h]
