# Supplementary material for: Small HSPs play an important role in crosstalk between HSF-HSP and ROS pathways in heat stress response through transcriptomic analysis in lilies (Lilium longiflorum)
Source: BMC Plant Biol. 2022 Apr 19;22:202. doi: 10.1186/s12870-022-03587-9 (PMC9017035; doi:10.1186/s12870-022-03587-9)
Supplement: Supplementary file 3 — Additional file 3. 436 common genes enriched in of the top 40 GO terms and the 20 KEGG pathways. [file 12870_2022_3587_MOESM3_ESM.xlsx]

## Sheet:  436 common genes in figure 4
The informations of 436 common genes enriched in the top 40 GO terms and the 14 KEGG pathways in Figure 4
Gene_id	NR description	H0_5h1	H0_5h2	H0_5h3	H0h1	H0h2	H0h3	H12h1	H12h2	H12h3	H1h1	H1h2	H1h3	H3h1	H3h2	H3h3	H6h1	H6h2	H6h3	H0h	H0_5h	H1h	H3h	H6h	H12h	GO_id	GO_term	KO_id	KO_name	Pathway_id	Pathway_definition	COG_id	COG_Functional Categories	Swiss-Prot_hit-name	Swiss-Prot_description	Pfam_id	Domain	Domain description
TRINITY_DN100333_c0_g1	hypothetical protein AQUCO_00500071v1 [Aquilegia coerulea]	228.41	219.13	126.97	180.29	191.66	301.24	38.65	55.72	116.74	160.15	180.26	180.66	56.41	62.54	75.99	44.68	101.09	106.11	224.397	191.503	173.69	64.98	83.96	70.37	GO:0006979;GO:0042744;GO:0016021;GO:0005576;GO:0020037;GO:0046872;GO:0004601	BP:response to oxidative stress;BP:hydrogen peroxide catabolic process;CC:integral component of membrane;CC:extracellular region;MF:heme binding;MF:metal ion binding;MF:peroxidase activity;	K00430	E1.11.1.7	map00940	Phenylpropanoid biosynthesis	------	------	sp|Q9SB81|PER42_ARATH;	Peroxidase 42 OS=Arabidopsis thaliana OX=3702 GN=PER42 PE=1 SV=2;	PF00141	peroxidase	Peroxidase
TRINITY_DN101036_c0_g1	hypothetical protein CISIN_1g013492mg [Citrus sinensis]	2.7	1.25	2.11	3.49	2.73	4.87	0.41	0.33	1.13	1.05	1.58	2.46	0.22	0.54	0.87	0.18	1.47	0.83	3.69667	2.02	1.69667	0.543333	0.826667	0.623333	GO:0051289;GO:0009744;GO:0009416;GO:0009409;GO:0006006;GO:0019253;GO:0009535;GO:0009941;GO:0010319;GO:0016020;GO:0048046;GO:0099080;GO:0009570;GO:0009507;GO:0050661;GO:0097718;GO:0051287;GO:0016620;GO:0004365;GO:0047100;GO:0042803	BP:protein homotetramerization;BP:response to sucrose;BP:response to light stimulus;BP:response to cold;BP:glucose metabolic process;BP:reductive pentose-phosphate cycle;CC:chloroplast thylakoid membrane;CC:chloroplast envelope;CC:stromule;CC:membrane;CC:apoplast;CC:supramolecular complex;CC:chloroplast stroma;CC:chloroplast;MF:NADP binding;MF:disordered domain specific binding;MF:NAD binding;MF:…	K00150;K05298	gap2;GAPA	map00010;map00710	Glycolysis / Gluconeogenesis;Carbon fixation in photosynthetic organisms	COG0057	O:Posttranslational modification, protein turnover, chaperones	sp|P25856|G3PA1_ARATH;	Glyceraldehyde-3-phosphate dehydrogenase GAPA1, chloroplastic OS=Arabidopsis thaliana OX=3702 GN=GAPA1 PE=1 SV=3;	PF02800	Gp_dh_C	Glyceraldehyde 3-phosphate dehydrogenase, C-terminal domain
TRINITY_DN101203_c0_g1	protochlorophyllide reductase, chloroplastic [Vigna radiata var. radiata]	1247.12	1162.84	893.12	1159.78	979.27	524.04	467.83	344.01	525.61	1020.33	1073.09	872.65	383.42	540.39	565.5	639.59	873.44	636.48	887.697	1101.03	988.69	496.437	716.503	445.817	GO:0015995;GO:0015979;GO:0009507;GO:0016630	BP:chlorophyll biosynthetic process;BP:photosynthesis;CC:chloroplast;MF:protochlorophyllide reductase activity;	K00218	por	map00860	Porphyrin and chlorophyll metabolism	COG1028	S:Function unknown	sp|P21218|PORB_ARATH;	Protochlorophyllide reductase B, chloroplastic OS=Arabidopsis thaliana OX=3702 GN=PORB PE=1 SV=3;	------	------	------
TRINITY_DN10178_c0_g1	PREDICTED: 18.2 kDa class I heat shock protein [Vitis vinifera]	40.41	6.96	7.18	0.84	4.11	3.37	638.16	519.74	344.2	342.55	312.48	329.09	1603.22	1412.5	1375.87	763.91	693.34	609.46	2.77333	18.1833	328.04	1463.86	688.903	500.7	GO:0051259;GO:0006457;GO:0042542;GO:0000302;GO:0009651;GO:0009408;GO:0051082;GO:0043621	BP:protein oligomerization;BP:protein folding;BP:response to hydrogen peroxide;BP:response to reactive oxygen species;BP:response to salt stress;BP:response to heat;MF:unfolded protein binding;MF:protein self-association;	K13993	HSP20	map04141	Protein processing in endoplasmic reticulum	COG0071	O:Posttranslational modification, protein turnover, chaperones	sp|P27396|HSP11_DAUCA;	17.8 kDa class I heat shock protein OS=Daucus carota OX=4039 PE=3 SV=1;	PF00011	HSP20	Hsp20/alpha crystallin family
TRINITY_DN10205_c0_g2	RecName: Full=Ribulose bisphosphate carboxylase small chain 2, chloroplasti;;	3719.06	2554.98	1819.26	3064.96	2161.21	3298.57	1395.36	1735.53	2168.49	2828.45	3317.86	3389	1231.37	2133.96	2368.13	1872.72	2003.19	2714.24	2841.58	2697.77	3178.44	1911.15	2196.72	1766.46	GO:0009853;GO:0015977;GO:0015979;GO:0019253;GO:0009536;GO:0009507;GO:0004497;GO:0016984	BP:photorespiration;BP:carbon fixation;BP:photosynthesis;BP:reductive pentose-phosphate cycle;CC:plastid;CC:chloroplast;MF:monooxygenase activity;MF:ribulose-bisphosphate carboxylase activity;	K01602	rbcS	map00630;map00710	Glyoxylate and dicarboxylate metabolism;Carbon fixation in photosynthetic organisms	COG4451	C:Energy production and conversion	sp|O22572|RBS2_FRIAG;	Ribulose bisphosphate carboxylase small chain 2, chloroplastic OS=Fritillaria agrestis OX=64177 GN=RBCS2 PE=2 SV=1;	PF00101	RuBisCO_small	Ribulose bisphosphate carboxylase, small chain
TRINITY_DN102179_c0_g1	PREDICTED: chlorophyll a-b binding protein 6A, chloroplastic-like [Nelumbo nucifera]	144.42	147.71	112.72	100.11	154.79	121.42	44.6	56.26	57.89	145.5	124.13	140.3	89.39	93.04	121.19	85.66	87.33	119.2	125.44	134.95	136.643	101.207	97.3967	52.9167	GO:0018298;GO:0009765;GO:0009535;GO:0009522;GO:0009523;GO:0016021;GO:0016168	BP:protein-chromophore linkage;BP:photosynthesis, light harvesting;CC:chloroplast thylakoid membrane;CC:photosystem I;CC:photosystem II;CC:integral component of membrane;MF:chlorophyll binding;	K08907	LHCA1	map00196	Photosynthesis - antenna proteins	ENOG410XVD6	O:Posttranslational modification, protein turnover, chaperones	sp|Q9SDM1|CB121_HORVU;	Chlorophyll a-b binding protein 1B-21, chloroplastic OS=Hordeum vulgare OX=4513 GN=LHC Ib-21 PE=1 SV=1;	------	------	------
TRINITY_DN102181_c0_g1	Calreticulin [Ananas comosus]	0.54	0.52	0.64	0.41	0.51	1.17	3.22	2.38	4.21	0.98	0.64	1.05	2.18	2.41	2.85	2.48	2.75	2.57	0.696667	0.566667	0.89	2.48	2.6	3.27	GO:0010204;GO:0006457;GO:0046283;GO:0009626;GO:0042742;GO:0005783;GO:0005788;GO:0005789;GO:0016021;GO:0030246;GO:0051082;GO:0005509	BP:defense response signaling pathway, resistance gene-independent;BP:protein folding;BP:anthocyanin-containing compound metabolic process;BP:plant-type hypersensitive response;BP:defense response to bacterium;CC:endoplasmic reticulum;CC:endoplasmic reticulum lumen;CC:endoplasmic reticulum membrane;CC:integral component of membrane;MF:carbohydrate binding;MF:unfolded protein binding;MF:calcium io…	K08057	CALR	map04145;map04141	Phagosome;Protein processing in endoplasmic reticulum	ENOG410YPQA	S:Function unknown	------	------	PF00262	Calreticulin	Calreticulin family
TRINITY_DN10231_c1_g1	PREDICTED: endoplasmin homolog [Musa acuminata subsp. malaccensis]	40.11	23.92	29.8	22.92	27.46	70.29	186.68	194.32	153.44	95.53	84.89	99.34	173.56	201.18	274.59	232.13	231.31	207.66	40.2233	31.2767	93.2533	216.443	223.7	178.147	GO:0006457;GO:0051082;GO:0005524	BP:protein folding;MF:unfolded protein binding;MF:ATP binding;	K09487	HSP90B, TRA1	map04626;map04141	Plant-pathogen interaction;Protein processing in endoplasmic reticulum	COG0326	O:Posttranslational modification, protein turnover, chaperones	sp|P36183|ENPL_HORVU;	Endoplasmin homolog OS=Hordeum vulgare OX=4513 PE=2 SV=1;	PF02518;PF13589	HATPase_c;HATPase_c_3	Histidine kinase-, DNA gyrase B-, and HSP90-like ATPase;Histidine kinase-, DNA gyrase B-, and HSP90-like ATPase
TRINITY_DN102549_c0_g1	magnesium-protoporphyrin, partial [Convallaria majalis]	1.64	0.75	1.09	1.83	1.38	2.04	0.05	0.52	1	0.51	0.65	0.86	0.06	0.36	0.57	0.12	1.16	0.61	1.75	1.16	0.673333	0.33	0.63	0.523333	GO:0015995;GO:0015979;GO:0016021;GO:0046872;GO:0048529	BP:chlorophyll biosynthetic process;BP:photosynthesis;CC:integral component of membrane;MF:metal ion binding;MF:magnesium-protoporphyrin IX monomethyl este;	K04035	E1.14.13.81, acsF, chlE	map00860	Porphyrin and chlorophyll metabolism	ENOG410XPVQ	H:Coenzyme transport and metabolism	sp|Q945B7|CRD1_EUPES;	Magnesium-protoporphyrin IX monomethyl ester [oxidative] cyclase, chloroplastic OS=Euphorbia esula OX=3993 GN=CRD1 PE=3 SV=1;	------	------	------
TRINITY_DN102664_c0_g1	hypothetical protein B296_00021187 [Ensete ventricosum]	238.5	195.92	154.31	266.55	180.2	266.96	22.61	20.72	17.6	157.36	183.96	174.95	44.41	78.68	74.77	61.47	48.08	54.5	237.903	196.243	172.09	65.9533	54.6833	20.31	GO:0009058;GO:0015995;GO:0016851	BP:biosynthetic process;BP:chlorophyll biosynthetic process;MF:magnesium chelatase activity;	K03403	chlH, bchH	map00860	Porphyrin and chlorophyll metabolism	COG1429	H:Coenzyme transport and metabolism	sp|B8ANF1|CHLH_ORYSI;	Magnesium-chelatase subunit ChlH, chloroplastic OS=Oryza sativa subsp. indica OX=39946 GN=CHLH PE=3 SV=1;	PF02514	CobN-Mg_chel	CobN/Magnesium Chelatase
TRINITY_DN1027_c0_g1	PREDICTED: glyceraldehyde-3-phosphate dehydrogenase 2, cytosolic [Musa acuminata subsp. malaccensis]	55.52	60.25	71.01	54.45	80.93	102.51	38.05	39.55	33.42	52.23	47.53	49.29	29.09	31.53	33.91	40.59	48.08	41.31	79.2967	62.26	49.6833	31.51	43.3267	37.0067	GO:0006006;GO:0006096;GO:0005829;GO:0050661;GO:0051287;GO:0016620;GO:0004365	BP:glucose metabolic process;BP:glycolytic process;CC:cytosol;MF:NADP binding;MF:NAD binding;MF:oxidoreductase activity, acting on the aldehyde or oxo group of donors, NAD or NADP as acceptor;MF:glyceraldehyde-3-phosphate dehydrogenas;	K00134	GAPDH, gapA	map00010;map00710	Glycolysis / Gluconeogenesis;Carbon fixation in photosynthetic organisms	COG0057	G:Carbohydrate transport and metabolism	sp|Q7FAH2|G3PC2_ORYSJ;	Glyceraldehyde-3-phosphate dehydrogenase 2, cytosolic OS=Oryza sativa subsp. japonica OX=39947 GN=GAPC2 PE=1 SV=1;	PF02800;PF00044;PF01113	Gp_dh_C;Gp_dh_N;DapB_N	Glyceraldehyde 3-phosphate dehydrogenase, C-terminal domain;Glyceraldehyde 3-phosphate dehydrogenase, NAD binding domain;Dihydrodipicolinate reductase, N-terminus
TRINITY_DN1027_c0_g3	glyceraldehyde-3-phosphate dehydrogenase [Puccinellia tenuiflora]	0.37	0.41	0.42	0.33	0.28	0.31	0.4	0.41	0.58	0.15	0.31	0.6	0.27	0.23	0.4	0.39	1.05	0.75	0.306667	0.4	0.353333	0.3	0.73	0.463333	GO:0006006;GO:0006096;GO:0005829;GO:0050661;GO:0051287;GO:0016620;GO:0000166;GO:0004365	BP:glucose metabolic process;BP:glycolytic process;CC:cytosol;MF:NADP binding;MF:NAD binding;MF:oxidoreductase activity, acting on the aldehyde or oxo group of donors, NAD or NADP as acceptor;MF:nucleotide binding;MF:glyceraldehyde-3-phosphate dehydrogenas;	K00134	GAPDH, gapA	map00010;map00710	Glycolysis / Gluconeogenesis;Carbon fixation in photosynthetic organisms	COG0057	G:Carbohydrate transport and metabolism	sp|Q7FAH2|G3PC2_ORYSJ;	Glyceraldehyde-3-phosphate dehydrogenase 2, cytosolic OS=Oryza sativa subsp. japonica OX=39947 GN=GAPC2 PE=1 SV=1;	PF00044	Gp_dh_N	Glyceraldehyde 3-phosphate dehydrogenase, NAD binding domain
TRINITY_DN1027_c0_g4	putative glyceraldehyde 3-phosphate dehydrogenase [Ophrys sphegodes]	0.24	0.31	0.51	0.24	0.43	0.2	1.5	1.08	1.91	0.19	0.27	0.3	0.66	0.79	1.39	2.02	1.21	1.57	0.29	0.353333	0.253333	0.946667	1.6	1.49667	GO:0009408;GO:0006006;GO:0006096;GO:0034059;GO:0032991;GO:0005829;GO:0004365;GO:0051287;GO:0016620;GO:0050661;GO:0070403;GO:0042301	BP:response to heat;BP:glucose metabolic process;BP:glycolytic process;BP:response to anoxia;CC:macromolecular complex;CC:cytosol;MF:glyceraldehyde-3-phosphate dehydrogenas;MF:NAD binding;MF:oxidoreductase activity, acting on the aldehyde or oxo group of donors, NAD or NADP as acceptor;MF:NADP binding;MF:NAD+ binding;MF:phosphate ion binding;	K00134	GAPDH, gapA	map00010;map00710	Glycolysis / Gluconeogenesis;Carbon fixation in photosynthetic organisms	COG0057	G:Carbohydrate transport and metabolism	sp|Q43247|G3PC3_MAIZE;	Glyceraldehyde-3-phosphate dehydrogenase 3, cytosolic OS=Zea mays OX=4577 GN=GAPC3 PE=2 SV=1;	------	------	------
TRINITY_DN102838_c0_g1	uncharacterized protein LOC110775461 [Spinacia oleracea]	423.83	403.51	302.43	467.44	247.77	317.02	16.42	7.85	7.48	252.3	266.59	264.16	55.36	70.4	88.95	32.83	55.37	46.02	344.077	376.59	261.017	71.57	44.74	10.5833	GO:0018298;GO:0015979;GO:0009768;GO:0009765;GO:0009416;GO:0009535;GO:0009941;GO:0009522;GO:0009523;GO:0016021;GO:0010287;GO:0016168;GO:0046872	BP:protein-chromophore linkage;BP:photosynthesis;BP:photosynthesis, light harvesting in photosystem I;BP:photosynthesis, light harvesting;BP:response to light stimulus;CC:chloroplast thylakoid membrane;CC:chloroplast envelope;CC:photosystem I;CC:photosystem II;CC:integral component of membrane;CC:plastoglobule;MF:chlorophyll binding;MF:metal ion binding;	K08912	LHCB1	map00196	Photosynthesis - antenna proteins	ENOG4111DR0;ENOG410ZHBU	I:Lipid transport and metabolism;J:Translation, ribosomal structure and biogenesis	sp|P08221|CB21_CUCSA;	Chlorophyll a-b binding protein of LHCII type I, chloroplastic;	------	------	------
TRINITY_DN102863_c0_g1	glyceraldehyde-3-phosphate dehydrogenase, partial [Lilium regale]	457.92	329.59	279.27	376.83	291.1	559.41	82.36	82.95	122.49	361.57	352.14	410.21	152.46	217.77	236.29	211.72	216.65	313.91	409.113	355.593	374.64	202.173	247.427	95.9333	GO:0006006;GO:0048046;GO:0009507;GO:0050661;GO:0051287;GO:0016620;GO:0000166;GO:0004365	BP:glucose metabolic process;CC:apoplast;CC:chloroplast;MF:NADP binding;MF:NAD binding;MF:oxidoreductase activity, acting on the aldehyde or oxo group of donors, NAD or NADP as acceptor;MF:nucleotide binding;MF:glyceraldehyde-3-phosphate dehydrogenas;	K05298	GAPA	map00710	Carbon fixation in photosynthetic organisms	COG0057	G:Carbohydrate transport and metabolism	sp|P09315|G3PA_MAIZE;	Glyceraldehyde-3-phosphate dehydrogenase A, chloroplastic OS=Zea mays OX=4577 GN=GAPA PE=2 SV=1;	------	------	------
TRINITY_DN103082_c0_g1	PREDICTED: LOW QUALITY PROTEIN: heat shock protein 90-1 [Brassica rapa]	3.84	5.58	6.09	0.49	0.45	0.69	4.87	3.04	1.44	6.63	8.61	6.94	3.66	2.25	1.47	2.68	0.89	2.04	0.543333	5.17	7.39333	2.46	1.87	3.11667	GO:0006457;GO:0051082;GO:0005524	BP:protein folding;MF:unfolded protein binding;MF:ATP binding;	K04079	HSP90A, htpG	map04626;map04141	Plant-pathogen interaction;Protein processing in endoplasmic reticulum	------	------	sp|P27323|HS901_ARATH;	Heat shock protein 90-1 OS=Arabidopsis thaliana OX=3702 GN=HSP90-1 PE=1 SV=3;	PF00183	HSP90	Hsp90 protein
TRINITY_DN103235_c0_g1	PREDICTED: 15.7 kDa heat shock protein, peroxisomal [Ipomoea nil]	6.16	3.24	2.49	0	0.58	0.12	3.84	3.25	2.31	14.73	24.11	16.5	5.94	3.38	4.24	2.85	1.29	2.21	0.233333	3.96333	18.4467	4.52	2.11667	3.13333	GO:0051259;GO:0006457;GO:0042542;GO:0000302;GO:0009651;GO:0009408;GO:0005782;GO:0051082;GO:0043621	BP:protein oligomerization;BP:protein folding;BP:response to hydrogen peroxide;BP:response to reactive oxygen species;BP:response to salt stress;BP:response to heat;CC:peroxisomal matrix;MF:unfolded protein binding;MF:protein self-association;	K13993	HSP20	map04141	Protein processing in endoplasmic reticulum	------	------	------	------	------	------	------
TRINITY_DN103668_c0_g1	PREDICTED: heat shock protein 83-like [Erythranthe guttata]	95.67	36.05	31.13	3.83	4.97	9.26	196.51	206.98	147.43	334.4	297.05	309.86	659.35	722.09	719.85	139.19	153.5	147.93	6.02	54.2833	313.77	700.43	146.873	183.64	GO:0006457;GO:0009816;GO:0061077;GO:0005737;GO:0051082;GO:0005524	BP:protein folding;BP:defense response to bacterium, incompatible interaction;BP:chaperone-mediated protein folding;CC:cytoplasm;MF:unfolded protein binding;MF:ATP binding;	K04079	HSP90A, htpG	map04626;map04141	Plant-pathogen interaction;Protein processing in endoplasmic reticulum	COG0326	O:Posttranslational modification, protein turnover, chaperones	sp|P27323|HS901_ARATH;	Heat shock protein 90-1 OS=Arabidopsis thaliana OX=3702 GN=HSP90-1 PE=1 SV=3;	PF00183	HSP90	Hsp90 protein
TRINITY_DN103991_c0_g1	phosphoglycerate kinase, chloroplastic [Asparagus officinalis]	284.09	229.27	207.01	252.89	216.13	245.51	56.86	63.95	66.65	233.25	235.77	253.32	107.1	138.21	137.22	103.71	98.58	127.5	238.177	240.123	240.78	127.51	109.93	62.4867	GO:0006096;GO:0004618	BP:glycolytic process;MF:phosphoglycerate kinase activity;	K00927	PGK, pgk	map00010;map00710	Glycolysis / Gluconeogenesis;Carbon fixation in photosynthetic organisms	------	------	sp|Q42961|PGKH_TOBAC;	Phosphoglycerate kinase, chloroplastic OS=Nicotiana tabacum OX=4097 PE=2 SV=1;	PF00162	PGK	Phosphoglycerate kinase
TRINITY_DN104548_c0_g1	hypothetical protein GW17_00040107 [Ensete ventricosum]	22.01	4.55	7.73	0.69	0.68	2.92	87.94	83.73	72.99	71.51	75.95	72.13	153.91	189.85	227.3	211.43	155.04	182.32	1.43	11.43	73.1967	190.353	182.93	81.5533	GO:0009408;GO:0009644;GO:0042542	BP:response to heat;BP:response to high light intensity;BP:response to hydrogen peroxide;	K13993	HSP20	map04141	Protein processing in endoplasmic reticulum	COG0071	S:Function unknown	sp|P46516|HSP21_HELAN;	17.9 kDa class II heat shock protein OS=Helianthus annuus OX=4232 GN=HSP17.9 PE=2 SV=1;	PF00011	HSP20	Hsp20/alpha crystallin family
TRINITY_DN10468_c0_g1	Aspartate aminotransferase/Glutamic oxaloacetic transaminase AAT1/GOT2 [Handroanthus impetiginosus]	12.34	10.72	11.09	10.73	11.21	14.59	7.66	6.38	5.94	11.04	11.74	11.55	5.96	7.5	8.18	7.86	6.49	7.74	12.1767	11.3833	11.4433	7.21333	7.36333	6.66	GO:0006520;GO:0009058;GO:0046686;GO:0005739;GO:0004069;GO:0030170;GO:0005507	BP:cellular amino acid metabolic process;BP:biosynthetic process;BP:response to cadmium ion;CC:mitochondrion;MF:L-aspartat;MF:pyridoxal phosphate binding;MF:copper ion binding;	K14455	GOT2	map00220;map00270;map00330;map00710;map00950;map00250;map00360;map00350;map00960;map00400	Arginine biosynthesis;Cysteine and methionine metabolism;Arginine and proline metabolism;Carbon fixation in photosynthetic organisms;Isoquinoline alkaloid biosynthesis;Alanine, aspartate and glutamate metabolism;Phenylalanine metabolism;Tyrosine metabolism;Tropane, piperidine and pyridine alkaloid biosynthesis;Phenylalanine, tyrosine and tryptophan biosynthesis	COG1448	S:Function unknown	sp|P46643|AAT1_ARATH;	Aspartate aminotransferase, mitochondrial OS=Arabidopsis thaliana OX=3702 GN=ASP1 PE=1 SV=1;	PF00155	Aminotran_1_2	Aminotransferase class I and II
TRINITY_DN105745_c0_g1	dnaJ protein homolog [Phalaenopsis equestris]	91.14	101.83	123.86	113.08	86.12	88.87	225.22	230.56	196.11	156.2	165.34	135.74	210.47	260.83	225.4	187.15	197.12	193.1	96.0233	105.61	152.427	232.233	192.457	217.297	GO:0006457;GO:0009408;GO:0005829;GO:0031072;GO:0051082;GO:0046872;GO:0005524	BP:protein folding;BP:response to heat;CC:cytosol;MF:heat shock protein binding;MF:unfolded protein binding;MF:metal ion binding;MF:ATP binding;	K09503	DNAJA2	map04141	Protein processing in endoplasmic reticulum	COG0484	O:Posttranslational modification, protein turnover, chaperones	sp|P43644|DNJH_ATRNU;	DnaJ protein homolog ANJ1 OS=Atriplex nummularia OX=3553 PE=2 SV=1;	PF00226	DnaJ	DnaJ domain
TRINITY_DN105765_c0_g1	heat shock protein 90-5, chloroplastic-like [Phoenix dactylifera]	225.11	136.82	221.98	121.08	144.71	225.46	450.81	396.64	401.38	333.58	341.75	366.1	589.7	496.6	626.68	664.77	603.51	623.46	163.75	194.637	347.143	570.993	630.58	416.277	GO:0006457;GO:0051082;GO:0005524	BP:protein folding;MF:unfolded protein binding;MF:ATP binding;	K09487	HSP90B, TRA1	map04626;map04141	Plant-pathogen interaction;Protein processing in endoplasmic reticulum	COG0326	O:Posttranslational modification, protein turnover, chaperones	sp|Q9SIF2|HS905_ARATH;	Heat shock protein 90-5, chloroplastic OS=Arabidopsis thaliana OX=3702 GN=HSP90-5 PE=1 SV=1;	------	------	------
TRINITY_DN10579_c0_g1	PREDICTED: auxin-responsive protein SAUR32-like [Musa acuminata subsp. malaccensis]	0.93	0.31	0.75	0.81	0.88	0.32	0.37	0.18	0.4	0.54	0.28	0.39	0.03	0.13	0.33	0.08	0.41	0.66	0.67	0.663333	0.403333	0.163333	0.383333	0.316667	GO:0009733	BP:response to auxin;	K14488	SAUR	map04075	Plant hormone signal transduction	ENOG410ZNE5	S:Function unknown	sp|Q9ZUZ3|SAU32_ARATH;	Auxin-responsive protein SAUR32 OS=Arabidopsis thaliana OX=3702 GN=SAUR32 PE=2 SV=1;	PF02519	Auxin_inducible	Auxin responsive protein
TRINITY_DN106821_c0_g1	LHCA3 [Erycina pusilla]	1872.09	1759.19	1521.66	1697.44	1561.7	1528.81	661	717.68	732.79	1608.15	1720.89	1753.54	1214.87	1239.27	1366.48	1182.9	1303.77	1404.11	1595.98	1717.65	1694.19	1273.54	1296.93	703.823	GO:0018298;GO:0009765;GO:0009535;GO:0009522;GO:0009523;GO:0016021;GO:0016168	BP:protein-chromophore linkage;BP:photosynthesis, light harvesting;CC:chloroplast thylakoid membrane;CC:photosystem I;CC:photosystem II;CC:integral component of membrane;MF:chlorophyll binding;	K08909	LHCA3	map00196	Photosynthesis - antenna proteins	ENOG410ZM8E	E:Amino acid transport and metabolism	sp|Q9SY97|LHCA3_ARATH;	Photosystem I chlorophyll a/b-binding protein 3-1, chloroplastic OS=Arabidopsis thaliana OX=3702 GN=LHCA3 PE=1 SV=1;	PF00504	Chloroa_b-bind	Chlorophyll A-B binding protein
TRINITY_DN1068_c0_g1	RecName: Full=Triosephosphate isomerase, cytosoli;;	95.01	83.24	90.82	89.76	101.92	128.68	47.68	49	43.33	84.71	83.8	84.48	53.86	56.47	55.97	51.21	61.97	61.45	106.787	89.69	84.33	55.4333	58.21	46.67	GO:0006096;GO:0006094;GO:0005737;GO:0004807	BP:glycolytic process;BP:gluconeogenesis;CC:cytoplasm;MF:triose-phosphate isomerase activity;	K01803	TPI, tpiA	map00010;map00051;map00710;map00562	Glycolysis / Gluconeogenesis;Fructose and mannose metabolism;Carbon fixation in photosynthetic organisms;Inositol phosphate metabolism	COG0149	G:Carbohydrate transport and metabolism	sp|P21820|TPIS_COPJA;	Triosephosphate isomerase, cytosolic OS=Coptis japonica OX=3442 PE=2 SV=1;	PF00121	TIM	Triosephosphate isomerase
TRINITY_DN10774_c0_g1	auxin-responsive protein SAUR21-like [Ananas comosus]	0.07	0	0.12	0.02	0	0.02	0.02	0.01	0	0.46	0.52	0.29	0.36	0.2	0.03	0.03	0	0	0.013333	0.063333	0.423333	0.196667	0.01	0.01	GO:0009733	BP:response to auxin;	K14488	SAUR	map04075	Plant hormone signal transduction	ENOG410YUUH	S:Function unknown	sp|P33081|AX15A_SOYBN;	Auxin-induced protein 15A OS=Glycine max OX=3847 PE=2 SV=1;	PF02519	Auxin_inducible	Auxin responsive protein
TRINITY_DN108786_c0_g1	hypothetical protein TanjilG_15009 [Lupinus angustifolius]	88.61	27.75	27.85	2.38	3.96	8.19	177.81	191.37	152.24	249.7	257.89	250.86	507.7	566.71	514.86	112.36	128.47	116.01	4.84333	48.07	252.817	529.757	118.947	173.807	GO:0006457;GO:0051082;GO:0005524	BP:protein folding;MF:unfolded protein binding;MF:ATP binding;	K04079	HSP90A, htpG	map04626;map04141	Plant-pathogen interaction;Protein processing in endoplasmic reticulum	COG0326	O:Posttranslational modification, protein turnover, chaperones	sp|P27323|HS901_ARATH;	Heat shock protein 90-1 OS=Arabidopsis thaliana OX=3702 GN=HSP90-1 PE=1 SV=3;	PF00183	HSP90	Hsp90 protein
TRINITY_DN109104_c0_g1	putative desaturase-like protein [Trifolium repens]	506.71	524.62	451	453.03	497	489.38	112.26	134.59	145.69	395.51	421.09	384.9	250.34	272.37	260.01	253.95	225.77	243.96	479.803	494.11	400.5	260.907	241.227	130.847	GO:0015995;GO:0015979;GO:0046872;GO:0048529	BP:chlorophyll biosynthetic process;BP:photosynthesis;MF:metal ion binding;MF:magnesium-protoporphyrin IX monomethyl este;	K04035	E1.14.13.81, acsF, chlE	map00860	Porphyrin and chlorophyll metabolism	ENOG410XPVQ	M:Cell wall/membrane/envelope biogenesis	sp|Q9M591|CRD1_ARATH;	Magnesium-protoporphyrin IX monomethyl ester [oxidative] cyclase, chloroplastic OS=Arabidopsis thaliana OX=3702 GN=CRD1 PE=1 SV=2;	------	------	------
TRINITY_DN109528_c0_g1	phosphoglycerate kinase, chloroplastic [Asparagus officinalis]	89.2	77.09	64.78	61.58	85.4	85.04	16.7	18.55	20.46	86.06	60.12	98.26	37.57	43.82	56.22	33.8	41.96	41.21	77.34	77.0233	81.48	45.87	38.99	18.57	GO:0006096;GO:0004618;GO:0005524	BP:glycolytic process;MF:phosphoglycerate kinase activity;MF:ATP binding;	K00927	PGK, pgk	map00010;map00710	Glycolysis / Gluconeogenesis;Carbon fixation in photosynthetic organisms	COG0126	G:Carbohydrate transport and metabolism	sp|P12782|PGKH_WHEAT;	Phosphoglycerate kinase, chloroplastic OS=Triticum aestivum OX=4565 PE=2 SV=1;	PF00162	PGK	Phosphoglycerate kinase
TRINITY_DN10964_c0_g2	cationic peroxidase 1-like [Asparagus officinalis]	0.32	0.83	0.84	0.56	2.42	1.66	0.85	2.7	0.1	0.5	0.1	0.18	0.42	0.27	0.56	0.37	0.26	0.26	1.54667	0.663333	0.26	0.416667	0.296667	1.21667	GO:0006979;GO:0042744;GO:0005576;GO:0020037;GO:0046872;GO:0004601	BP:response to oxidative stress;BP:hydrogen peroxide catabolic process;CC:extracellular region;MF:heme binding;MF:metal ion binding;MF:peroxidase activity;	K00430	E1.11.1.7	map00940	Phenylpropanoid biosynthesis	ENOG410YAKJ	G:Carbohydrate transport and metabolism	sp|P22195|PER1_ARAHY;	Cationic peroxidase 1 OS=Arachis hypogaea OX=3818 GN=PNC1 PE=1 SV=2;	PF00141	peroxidase	Peroxidase
TRINITY_DN111616_c0_g1	MIP1.4a [Nicotiana benthamiana]	0.98	1.73	1.1	0.21	0.2	0.31	1.22	0.73	0.39	1.95	2.53	2.49	1.52	1.05	0.65	0.65	0.27	0.31	0.24	1.27	2.32333	1.07333	0.41	0.78	GO:0006457;GO:0009408;GO:0005829;GO:0031072;GO:0051082;GO:0046872;GO:0005524	BP:protein folding;BP:response to heat;CC:cytosol;MF:heat shock protein binding;MF:unfolded protein binding;MF:metal ion binding;MF:ATP binding;	K09503	DNAJA2	map04141	Protein processing in endoplasmic reticulum	COG0484	O:Posttranslational modification, protein turnover, chaperones	sp|P43644|DNJH_ATRNU;	DnaJ protein homolog ANJ1 OS=Atriplex nummularia OX=3553 PE=2 SV=1;	PF00684;PF01556;PF15777	DnaJ_CXXCXGXG;DnaJ_C;Anti-TRAP	DnaJ central domain;DnaJ C terminal domain;Tryptophan RNA-binding attenuator protein inhibitory protein
TRINITY_DN11175_c0_g3	frataxin, mitochondrial [Dendrobium catenatum]	3.14	3.58	3.73	3.76	4.57	4.3	1.07	1.44	1.51	2.67	3.06	2.94	1.8	1.53	1.98	1.61	2.14	1.83	4.21	3.48333	2.89	1.77	1.86	1.34	GO:0016226;GO:0005739;GO:0008199;GO:0004322	BP:iron-sulfur cluster assembly;CC:mitochondrion;MF:ferric iron binding;MF:ferroxidase activity;	K19054	FXN	map00860	Porphyrin and chlorophyll metabolism	COG1965	P:Inorganic ion transport and metabolism	sp|Q9ZR07|FRDA_ARATH;	Frataxin, mitochondrial OS=Arabidopsis thaliana OX=3702 GN=FH PE=1 SV=2;	PF01491	Frataxin_Cyay	Frataxin-like domain
TRINITY_DN11412_c0_g1	peroxidase 5 [Elaeis guineensis]	0.14	0	0	0	0.03	0.06	3.35	2.59	2.35	0.04	0	0.06	0.18	0.37	0.59	1.82	1.64	1.62	0.03	0.046667	0.033333	0.38	1.69333	2.76333	GO:0006979;GO:0042744;GO:0005576;GO:0020037;GO:0046872;GO:0004601	BP:response to oxidative stress;BP:hydrogen peroxide catabolic process;CC:extracellular region;MF:heme binding;MF:metal ion binding;MF:peroxidase activity;	K00430	E1.11.1.7	map00940	Phenylpropanoid biosynthesis	ENOG410YDTD	G:Carbohydrate transport and metabolism	sp|A7QEU4|PER5_VITVI;	Peroxidase 5 OS=Vitis vinifera OX=29760 GN=GSVIVT00037159001 PE=1 SV=2;	PF00141	peroxidase	Peroxidase
TRINITY_DN11457_c0_g1	Phosphoglycerate kinase, chloroplastic isoform B [Glycine soja]	64.14	51.83	45.49	61.1	48.82	63.21	14.45	14.3	16.49	50.76	55.71	59.77	23.63	28.84	31.88	25.65	22.41	27.89	57.71	53.82	55.4133	28.1167	25.3167	15.08	GO:0006096;GO:0004618;GO:0005524	BP:glycolytic process;MF:phosphoglycerate kinase activity;MF:ATP binding;	K00927	PGK, pgk	map00010;map00710	Glycolysis / Gluconeogenesis;Carbon fixation in photosynthetic organisms	COG0126	G:Carbohydrate transport and metabolism	sp|Q9LD57|PGKH1_ARATH;	Phosphoglycerate kinase 1, chloroplastic OS=Arabidopsis thaliana OX=3702 GN=PGK1 PE=1 SV=1;	PF00162	PGK	Phosphoglycerate kinase
TRINITY_DN11457_c1_g1	phosphoglycerate kinase, chloroplastic [Asparagus officinalis]	4.76	3.48	2.81	4.7	3.42	4.48	1.77	1.31	1.52	2.89	4.67	4.04	1.29	2.44	2.19	2.03	2.12	1.92	4.2	3.68333	3.86667	1.97333	2.02333	1.53333	GO:0006096;GO:0009507;GO:0004618;GO:0005524	BP:glycolytic process;CC:chloroplast;MF:phosphoglycerate kinase activity;MF:ATP binding;	K00927	PGK, pgk	map00010;map00710	Glycolysis / Gluconeogenesis;Carbon fixation in photosynthetic organisms	COG0126	S:Function unknown	sp|Q42961|PGKH_TOBAC;	Phosphoglycerate kinase, chloroplastic OS=Nicotiana tabacum OX=4097 PE=2 SV=1;	PF00162	PGK	Phosphoglycerate kinase
TRINITY_DN11886_c0_g3	heat shock protein 83 [Asparagus officinalis]	0.01	0	0.01	0	0	0.01	0.83	0.66	0.66	0	0	0.01	0.08	0.06	0.13	0.23	0.23	0.27	0.003333	0.006667	0.003333	0.09	0.243333	0.716667	GO:0006457;GO:0009816;GO:0034605;GO:0061077;GO:0050821;GO:0005737;GO:0005829;GO:0005886;GO:0032991;GO:0048471;GO:0009986;GO:0051082;GO:0005524	BP:protein folding;BP:defense response to bacterium, incompatible interaction;BP:cellular response to heat;BP:chaperone-mediated protein folding;BP:protein stabilization;CC:cytoplasm;CC:cytosol;CC:plasma membrane;CC:macromolecular complex;CC:perinuclear region of cytoplasm;CC:cell surface;MF:unfolded protein binding;MF:ATP binding;	K04079	HSP90A, htpG	map04626;map04141	Plant-pathogen interaction;Protein processing in endoplasmic reticulum	COG0326	O:Posttranslational modification, protein turnover, chaperones	sp|P27323|HS901_ARATH;	Heat shock protein 90-1 OS=Arabidopsis thaliana OX=3702 GN=HSP90-1 PE=1 SV=3;	PF00183	HSP90	Hsp90 protein
TRINITY_DN118976_c0_g1	PREDICTED: heat shock protein 83-like [Fragaria vesca subsp. vesca]	67.5	12.03	13.64	3.61	4.12	7.6	140.12	121.03	69.6	198.8	217.04	189.87	516.69	614.15	538.29	107.04	97.11	118.87	5.11	31.0567	201.903	556.377	107.673	110.25	GO:0006457;GO:0051082;GO:0005524	BP:protein folding;MF:unfolded protein binding;MF:ATP binding;	K04079	HSP90A, htpG	map04626;map04141	Plant-pathogen interaction;Protein processing in endoplasmic reticulum	COG0326	O:Posttranslational modification, protein turnover, chaperones	sp|P27323|HS901_ARATH;	Heat shock protein 90-1 OS=Arabidopsis thaliana OX=3702 GN=HSP90-1 PE=1 SV=3;	PF00183	HSP90	Hsp90 protein
TRINITY_DN119280_c0_g1	PREDICTED: chlorophyll a-b binding protein 8, chloroplastic [Prunus mume]	28.7	29.99	29.19	20.08	27.96	23.1	10.91	7.89	15.95	30.93	27.41	29.94	20.06	22.97	23.38	17.62	24.52	15.15	23.7133	29.2933	29.4267	22.1367	19.0967	11.5833	GO:0018298;GO:0009768;GO:0009416;GO:0009765;GO:0009535;GO:0009522;GO:0009523;GO:0016021;GO:0010287;GO:0016168	BP:protein-chromophore linkage;BP:photosynthesis, light harvesting in photosystem I;BP:response to light stimulus;BP:photosynthesis, light harvesting;CC:chloroplast thylakoid membrane;CC:photosystem I;CC:photosystem II;CC:integral component of membrane;CC:plastoglobule;MF:chlorophyll binding;	K08909	LHCA3	map00196	Photosynthesis - antenna proteins	ENOG410ZM8E	S:Function unknown	sp|P27522|CB13_SOLLC;	Chlorophyll a-b binding protein 8, chloroplastic OS=Solanum lycopersicum OX=4081 GN=CAB8 PE=3 SV=1;	PF00504	Chloroa_b-bind	Chlorophyll A-B binding protein
TRINITY_DN11935_c0_g1	probable xyloglucan endotransglucosylase/hydrolase protein 23 [Glycine max]	71.93	40.24	12.09	30.45	22.82	9.85	249.15	162.06	171.49	77.91	67.42	63.37	75.01	95.91	121.33	85.8	90.05	127.79	21.04	41.42	69.5667	97.4167	101.213	194.233	GO:0042546;GO:0071555;GO:0010411;GO:0005618;GO:0048046;GO:0016762;GO:0004553	BP:cell wall biogenesis;BP:cell wall organization;BP:xyloglucan metabolic process;CC:cell wall;CC:apoplast;MF:xylogluca;MF:hydrolase activity, hydrolyzing O-glycosyl compounds;	K14504;K08235	TCH4;E2.4.1.207	map04075	Plant hormone signal transduction	COG2273;ENOG410YBZQ	G:Carbohydrate transport and metabolism;O:Posttranslational modification, protein turnover, chaperones	sp|Q38857|XTH22_ARATH;	Xyloglucan endotransglucosylase/hydrolase protein 22 OS=Arabidopsis thaliana OX=3702 GN=XTH22 PE=1 SV=1;	PF06955	XET_C	Xyloglucan endo-transglycosylase
TRINITY_DN11939_c0_g1	auxin-responsive protein SAUR50-like [Phalaenopsis equestris]	14.73	6.17	0.78	7.02	16.93	19.54	0.48	1.88	8.24	2.53	2.27	1.14	0.06	1.64	1.48	1.35	5.54	5.8	14.4967	7.22667	1.98	1.06	4.23	3.53333	GO:0009733	BP:response to auxin;	K14488	SAUR	map04075	Plant hormone signal transduction	ENOG410Z28U	S:Function unknown	sp|O65695|SAU50_ARATH;	Auxin-responsive protein SAUR50 OS=Arabidopsis thaliana OX=3702 GN=SAUR50 PE=1 SV=1;	PF02519	Auxin_inducible	Auxin responsive protein
TRINITY_DN11939_c0_g3	auxin-induced protein TGSAUR21 [Tulipa gesneriana]	1.18	0.06	0	0.42	2.28	3.49	0.14	0.26	1.32	1.24	0.27	0.79	0	0.12	0.25	0.19	0.96	0.32	2.06333	0.413333	0.766667	0.123333	0.49	0.573333	GO:0009733	BP:response to auxin;	K14488	SAUR	map04075	Plant hormone signal transduction	ENOG410Z28U;ENOG410YQII	S:Function unknown;	sp|O65695|SAU50_ARATH;	Auxin-responsive protein SAUR50 OS=Arabidopsis thaliana OX=3702 GN=SAUR50 PE=1 SV=1;	PF02519	Auxin_inducible	Auxin responsive protein
TRINITY_DN119462_c0_g1	LHCA3 [Erycina pusilla]	1926.56	1715.22	1553.21	1612.4	1613.14	1544.25	607.01	651.49	753.01	1691.88	1854.39	1795.47	1106.08	1142.04	1321.6	1154.89	1222.88	1272.68	1589.93	1731.66	1780.58	1189.91	1216.82	670.503	GO:0018298;GO:0009765;GO:0009535;GO:0009522;GO:0009523;GO:0016021;GO:0016168	BP:protein-chromophore linkage;BP:photosynthesis, light harvesting;CC:chloroplast thylakoid membrane;CC:photosystem I;CC:photosystem II;CC:integral component of membrane;MF:chlorophyll binding;	K08909	LHCA3	map00196	Photosynthesis - antenna proteins	ENOG410ZM8E	S:Function unknown	sp|Q9SY97|LHCA3_ARATH;	Photosystem I chlorophyll a/b-binding protein 3-1, chloroplastic OS=Arabidopsis thaliana OX=3702 GN=LHCA3 PE=1 SV=1;	PF00504	Chloroa_b-bind	Chlorophyll A-B binding protein
TRINITY_DN120369_c0_g2	fructose-bisphosphate aldolase 1, cytoplasmic [Elaeis guineensis]	3.74	3.23	3.64	2.86	4.09	2.46	11.52	12.28	11.45	10.82	13.27	12.72	14.4	24.58	27.33	25.08	22.05	20	3.13667	3.53667	12.27	22.1033	22.3767	11.75	GO:0006096;GO:0007165;GO:0000159;GO:0019888;GO:0004332	BP:glycolytic process;BP:signal transduction;CC:protein phosphatase type 2A complex;MF:protein phosphatase regulator activity;MF:fructose-bisphosphate aldolase activity;	K01623	ALDO	map00010;map00030;map00051;map00710	Glycolysis / Gluconeogenesis;Pentose phosphate pathway;Fructose and mannose metabolism;Carbon fixation in photosynthetic organisms	COG3588	G:Carbohydrate transport and metabolism	sp|P17784|ALFC1_ORYSJ;	Fructose-bisphosphate aldolase 1, cytoplasmic OS=Oryza sativa subsp. japonica OX=39947 GN=FBA1 PE=1 SV=2;	PF00274	Glycolytic	Fructose-bisphosphate aldolase class-I
TRINITY_DN120684_c0_g1	phosphoglycerate kinase, chloroplastic [Quercus suber]	23.08	17.63	14.28	18.35	16.08	17.89	2.55	2.7	3.46	16.21	14.7	21.45	8.18	10.26	7.62	7.18	8.18	8.27	17.44	18.33	17.4533	8.68667	7.87667	2.90333	GO:0006096;GO:0004618;GO:0005524	BP:glycolytic process;MF:phosphoglycerate kinase activity;MF:ATP binding;	K00927	PGK, pgk	map00010;map00710	Glycolysis / Gluconeogenesis;Carbon fixation in photosynthetic organisms	COG0126	L:Replication, recombination and repair	sp|Q9LD57|PGKH1_ARATH;	Phosphoglycerate kinase 1, chloroplastic OS=Arabidopsis thaliana OX=3702 GN=PGK1 PE=1 SV=1;	PF00162	PGK	Phosphoglycerate kinase
TRINITY_DN120763_c0_g1	HSP90 domain-containing protein/HATPase_c domain-containing protein [Cephalotus follicularis]	28.98	10.21	4	0.63	3.77	5.84	94.8	80.78	54.21	133.48	122.98	115.08	344.49	391.29	334.4	56.79	64.3	94.26	3.41333	14.3967	123.847	356.727	71.7833	76.5967	GO:0006457;GO:0005737;GO:0051082;GO:0005524	BP:protein folding;CC:cytoplasm;MF:unfolded protein binding;MF:ATP binding;	K04079	HSP90A, htpG	map04626;map04141	Plant-pathogen interaction;Protein processing in endoplasmic reticulum	COG0326	O:Posttranslational modification, protein turnover, chaperones	sp|P51819|HSP83_IPONI;	Heat shock protein 83 OS=Ipomoea nil OX=35883 GN=HSP83A PE=2 SV=1;	PF00183	HSP90	Hsp90 protein
TRINITY_DN1209_c16_g1	ribulose bisphosphate carboxylase small chain, chloroplastic-like [Lactuca sativa]	1.55	1.04	1.51	0.93	0.4	2.02	0.63	0.63	0.42	0.92	1.31	0.59	0.72	0.73	0.54	0.32	0.16	0.42	1.11667	1.36667	0.94	0.663333	0.3	0.56	GO:0009853;GO:0015977;GO:0015979;GO:0019253;GO:0009536;GO:0009507;GO:0004497;GO:0016984	BP:photorespiration;BP:carbon fixation;BP:photosynthesis;BP:reductive pentose-phosphate cycle;CC:plastid;CC:chloroplast;MF:monooxygenase activity;MF:ribulose-bisphosphate carboxylase activity;	K01602	rbcS	map00630;map00710	Glyoxylate and dicarboxylate metabolism;Carbon fixation in photosynthetic organisms	COG4451	C:Energy production and conversion	sp|Q40250|RBS_LACSA;	Ribulose bisphosphate carboxylase small chain, chloroplastic OS=Lactuca sativa OX=4236 GN=RBCS PE=2 SV=1;	PF00101	RuBisCO_small	Ribulose bisphosphate carboxylase, small chain
TRINITY_DN121418_c0_g1	chlorophyll a-b binding protein 8, chloroplastic [Prunus persica]	156.69	149.88	145.58	102.06	137.92	147.44	35.42	55.94	54.08	196.29	130.93	151.79	98.63	98.32	103.91	85.64	118.38	98.57	129.14	150.717	159.67	100.287	100.863	48.48	GO:0009735;GO:0018298;GO:0009768;GO:0009416;GO:0009409;GO:0009645;GO:0009644;GO:0009765;GO:0009535;GO:0009522;GO:0009523;GO:0016021;GO:0010287;GO:0016168;GO:0019904	BP:response to cytokinin;BP:protein-chromophore linkage;BP:photosynthesis, light harvesting in photosystem I;BP:response to light stimulus;BP:response to cold;BP:response to low light intensity stimulus;BP:response to high light intensity;BP:photosynthesis, light harvesting;CC:chloroplast thylakoid membrane;CC:photosystem I;CC:photosystem II;CC:integral component of membrane;CC:plastoglobule;MF:c…	K08909	LHCA3	map00196	Photosynthesis - antenna proteins	ENOG410ZM8E	S:Function unknown	sp|Q9SY97|LHCA3_ARATH;	Photosystem I chlorophyll a/b-binding protein 3-1, chloroplastic OS=Arabidopsis thaliana OX=3702 GN=LHCA3 PE=1 SV=1;	PF00504	Chloroa_b-bind	Chlorophyll A-B binding protein
TRINITY_DN121418_c0_g2	chlorophyll a-b binding protein 8, chloroplastic [Prunus persica]	169.55	154.83	141	113.21	158.09	136.87	37.36	46.97	49.76	179.43	132.59	156.64	114.09	91.39	120.79	90.39	123.1	90.88	136.057	155.127	156.22	108.757	101.457	44.6967	GO:0009735;GO:0018298;GO:0009768;GO:0009416;GO:0009409;GO:0009645;GO:0009644;GO:0009765;GO:0009535;GO:0009522;GO:0009523;GO:0016021;GO:0010287;GO:0016168;GO:0019904	BP:response to cytokinin;BP:protein-chromophore linkage;BP:photosynthesis, light harvesting in photosystem I;BP:response to light stimulus;BP:response to cold;BP:response to low light intensity stimulus;BP:response to high light intensity;BP:photosynthesis, light harvesting;CC:chloroplast thylakoid membrane;CC:photosystem I;CC:photosystem II;CC:integral component of membrane;CC:plastoglobule;MF:c…	K08909	LHCA3	map00196	Photosynthesis - antenna proteins	ENOG410ZM8E	S:Function unknown	sp|Q9SY97|LHCA3_ARATH;	Photosystem I chlorophyll a/b-binding protein 3-1, chloroplastic OS=Arabidopsis thaliana OX=3702 GN=LHCA3 PE=1 SV=1;	------	------	------
TRINITY_DN121960_c0_g1	hypothetical protein TSUD_98560 [Trifolium subterraneum]	516.9	448.01	377.64	448.66	429.57	473.13	88.28	101.06	123.6	455.8	408.48	513.22	207.27	264.51	289.05	211.87	207.84	220	450.453	447.517	459.167	253.61	213.237	104.313	GO:0006096;GO:0004618;GO:0005524	BP:glycolytic process;MF:phosphoglycerate kinase activity;MF:ATP binding;	K00927	PGK, pgk	map00010;map00710	Glycolysis / Gluconeogenesis;Carbon fixation in photosynthetic organisms	COG0126	G:Carbohydrate transport and metabolism	sp|Q9LD57|PGKH1_ARATH;	Phosphoglycerate kinase 1, chloroplastic OS=Arabidopsis thaliana OX=3702 GN=PGK1 PE=1 SV=1;	PF00162	PGK	Phosphoglycerate kinase
TRINITY_DN122127_c0_g1	hypothetical protein TSUD_98560 [Trifolium subterraneum]	1724.29	1436.86	1241.91	1471.18	1262.49	1588.67	340.85	356.49	428.47	1378.74	1338.18	1638.34	667.79	844.22	933.86	678.88	650.32	747.39	1440.78	1467.69	1451.75	815.29	692.197	375.27	GO:0006096;GO:0004618;GO:0005524	BP:glycolytic process;MF:phosphoglycerate kinase activity;MF:ATP binding;	K00927	PGK, pgk	map00010;map00710	Glycolysis / Gluconeogenesis;Carbon fixation in photosynthetic organisms	COG0126	Z:Cytoskeleton	sp|Q9LD57|PGKH1_ARATH;	Phosphoglycerate kinase 1, chloroplastic OS=Arabidopsis thaliana OX=3702 GN=PGK1 PE=1 SV=1;	PF00162	PGK	Phosphoglycerate kinase
TRINITY_DN12308_c0_g1	photosystem I chlorophyll a/b-binding protein 6, chloroplastic [Elaeis guineensis]	110.1	86.59	73.77	85.3	87.36	97.78	13.67	10.89	13.14	68.51	76.77	82.45	26.67	35.09	38.14	28.74	28.61	29.73	90.1467	90.1533	75.91	33.3	29.0267	12.5667	GO:0018298;GO:0009765;GO:0009535;GO:0009522;GO:0009523;GO:0016021;GO:0016168	BP:protein-chromophore linkage;BP:photosynthesis, light harvesting;CC:chloroplast thylakoid membrane;CC:photosystem I;CC:photosystem II;CC:integral component of membrane;MF:chlorophyll binding;	K08908	LHCA2	map00196	Photosynthesis - antenna proteins	ENOG410YE22	S:Function unknown	sp|Q8LCQ4|LHCA6_ARATH;	Photosystem I chlorophyll a/b-binding protein 6, chloroplastic OS=Arabidopsis thaliana OX=3702 GN=LHCA6 PE=1 SV=1;	PF00504	Chloroa_b-bind	Chlorophyll A-B binding protein
TRINITY_DN1264_c0_g1	peroxidase 72-like [Phoenix dactylifera]	5.62	1.94	0.46	1.32	3.49	5.1	0.17	0.21	0.48	2.1	3.4	3.44	0.44	0.89	1.2	0.96	1.46	1.08	3.30333	2.67333	2.98	0.843333	1.16667	0.286667	GO:0006979;GO:0042744;GO:0005576;GO:0020037;GO:0046872;GO:0004601	BP:response to oxidative stress;BP:hydrogen peroxide catabolic process;CC:extracellular region;MF:heme binding;MF:metal ion binding;MF:peroxidase activity;	K00430	E1.11.1.7	map00940	Phenylpropanoid biosynthesis	ENOG410YA1B	G:Carbohydrate transport and metabolism	sp|Q9FJZ9|PER72_ARATH;	Peroxidase 72 OS=Arabidopsis thaliana OX=3702 GN=PER72 PE=1 SV=1;	PF00141	peroxidase	Peroxidase
TRINITY_DN1264_c0_g2	peroxidase 72-like [Phoenix dactylifera]	0.02	0.69	0.59	0.37	0.87	0.06	0.19	0.11	0	0.03	0.06	0.16	0.37	0.07	0.14	0.22	0.09	0.09	0.433333	0.433333	0.083333	0.193333	0.133333	0.1	GO:0006979;GO:0042744;GO:0005576;GO:0020037;GO:0046872;GO:0004601	BP:response to oxidative stress;BP:hydrogen peroxide catabolic process;CC:extracellular region;MF:heme binding;MF:metal ion binding;MF:peroxidase activity;	K00430	E1.11.1.7	map00940	Phenylpropanoid biosynthesis	ENOG410YA1B	G:Carbohydrate transport and metabolism	sp|Q9FJZ9|PER72_ARATH;	Peroxidase 72 OS=Arabidopsis thaliana OX=3702 GN=PER72 PE=1 SV=1;	PF00141	peroxidase	Peroxidase
TRINITY_DN127151_c0_g1	PREDICTED: phosphoglycerate kinase, chloroplastic [Capsicum annuum]	425.4	333.4	313.18	339.75	343.92	391.41	82.13	88.15	115.4	369.43	334.66	408.74	152.51	219.27	233.46	169.3	150.57	193.98	358.36	357.327	370.943	201.747	171.283	95.2267	GO:0019253;GO:0006096;GO:0009507;GO:0004618;GO:0005524	BP:reductive pentose-phosphate cycle;BP:glycolytic process;CC:chloroplast;MF:phosphoglycerate kinase activity;MF:ATP binding;	K00927	PGK, pgk	map00010;map00710	Glycolysis / Gluconeogenesis;Carbon fixation in photosynthetic organisms	COG0126	G:Carbohydrate transport and metabolism	sp|P29409|PGKH_SPIOL;	Phosphoglycerate kinase, chloroplastic;	PF00162	PGK	Phosphoglycerate kinase
TRINITY_DN127692_c0_g1	MIP1.1a [Nicotiana benthamiana]	58.87	64.69	61.21	58.34	64.97	82.09	157	160.69	137.52	83.2	108.65	102.88	144.26	156.18	168.73	138.53	146.81	134.56	68.4667	61.59	98.2433	156.39	139.967	151.737	GO:0006457;GO:0009408;GO:0005634;GO:0031072;GO:0051082;GO:0046872;GO:0005524	BP:protein folding;BP:response to heat;CC:nucleus;MF:heat shock protein binding;MF:unfolded protein binding;MF:metal ion binding;MF:ATP binding;	K09503	DNAJA2	map04141	Protein processing in endoplasmic reticulum	COG0484	E:Amino acid transport and metabolism	sp|P42824|DNJH2_ALLPO;	DnaJ protein homolog 2 OS=Allium porrum OX=4681 GN=LDJ2 PE=2 SV=1;	PF01556	DnaJ_C	DnaJ C terminal domain
TRINITY_DN127763_c0_g1	PREDICTED: phosphoglycerate kinase, chloroplastic [Juglans regia]	219.93	186.02	144.1	185.56	168.49	200.24	40.43	47.68	59.25	197.28	177.3	198.82	82.49	114.12	106.8	78.59	76.55	92.45	184.763	183.35	191.133	101.137	82.53	49.12	GO:0046686;GO:1903862;GO:0006096;GO:0006094;GO:0005829;GO:0043531;GO:0004618;GO:0005524	BP:response to cadmium ion;BP:positive regulation of oxidative phosphorylation;BP:glycolytic process;BP:gluconeogenesis;CC:cytosol;MF:ADP binding;MF:phosphoglycerate kinase activity;MF:ATP binding;	K00927	PGK, pgk	map00010;map00710	Glycolysis / Gluconeogenesis;Carbon fixation in photosynthetic organisms	COG0126	G:Carbohydrate transport and metabolism	sp|Q9LD57|PGKH1_ARATH;	Phosphoglycerate kinase 1, chloroplastic OS=Arabidopsis thaliana OX=3702 GN=PGK1 PE=1 SV=1;	PF00162	PGK	Phosphoglycerate kinase
TRINITY_DN128130_c0_g1	ACD-ScHsp26-like protein [Tamarix hispida]	1611.66	230.38	222.48	16.81	17.02	36.93	13819.4	12764.9	9290.9	9026.08	8121.55	8511.26	28056.8	28921.5	30060.7	13940.9	11824.9	13531.7	23.5867	688.173	8552.96	29013	13099.2	11958.4	GO:0051259;GO:0006457;GO:0042542;GO:0000302;GO:0009651;GO:0009408;GO:0051082;GO:0043621	BP:protein oligomerization;BP:protein folding;BP:response to hydrogen peroxide;BP:response to reactive oxygen species;BP:response to salt stress;BP:response to heat;MF:unfolded protein binding;MF:protein self-association;	K13993	HSP20	map04141	Protein processing in endoplasmic reticulum	COG0071	O:Posttranslational modification, protein turnover, chaperones	sp|Q84Q72|HS181_ORYSJ;	18.1 kDa class I heat shock protein OS=Oryza sativa subsp. japonica OX=39947 GN=HSP18.1 PE=2 SV=1;	PF00011	HSP20	Hsp20/alpha crystallin family
TRINITY_DN128672_c0_g1	chlorophyll a-b binding protein 4, chloroplastic [Cucurbita moschata]	1295.17	1363.82	1081.7	1510.75	1300.32	1445.18	286.77	318.33	202.2	1277.81	1110.02	1253.43	796.29	773.27	830.9	712.5	740.52	687.25	1418.75	1246.9	1213.75	800.153	713.423	269.1	GO:0018298;GO:0009768;GO:0009416;GO:0009765;GO:0009535;GO:0009941;GO:0009522;GO:0009523;GO:0016021;GO:0010287;GO:0016168	BP:protein-chromophore linkage;BP:photosynthesis, light harvesting in photosystem I;BP:response to light stimulus;BP:photosynthesis, light harvesting;CC:chloroplast thylakoid membrane;CC:chloroplast envelope;CC:photosystem I;CC:photosystem II;CC:integral component of membrane;CC:plastoglobule;MF:chlorophyll binding;	K08910	LHCA4	map00196	Photosynthesis - antenna proteins	ENOG4110JH3	S:Function unknown	sp|P27521|CA4_ARATH;	Chlorophyll a-b binding protein 4, chloroplastic OS=Arabidopsis thaliana OX=3702 GN=LHCA4 PE=1 SV=1;	------	------	------
TRINITY_DN129026_c0_g1	phosphoglycerate kinase, cytosolic [Phoenix dactylifera]	56.41	46.87	61.86	38.2	54.5	73.2	67.43	64.06	38.17	75.34	74.69	76.06	99.22	118.46	144.79	98.38	73.15	86.4	55.3	55.0467	75.3633	120.823	85.9767	56.5533	GO:0006096;GO:0004618;GO:0005524	BP:glycolytic process;MF:phosphoglycerate kinase activity;MF:ATP binding;	K00927	PGK, pgk	map00010;map00710	Glycolysis / Gluconeogenesis;Carbon fixation in photosynthetic organisms	COG0126	G:Carbohydrate transport and metabolism	sp|Q42962|PGKY_TOBAC;	Phosphoglycerate kinase, cytosolic OS=Nicotiana tabacum OX=4097 PE=2 SV=1;	PF00162	PGK	Phosphoglycerate kinase
TRINITY_DN12982_c0_g1	uncharacterized protein A4U43_C08F34730 [Asparagus officinalis]	5.62	7.2	5.38	0.16	0.41	0.16	10.69	8.54	6.73	8.41	12.35	9.79	6.43	4.8	3.79	6.65	4.09	3.86	0.243333	6.06667	10.1833	5.00667	4.86667	8.65333	GO:0006986;GO:0034605;GO:0034620;GO:0051085;GO:0042026;GO:0005737;GO:0042623;GO:0031072;GO:0044183;GO:0051082;GO:0051787;GO:0016887;GO:0005524	BP:response to unfolded protein;BP:cellular response to heat;BP:cellular response to unfolded protein;BP:chaperone mediated protein folding requiring cofactor;BP:protein refolding;CC:cytoplasm;MF:ATPase activity, coupled;MF:heat shock protein binding;MF:protein binding involved in protein folding;MF:unfolded protein binding;MF:misfolded protein binding;MF:ATPase activity;MF:ATP binding;	K03283	HSPA1s	map04144;map04141;map03040	Endocytosis;Protein processing in endoplasmic reticulum;Spliceosome	COG0443	S:Function unknown	sp|P09189|HSP7C_PETHY;	Heat shock cognate 70 kDa protein OS=Petunia hybrida OX=4102 GN=HSP70 PE=2 SV=1;	PF00012	HSP70	Hsp70 protein
TRINITY_DN12982_c0_g2	HSP70 [Lilium longiflorum]	0.25	0.1	0.09	0.05	0.03	0.04	5.62	3.82	2.2	10.64	5.64	9.47	21.75	22.99	17.14	4.36	3.53	4.48	0.04	0.146667	8.58333	20.6267	4.12333	3.88	GO:0006986;GO:0034605;GO:0034620;GO:0051085;GO:0042026;GO:0005737;GO:0016021;GO:0042623;GO:0031072;GO:0044183;GO:0051082;GO:0051787;GO:0016887;GO:0005524	BP:response to unfolded protein;BP:cellular response to heat;BP:cellular response to unfolded protein;BP:chaperone mediated protein folding requiring cofactor;BP:protein refolding;CC:cytoplasm;CC:integral component of membrane;MF:ATPase activity, coupled;MF:heat shock protein binding;MF:protein binding involved in protein folding;MF:unfolded protein binding;MF:misfolded protein binding;MF:ATPase …	K03283	HSPA1s	map04144;map04141;map03040	Endocytosis;Protein processing in endoplasmic reticulum;Spliceosome	COG0443	O:Posttranslational modification, protein turnover, chaperones	sp|P09189|HSP7C_PETHY;	Heat shock cognate 70 kDa protein OS=Petunia hybrida OX=4102 GN=HSP70 PE=2 SV=1;	PF00012;PF06723	HSP70;MreB_Mbl	Hsp70 protein;MreB/Mbl protein
TRINITY_DN130056_c0_g1	Phosphoglycerate kinase, cytosolic, partial [Ananas comosus]	39.86	41.38	52.1	28.52	39.75	53.44	44.95	44.7	32.03	61.45	61.83	52.47	75.51	91.76	101.45	62.42	59.11	58.13	40.57	44.4467	58.5833	89.5733	59.8867	40.56	GO:0006096;GO:0005737;GO:0004618;GO:0005524	BP:glycolytic process;CC:cytoplasm;MF:phosphoglycerate kinase activity;MF:ATP binding;	K00927	PGK, pgk	map00010;map00710	Glycolysis / Gluconeogenesis;Carbon fixation in photosynthetic organisms	COG0126	G:Carbohydrate transport and metabolism	sp|P12783|PGKY_WHEAT;	Phosphoglycerate kinase, cytosolic OS=Triticum aestivum OX=4565 PE=2 SV=1;	PF00162	PGK	Phosphoglycerate kinase
TRINITY_DN13032_c0_g1	probable pectate lyase 5 [Elaeis guineensis]	0.62	0.68	0.13	0.74	2.73	2.58	0.01	0.01	0.03	0.15	0.32	0.26	0	0.06	0.03	0	0.07	0.07	2.01667	0.476667	0.243333	0.03	0.046667	0.016667	GO:0045490;GO:0030570;GO:0046872	BP:pectin catabolic process;MF:pectate lyase activity;MF:metal ion binding;	K01728	pel	map00040	Pentose and glucuronate interconversions	COG3866	O:Posttranslational modification, protein turnover, chaperones	sp|Q93Z25|PLY22_ARATH;	Probable pectate lyase 22 OS=Arabidopsis thaliana OX=3702 GN=At5g63180 PE=2 SV=1;	PF00544;PF13229	Pec_lyase_C;Beta_helix	Pectate lyase;Right handed beta helix region
TRINITY_DN13138_c0_g2	auxin-responsive protein SAUR50 [Phoenix dactylifera]	0.17	0.12	0	0.02	0	0	0.33	0.72	0.73	0.11	0.03	0.04	0.11	0.61	0.3	0.31	0.71	0.44	0.006667	0.096667	0.06	0.34	0.486667	0.593333	GO:0009733	BP:response to auxin;	K14488	SAUR	map04075	Plant hormone signal transduction	ENOG410YZHX	S:Function unknown	sp|O65695|SAU50_ARATH;	Auxin-responsive protein SAUR50 OS=Arabidopsis thaliana OX=3702 GN=SAUR50 PE=1 SV=1;	PF02519	Auxin_inducible	Auxin responsive protein
TRINITY_DN131879_c0_g1	photosystem I chlorophyll a/b-binding protein 3-1, chloroplastic [Papaver somniferum]	910.44	842.66	692.04	1040.83	637.94	762.97	335.75	364.81	390.66	746.25	862.9	795.45	496.52	475.51	543.72	518.46	530.33	627.2	813.913	815.047	801.533	505.25	558.663	363.74	GO:0018298;GO:0009765;GO:0009535;GO:0009522;GO:0009523;GO:0016021;GO:0016168	BP:protein-chromophore linkage;BP:photosynthesis, light harvesting;CC:chloroplast thylakoid membrane;CC:photosystem I;CC:photosystem II;CC:integral component of membrane;MF:chlorophyll binding;	K08909	LHCA3	map00196	Photosynthesis - antenna proteins	ENOG410ZM8E	S:Function unknown	sp|Q9SY97|LHCA3_ARATH;	Photosystem I chlorophyll a/b-binding protein 3-1, chloroplastic OS=Arabidopsis thaliana OX=3702 GN=LHCA3 PE=1 SV=1;	------	------	------
TRINITY_DN131879_c1_g1	chlorophyll a-b binding protein 8, chloroplastic [Elaeis guineensis]	10.92	10.7	10.31	11.99	9.49	9.42	2.45	4.56	6.48	12.2	8.64	11.01	6.69	5.16	9.5	7.2	9.27	8.17	10.3	10.6433	10.6167	7.11667	8.21333	4.49667	GO:0018298;GO:0009765;GO:0009535;GO:0009522;GO:0009523;GO:0016021;GO:0016168	BP:protein-chromophore linkage;BP:photosynthesis, light harvesting;CC:chloroplast thylakoid membrane;CC:photosystem I;CC:photosystem II;CC:integral component of membrane;MF:chlorophyll binding;	K08909	LHCA3	map00196	Photosynthesis - antenna proteins	ENOG410ZM8E	S:Function unknown	------	------	------	------	------
TRINITY_DN13192_c0_g2	ferrochelatase-2, chloroplastic isoform X1 [Elaeis guineensis]	55.03	61.2	71.86	66.33	73.52	73.01	40.9	37.3	35.07	51.33	59.12	54.82	49.02	44.25	42.22	46.49	45.32	49.27	70.9533	62.6967	55.09	45.1633	47.0267	37.7567	GO:0006783;GO:0009507;GO:0004325	BP:heme biosynthetic process;CC:chloroplast;MF:ferrochelatase activity;	K01772	hemH, FECH	map00860	Porphyrin and chlorophyll metabolism	COG0276	H:Coenzyme transport and metabolism	sp|Q0DIV0|HEMH2_ORYSJ;	Ferrochelatase-2, chloroplastic OS=Oryza sativa subsp. japonica OX=39947 GN=Os05g0361200 PE=2 SV=1;	PF00762	Ferrochelatase	Ferrochelatase
TRINITY_DN132527_c0_g1	heat shock protein 90-6, mitochondrial [Phoenix dactylifera]	8.99	3.25	6.39	5.96	4.38	5.24	11.47	14.46	16.31	6.65	11.88	11.24	12.38	23.83	10.63	13	24.99	11.18	5.19333	6.21	9.92333	15.6133	16.39	14.08	GO:0006457;GO:0005618;GO:0009570;GO:0005739;GO:0051082;GO:0005524	BP:protein folding;CC:cell wall;CC:chloroplast stroma;CC:mitochondrion;MF:unfolded protein binding;MF:ATP binding;	K09487	HSP90B, TRA1	map04626;map04141	Plant-pathogen interaction;Protein processing in endoplasmic reticulum	COG0326	G:Carbohydrate transport and metabolism	sp|F4JFN3|HS906_ARATH;	Heat shock protein 90-6, mitochondrial OS=Arabidopsis thaliana OX=3702 GN=HSP90-6 PE=1 SV=1;	PF00183	HSP90	Hsp90 protein
TRINITY_DN13324_c0_g1	magnesium protoporphyrin IX methyltransferase, chloroplastic [Phoenix dactylifera]	60.99	65.06	59.98	68.21	54.79	58.11	7.92	8.22	8.04	45.38	48.14	43.71	27.12	24.08	24.49	20.75	14.34	15.02	60.37	62.01	45.7433	25.23	16.7033	8.06	GO:0015995;GO:0046406	BP:chlorophyll biosynthetic process;MF:magnesium protoporphyrin IX methyltransferase activity;	K03428	bchM, chlM	map00860	Porphyrin and chlorophyll metabolism	COG2227	H:Coenzyme transport and metabolism	sp|Q9SW18|CHLM_ARATH;	Magnesium protoporphyrin IX methyltransferase, chloroplastic OS=Arabidopsis thaliana OX=3702 GN=CHLM PE=1 SV=1;	PF07109;PF13649;PF13489;PF08242;PF13847;PF08241	Mg-por_mtran_C;Methyltransf_25;Methyltransf_23;Methyltransf_12;Methyltransf_31;Methyltransf_11	Magnesium-protoporphyrin IX methyltransferase C-terminus;Methyltransferase domain;Methyltransferase domain;Methyltransferase domain;Methyltransferase domain;Methyltransferase domain
TRINITY_DN133599_c0_g1	hypothetical protein C4D60_Mb10t24620 [Musa balbisiana]	2.76	1.34	0	3.78	0.92	3.6	0.58	1.61	1.21	0.28	1.11	0.75	0	0	0.85	0	0	0.98	2.76667	1.36667	0.713333	0.283333	0.326667	1.13333	GO:0005975;GO:0009735;GO:0005985;GO:0030388;GO:0009409;GO:0009773;GO:0009570;GO:0010319;GO:0048046;GO:0042132	BP:carbohydrate metabolic process;BP:response to cytokinin;BP:sucrose metabolic process;BP:fructose 1,6-bisphosphate metabolic process;BP:response to cold;BP:photosynthetic electron transport in photosystem I;CC:chloroplast stroma;CC:stromule;CC:apoplast;MF:fructose 1,6-bisphosphate 1-phosphatase activity;	K03841	FBP, fbp	map00010;map00030;map00051;map00710	Glycolysis / Gluconeogenesis;Pentose phosphate pathway;Fructose and mannose metabolism;Carbon fixation in photosynthetic organisms	COG0158	G:Carbohydrate transport and metabolism	sp|P25851|F16P1_ARATH;	Fructose-1,6-bisphosphatase 1, chloroplastic OS=Arabidopsis thaliana OX=3702 GN=CFBP1 PE=1 SV=2;	PF00316	FBPase	Fructose-1-6-bisphosphatase, N-terminal domain
TRINITY_DN133627_c0_g1	phosphoglycerate kinase 3, cytosolic [Elaeis guineensis]	84.4	74.05	89.68	68.4	78.77	111.75	89.24	91.52	62.9	122.17	115.26	112.06	153.68	180.65	177.86	143	121.42	119.27	86.3067	82.71	116.497	170.73	127.897	81.22	GO:0006096;GO:0004618;GO:0005524	BP:glycolytic process;MF:phosphoglycerate kinase activity;MF:ATP binding;	K00927	PGK, pgk	map00010;map00710	Glycolysis / Gluconeogenesis;Carbon fixation in photosynthetic organisms	COG0126	G:Carbohydrate transport and metabolism	sp|Q42962|PGKY_TOBAC;	Phosphoglycerate kinase, cytosolic OS=Nicotiana tabacum OX=4097 PE=2 SV=1;	PF00162	PGK	Phosphoglycerate kinase
TRINITY_DN133770_c1_g1	hypothetical protein EUGRSUZ_C03071 [Eucalyptus grandis]	28.36	1.37	0.48	0.18	0	0.18	227.5	148.28	80.69	507.74	466.98	469.12	1235.41	990.58	760.55	128.7	94.01	166.45	0.12	10.07	481.28	995.513	129.72	152.157	GO:0051259;GO:0006457;GO:0042542;GO:0000302;GO:0009651;GO:0009408;GO:0009644;GO:0051082;GO:0043621	BP:protein oligomerization;BP:protein folding;BP:response to hydrogen peroxide;BP:response to reactive oxygen species;BP:response to salt stress;BP:response to heat;BP:response to high light intensity;MF:unfolded protein binding;MF:protein self-association;	K13993	HSP20	map04141	Protein processing in endoplasmic reticulum	COG0071	O:Posttranslational modification, protein turnover, chaperones	sp|O82013|HSP21_SOLPE;	17.3 kDa class II heat shock protein OS=Solanum peruvianum OX=4082 PE=2 SV=1;	------	------	------
TRINITY_DN1359_c0_g3	heat shock protein 90-6, mitochondrial [Phoenix dactylifera]	21.34	16.75	22.47	19.41	19.61	32.7	49.31	48.23	54.42	33.44	36.44	37.81	47.46	50.75	57.86	59.92	57.81	67.13	23.9067	20.1867	35.8967	52.0233	61.62	50.6533	GO:0006457;GO:0005618;GO:0009570;GO:0005739;GO:0051082;GO:0005524	BP:protein folding;CC:cell wall;CC:chloroplast stroma;CC:mitochondrion;MF:unfolded protein binding;MF:ATP binding;	K09487	HSP90B, TRA1	map04626;map04141	Plant-pathogen interaction;Protein processing in endoplasmic reticulum	COG0326	O:Posttranslational modification, protein turnover, chaperones	sp|F4JFN3|HS906_ARATH;	Heat shock protein 90-6, mitochondrial OS=Arabidopsis thaliana OX=3702 GN=HSP90-6 PE=1 SV=1;	PF00183;PF02518;PF13589	HSP90;HATPase_c;HATPase_c_3	Hsp90 protein;Histidine kinase-, DNA gyrase B-, and HSP90-like ATPase;Histidine kinase-, DNA gyrase B-, and HSP90-like ATPase
TRINITY_DN136732_c0_g1	Magnesium chelatase subunit chlH [Zostera marina]	364.38	283.48	240.03	385.06	260.57	351.64	46.15	26.9	33.15	234.26	275.42	301.33	68.85	121.87	134.15	88.11	80.04	95.89	332.423	295.963	270.337	108.29	88.0133	35.4	GO:0015995;GO:0009058;GO:0015979;GO:0031969;GO:0009570;GO:0009507;GO:0016851;GO:0005524	BP:chlorophyll biosynthetic process;BP:biosynthetic process;BP:photosynthesis;CC:chloroplast membrane;CC:chloroplast stroma;CC:chloroplast;MF:magnesium chelatase activity;MF:ATP binding;	K03403	chlH, bchH	map00860	Porphyrin and chlorophyll metabolism	COG1429	H:Coenzyme transport and metabolism	sp|B8ANF1|CHLH_ORYSI;	Magnesium-chelatase subunit ChlH, chloroplastic OS=Oryza sativa subsp. indica OX=39946 GN=CHLH PE=3 SV=1;	------	------	------
TRINITY_DN136968_c0_g1	phosphoglycerate kinase, chloroplastic [Cucurbita moschata]	93.57	80.31	65.85	80.63	72.69	88.04	19	23.1	25.41	76.23	76.82	87.91	32.86	44.26	48.13	36.86	33.49	34.67	80.4533	79.91	80.32	41.75	35.0067	22.5033	GO:0019253;GO:0006096;GO:0009507;GO:0004618;GO:0005524	BP:reductive pentose-phosphate cycle;BP:glycolytic process;CC:chloroplast;MF:phosphoglycerate kinase activity;MF:ATP binding;	K00927	PGK, pgk	map00010;map00710	Glycolysis / Gluconeogenesis;Carbon fixation in photosynthetic organisms	COG0126	G:Carbohydrate transport and metabolism	sp|P29409|PGKH_SPIOL;	Phosphoglycerate kinase, chloroplastic;	PF00162	PGK	Phosphoglycerate kinase
TRINITY_DN13761_c1_g1	pectinesterase [Elaeis guineensis]	11.27	8.2	3.52	9.22	9.45	4.49	25.57	28.92	23.24	10.65	10.31	6.54	3.1	6.69	6.14	20.81	25.6	23.06	7.72	7.66333	9.16667	5.31	23.1567	25.91	GO:0042545;GO:0045490;GO:0005618;GO:0016021;GO:0005576;GO:0030599;GO:0045330;GO:0004857	BP:cell wall modification;BP:pectin catabolic process;CC:cell wall;CC:integral component of membrane;CC:extracellular region;MF:pectinesterase activity;MF:aspartyl esterase activity;MF:enzyme inhibitor activity;	K01051	E3.1.1.11	map00040	Pentose and glucuronate interconversions	COG4677	S:Function unknown	sp|Q43062|PME_PRUPE;	Pectinesterase/pectinesterase inhibitor PPE8B OS=Prunus persica OX=3760 PE=2 SV=1;	PF01095;PF04043;PF12708	Pectinesterase;PMEI;Pectate_lyase_3	Pectinesterase;Plant invertase/pectin methylesterase inhibitor;Pectate lyase superfamily protein
TRINITY_DN137_c0_g1	glyceraldehyde-3-phosphate dehydrogenase, partial [Hordeum vulgare subsp. spontaneum]	1.27	0.73	0.74	0.61	0.92	0.47	1.62	1.44	1.8	1.18	1.54	1.15	0.58	0.82	0.91	0.9	1.23	1.1	0.666667	0.913333	1.29	0.77	1.07667	1.62	GO:0006006;GO:0006096;GO:0005737;GO:0050661;GO:0051287;GO:0016620;GO:0004365	BP:glucose metabolic process;BP:glycolytic process;CC:cytoplasm;MF:NADP binding;MF:NAD binding;MF:oxidoreductase activity, acting on the aldehyde or oxo group of donors, NAD or NADP as acceptor;MF:glyceraldehyde-3-phosphate dehydrogenas;	K00134	GAPDH, gapA	map00010;map00710	Glycolysis / Gluconeogenesis;Carbon fixation in photosynthetic organisms	COG0057	K:Transcription	sp|P26517|G3PC1_HORVU;	Glyceraldehyde-3-phosphate dehydrogenase 1, cytosolic OS=Hordeum vulgare OX=4513 GN=GAPC PE=2 SV=1;	PF02800	Gp_dh_C	Glyceraldehyde 3-phosphate dehydrogenase, C-terminal domain
TRINITY_DN138216_c0_g1	magnesium-chelatase subunit ChlH [Solanum tuberosum]	691.2	595.26	440.51	584.37	509.92	686.54	78.13	75.95	59.43	472.53	571.12	526.79	162.12	280.68	214.6	196.59	145.18	195.5	593.61	575.657	523.48	219.133	179.09	71.17	GO:0009058;GO:0015995;GO:0016851	BP:biosynthetic process;BP:chlorophyll biosynthetic process;MF:magnesium chelatase activity;	K03403	chlH, bchH	map00860	Porphyrin and chlorophyll metabolism	COG1429	H:Coenzyme transport and metabolism	sp|Q9FNB0|CHLH_ARATH;	Magnesium-chelatase subunit ChlH, chloroplastic OS=Arabidopsis thaliana OX=3702 GN=CHLH PE=1 SV=1;	PF02514	CobN-Mg_chel	CobN/Magnesium Chelatase
TRINITY_DN138953_c0_g1	unknown [Glycine max]	4.54	2.49	3.42	4.18	4.82	5.67	0.07	0.63	1.01	2.67	3.6	2.84	0.75	0.76	1.57	0.36	0.83	1.09	4.89	3.48333	3.03667	1.02667	0.76	0.57	GO:0018298;GO:0009768;GO:0009416;GO:0009765;GO:0009535;GO:0009941;GO:0009522;GO:0009523;GO:0016021;GO:0010287;GO:0016168	BP:protein-chromophore linkage;BP:photosynthesis, light harvesting in photosystem I;BP:response to light stimulus;BP:photosynthesis, light harvesting;CC:chloroplast thylakoid membrane;CC:chloroplast envelope;CC:photosystem I;CC:photosystem II;CC:integral component of membrane;CC:plastoglobule;MF:chlorophyll binding;	K08907	LHCA1	map00196	Photosynthesis - antenna proteins	ENOG410XVD6	O:Posttranslational modification, protein turnover, chaperones	sp|Q01667|CAB6_ARATH;	Chlorophyll a-b binding protein 6, chloroplastic OS=Arabidopsis thaliana OX=3702 GN=LHCA1 PE=1 SV=1;	------	------	------
TRINITY_DN139130_c0_g1	glyceraldehyde-3-phosphate dehydrogenase, partial [Tulipa gesneriana]	222.22	237.85	341.23	268.64	290.42	271.99	739.66	576.31	938.73	188.5	243.21	217.48	224.37	234.75	280.7	601.64	600.93	715.68	277.017	267.1	216.397	246.607	639.417	751.567	GO:0006006;GO:0006096;GO:0005737;GO:0050661;GO:0051287;GO:0016620;GO:0004365	BP:glucose metabolic process;BP:glycolytic process;CC:cytoplasm;MF:NADP binding;MF:NAD binding;MF:oxidoreductase activity, acting on the aldehyde or oxo group of donors, NAD or NADP as acceptor;MF:glyceraldehyde-3-phosphate dehydrogenas;	K00134	GAPDH, gapA	map00010;map00710	Glycolysis / Gluconeogenesis;Carbon fixation in photosynthetic organisms	COG0057	G:Carbohydrate transport and metabolism	sp|P08477|G3PC2_HORVU;	Glyceraldehyde-3-phosphate dehydrogenase 2, cytosolic;	------	------	------
TRINITY_DN13916_c0_g1	GAPDH [Betula luminifera]	166.63	168.49	140.98	157.12	142.54	208.87	76.82	84.63	83.82	133.5	169.45	158.09	102.74	95.94	101.06	99.91	105.25	126.38	169.51	158.7	153.68	99.9133	110.513	81.7567	GO:0009744;GO:0009409;GO:0009416;GO:0046686;GO:0006006;GO:0019253;GO:0009535;GO:0009941;GO:0010319;GO:0048046;GO:0009570;GO:0009507;GO:0050661;GO:0051287;GO:0016620;GO:0047100	BP:response to sucrose;BP:response to cold;BP:response to light stimulus;BP:response to cadmium ion;BP:glucose metabolic process;BP:reductive pentose-phosphate cycle;CC:chloroplast thylakoid membrane;CC:chloroplast envelope;CC:stromule;CC:apoplast;CC:chloroplast stroma;CC:chloroplast;MF:NADP binding;MF:NAD binding;MF:oxidoreductase activity, acting on the aldehyde or oxo group of donors, NAD or N…	K05298	GAPA	map00710	Carbon fixation in photosynthetic organisms	COG0057	S:Function unknown	sp|P12859|G3PB_PEA;	Glyceraldehyde-3-phosphate dehydrogenase B, chloroplastic OS=Pisum sativum OX=3888 GN=GAPB PE=1 SV=2;	PF02672	CP12	CP12 domain
TRINITY_DN139266_c0_g1	heat shock protein 70 [Rhododendron calophytum]	27.59	6.43	3.76	0	0	0	12.13	6.47	3.89	87.93	96.43	79.35	102.22	134.19	79.17	5.78	3.48	9.29	0	12.5933	87.9033	105.193	6.18333	7.49667	GO:0034605;GO:0034620;GO:0006986;GO:0009615;GO:0046686;GO:0080167;GO:0042026;GO:0009408;GO:0051085;GO:0022626;GO:0048046;GO:0005737;GO:0005618;GO:0005774;GO:0016363;GO:0005794;GO:0005886;GO:0009506;GO:0009507;GO:0031072;GO:0016887;GO:0042623;GO:0051082;GO:0002020;GO:0005524;GO:0044183;GO:0051787	BP:cellular response to heat;BP:cellular response to unfolded protein;BP:response to unfolded protein;BP:response to virus;BP:response to cadmium ion;BP:response to karrikin;BP:protein refolding;BP:response to heat;BP:chaperone mediated protein folding requiring cofactor;CC:cytosolic ribosome;CC:apoplast;CC:cytoplasm;CC:cell wall;CC:vacuolar membrane;CC:nuclear matrix;CC:Golgi apparatus;CC:plasma…	K03283	HSPA1s	map04144;map04141;map03040	Endocytosis;Protein processing in endoplasmic reticulum;Spliceosome	COG0443	S:Function unknown	sp|P11143|HSP70_MAIZE;	Heat shock 70 kDa protein OS=Zea mays OX=4577 GN=HSP70 PE=3 SV=2;	PF00012	HSP70	Hsp70 protein
TRINITY_DN1392_c0_g1	probable pectate lyase 8 isoform X2 [Phoenix dactylifera]	2.51	0.13	0	0.14	1.55	5.13	0.04	0.06	0.24	2.09	2.01	2.64	0	0.47	0.68	0.06	1.98	0.99	2.27333	0.88	2.24667	0.383333	1.01	0.113333	GO:0045490;GO:0030570;GO:0046872	BP:pectin catabolic process;MF:pectate lyase activity;MF:metal ion binding;	K01728	pel	map00040	Pentose and glucuronate interconversions	COG3866	Q:Secondary metabolites biosynthesis, transport and catabolism	sp|Q9M8Z8|PLY8_ARATH;	Probable pectate lyase 8 OS=Arabidopsis thaliana OX=3702 GN=At3g07010 PE=2 SV=1;	PF00544;PF13229	Pec_lyase_C;Beta_helix	Pectate lyase;Right handed beta helix region
TRINITY_DN139638_c0_g1	PREDICTED: chlorophyll a-b binding protein P4, chloroplastic [Ipomoea nil]	3318.33	2990.14	2484.11	3143.99	2995.2	2992.71	726.55	683.8	544.74	2777.43	3041.97	2859.25	1842.21	2306.73	2041.54	1824.8	1767.9	1652.17	3043.97	2930.86	2892.88	2063.49	1748.29	651.697	GO:0018298;GO:0009768;GO:0009416;GO:0009765;GO:0009535;GO:0009941;GO:0009522;GO:0009523;GO:0016021;GO:0010287;GO:0016168	BP:protein-chromophore linkage;BP:photosynthesis, light harvesting in photosystem I;BP:response to light stimulus;BP:photosynthesis, light harvesting;CC:chloroplast thylakoid membrane;CC:chloroplast envelope;CC:photosystem I;CC:photosystem II;CC:integral component of membrane;CC:plastoglobule;MF:chlorophyll binding;	K08910	LHCA4	map00196	Photosynthesis - antenna proteins	ENOG4110JH3	S:Function unknown	sp|Q9SQL2|CB24_PEA;	Chlorophyll a-b binding protein P4, chloroplastic OS=Pisum sativum OX=3888 GN=lhcA-P4 PE=1 SV=1;	PF00504	Chloroa_b-bind	Chlorophyll A-B binding protein
TRINITY_DN139717_c0_g1	peroxidase 42-like [Durio zibethinus]	250.3	225.01	172.04	227.18	216.27	331.08	47.21	74.5	132.99	177.36	193.99	217.9	69.64	80.99	98.34	65.52	110.33	93.26	258.177	215.783	196.417	82.99	89.7033	84.9	GO:0006979;GO:0042744;GO:0009845;GO:0005576;GO:0020037;GO:0046872;GO:0004601	BP:response to oxidative stress;BP:hydrogen peroxide catabolic process;BP:seed germination;CC:extracellular region;MF:heme binding;MF:metal ion binding;MF:peroxidase activity;	K00430	E1.11.1.7	map00940	Phenylpropanoid biosynthesis	ENOG4111GTW	G:Carbohydrate transport and metabolism	sp|Q9SB81|PER42_ARATH;	Peroxidase 42 OS=Arabidopsis thaliana OX=3702 GN=PER42 PE=1 SV=2;	------	------	------
TRINITY_DN139882_c0_g1	17.9 kDa class I heat shock protein [Dendrobium catenatum]	402.6	56.61	42.94	5.79	5.4	7.83	3903.19	3365.11	2518.4	2266.39	2340.09	2285.96	7714.72	7683.51	7692.32	3827.45	3191.62	3209.97	6.34	167.383	2297.48	7696.85	3409.68	3262.23	GO:0051259;GO:0006457;GO:0042542;GO:0000302;GO:0009651;GO:0009408;GO:0051082;GO:0043621	BP:protein oligomerization;BP:protein folding;BP:response to hydrogen peroxide;BP:response to reactive oxygen species;BP:response to salt stress;BP:response to heat;MF:unfolded protein binding;MF:protein self-association;	K13993	HSP20	map04141	Protein processing in endoplasmic reticulum	COG0071	O:Posttranslational modification, protein turnover, chaperones	sp|P30693|HSP11_HELAN;	17.6 kDa class I heat shock protein OS=Helianthus annuus OX=4232 GN=HSP17.6 PE=2 SV=1;	PF00011	HSP20	Hsp20/alpha crystallin family
TRINITY_DN13997_c1_g1	PREDICTED: triosephosphate isomerase, cytosolic [Populus euphratica]	175.18	162.61	182.76	183.38	227.89	258.35	112.29	119.57	139.06	159.37	174.71	178.75	119.6	107.09	127.18	108.03	128.9	147.65	223.207	173.517	170.943	117.957	128.193	123.64	GO:0044262;GO:0009735;GO:0019563;GO:0046166;GO:0010043;GO:0046686;GO:0009651;GO:0006096;GO:0006094;GO:0005737;GO:0005618;GO:0005829;GO:0005886;GO:0005739;GO:0005774;GO:0048046;GO:0009570;GO:0009506;GO:0004807;GO:0005507	BP:cellular carbohydrate metabolic process;BP:response to cytokinin;BP:glycerol catabolic process;BP:glyceraldehyde-3-phosphate biosynthetic process;BP:response to zinc ion;BP:response to cadmium ion;BP:response to salt stress;BP:glycolytic process;BP:gluconeogenesis;CC:cytoplasm;CC:cell wall;CC:cytosol;CC:plasma membrane;CC:mitochondrion;CC:vacuolar membrane;CC:apoplast;CC:chloroplast stroma;CC:…	K01803	TPI, tpiA	map00010;map00051;map00710;map00562	Glycolysis / Gluconeogenesis;Fructose and mannose metabolism;Carbon fixation in photosynthetic organisms;Inositol phosphate metabolism	COG0149	G:Carbohydrate transport and metabolism	sp|P48495|TPIS_PETHY;	Triosephosphate isomerase, cytosolic OS=Petunia hybrida OX=4102 GN=TPIP1 PE=2 SV=1;	PF00121	TIM	Triosephosphate isomerase
TRINITY_DN14002_c1_g1	magnesium-chelatase subunit ChlI, chloroplastic-like [Asparagus officinalis]	107.75	86.31	84.33	107.7	79.57	112.45	43.25	42.94	41.27	94.81	105.61	104.41	46.81	62.57	69.91	65.04	56.54	60.02	99.9067	92.7967	101.61	59.7633	60.5333	42.4867	GO:0015995;GO:0015979;GO:0009570;GO:0009507;GO:0016851;GO:0005524	BP:chlorophyll biosynthetic process;BP:photosynthesis;CC:chloroplast stroma;CC:chloroplast;MF:magnesium chelatase activity;MF:ATP binding;	K03405	chlI, bchI	map00860	Porphyrin and chlorophyll metabolism	COG1239	H:Coenzyme transport and metabolism	sp|A2XIK9|CHLI_ORYSI;	Magnesium-chelatase subunit ChlI, chloroplastic OS=Oryza sativa subsp. indica OX=39946 GN=CHLI PE=3 SV=1;	PF17863	AAA_lid_2	AAA lid domain
TRINITY_DN140248_c0_g1	hypothetical protein B296_00043490 [Ensete ventricosum]	1.1	0.1	0.19	0.4	0.25	0.11	0.98	1.35	0.5	1.09	0.63	1.23	0.44	0.62	0.78	1.15	1.21	1.77	0.253333	0.463333	0.983333	0.613333	1.37667	0.943333	GO:0009416;GO:0006006;GO:0006096;GO:0005737;GO:0032991;GO:0005829;GO:0004365;GO:0051287;GO:0016620;GO:0000166;GO:0070403;GO:0042301;GO:0050661	BP:response to light stimulus;BP:glucose metabolic process;BP:glycolytic process;CC:cytoplasm;CC:macromolecular complex;CC:cytosol;MF:glyceraldehyde-3-phosphate dehydrogenas;MF:NAD binding;MF:oxidoreductase activity, acting on the aldehyde or oxo group of donors, NAD or NADP as acceptor;MF:nucleotide binding;MF:NAD+ binding;MF:phosphate ion binding;MF:NADP binding;	K00134	GAPDH, gapA	map00010;map00710	Glycolysis / Gluconeogenesis;Carbon fixation in photosynthetic organisms	COG0057	G:Carbohydrate transport and metabolism	sp|P08735|G3PC1_MAIZE;	Glyceraldehyde-3-phosphate dehydrogenase 1, cytosolic OS=Zea mays OX=4577 GN=GAPC1 PE=2 SV=2;	PF00044	Gp_dh_N	Glyceraldehyde 3-phosphate dehydrogenase, NAD binding domain
TRINITY_DN140474_c0_g1	PREDICTED: magnesium-chelatase subunit ChlH, chloroplastic [Musa acuminata subsp. malaccensis]	704.29	562.72	483.94	679.85	546.79	695.27	77.99	62.85	66.77	496.94	542.78	584.41	161.85	269.79	247.92	184.73	163.08	189.24	640.637	583.65	541.377	226.52	179.017	69.2033	GO:0015995;GO:0016851	BP:chlorophyll biosynthetic process;MF:magnesium chelatase activity;	K03403	chlH, bchH	map00860	Porphyrin and chlorophyll metabolism	COG1429	H:Coenzyme transport and metabolism	sp|B8ANF1|CHLH_ORYSI;	Magnesium-chelatase subunit ChlH, chloroplastic OS=Oryza sativa subsp. indica OX=39946 GN=CHLH PE=3 SV=1;	PF02514	CobN-Mg_chel	CobN/Magnesium Chelatase
TRINITY_DN140531_c0_g1	chlorophyll a-b binding protein, chloroplastic [Elaeis guineensis]	2842.42	2378.39	1961.52	2228.62	2459.33	2368.52	1266.77	1565.97	1722.04	2298.77	2413.77	2396.77	1241.57	1550.97	1793.09	1790.05	2097.28	1990.16	2352.16	2394.11	2369.77	1528.54	1959.16	1518.26	GO:0018298;GO:0009765;GO:0009535;GO:0009522;GO:0009523;GO:0016021;GO:0016168	BP:protein-chromophore linkage;BP:photosynthesis, light harvesting;CC:chloroplast thylakoid membrane;CC:photosystem I;CC:photosystem II;CC:integral component of membrane;MF:chlorophyll binding;	K08908	LHCA2	map00196	Photosynthesis - antenna proteins	ENOG410XTCT	S:Function unknown	sp|P10708|CB12_SOLLC;	Chlorophyll a-b binding protein 7, chloroplastic OS=Solanum lycopersicum OX=4081 GN=CAB7 PE=3 SV=1;	PF00504	Chloroa_b-bind	Chlorophyll A-B binding protein
TRINITY_DN140627_c0_g1	chlorophyll a-b binding protein 8, chloroplastic [Prunus persica]	1597.13	1481.92	1372.88	1334.88	1349.35	1261.67	498.29	539.15	613.77	1418.38	1444.77	1468.44	969.73	962.26	1047.78	955.3	1012.47	950.33	1315.3	1483.98	1443.86	993.257	972.7	550.403	GO:0018298;GO:0009768;GO:0009416;GO:0009765;GO:0009535;GO:0009522;GO:0009523;GO:0016021;GO:0010287;GO:0016168	BP:protein-chromophore linkage;BP:photosynthesis, light harvesting in photosystem I;BP:response to light stimulus;BP:photosynthesis, light harvesting;CC:chloroplast thylakoid membrane;CC:photosystem I;CC:photosystem II;CC:integral component of membrane;CC:plastoglobule;MF:chlorophyll binding;	K08909	LHCA3	map00196	Photosynthesis - antenna proteins	ENOG410ZM8E	S:Function unknown	sp|Q9SY97|LHCA3_ARATH;	Photosystem I chlorophyll a/b-binding protein 3-1, chloroplastic OS=Arabidopsis thaliana OX=3702 GN=LHCA3 PE=1 SV=1;	PF00504	Chloroa_b-bind	Chlorophyll A-B binding protein
TRINITY_DN140720_c0_g1	heat shock protein 90-1 [Arabidopsis lyrata subsp. lyrata]	242.06	110.76	155.98	36.98	45.42	103.97	749.9	893.7	629.06	600.3	553.21	548.21	1102.08	1366.3	1279.21	577.11	522.45	529.93	62.1233	169.6	567.24	1249.2	543.163	757.553	GO:0006457;GO:0009816;GO:0061077;GO:0005737;GO:0051082;GO:0005524	BP:protein folding;BP:defense response to bacterium, incompatible interaction;BP:chaperone-mediated protein folding;CC:cytoplasm;MF:unfolded protein binding;MF:ATP binding;	K04079	HSP90A, htpG	map04626;map04141	Plant-pathogen interaction;Protein processing in endoplasmic reticulum	COG0326	O:Posttranslational modification, protein turnover, chaperones	sp|P27323|HS901_ARATH;	Heat shock protein 90-1 OS=Arabidopsis thaliana OX=3702 GN=HSP90-1 PE=1 SV=3;	PF00183	HSP90	Hsp90 protein
TRINITY_DN14074_c1_g1	PREDICTED: phosphoglycerate kinase, cytosolic-like [Musa acuminata subsp. malaccensis]	94.65	64.43	72.68	62.84	68.57	102.03	171.59	201.67	126.33	203.47	199.93	218.29	475.11	512.57	481.27	299.82	220.89	247.26	77.8133	77.2533	207.23	489.65	255.99	166.53	GO:1903862;GO:0006096;GO:0006094;GO:0005829;GO:0043531;GO:0004618;GO:0005524	BP:positive regulation of oxidative phosphorylation;BP:glycolytic process;BP:gluconeogenesis;CC:cytosol;MF:ADP binding;MF:phosphoglycerate kinase activity;MF:ATP binding;	K00927	PGK, pgk	map00010;map00710	Glycolysis / Gluconeogenesis;Carbon fixation in photosynthetic organisms	COG0126	G:Carbohydrate transport and metabolism	sp|Q9SAJ4|PGKY3_ARATH;	Phosphoglycerate kinase 3, cytosolic OS=Arabidopsis thaliana OX=3702 GN=PGK3 PE=1 SV=1;	PF00162	PGK	Phosphoglycerate kinase
TRINITY_DN140978_c0_g1	Chlorophyll a-b binding protein 7, chloroplastic [Capsicum annuum]	3.63	3.49	2.17	4.32	5.05	5.96	0.6	0.7	1.35	3.25	2.37	2.73	1.44	1.2	1.83	0.41	2.29	1.22	5.11	3.09667	2.78333	1.49	1.30667	0.883333	GO:0018298;GO:0009765;GO:0009535;GO:0009522;GO:0009523;GO:0016021;GO:0016168	BP:protein-chromophore linkage;BP:photosynthesis, light harvesting;CC:chloroplast thylakoid membrane;CC:photosystem I;CC:photosystem II;CC:integral component of membrane;MF:chlorophyll binding;	K08908	LHCA2	map00196	Photosynthesis - antenna proteins	ENOG410XTCT	G:Carbohydrate transport and metabolism	sp|Q9SYW8|LHCA2_ARATH;	Photosystem I chlorophyll a/b-binding protein 2, chloroplastic OS=Arabidopsis thaliana OX=3702 GN=LHCA2 PE=1 SV=1;	PF00504	Chloroa_b-bind	Chlorophyll A-B binding protein
TRINITY_DN141084_c0_g1	peroxidase 42 [Cinnamomum micranthum f. kanehirae]	1034.47	977.95	712.51	1032.89	947.26	1423.74	168.8	272.77	484.33	780.65	806.81	972.86	264.92	313.46	342.18	260.22	390.33	369.23	1134.63	908.31	853.44	306.853	339.927	308.633	GO:0006979;GO:0042744;GO:0005576;GO:0020037;GO:0046872;GO:0004601	BP:response to oxidative stress;BP:hydrogen peroxide catabolic process;CC:extracellular region;MF:heme binding;MF:metal ion binding;MF:peroxidase activity;	K00430	E1.11.1.7	map00940	Phenylpropanoid biosynthesis	ENOG4111GTW	G:Carbohydrate transport and metabolism	sp|Q9SB81|PER42_ARATH;	Peroxidase 42 OS=Arabidopsis thaliana OX=3702 GN=PER42 PE=1 SV=2;	PF00141	peroxidase	Peroxidase
TRINITY_DN141098_c0_g1	phosphoglycerate kinase, chloroplastic [Olea europaea var. sylvestris]	489.9	409.04	358.97	394.75	370.24	439.34	103.27	99.21	127.11	401.91	402.17	457.22	180.58	235.41	259.84	186.47	179.02	210.53	401.443	419.303	420.433	225.277	192.007	109.863	GO:0006096;GO:0004618;GO:0005524	BP:glycolytic process;MF:phosphoglycerate kinase activity;MF:ATP binding;	K00927	PGK, pgk	map00010;map00710	Glycolysis / Gluconeogenesis;Carbon fixation in photosynthetic organisms	------	------	sp|Q42961|PGKH_TOBAC;	Phosphoglycerate kinase, chloroplastic OS=Nicotiana tabacum OX=4097 PE=2 SV=1;	PF00162	PGK	Phosphoglycerate kinase
TRINITY_DN141452_c0_g1	Mg-chelatase subunit XANTHA-F [Hordeum vulgare subsp. vulgare]	90.49	65.39	45.61	57.44	53.55	97.08	4.78	6.4	3	57.31	61.97	60.69	12.86	21.76	29.1	16.37	16.58	20.07	69.3567	67.1633	59.99	21.24	17.6733	4.72667	GO:0015995;GO:0009058;GO:0015979;GO:0031969;GO:0009570;GO:0009507;GO:0016851;GO:0005524	BP:chlorophyll biosynthetic process;BP:biosynthetic process;BP:photosynthesis;CC:chloroplast membrane;CC:chloroplast stroma;CC:chloroplast;MF:magnesium chelatase activity;MF:ATP binding;	K03403	chlH, bchH	map00860	Porphyrin and chlorophyll metabolism	COG1429	H:Coenzyme transport and metabolism	sp|B8ANF1|CHLH_ORYSI;	Magnesium-chelatase subunit ChlH, chloroplastic OS=Oryza sativa subsp. indica OX=39946 GN=CHLH PE=3 SV=1;	PF02514	CobN-Mg_chel	CobN/Magnesium Chelatase
TRINITY_DN142020_c1_g1	magnesium-chelatase subunit ChlH, chloroplastic [Camellia sinensis]	276.04	230.79	181.85	298.29	214.37	286.92	23.45	26.55	25.31	195.81	221.38	223.05	63.12	95.98	91.67	66.9	63.09	56.95	266.527	229.56	213.413	83.59	62.3133	25.1033	GO:0015995;GO:0016851	BP:chlorophyll biosynthetic process;MF:magnesium chelatase activity;	K03403	chlH, bchH	map00860	Porphyrin and chlorophyll metabolism	COG1429	H:Coenzyme transport and metabolism	sp|B8ANF1|CHLH_ORYSI;	Magnesium-chelatase subunit ChlH, chloroplastic OS=Oryza sativa subsp. indica OX=39946 GN=CHLH PE=3 SV=1;	PF02514	CobN-Mg_chel	CobN/Magnesium Chelatase
TRINITY_DN142195_c1_g1	phosphoglycerate kinase, cytosolic [Cajanus cajan]	108.75	94.47	122.82	83.55	105.19	152.13	128.92	127.25	83.26	158.36	154.06	147.85	200.78	244.66	264.15	189.06	160.8	161.51	113.623	108.68	153.423	236.53	170.457	113.143	GO:0006096;GO:0005737;GO:0004618;GO:0005524	BP:glycolytic process;CC:cytoplasm;MF:phosphoglycerate kinase activity;MF:ATP binding;	K00927	PGK, pgk	map00010;map00710	Glycolysis / Gluconeogenesis;Carbon fixation in photosynthetic organisms	COG0126	G:Carbohydrate transport and metabolism	sp|Q42962|PGKY_TOBAC;	Phosphoglycerate kinase, cytosolic OS=Nicotiana tabacum OX=4097 PE=2 SV=1;	PF00162	PGK	Phosphoglycerate kinase
TRINITY_DN142237_c0_g1	magnesium-chelatase subunit ChlH, chloroplastic [Ziziphus jujuba]	170.72	134.08	89.06	164.56	90.71	148.45	17.37	15.03	12.56	105.09	136.85	133.07	34.78	60.77	48.15	37.98	39.4	43.17	134.573	131.287	125.003	47.9	40.1833	14.9867	GO:0015995;GO:0016021;GO:0016851	BP:chlorophyll biosynthetic process;CC:integral component of membrane;MF:magnesium chelatase activity;	K03403	chlH, bchH	map00860	Porphyrin and chlorophyll metabolism	COG1429	H:Coenzyme transport and metabolism	sp|B8ANF1|CHLH_ORYSI;	Magnesium-chelatase subunit ChlH, chloroplastic OS=Oryza sativa subsp. indica OX=39946 GN=CHLH PE=3 SV=1;	PF02514	CobN-Mg_chel	CobN/Magnesium Chelatase
TRINITY_DN142455_c0_g1	Phosphoglycerate kinase, cytosolic, partial [Ananas comosus]	157.74	130.45	172.65	101.53	142.8	209.23	194.03	187.05	133.25	212.13	215.45	197.66	277.36	329.07	381.91	270.76	227.77	255.42	151.187	153.613	208.413	329.447	251.317	171.443	GO:1903862;GO:0006096;GO:0006094;GO:0005737;GO:0005829;GO:0043531;GO:0004618;GO:0005524	BP:positive regulation of oxidative phosphorylation;BP:glycolytic process;BP:gluconeogenesis;CC:cytoplasm;CC:cytosol;MF:ADP binding;MF:phosphoglycerate kinase activity;MF:ATP binding;	K00927	PGK, pgk	map00010;map00710	Glycolysis / Gluconeogenesis;Carbon fixation in photosynthetic organisms	COG0126	G:Carbohydrate transport and metabolism	sp|P12783|PGKY_WHEAT;	Phosphoglycerate kinase, cytosolic OS=Triticum aestivum OX=4565 PE=2 SV=1;	PF00162	PGK	Phosphoglycerate kinase
TRINITY_DN142472_c0_g1	PREDICTED: chlorophyll a-b binding protein P4, chloroplastic [Ipomoea nil]	1036.17	994.39	811.09	915.71	890.97	970.51	216.72	207.91	159.65	869.19	901.22	918.84	590.66	670.9	611.64	549.71	495.1	423.07	925.73	947.217	896.417	624.4	489.293	194.76	GO:0018298;GO:0009768;GO:0009416;GO:0009765;GO:0009535;GO:0009941;GO:0009522;GO:0009523;GO:0016021;GO:0010287;GO:0016168	BP:protein-chromophore linkage;BP:photosynthesis, light harvesting in photosystem I;BP:response to light stimulus;BP:photosynthesis, light harvesting;CC:chloroplast thylakoid membrane;CC:chloroplast envelope;CC:photosystem I;CC:photosystem II;CC:integral component of membrane;CC:plastoglobule;MF:chlorophyll binding;	K08910	LHCA4	map00196	Photosynthesis - antenna proteins	ENOG4110JH3	S:Function unknown	sp|P27521|CA4_ARATH;	Chlorophyll a-b binding protein 4, chloroplastic OS=Arabidopsis thaliana OX=3702 GN=LHCA4 PE=1 SV=1;	PF00504	Chloroa_b-bind	Chlorophyll A-B binding protein
TRINITY_DN142558_c0_g1	chlorophyll a-b binding protein 8, chloroplastic [Prunus persica]	2240.59	2095.01	1906.82	1950.1	1899.47	1863.01	775.43	844.97	918.57	2081.38	2078.33	2094.49	1341.7	1448.35	1570.84	1495.07	1489.34	1499.89	1904.19	2080.81	2084.73	1453.63	1494.77	846.323	GO:0009735;GO:0018298;GO:0009768;GO:0009416;GO:0009409;GO:0009645;GO:0009644;GO:0009765;GO:0009535;GO:0009522;GO:0009523;GO:0016021;GO:0010287;GO:0016168;GO:0019904	BP:response to cytokinin;BP:protein-chromophore linkage;BP:photosynthesis, light harvesting in photosystem I;BP:response to light stimulus;BP:response to cold;BP:response to low light intensity stimulus;BP:response to high light intensity;BP:photosynthesis, light harvesting;CC:chloroplast thylakoid membrane;CC:photosystem I;CC:photosystem II;CC:integral component of membrane;CC:plastoglobule;MF:c…	K08909	LHCA3	map00196	Photosynthesis - antenna proteins	ENOG410ZM8E	S:Function unknown	sp|Q9SY97|LHCA3_ARATH;	Photosystem I chlorophyll a/b-binding protein 3-1, chloroplastic OS=Arabidopsis thaliana OX=3702 GN=LHCA3 PE=1 SV=1;	PF00504	Chloroa_b-bind	Chlorophyll A-B binding protein
TRINITY_DN142976_c0_g1	PREDICTED: glutamyl-tRNA reductase 2 [Musa acuminata subsp. malaccensis]	207.14	192.71	155.73	202.26	147.63	129.43	48.41	40.29	28.14	158.4	174.8	180.78	77	86.95	86.76	102.87	76.04	77.04	159.773	185.193	171.327	83.57	85.3167	38.9467	GO:0006782;GO:0050661;GO:0008883	BP:protoporphyrinogen IX biosynthetic process;MF:NADP binding;MF:glutamyl-tRNA reductase activity;	K02492	hemA	map00860	Porphyrin and chlorophyll metabolism	COG0373	H:Coenzyme transport and metabolism	sp|A2Z928|HEM1_ORYSI;	Glutamyl-tRNA reductase, chloroplastic OS=Oryza sativa subsp. indica OX=39946 GN=OsI_033071 PE=2 SV=2;	PF05201	GlutR_N	Glutamyl-tRNAGlu reductase, N-terminal domain
TRINITY_DN143124_c0_g1	hypothetical protein M569_16509, partial [Genlisea aurea]	3.21	1.09	1.04	4.09	2.85	4.58	0.27	0.6	1.28	1.58	2.2	1.65	0	1.24	2.03	0.26	0.95	1.34	3.84	1.78	1.81	1.09	0.85	0.716667	GO:0018298;GO:0009765;GO:0009535;GO:0009522;GO:0009523;GO:0016021;GO:0016168	BP:protein-chromophore linkage;BP:photosynthesis, light harvesting;CC:chloroplast thylakoid membrane;CC:photosystem I;CC:photosystem II;CC:integral component of membrane;MF:chlorophyll binding;	K08907	LHCA1	map00196	Photosynthesis - antenna proteins	------	------	sp|Q01667|CAB6_ARATH;	Chlorophyll a-b binding protein 6, chloroplastic OS=Arabidopsis thaliana OX=3702 GN=LHCA1 PE=1 SV=1;	------	------	------
TRINITY_DN143290_c0_g1	phosphoglycerate kinase 3, cytosolic [Elaeis guineensis]	151.09	130.68	171.37	109.63	142.5	202.02	180.79	178.04	121.7	207.86	215.4	204.41	271.9	332.26	365.36	282.9	215.61	223.85	151.383	151.047	209.223	323.173	240.787	160.177	GO:1903862;GO:0006096;GO:0006094;GO:0005829;GO:0043531;GO:0004618;GO:0005524	BP:positive regulation of oxidative phosphorylation;BP:glycolytic process;BP:gluconeogenesis;CC:cytosol;MF:ADP binding;MF:phosphoglycerate kinase activity;MF:ATP binding;	K00927	PGK, pgk	map00010;map00710	Glycolysis / Gluconeogenesis;Carbon fixation in photosynthetic organisms	COG0126	G:Carbohydrate transport and metabolism	sp|Q42961|PGKH_TOBAC;	Phosphoglycerate kinase, chloroplastic OS=Nicotiana tabacum OX=4097 PE=2 SV=1;	PF00162	PGK	Phosphoglycerate kinase
TRINITY_DN143356_c2_g1	3-phosphoglycerate kinase [Handroanthus impetiginosus]	531.84	466.92	366.28	535.11	405.41	507.87	103.9	123.09	147.08	434.41	468.42	513.62	208.87	267.41	270.75	215.63	196.94	222.26	482.797	455.013	472.15	249.01	211.61	124.69	GO:0006096;GO:0004618;GO:0005524	BP:glycolytic process;MF:phosphoglycerate kinase activity;MF:ATP binding;	K00927	PGK, pgk	map00010;map00710	Glycolysis / Gluconeogenesis;Carbon fixation in photosynthetic organisms	COG0126	G:Carbohydrate transport and metabolism	sp|Q42961|PGKH_TOBAC;	Phosphoglycerate kinase, chloroplastic OS=Nicotiana tabacum OX=4097 PE=2 SV=1;	PF00162	PGK	Phosphoglycerate kinase
TRINITY_DN144908_c0_g1	peroxidase 42-like precursor [Gossypium hirsutum]	249.52	213.49	168.59	199.38	226.11	310.78	51.46	69.72	130.73	187.74	187.04	190.59	63.82	75.51	100.95	64.54	100.88	98.47	245.423	210.533	188.457	80.0933	87.9633	83.97	GO:0006979;GO:0042744;GO:0009845;GO:0005576;GO:0020037;GO:0046872;GO:0004601	BP:response to oxidative stress;BP:hydrogen peroxide catabolic process;BP:seed germination;CC:extracellular region;MF:heme binding;MF:metal ion binding;MF:peroxidase activity;	K00430	E1.11.1.7	map00940	Phenylpropanoid biosynthesis	ENOG4111GTW	G:Carbohydrate transport and metabolism	sp|Q9SB81|PER42_ARATH;	Peroxidase 42 OS=Arabidopsis thaliana OX=3702 GN=PER42 PE=1 SV=2;	PF00141	peroxidase	Peroxidase
TRINITY_DN1455_c1_g1	glyceraldehyde-3-phosphate dehydrogenase, partial [Lilium longiflorum]	0.85	0.99	1.15	0.65	0.85	0.57	1.09	1.18	1.52	0.48	0.74	1.08	0.74	1.33	1.5	1.13	3.16	1.88	0.69	0.996667	0.766667	1.19	2.05667	1.26333	GO:0006006;GO:0006096;GO:0005737;GO:0005829;GO:0050661;GO:0051287;GO:0016620;GO:0000166;GO:0004365	BP:glucose metabolic process;BP:glycolytic process;CC:cytoplasm;CC:cytosol;MF:NADP binding;MF:NAD binding;MF:oxidoreductase activity, acting on the aldehyde or oxo group of donors, NAD or NADP as acceptor;MF:nucleotide binding;MF:glyceraldehyde-3-phosphate dehydrogenas;	K00134	GAPDH, gapA	map00010;map00710	Glycolysis / Gluconeogenesis;Carbon fixation in photosynthetic organisms	COG0057	G:Carbohydrate transport and metabolism	sp|P26521|G3PC_RANAC;	Glyceraldehyde-3-phosphate dehydrogenase, cytosolic OS=Ranunculus acris OX=3447 GN=GAPC PE=2 SV=1;	PF02800	Gp_dh_C	Glyceraldehyde 3-phosphate dehydrogenase, C-terminal domain
TRINITY_DN145933_c2_g1	magnesium-chelatase subunit ChlH, chloroplastic [Oryza sativa Japonica Group]	580.94	462.74	386.54	556.17	424.52	567.01	60.7	53.36	52.69	391.3	425.94	468.8	137.09	199.36	204.08	141.33	115.7	144.89	515.9	476.74	428.68	180.177	133.973	55.5833	GO:0015995;GO:0009058;GO:0015979;GO:0031969;GO:0009570;GO:0009507;GO:0016851;GO:0005524	BP:chlorophyll biosynthetic process;BP:biosynthetic process;BP:photosynthesis;CC:chloroplast membrane;CC:chloroplast stroma;CC:chloroplast;MF:magnesium chelatase activity;MF:ATP binding;	K03403	chlH, bchH	map00860	Porphyrin and chlorophyll metabolism	COG1429	H:Coenzyme transport and metabolism	sp|B8ANF1|CHLH_ORYSI;	Magnesium-chelatase subunit ChlH, chloroplastic OS=Oryza sativa subsp. indica OX=39946 GN=CHLH PE=3 SV=1;	PF02514	CobN-Mg_chel	CobN/Magnesium Chelatase
TRINITY_DN145944_c0_g1	heat shock protein 83 [Amborella trichopoda]	68.01	15.41	20.74	3	1.49	16.71	239.17	177.47	136.22	249.59	202.99	217.36	530.92	598.38	531.01	168.75	119.9	133.68	7.06667	34.72	223.313	553.437	140.777	184.287	GO:0006457;GO:0034605;GO:0050821;GO:0005737;GO:0005829;GO:0005886;GO:0032991;GO:0048471;GO:0009986;GO:0051082;GO:0005524	BP:protein folding;BP:cellular response to heat;BP:protein stabilization;CC:cytoplasm;CC:cytosol;CC:plasma membrane;CC:macromolecular complex;CC:perinuclear region of cytoplasm;CC:cell surface;MF:unfolded protein binding;MF:ATP binding;	K04079	HSP90A, htpG	map04626;map04141	Plant-pathogen interaction;Protein processing in endoplasmic reticulum	COG0326	O:Posttranslational modification, protein turnover, chaperones	sp|Q08277|HSP82_MAIZE;	Heat shock protein 82 OS=Zea mays OX=4577 GN=HSP82 PE=3 SV=1;	------	------	------
TRINITY_DN145963_c2_g1	hypothetical protein AQUCO_00500071v1 [Aquilegia coerulea]	445.03	411.68	280.92	375.86	391.35	584.32	83.71	118.22	244.98	321.93	340.09	384.72	121.97	135.12	172.8	109.95	183	159.05	450.51	379.21	348.913	143.297	150.667	148.97	GO:0006979;GO:0042744;GO:0005576;GO:0020037;GO:0016740;GO:0046872;GO:0004601	BP:response to oxidative stress;BP:hydrogen peroxide catabolic process;CC:extracellular region;MF:heme binding;MF:transferase activity;MF:metal ion binding;MF:peroxidase activity;	K00430	E1.11.1.7	map00940	Phenylpropanoid biosynthesis	ENOG4111GTW	S:Function unknown	sp|Q9SB81|PER42_ARATH;	Peroxidase 42 OS=Arabidopsis thaliana OX=3702 GN=PER42 PE=1 SV=2;	PF00141	peroxidase	Peroxidase
TRINITY_DN1464_c0_g2	PREDICTED: abscisic acid 8'-hydroxylase 1-like [Musa acuminata subsp. malaccensis]	2.54	1.95	1.77	3.7	3.17	2.86	11.08	7.15	7.03	1.35	0.81	1	3.04	6.97	8.31	8.55	7.09	10.3	3.24333	2.08667	1.05333	6.10667	8.64667	8.42	GO:0016021;GO:0005506;GO:0016705;GO:0004497;GO:0020037	CC:integral component of membrane;MF:iron ion binding;MF:oxidoreductase activity, acting on paired donors, with incorporation or reduction of molecular oxygen;MF:monooxygenase activity;MF:heme binding;	K09843	CYP707A	map00906	Carotenoid biosynthesis	COG2124	Q:Secondary metabolites biosynthesis, transport and catabolism	sp|Q09J79|ABAH1_ORYSI;	Abscisic acid 8'-hydroxylase 1 OS=Oryza sativa subsp. indica OX=39946 GN=CYP707A5 PE=2 SV=1;	PF00067	p450	Cytochrome P450
TRINITY_DN146556_c0_g1	PREDICTED: chlorophyll a-b binding protein P4, chloroplastic [Ipomoea nil]	2448.17	2367.64	1861.29	2388.29	2185.52	2357.58	621.88	554.05	401.47	2003.31	2150.11	2113.96	1406.15	1526.86	1385.12	1399.7	1256.99	1079.38	2310.46	2225.7	2089.13	1439.38	1245.36	525.8	GO:0018298;GO:0009768;GO:0009416;GO:0009765;GO:0009535;GO:0009941;GO:0009522;GO:0009523;GO:0016021;GO:0010287;GO:0016168	BP:protein-chromophore linkage;BP:photosynthesis, light harvesting in photosystem I;BP:response to light stimulus;BP:photosynthesis, light harvesting;CC:chloroplast thylakoid membrane;CC:chloroplast envelope;CC:photosystem I;CC:photosystem II;CC:integral component of membrane;CC:plastoglobule;MF:chlorophyll binding;	K08910	LHCA4	map00196	Photosynthesis - antenna proteins	ENOG4110JH3	S:Function unknown	sp|P27521|CA4_ARATH;	Chlorophyll a-b binding protein 4, chloroplastic OS=Arabidopsis thaliana OX=3702 GN=LHCA4 PE=1 SV=1;	PF00504	Chloroa_b-bind	Chlorophyll A-B binding protein
TRINITY_DN146563_c0_g1	auxin-induced protein TGSAUR21 [Tulipa gesneriana]	0.05	0.03	0	0	0.15	0.58	0	0	0	0.09	0.02	0.03	0	0.05	0.2	0	0.11	0.08	0.243333	0.026667	0.046667	0.083333	0.063333	0	GO:0009733	BP:response to auxin;	K14488	SAUR	map04075	Plant hormone signal transduction	ENOG410Z28U	S:Function unknown	sp|O65695|SAU50_ARATH;	Auxin-responsive protein SAUR50 OS=Arabidopsis thaliana OX=3702 GN=SAUR50 PE=1 SV=1;	PF02519	Auxin_inducible	Auxin responsive protein
TRINITY_DN146665_c5_g1	PREDICTED: chlorophyll a-b binding protein 6, chloroplastic [Prunus mume]	3512.35	3034.37	2617.28	3222.92	3112.48	2928.98	1276.48	1242.08	1291.41	3069.87	3305.94	3025.95	1967.63	2087.92	2601.32	2235.29	2514.58	2696.01	3088.13	3054.67	3133.92	2218.96	2481.96	1269.99	GO:0018298;GO:0009765;GO:0009535;GO:0009522;GO:0009523;GO:0016021;GO:0016168	BP:protein-chromophore linkage;BP:photosynthesis, light harvesting;CC:chloroplast thylakoid membrane;CC:photosystem I;CC:photosystem II;CC:integral component of membrane;MF:chlorophyll binding;	K08907	LHCA1	map00196	Photosynthesis - antenna proteins	ENOG410XVD6	O:Posttranslational modification, protein turnover, chaperones	sp|Q9SDM1|CB121_HORVU;	Chlorophyll a-b binding protein 1B-21, chloroplastic OS=Hordeum vulgare OX=4513 GN=LHC Ib-21 PE=1 SV=1;	------	------	------
TRINITY_DN1469_c0_g5	Heat shock protein 70 family protein, partial [Actinidia chinensis var. chinensis]	0.03	0.05	0.06	0.09	0.07	0.1	0.18	0.18	0.2	0.01	0.04	0.02	0.04	0.06	0.07	0.11	0.07	0.08	0.086667	0.046667	0.023333	0.056667	0.086667	0.186667	GO:0006986;GO:0034605;GO:0034620;GO:0051085;GO:0042026;GO:0005737;GO:0042623;GO:0031072;GO:0044183;GO:0051082;GO:0051787;GO:0016887;GO:0005524	BP:response to unfolded protein;BP:cellular response to heat;BP:cellular response to unfolded protein;BP:chaperone mediated protein folding requiring cofactor;BP:protein refolding;CC:cytoplasm;MF:ATPase activity, coupled;MF:heat shock protein binding;MF:protein binding involved in protein folding;MF:unfolded protein binding;MF:misfolded protein binding;MF:ATPase activity;MF:ATP binding;	K03283	HSPA1s	map04144;map04141;map03040	Endocytosis;Protein processing in endoplasmic reticulum;Spliceosome	COG0443	O:Posttranslational modification, protein turnover, chaperones	sp|P09189|HSP7C_PETHY;	Heat shock cognate 70 kDa protein OS=Petunia hybrida OX=4102 GN=HSP70 PE=2 SV=1;	PF00012;PF06723	HSP70;MreB_Mbl	Hsp70 protein;MreB/Mbl protein
TRINITY_DN147377_c0_g1	PREDICTED: heat shock protein 83-like [Fragaria vesca subsp. vesca]	38.61	15.39	12.93	0.47	3.6	3.19	66.12	80.93	53.27	131.54	110.57	119.42	222.39	252.19	249.06	48.22	65.92	51.98	2.42	22.31	120.51	241.213	55.3733	66.7733	GO:0006457;GO:0051082;GO:0005524	BP:protein folding;MF:unfolded protein binding;MF:ATP binding;	K04079	HSP90A, htpG	map04626;map04141	Plant-pathogen interaction;Protein processing in endoplasmic reticulum	COG0326	O:Posttranslational modification, protein turnover, chaperones	sp|P27323|HS901_ARATH;	Heat shock protein 90-1 OS=Arabidopsis thaliana OX=3702 GN=HSP90-1 PE=1 SV=3;	PF00183	HSP90	Hsp90 protein
TRINITY_DN147483_c0_g1	PREDICTED: protochlorophyllide reductase-like [Solanum tuberosum]	4.4	3	4.55	5.24	4.05	4.18	1.03	0.75	0	4.13	0.83	1.19	0	1.24	1.09	2.02	0	2.82	4.49	3.98333	2.05	0.776667	1.61333	0.593333	GO:0015995;GO:0015979;GO:0009507;GO:0016630	BP:chlorophyll biosynthetic process;BP:photosynthesis;CC:chloroplast;MF:protochlorophyllide reductase activity;	K00218	por	map00860	Porphyrin and chlorophyll metabolism	COG1028	S:Function unknown	sp|Q41249|PORA_CUCSA;	Protochlorophyllide reductase, chloroplastic OS=Cucumis sativus OX=3659 GN=PORA PE=2 SV=1;	------	------	------
TRINITY_DN147814_c0_g1	unknown [Populus trichocarpa]	1271.89	939.52	744.66	992.9	1003.62	1483.6	245.21	261.84	335.47	1004.05	1085.59	1126.71	434.12	637.96	672.04	553.29	586.04	437.87	1160.04	985.357	1072.12	581.373	525.733	280.84	GO:0009744;GO:0051289;GO:0009416;GO:0009409;GO:0006006;GO:0009535;GO:0010319;GO:0048046;GO:0099080;GO:0009570;GO:0009941;GO:0050661;GO:0051287;GO:0004365;GO:0016620;GO:0097718;GO:0042803	BP:response to sucrose;BP:protein homotetramerization;BP:response to light stimulus;BP:response to cold;BP:glucose metabolic process;CC:chloroplast thylakoid membrane;CC:stromule;CC:apoplast;CC:supramolecular complex;CC:chloroplast stroma;CC:chloroplast envelope;MF:NADP binding;MF:NAD binding;MF:glyceraldehyde-3-phosphate dehydrogenas;MF:oxidoreductase activity, acting on the aldehyde or oxo grou…	K05298	GAPA	map00710	Carbon fixation in photosynthetic organisms	COG0057	G:Carbohydrate transport and metabolism	sp|P25856|G3PA1_ARATH;	Glyceraldehyde-3-phosphate dehydrogenase GAPA1, chloroplastic OS=Arabidopsis thaliana OX=3702 GN=GAPA1 PE=1 SV=3;	PF00044	Gp_dh_N	Glyceraldehyde 3-phosphate dehydrogenase, NAD binding domain
TRINITY_DN147930_c0_g1	calreticulin-like [Olea europaea var. sylvestris]	22.91	20.42	29.16	23.99	19.21	40.02	85.09	98.84	141.04	21.68	24.52	24.51	26.49	22.47	35.31	65.42	94.1	91.77	27.74	24.1633	23.57	28.09	83.7633	108.323	GO:0006457;GO:0005783;GO:0005509;GO:0051082	BP:protein folding;CC:endoplasmic reticulum;MF:calcium ion binding;MF:unfolded protein binding;	K08057	CALR	map04145;map04141	Phagosome;Protein processing in endoplasmic reticulum	ENOG410XRR7	S:Function unknown	sp|O04151|CALR1_ARATH;	Calreticulin-1 OS=Arabidopsis thaliana OX=3702 GN=CRT1 PE=1 SV=1;	------	------	------
TRINITY_DN147967_c0_g1	PREDICTED: heat shock protein 83-like [Erythranthe guttata]	185.32	67.55	78.5	15.07	17.8	36.7	420.43	462.12	358.14	497.45	470.02	471.75	927.11	1108.55	986.16	294.55	293.76	288.02	23.19	110.457	479.74	1007.27	292.11	413.563	GO:0006457;GO:0009816;GO:0061077;GO:0005737;GO:0051082;GO:0005524	BP:protein folding;BP:defense response to bacterium, incompatible interaction;BP:chaperone-mediated protein folding;CC:cytoplasm;MF:unfolded protein binding;MF:ATP binding;	K04079	HSP90A, htpG	map04626;map04141	Plant-pathogen interaction;Protein processing in endoplasmic reticulum	COG0326	O:Posttranslational modification, protein turnover, chaperones	sp|P27323|HS901_ARATH;	Heat shock protein 90-1 OS=Arabidopsis thaliana OX=3702 GN=HSP90-1 PE=1 SV=3;	PF00183	HSP90	Hsp90 protein
TRINITY_DN14830_c0_g1	beta-carotene hydroxylase 2, chloroplastic-like isoform X1 [Coffea arabica]	18.42	19.23	19.89	17.88	21.17	18.06	42.05	39.56	32.04	32.28	31.32	34.32	37.98	41.88	50.4	61.13	46.55	51.36	19.0367	19.18	32.64	43.42	53.0133	37.8833	GO:0008610;GO:0016021;GO:0005506;GO:0016491	BP:lipid biosynthetic process;CC:integral component of membrane;MF:iron ion binding;MF:oxidoreductase activity;	K15746	crtZ	map00906	Carotenoid biosynthesis	ENOG4111G77	S:Function unknown	sp|B3SGL0|BCH_GENLU;	Beta-carotene 3-hydroxylase, chloroplastic OS=Gentiana lutea OX=38851 GN=BHY PE=2 SV=1;	PF04116	FA_hydroxylase	Fatty acid hydroxylase superfamily
TRINITY_DN148317_c1_g1	phosphoglycerate kinase 3, cytosolic [Elaeis guineensis]	156.27	144.92	188.61	127.12	170.52	238.21	208	203.82	136.12	225.94	228.35	223.21	314.59	386.52	407.14	322.03	273.35	244.67	178.617	163.267	225.833	369.417	280.017	182.647	GO:0006096;GO:0004618;GO:0005524	BP:glycolytic process;MF:phosphoglycerate kinase activity;MF:ATP binding;	K00927	PGK, pgk	map00010;map00710	Glycolysis / Gluconeogenesis;Carbon fixation in photosynthetic organisms	COG0126	G:Carbohydrate transport and metabolism	sp|Q42962|PGKY_TOBAC;	Phosphoglycerate kinase, cytosolic OS=Nicotiana tabacum OX=4097 PE=2 SV=1;	PF00162	PGK	Phosphoglycerate kinase
TRINITY_DN148371_c0_g1	hypothetical protein C4D60_Mb10t13550 [Musa balbisiana]	98.26	32.06	24.36	5.61	3.65	17.22	362.34	267.47	173.65	287.95	280.3	254.95	679.83	771.77	803.82	687.75	502.84	533.14	8.82667	51.56	274.4	751.807	574.577	267.82	GO:0006779;GO:0005737;GO:0004109;GO:0051539	BP:porphyrin-containing compound biosynthetic process;CC:cytoplasm;MF:coproporphyrinogen oxidase activity;MF:4 iron, 4 sulfur cluster binding;	K13993	HSP20	map04141	Protein processing in endoplasmic reticulum	COG0071	O:Posttranslational modification, protein turnover, chaperones	------	------	------	------	------
TRINITY_DN148380_c0_g1	peroxidase 42-like [Asparagus officinalis]	719.21	611.64	484.58	601.95	650.29	931.81	123.57	213.87	364.03	537.58	515.69	578.2	190.58	233.8	286.91	205.16	347.98	285.37	728.017	605.143	543.823	237.097	279.503	233.823	GO:0006979;GO:0042744;GO:0005576;GO:0020037;GO:0046872;GO:0004601	BP:response to oxidative stress;BP:hydrogen peroxide catabolic process;CC:extracellular region;MF:heme binding;MF:metal ion binding;MF:peroxidase activity;	K00430	E1.11.1.7	map00940	Phenylpropanoid biosynthesis	ENOG4111GTW	G:Carbohydrate transport and metabolism	sp|Q9SB81|PER42_ARATH;	Peroxidase 42 OS=Arabidopsis thaliana OX=3702 GN=PER42 PE=1 SV=2;	PF00141	peroxidase	Peroxidase
TRINITY_DN148477_c0_g1	peroxidase 42-like [Camellia sinensis]	248.04	204.76	157.67	209.47	175.41	281	40.95	66.76	139.66	186.4	170.01	165.14	68	72.66	96.6	70.68	99.68	68.18	221.96	203.49	173.85	79.0867	79.5133	82.4567	GO:0006979;GO:0042744;GO:0005576;GO:0020037;GO:0046872;GO:0004601	BP:response to oxidative stress;BP:hydrogen peroxide catabolic process;CC:extracellular region;MF:heme binding;MF:metal ion binding;MF:peroxidase activity;	K00430	E1.11.1.7	map00940	Phenylpropanoid biosynthesis	ENOG4111GTW	G:Carbohydrate transport and metabolism	sp|Q9SB81|PER42_ARATH;	Peroxidase 42 OS=Arabidopsis thaliana OX=3702 GN=PER42 PE=1 SV=2;	PF00141	peroxidase	Peroxidase
TRINITY_DN148529_c0_g1	PREDICTED: chlorophyll a-b binding protein P4, chloroplastic [Ipomoea nil]	634.9	646.66	465.51	639.77	534.15	579.28	156.42	121.5	106.32	538.24	556.46	512.3	330.94	404.86	349.07	384.92	314.58	278.21	584.4	582.357	535.667	361.623	325.903	128.08	GO:0018298;GO:0009768;GO:0009416;GO:0009765;GO:0009535;GO:0009941;GO:0009522;GO:0009523;GO:0016021;GO:0010287;GO:0016168	BP:protein-chromophore linkage;BP:photosynthesis, light harvesting in photosystem I;BP:response to light stimulus;BP:photosynthesis, light harvesting;CC:chloroplast thylakoid membrane;CC:chloroplast envelope;CC:photosystem I;CC:photosystem II;CC:integral component of membrane;CC:plastoglobule;MF:chlorophyll binding;	K08910	LHCA4	map00196	Photosynthesis - antenna proteins	ENOG4110JH3	S:Function unknown	sp|P27521|CA4_ARATH;	Chlorophyll a-b binding protein 4, chloroplastic OS=Arabidopsis thaliana OX=3702 GN=LHCA4 PE=1 SV=1;	PF00504	Chloroa_b-bind	Chlorophyll A-B binding protein
TRINITY_DN14899_c1_g1	peroxidase 12-like [Ananas comosus]	2.74	0.85	2.28	1.59	3.08	3.58	0.73	1.19	0.28	1.12	1.39	1.36	0.81	0.58	0.43	1.05	0.57	0.78	2.75	1.95667	1.29	0.606667	0.8	0.733333	GO:0006979;GO:0042744;GO:0005576;GO:0020037;GO:0046872;GO:0004601	BP:response to oxidative stress;BP:hydrogen peroxide catabolic process;CC:extracellular region;MF:heme binding;MF:metal ion binding;MF:peroxidase activity;	K00430	E1.11.1.7	map00940	Phenylpropanoid biosynthesis	ENOG410ZMT4	G:Carbohydrate transport and metabolism	sp|P84516|PER1_SORBI;	Cationic peroxidase SPC4 OS=Sorghum bicolor OX=4558 GN=Sb03g046810 PE=1 SV=2;	PF00141	peroxidase	Peroxidase
TRINITY_DN14899_c1_g2	peroxidase 12-like [Ananas comosus]	0.5	0.02	0.04	0.11	0.16	0.75	0	0.02	0	0.14	0.15	0.26	0.01	0.01	0.01	0.01	0.02	0	0.34	0.186667	0.183333	0.01	0.01	0.006667	GO:0006979;GO:0042744;GO:0005576;GO:0020037;GO:0046872;GO:0004601	BP:response to oxidative stress;BP:hydrogen peroxide catabolic process;CC:extracellular region;MF:heme binding;MF:metal ion binding;MF:peroxidase activity;	K00430	E1.11.1.7	map00940	Phenylpropanoid biosynthesis	ENOG410ZMT4	G:Carbohydrate transport and metabolism	sp|P84516|PER1_SORBI;	Cationic peroxidase SPC4 OS=Sorghum bicolor OX=4558 GN=Sb03g046810 PE=1 SV=2;	PF00141	peroxidase	Peroxidase
TRINITY_DN149006_c1_g1	Peroxidase 42 -like protein [Gossypium arboreum]	258.53	235.16	173.69	212.3	214.66	331.49	55.46	78.43	142.53	182.62	191.5	211.78	67.41	84.37	104.21	67.74	110.45	99.68	252.817	222.46	195.3	85.33	92.6233	92.14	GO:0006979;GO:0042744;GO:0009845;GO:0005576;GO:0020037;GO:0046872;GO:0004601	BP:response to oxidative stress;BP:hydrogen peroxide catabolic process;BP:seed germination;CC:extracellular region;MF:heme binding;MF:metal ion binding;MF:peroxidase activity;	K00430	E1.11.1.7	map00940	Phenylpropanoid biosynthesis	ENOG4111GTW	G:Carbohydrate transport and metabolism	sp|Q9SB81|PER42_ARATH;	Peroxidase 42 OS=Arabidopsis thaliana OX=3702 GN=PER42 PE=1 SV=2;	PF00141	peroxidase	Peroxidase
TRINITY_DN149028_c3_g1	phosphoglycerate kinase, chloroplastic [Asparagus officinalis]	931.68	752.76	644.53	800.35	691.09	825.04	205.46	208.37	253.36	728.76	783.83	855.75	334.25	458.96	495.13	390.78	342.58	364.15	772.16	776.323	789.447	429.447	365.837	222.397	GO:0006096;GO:0004618;GO:0005524	BP:glycolytic process;MF:phosphoglycerate kinase activity;MF:ATP binding;	K00927	PGK, pgk	map00010;map00710	Glycolysis / Gluconeogenesis;Carbon fixation in photosynthetic organisms	COG0126	G:Carbohydrate transport and metabolism	sp|Q42961|PGKH_TOBAC;	Phosphoglycerate kinase, chloroplastic OS=Nicotiana tabacum OX=4097 PE=2 SV=1;	PF00162	PGK	Phosphoglycerate kinase
TRINITY_DN14949_c0_g4	phytoene desaturase [Hydrilla verticillata]	0.04	0.06	0.11	0.12	0.07	0.15	0.08	0.11	0.2	0.03	0.01	0.02	0.02	0.05	0.08	0.05	0.11	0.12	0.113333	0.07	0.02	0.05	0.093333	0.13	GO:0016117;GO:0009941;GO:0009534;GO:0016166	BP:carotenoid biosynthetic process;CC:chloroplast envelope;CC:chloroplast thylakoid;MF:phytoene dehydrogenase activity;	K02293	PDS, crtP	map00906	Carotenoid biosynthesis	COG3349	S:Function unknown	sp|P49086|PDS_MAIZE;	15-cis-phytoene desaturase, chloroplastic/chromoplastic OS=Zea mays OX=4577 GN=PDS1 PE=2 SV=1;	PF01593;PF13450;PF01266;PF12831;PF07992;PF01494;PF00890	Amino_oxidase;NAD_binding_8;DAO;FAD_oxidored;Pyr_redox_2;FAD_binding_3;FAD_binding_2	Flavin containing amine oxidoreductase;NA;FAD dependent oxidoreductase;FAD dependent oxidoreductase;Pyridine nucleotide-disulphide oxidoreductase;FAD binding domain;FAD binding domain
TRINITY_DN150790_c0_g1	light-harvesting chlorophyll-a/b binding protein Lhcb3 [Pisum sativum]	3.76	1.97	5.26	5.64	2.64	6.82	0.47	0.36	3.23	1.97	2.39	1.03	0	0	1.07	0.47	1.74	0.97	5.03333	3.66333	1.79667	0.356667	1.06	1.35333	GO:0009416;GO:0018298;GO:0009635;GO:0009768;GO:0009769;GO:0010119;GO:0009737;GO:0009644;GO:0009765;GO:0009535;GO:0009941;GO:0009522;GO:0009523;GO:0016021;GO:0010287;GO:0009517;GO:0016168;GO:0019904	BP:response to light stimulus;BP:protein-chromophore linkage;BP:response to herbicide;BP:photosynthesis, light harvesting in photosystem I;BP:photosynthesis, light harvesting in photosystem II;BP:regulation of stomatal movement;BP:response to abscisic acid;BP:response to high light intensity;BP:photosynthesis, light harvesting;CC:chloroplast thylakoid membrane;CC:chloroplast envelope;CC:photosyst…	K08914	LHCB3	map00196	Photosynthesis - antenna proteins	ENOG410YAI6	S:Function unknown	sp|P27489|CB23_SOLLC;	Chlorophyll a-b binding protein 13, chloroplastic OS=Solanum lycopersicum OX=4081 GN=CAB13 PE=1 SV=1;	PF00504	Chloroa_b-bind	Chlorophyll A-B binding protein
TRINITY_DN151456_c0_g1	chlorophyll a-b binding protein 8, chloroplastic [Elaeis guineensis]	816.69	807.1	634.95	835.2	595.11	686.91	254.33	265.51	338.17	633.76	738.47	606.77	336.64	398.77	347.58	418.76	389.72	491.34	705.74	752.913	659.667	360.997	433.273	286.003	GO:0018298;GO:0009765;GO:0009535;GO:0009522;GO:0009523;GO:0016021;GO:0016168	BP:protein-chromophore linkage;BP:photosynthesis, light harvesting;CC:chloroplast thylakoid membrane;CC:photosystem I;CC:photosystem II;CC:integral component of membrane;MF:chlorophyll binding;	K08909	LHCA3	map00196	Photosynthesis - antenna proteins	ENOG410ZM8E	S:Function unknown	sp|Q9SY97|LHCA3_ARATH;	Photosystem I chlorophyll a/b-binding protein 3-1, chloroplastic OS=Arabidopsis thaliana OX=3702 GN=LHCA3 PE=1 SV=1;	------	------	------
TRINITY_DN151699_c0_g1	PREDICTED: phosphoglycerate kinase, cytosolic-like [Musa acuminata subsp. malaccensis]	71.66	54.7	86.57	41.24	69.41	102.35	70.72	71.02	44.1	95.13	85.02	98.49	119.52	133.87	160.83	115.14	90.36	85.39	71	70.9767	92.88	138.073	96.9633	61.9467	GO:1903862;GO:0006096;GO:0006094;GO:0005829;GO:0043531;GO:0004618;GO:0005524	BP:positive regulation of oxidative phosphorylation;BP:glycolytic process;BP:gluconeogenesis;CC:cytosol;MF:ADP binding;MF:phosphoglycerate kinase activity;MF:ATP binding;	K00927	PGK, pgk	map00010;map00710	Glycolysis / Gluconeogenesis;Carbon fixation in photosynthetic organisms	COG0126	G:Carbohydrate transport and metabolism	sp|Q42962|PGKY_TOBAC;	Phosphoglycerate kinase, cytosolic OS=Nicotiana tabacum OX=4097 PE=2 SV=1;	PF00162	PGK	Phosphoglycerate kinase
TRINITY_DN151745_c0_g1	RecName: Full=Phosphoglycerate kinase, chloroplasti;	566.97	450.75	384.85	496.42	431.18	518.07	122.46	135.8	164.56	461.64	467.01	528.29	211.66	280.19	316.35	239.01	211.36	277.6	481.89	467.523	485.647	269.4	242.657	140.94	GO:0019253;GO:0006096;GO:0009507;GO:0004618;GO:0005524	BP:reductive pentose-phosphate cycle;BP:glycolytic process;CC:chloroplast;MF:phosphoglycerate kinase activity;MF:ATP binding;	K00927	PGK, pgk	map00010;map00710	Glycolysis / Gluconeogenesis;Carbon fixation in photosynthetic organisms	COG0126	G:Carbohydrate transport and metabolism	sp|P29409|PGKH_SPIOL;	Phosphoglycerate kinase, chloroplastic;	PF00162	PGK	Phosphoglycerate kinase
TRINITY_DN152084_c0_g1	phosphoglycerate kinase, chloroplastic [Elaeis guineensis]	578.58	502.34	417.7	545.42	443.45	538.8	106.43	128.09	147.23	499.52	494.22	559.55	222.26	288.11	268.86	227.26	201.41	223.77	509.223	499.54	517.763	259.743	217.48	127.25	GO:0006096;GO:0004618;GO:0005524	BP:glycolytic process;MF:phosphoglycerate kinase activity;MF:ATP binding;	K00927	PGK, pgk	map00010;map00710	Glycolysis / Gluconeogenesis;Carbon fixation in photosynthetic organisms	COG0126	G:Carbohydrate transport and metabolism	sp|Q42961|PGKH_TOBAC;	Phosphoglycerate kinase, chloroplastic OS=Nicotiana tabacum OX=4097 PE=2 SV=1;	PF00162	PGK	Phosphoglycerate kinase
TRINITY_DN153751_c2_g1	17.4 kDa class III heat shock protein [Elaeis guineensis]	249.17	51.72	83.81	4.81	7.88	32.1	1033.58	989.42	869.2	910.32	844.35	827.19	1784.87	2293.37	2523.2	2419.72	1806.89	2137.43	14.93	128.233	860.62	2200.48	2121.35	964.067	GO:0051259;GO:0006457;GO:0042542;GO:0000302;GO:0009651;GO:0009408;GO:0009644;GO:0005737;GO:0051082;GO:0043621	BP:protein oligomerization;BP:protein folding;BP:response to hydrogen peroxide;BP:response to reactive oxygen species;BP:response to salt stress;BP:response to heat;BP:response to high light intensity;CC:cytoplasm;MF:unfolded protein binding;MF:protein self-association;	K13993	HSP20	map04141	Protein processing in endoplasmic reticulum	COG0071	J:Translation, ribosomal structure and biogenesis	sp|Q6K7E9|HS186_ORYSJ;	18.6 kDa class III heat shock protein OS=Oryza sativa subsp. japonica OX=39947 GN=HSP18.6 PE=2 SV=1;	PF00011	HSP20	Hsp20/alpha crystallin family
TRINITY_DN153969_c1_g1	hypothetical protein GW17_00018879 [Ensete ventricosum]	1463.3	1220.52	1028.12	1237.48	1130.83	1410.83	311.17	334.64	428.96	1280.17	1245.7	1387.34	546.07	762.41	718.53	597.46	538.17	602.81	1259.71	1237.31	1304.4	675.67	579.48	358.257	GO:0006096;GO:0004618;GO:0005524	BP:glycolytic process;MF:phosphoglycerate kinase activity;MF:ATP binding;	K00927	PGK, pgk	map00010;map00710	Glycolysis / Gluconeogenesis;Carbon fixation in photosynthetic organisms	COG0126	G:Carbohydrate transport and metabolism	------	------	------	------	------
TRINITY_DN154044_c0_g1	hypothetical protein DM860_015792 [Cuscuta australis]	332.22	180.79	267.65	77.49	87.26	131.6	4582.53	4710.77	3506.43	663.21	712.81	626.56	1576.58	1918.71	1912.46	3534.36	2570.81	2917.26	98.7833	260.22	667.527	1802.58	3007.48	4266.58	GO:0006986;GO:0034605;GO:0034620;GO:0051085;GO:0042026;GO:0005737;GO:0042623;GO:0031072;GO:0044183;GO:0051082;GO:0051787;GO:0016887;GO:0005524	BP:response to unfolded protein;BP:cellular response to heat;BP:cellular response to unfolded protein;BP:chaperone mediated protein folding requiring cofactor;BP:protein refolding;CC:cytoplasm;MF:ATPase activity, coupled;MF:heat shock protein binding;MF:protein binding involved in protein folding;MF:unfolded protein binding;MF:misfolded protein binding;MF:ATPase activity;MF:ATP binding;	K03283	HSPA1s	map04144;map04141;map03040	Endocytosis;Protein processing in endoplasmic reticulum;Spliceosome	COG0443	O:Posttranslational modification, protein turnover, chaperones	sp|P22953|MD37E_ARATH;	Probable mediator of RNA polymerase II transcription subunit 37e OS=Arabidopsis thaliana OX=3702 GN=MED37E PE=1 SV=3;	------	------	------
TRINITY_DN155051_c0_g1	glutamyl-tRNA reductase 2 [Ananas comosus]	117	115.41	94.18	118.49	80.91	78.26	31.62	24.37	17.74	89.01	103.95	97.85	49.05	62.88	63.18	63.23	48.4	47.46	92.5533	108.863	96.9367	58.37	53.03	24.5767	GO:0006782;GO:0050661;GO:0008883	BP:protoporphyrinogen IX biosynthetic process;MF:NADP binding;MF:glutamyl-tRNA reductase activity;	K02492	hemA	map00860	Porphyrin and chlorophyll metabolism	COG0373	H:Coenzyme transport and metabolism	sp|A2Z928|HEM1_ORYSI;	Glutamyl-tRNA reductase, chloroplastic OS=Oryza sativa subsp. indica OX=39946 GN=OsI_033071 PE=2 SV=2;	PF01488;PF03807;PF03446;PF03435;PF13460;PF02558;PF02254;PF02423	Shikimate_DH;F420_oxidored;NAD_binding_2;Sacchrp_dh_NADP;NAD_binding_10;ApbA;TrkA_N;OCD_Mu_crystall	Shikimate / quinate 5-dehydrogenase;NADP oxidoreductase coenzyme F420-dependent;NAD binding domain of 6-phosphogluconate dehydrogenase;Saccharopine dehydrogenase NADP binding domain;NA;Ketopantoate reductase PanE/ApbA;TrkA-N domain;Ornithine cyclodeaminase/mu-crystallin family
TRINITY_DN155051_c3_g1	glutamyl-tRNA reductase-like protein [Zea mays]	88.07	82.43	72.67	86.84	56.44	54.8	22.23	17.79	11.3	66.29	75.42	71.73	37.02	42	43.58	43.97	32.79	35.36	66.0267	81.0567	71.1467	40.8667	37.3733	17.1067	GO:0015995;GO:0006782;GO:0033014;GO:0009507;GO:0050661;GO:0008883	BP:chlorophyll biosynthetic process;BP:protoporphyrinogen IX biosynthetic process;BP:tetrapyrrole biosynthetic process;CC:chloroplast;MF:NADP binding;MF:glutamyl-tRNA reductase activity;	K02492	hemA	map00860	Porphyrin and chlorophyll metabolism	COG0373	H:Coenzyme transport and metabolism	sp|P0C587|HEM1_ORYSJ;	Glutamyl-tRNA reductase, chloroplastic OS=Oryza sativa subsp. japonica OX=39947 GN=Os10g0502400 PE=2 SV=1;	PF00745	GlutR_dimer	Glutamyl-tRNAGlu reductase, dimerisation domain
TRINITY_DN156195_c0_g1	chlorophyllase-2, chloroplastic [Elaeis guineensis]	1.45	0.04	0.01	0.04	0.61	2.27	0.02	0.07	0.02	0.19	0.18	0.39	0.01	0.11	0.22	0.05	0.2	0.22	0.973333	0.5	0.253333	0.113333	0.156667	0.036667	GO:0015996;GO:0047746	BP:chlorophyll catabolic process;MF:chlorophyllase activity;	K08099	E3.1.1.14	map00860	Porphyrin and chlorophyll metabolism	ENOG4111H5Z	S:Function unknown	sp|Q9M7I7|CLH2_ARATH;	Chlorophyllase-2, chloroplastic OS=Arabidopsis thaliana OX=3702 GN=CLH2 PE=1 SV=1;	PF07224;PF12740;PF12697;PF01738	Chlorophyllase;Chlorophyllase2;Abhydrolase_6;DLH	Chlorophyllase;Chlorophyllase enzyme;Alpha/beta hydrolase family;Dienelactone hydrolase family
TRINITY_DN158302_c0_g1	chlorophyll a-b binding protein 6, chloroplastic [Elaeis guineensis]	3189.18	2918.69	2377.35	2766.05	2937.64	2690.59	1121.42	1175.28	1190.7	2872.53	2933.96	2906.22	1868.99	1952.68	2169.18	2056.03	2180.34	2029.15	2798.09	2828.41	2904.24	1996.95	2088.51	1162.47	GO:0018298;GO:0009765;GO:0009535;GO:0009522;GO:0009523;GO:0016021;GO:0016168	BP:protein-chromophore linkage;BP:photosynthesis, light harvesting;CC:chloroplast thylakoid membrane;CC:photosystem I;CC:photosystem II;CC:integral component of membrane;MF:chlorophyll binding;	K08907	LHCA1	map00196	Photosynthesis - antenna proteins	ENOG410XVD6	O:Posttranslational modification, protein turnover, chaperones	sp|P12360|CB11_SOLLC;	Chlorophyll a-b binding protein 6A, chloroplastic OS=Solanum lycopersicum OX=4081 GN=CAB6A PE=2 SV=1;	PF00504	Chloroa_b-bind	Chlorophyll A-B binding protein
TRINITY_DN158302_c10_g1	PREDICTED: chlorophyll a-b binding protein 6A, chloroplastic-like [Nelumbo nucifera]	3972.32	3503.1	2925.17	2972.99	3392.5	3067.52	1588.26	1586.22	1573.58	3226.88	3576.83	3402.21	2216.97	2476.93	2806.1	2810.92	2689.09	2784.82	3144.34	3466.86	3401.97	2500	2761.61	1582.69	GO:0018298;GO:0009765;GO:0009535;GO:0009522;GO:0009523;GO:0016021;GO:0016168	BP:protein-chromophore linkage;BP:photosynthesis, light harvesting;CC:chloroplast thylakoid membrane;CC:photosystem I;CC:photosystem II;CC:integral component of membrane;MF:chlorophyll binding;	K08907	LHCA1	map00196	Photosynthesis - antenna proteins	ENOG410XVD6	O:Posttranslational modification, protein turnover, chaperones	sp|Q9SDM1|CB121_HORVU;	Chlorophyll a-b binding protein 1B-21, chloroplastic OS=Hordeum vulgare OX=4513 GN=LHC Ib-21 PE=1 SV=1;	PF00504	Chloroa_b-bind	Chlorophyll A-B binding protein
TRINITY_DN158540_c0_g1	hypothetical protein BHM03_00028832 [Ensete ventricosum]	0.01	0	0	0	0.01	0	0.27	0.27	0.3	0.01	0.01	0	0.03	0.06	0.04	0.14	0.14	0.08	0.003333	0.003333	0.006667	0.043333	0.12	0.28	GO:0010143;GO:0042335;GO:0010345;GO:0008299;GO:0009414;GO:0030433;GO:0010025;GO:1900490;GO:0016021;GO:0030176;GO:0008270;GO:0016874	BP:cutin biosynthetic process;BP:cuticle development;BP:suberin biosynthetic process;BP:isoprenoid biosynthetic process;BP:response to water deprivation;BP:ER-associated ubiquitin-dependent protein catabolic process;BP:wax biosynthetic process;BP:positive regulation of hydroxymethylglutaryl-CoA reductas;CC:integral component of membrane;CC:integral component of endoplasmic reticulum membrane;MF:z…	K10661	MARCH6, DOA10	map04141	Protein processing in endoplasmic reticulum	COG5183	O:Posttranslational modification, protein turnover, chaperones	sp|F4JKK0|SUD1_ARATH;	Probable E3 ubiquitin ligase SUD1 OS=Arabidopsis thaliana OX=3702 GN=SUD1 PE=1 SV=1;	------	------	------
TRINITY_DN159085_c0_g1	auxin-responsive protein SAUR50 [Phoenix dactylifera]	0.13	0.25	0.05	0	0.02	0	1.3	1.38	2.17	0.1	0.02	0.07	0.25	0.68	0.57	1.25	1.77	1	0.006667	0.143333	0.063333	0.5	1.34	1.61667	GO:0009733	BP:response to auxin;	K14488	SAUR	map04075	Plant hormone signal transduction	ENOG410YZHX	S:Function unknown	sp|O65695|SAU50_ARATH;	Auxin-responsive protein SAUR50 OS=Arabidopsis thaliana OX=3702 GN=SAUR50 PE=1 SV=1;	PF02519	Auxin_inducible	Auxin responsive protein
TRINITY_DN1600_c0_g1	PREDICTED: 18.2 kDa class I heat shock protein [Vitis vinifera]	7.79	1.74	1.31	1.07	0	0.9	91	83.87	58.7	27.57	37.77	29.16	105.93	109.17	84.63	63.89	39.54	44.69	0.656667	3.61333	31.5	99.91	49.3733	77.8567	GO:0051259;GO:0006457;GO:0042542;GO:0000302;GO:0009651;GO:0009408;GO:0051082;GO:0043621	BP:protein oligomerization;BP:protein folding;BP:response to hydrogen peroxide;BP:response to reactive oxygen species;BP:response to salt stress;BP:response to heat;MF:unfolded protein binding;MF:protein self-association;	K13993	HSP20	map04141	Protein processing in endoplasmic reticulum	COG0071	O:Posttranslational modification, protein turnover, chaperones	sp|P27397|HSP12_DAUCA;	18.0 kDa class I heat shock protein OS=Daucus carota OX=4039 PE=3 SV=1;	PF00011	HSP20	Hsp20/alpha crystallin family
TRINITY_DN16119_c1_g1	magnesium-chelatase subunit ChlH, chloroplastic [Elaeis guineensis]	353.38	290.22	236.03	339.83	265.44	353.99	39.19	31.71	30.54	254.17	279.96	278.52	75.77	135.5	111.73	95.56	70.31	85.32	319.753	293.21	270.883	107.667	83.73	33.8133	GO:0015995;GO:0016021;GO:0016851	BP:chlorophyll biosynthetic process;CC:integral component of membrane;MF:magnesium chelatase activity;	K03403	chlH, bchH	map00860	Porphyrin and chlorophyll metabolism	COG1429	H:Coenzyme transport and metabolism	sp|Q9FNB0|CHLH_ARATH;	Magnesium-chelatase subunit ChlH, chloroplastic OS=Arabidopsis thaliana OX=3702 GN=CHLH PE=1 SV=1;	PF02514	CobN-Mg_chel	CobN/Magnesium Chelatase
TRINITY_DN16143_c1_g1	PREDICTED: beta-carotene 3-hydroxylase 2, chloroplastic isoform X2 [Musa acuminata subsp. malaccensis]	81.21	81.73	80.51	72.9	88.43	94.07	155.05	153.37	129.85	128.07	138.11	132.17	148.64	183.83	200.45	228.61	189.73	204.57	85.1333	81.15	132.783	177.64	207.637	146.09	GO:0008610;GO:0016021;GO:0005506;GO:0016491	BP:lipid biosynthetic process;CC:integral component of membrane;MF:iron ion binding;MF:oxidoreductase activity;	K15746	crtZ	map00906	Carotenoid biosynthesis	ENOG4111G77	O:Posttranslational modification, protein turnover, chaperones	sp|B3SGL0|BCH_GENLU;	Beta-carotene 3-hydroxylase, chloroplastic OS=Gentiana lutea OX=38851 GN=BHY PE=2 SV=1;	------	------	------
TRINITY_DN16499_c0_g1	chlorophyllide a oxygenase, chloroplastic-like [Elaeis guineensis]	52.63	60.63	63.36	64.83	75.17	60.05	15.7	13.25	9.95	45.82	46.34	45.14	27.37	30.59	25.59	25.36	23.35	22.88	66.6833	58.8733	45.7667	27.85	23.8633	12.9667	GO:0005506;GO:0051537;GO:0010277	MF:iron ion binding;MF:2 iron, 2 sulfur cluster binding;MF:chlorophyllide a oxygenase [overall] activity;	K13600	CAO	map00860	Porphyrin and chlorophyll metabolism	COG4638	P:Inorganic ion transport and metabolism	sp|Q8S7E1|CAO_ORYSJ;	Chlorophyllide a oxygenase, chloroplastic OS=Oryza sativa subsp. japonica OX=39947 GN=CAO PE=2 SV=1;	PF00355;PF08417	Rieske;PaO	Rieske [2Fe-2S] domain;Pheophorbide a oxygenase
TRINITY_DN16499_c0_g3	Chlorophyllide a oxygenase chloroplastic [Zea mays]	0.24	0.35	0.35	0.43	0.92	0.76	0.15	0.08	0.04	0.11	0.14	0.06	0.02	0.06	0.12	0	0.13	0.16	0.703333	0.313333	0.103333	0.066667	0.096667	0.09	GO:0005506;GO:0051537;GO:0010277;GO:0016491	MF:iron ion binding;MF:2 iron, 2 sulfur cluster binding;MF:chlorophyllide a oxygenase [overall] activity;MF:oxidoreductase activity;	K13600	CAO	map00860	Porphyrin and chlorophyll metabolism	COG4638	P:Inorganic ion transport and metabolism	sp|Q8S7E1|CAO_ORYSJ;	Chlorophyllide a oxygenase, chloroplastic OS=Oryza sativa subsp. japonica OX=39947 GN=CAO PE=2 SV=1;	------	------	------
TRINITY_DN16593_c0_g1	probable pectate lyase 8 [Dendrobium catenatum]	6.57	7.64	5.37	11.07	18.31	26.42	0.14	0.5	1.62	3.09	4.83	3.65	0.29	0.75	1.37	0.33	2.22	1.49	18.6	6.52667	3.85667	0.803333	1.34667	0.753333	GO:0045490;GO:0030570;GO:0046872	BP:pectin catabolic process;MF:pectate lyase activity;MF:metal ion binding;	K01728	pel	map00040	Pentose and glucuronate interconversions	COG3866	G:Carbohydrate transport and metabolism	sp|Q9M8Z8|PLY8_ARATH;	Probable pectate lyase 8 OS=Arabidopsis thaliana OX=3702 GN=At3g07010 PE=2 SV=1;	PF00544;PF13229	Pec_lyase_C;Beta_helix	Pectate lyase;Right handed beta helix region
TRINITY_DN1662_c0_g1	Heat shock protein 81-3 [Apostasia shenzhenica]	220.48	102.5	110.04	30.04	41.58	78.4	73.06	72.53	61.44	430.65	419.22	438.3	523.12	555.74	511.5	90.37	80.75	105.25	50.0067	144.34	429.39	530.12	92.1233	69.01	GO:0006457;GO:0051082;GO:0005524	BP:protein folding;MF:unfolded protein binding;MF:ATP binding;	K04079	HSP90A, htpG	map04626;map04141	Plant-pathogen interaction;Protein processing in endoplasmic reticulum	COG0326	O:Posttranslational modification, protein turnover, chaperones	sp|A2YWQ1|HSP81_ORYSI;	Heat shock protein 81-1 OS=Oryza sativa subsp. indica OX=39946 GN=HSP81-1 PE=2 SV=1;	PF00183;PF02518;PF13589	HSP90;HATPase_c;HATPase_c_3	Hsp90 protein;Histidine kinase-, DNA gyrase B-, and HSP90-like ATPase;Histidine kinase-, DNA gyrase B-, and HSP90-like ATPase
TRINITY_DN16986_c0_g1	auxin-responsive protein SAUR50 [Phoenix dactylifera]	0.21	0.07	0.02	0.03	0.09	0	0.58	0.26	0.68	0.13	0.04	0.07	0.49	1.47	1.82	1	0.72	0.89	0.04	0.1	0.08	1.26	0.87	0.506667	GO:0009733	BP:response to auxin;	K14488	SAUR	map04075	Plant hormone signal transduction	ENOG410YZHX	S:Function unknown	sp|O65695|SAU50_ARATH;	Auxin-responsive protein SAUR50 OS=Arabidopsis thaliana OX=3702 GN=SAUR50 PE=1 SV=1;	PF02519	Auxin_inducible	Auxin responsive protein
TRINITY_DN16986_c0_g2	auxin-responsive protein SAUR50 [Phoenix dactylifera]	0.12	0.06	0	0.02	0	0	0	0	0.03	0.08	0.14	0.07	0.06	0.47	0.45	0.14	0.22	0.06	0.006667	0.06	0.096667	0.326667	0.14	0.01	GO:0009733	BP:response to auxin;	K14488	SAUR	map04075	Plant hormone signal transduction	ENOG410YZHX	S:Function unknown	sp|O65695|SAU50_ARATH;	Auxin-responsive protein SAUR50 OS=Arabidopsis thaliana OX=3702 GN=SAUR50 PE=1 SV=1;	PF02519	Auxin_inducible	Auxin responsive protein
TRINITY_DN1708_c0_g1	peroxidase 51-like [Coffea eugenioides]	19.34	8.53	2.21	6.91	11.35	3.55	23.84	23.61	24.63	12.75	7.91	10.51	3.33	7.31	10.38	16.65	22.07	18	7.27	10.0267	10.39	7.00667	18.9067	24.0267	GO:0006979;GO:0042744;GO:0005576;GO:0020037;GO:0046872;GO:0004601	BP:response to oxidative stress;BP:hydrogen peroxide catabolic process;CC:extracellular region;MF:heme binding;MF:metal ion binding;MF:peroxidase activity;	K00430	E1.11.1.7	map00940	Phenylpropanoid biosynthesis	ENOG4111FDS	G:Carbohydrate transport and metabolism	sp|Q9SZE7|PER51_ARATH;	Peroxidase 51 OS=Arabidopsis thaliana OX=3702 GN=PER51 PE=2 SV=1;	PF00141	peroxidase	Peroxidase
TRINITY_DN17322_c0_g3	geranylgeranyl diphosphate reductase, chloroplastic [Elaeis guineensis]	495.9	404.56	343.97	458.93	410.26	378.76	133.58	124.85	135.6	403.53	451.26	435.71	178.68	273.28	285.79	240.95	246.85	234.53	415.983	414.81	430.167	245.917	240.777	131.343	GO:0015995;GO:0033521;GO:0033385;GO:0010189;GO:0015979;GO:0009507;GO:0016628;GO:0045550;GO:0071949	BP:chlorophyll biosynthetic process;BP:phytyl diphosphate biosynthetic process;BP:geranylgeranyl diphosphate metabolic process;BP:vitamin E biosynthetic process;BP:photosynthesis;CC:chloroplast;MF:oxidoreductase activity, acting on the CH-CH group of donors, NAD or NADP as acceptor;MF:geranylgeranyl reductase activity;MF:FAD binding;	K10960	chlP, bchP	map00860;map00900	Porphyrin and chlorophyll metabolism;Terpenoid backbone biosynthesis	COG0644	C:Energy production and conversion	sp|Q9ZS34|CHLP_TOBAC;	Geranylgeranyl diphosphate reductase, chloroplastic OS=Nicotiana tabacum OX=4097 GN=CHLP PE=2 SV=1;	PF01494;PF07992;PF01134;PF12831	FAD_binding_3;Pyr_redox_2;GIDA;FAD_oxidored	FAD binding domain;Pyridine nucleotide-disulphide oxidoreductase;Glucose inhibited division protein A;FAD dependent oxidoreductase
TRINITY_DN17428_c0_g1	PREDICTED: 17.8 kDa class I heat shock protein-like [Daucus carota subsp. sativus]	14.26	0.9	0.69	0.09	0	0.17	173.15	169.72	103.71	97.31	99.04	98.7	308.9	275.16	271.17	104.94	59.91	71.26	0.086667	5.28333	98.35	285.077	78.7033	148.86	GO:0051259;GO:0006457;GO:0042542;GO:0000302;GO:0009651;GO:0009408;GO:0051082;GO:0043621	BP:protein oligomerization;BP:protein folding;BP:response to hydrogen peroxide;BP:response to reactive oxygen species;BP:response to salt stress;BP:response to heat;MF:unfolded protein binding;MF:protein self-association;	K13993	HSP20	map04141	Protein processing in endoplasmic reticulum	COG0071	O:Posttranslational modification, protein turnover, chaperones	sp|P12810|HS16A_WHEAT;	16.9 kDa class I heat shock protein 1 OS=Triticum aestivum OX=4565 GN=hsp16.9A PE=2 SV=1;	PF00011	HSP20	Hsp20/alpha crystallin family
TRINITY_DN17428_c0_g3	PREDICTED: 17.8 kDa class I heat shock protein-like [Daucus carota subsp. sativus]	1.82	1.02	1.41	1.42	0.86	1.1	50.6	43.75	26.33	22.57	28.58	25.9	149.69	141.81	131.46	115.93	95.16	99.14	1.12667	1.41667	25.6833	140.987	103.41	40.2267	GO:0051259;GO:0006457;GO:0042542;GO:0000302;GO:0009651;GO:0009408;GO:0051082;GO:0043621	BP:protein oligomerization;BP:protein folding;BP:response to hydrogen peroxide;BP:response to reactive oxygen species;BP:response to salt stress;BP:response to heat;MF:unfolded protein binding;MF:protein self-association;	K13993	HSP20	map04141	Protein processing in endoplasmic reticulum	COG0071	O:Posttranslational modification, protein turnover, chaperones	sp|P12810|HS16A_WHEAT;	16.9 kDa class I heat shock protein 1 OS=Triticum aestivum OX=4565 GN=hsp16.9A PE=2 SV=1;	PF00011	HSP20	Hsp20/alpha crystallin family
TRINITY_DN17470_c0_g2	hypothetical protein AXX17_AT5G05250 [Arabidopsis thaliana]	0.29	0.38	0.4	0.5	0.33	0.43	0.06	0.12	0.18	0.16	0.13	0.17	0.14	0.06	0.05	0.1	0.24	0.23	0.42	0.356667	0.153333	0.083333	0.19	0.12	GO:0051085;GO:0030433;GO:0071218;GO:0005789;GO:0030544	BP:chaperone mediated protein folding requiring cofactor;BP:ER-associated ubiquitin-dependent protein catabolic process;BP:cellular response to misfolded protein;CC:endoplasmic reticulum membrane;MF:Hsp70 protein binding;	K09518	DNAJB12	map04141	Protein processing in endoplasmic reticulum	------	------	------	------	------	------	------
TRINITY_DN1755_c0_g1	glycosyl hydrolases family 31 protein [Cocos nucifera]	3.51	2.62	2.09	3.34	3.61	5.19	0.82	1.29	1.11	2.44	2.38	1.97	0.76	1.25	1.45	0.98	1.34	1.37	4.04667	2.74	2.26333	1.15333	1.23	1.07333	GO:0005975;GO:0005773;GO:0048046;GO:0009505;GO:0030246;GO:0004553	BP:carbohydrate metabolic process;CC:vacuole;CC:apoplast;CC:plant-type cell wall;MF:carbohydrate binding;MF:hydrolase activity, hydrolyzing O-glycosyl compounds;	K01187	malZ	map00500;map00052	Starch and sucrose metabolism;Galactose metabolism	COG1501	G:Carbohydrate transport and metabolism	sp|Q653V7|AGLU_ORYSJ;	Probable alpha-glucosidase Os06g0675700 OS=Oryza sativa subsp. japonica OX=39947 GN=Os06g0675700 PE=1 SV=1;	PF01055;PF16863;PF13802	Glyco_hydro_31;NtCtMGAM_N;Gal_mutarotas_2	Glycosyl hydrolases family 31;N-terminal barrel of NtMGAM and CtMGAM, maltase-glucoamylase;Galactose mutarotase-like
TRINITY_DN1769_c3_g2	phytochromobilin:ferredoxin oxidoreductase, chloroplastic isoform X3 [Camellia sinensis]	0.08	0.06	0.05	0.07	0.05	0.05	0.24	0.38	0.59	0.09	0.08	0.05	0.11	0.15	0.21	0.21	0.4	0.38	0.056667	0.063333	0.073333	0.156667	0.33	0.403333	GO:0010019;GO:0010024;GO:0009507;GO:0016636;GO:0050897;GO:0050619	BP:chloroplast-nucleus signaling pathway;BP:phytochromobilin biosynthetic process;CC:chloroplast;MF:oxidoreductase activity, acting on the CH-CH group of donors, iron-sulfur protein as acceptor;MF:cobalt ion binding;MF:phytochromobili;	K08101	HY2	map00860	Porphyrin and chlorophyll metabolism	ENOG41102EM	H:Coenzyme transport and metabolism	sp|Q9SR43|PFBS_ARATH;	Phytochromobilin:ferredoxin oxidoreductase, chloroplastic OS=Arabidopsis thaliana OX=3702 GN=HY2 PE=2 SV=1;	PF05996	Fe_bilin_red	Ferredoxin-dependent bilin reductase
TRINITY_DN1774_c0_g1	Heat shock protein 70 family [Macleaya cordata]	67.68	32.39	40.49	34.38	38.2	46.87	102.65	114.18	93.44	201.04	204.51	210.03	368.21	495.42	492.83	160.52	141.76	172.16	39.8167	46.8533	205.193	452.153	158.147	103.423	GO:0006457;GO:0009615;GO:0009651;GO:0046686;GO:0009408;GO:0005618;GO:0005774;GO:0005739;GO:0009507;GO:0051082;GO:0032440;GO:0005524	BP:protein folding;BP:response to virus;BP:response to salt stress;BP:response to cadmium ion;BP:response to heat;CC:cell wall;CC:vacuolar membrane;CC:mitochondrion;CC:chloroplast;MF:unfolded protein binding;MF:2-alkenal reductase [NA;MF:ATP binding;	K03283	HSPA1s	map04144;map04141;map03040	Endocytosis;Protein processing in endoplasmic reticulum;Spliceosome	COG0443	O:Posttranslational modification, protein turnover, chaperones	sp|Q01899|HSP7M_PHAVU;	Heat shock 70 kDa protein, mitochondrial OS=Phaseolus vulgaris OX=3885 PE=2 SV=1;	PF00012	HSP70	Hsp70 protein
TRINITY_DN18538_c0_g1	heat shock protein 90 [Ornithogalum longebracteatum]	2.12	0.36	0.67	0	0.33	0.19	1.08	1.2	1.02	2.98	2.85	3.2	1.17	0.74	0.98	0.09	0.78	1.26	0.173333	1.05	3.01	0.963333	0.71	1.1	GO:0006457;GO:0051082;GO:0005524	BP:protein folding;MF:unfolded protein binding;MF:ATP binding;	K09487	HSP90B, TRA1	map04626;map04141	Plant-pathogen interaction;Protein processing in endoplasmic reticulum	COG0326	S:Function unknown	sp|P35016|ENPL_CATRO;	Endoplasmin homolog OS=Catharanthus roseus OX=4058 GN=HSP90 PE=2 SV=1;	PF00183	HSP90	Hsp90 protein
TRINITY_DN18649_c1_g1	magnesium-chelatase subunit ChlH, chloroplastic [Phoenix dactylifera]	245.84	201.59	145.62	230.07	193.18	247.68	25.23	23.31	22.56	182.83	193.56	196.55	56.34	87.33	72.03	59.85	53.11	72.87	223.643	197.683	190.98	71.9	61.9433	23.7	GO:0009058;GO:0015995;GO:0016851	BP:biosynthetic process;BP:chlorophyll biosynthetic process;MF:magnesium chelatase activity;	K03403	chlH, bchH	map00860	Porphyrin and chlorophyll metabolism	COG1429	H:Coenzyme transport and metabolism	sp|Q9FNB0|CHLH_ARATH;	Magnesium-chelatase subunit ChlH, chloroplastic OS=Arabidopsis thaliana OX=3702 GN=CHLH PE=1 SV=1;	------	------	------
TRINITY_DN1898_c0_g3	17.1 kDa class II heat shock protein-like [Vigna unguiculata]	0.13	0	0	0	0	0	0.82	0.34	0.27	12.36	9.84	11.03	23.35	26.04	22.15	1.68	1.89	2.85	0	0.043333	11.0767	23.8467	2.14	0.476667	GO:0051259;GO:0006457;GO:0042542;GO:0000302;GO:0009651;GO:0009408;GO:0009644;GO:0051082;GO:0043621	BP:protein oligomerization;BP:protein folding;BP:response to hydrogen peroxide;BP:response to reactive oxygen species;BP:response to salt stress;BP:response to heat;BP:response to high light intensity;MF:unfolded protein binding;MF:protein self-association;	K13993	HSP20	map04141	Protein processing in endoplasmic reticulum	COG0071	O:Posttranslational modification, protein turnover, chaperones	sp|P19242|HSP21_PEA;	17.1 kDa class II heat shock protein OS=Pisum sativum OX=3888 GN=HSP17.7 PE=1 SV=1;	PF00011	HSP20	Hsp20/alpha crystallin family
TRINITY_DN189_c2_g2	xyloglucan endotransglycosylase/hydrolase 1 [Neolamarckia cadamba]	15.14	4.81	1.3	6.26	7.18	1.09	52.89	43.34	40.69	15.03	12.18	12.5	6.03	10.11	13.84	19.02	16.84	17.54	4.84333	7.08333	13.2367	9.99333	17.8	45.64	GO:0042546;GO:0005975;GO:0071555;GO:0010411;GO:0005618;GO:0048046;GO:0016762;GO:0004553	BP:cell wall biogenesis;BP:carbohydrate metabolic process;BP:cell wall organization;BP:xyloglucan metabolic process;CC:cell wall;CC:apoplast;MF:xylogluca;MF:hydrolase activity, hydrolyzing O-glycosyl compounds;	K14504;K08235	TCH4;E2.4.1.207	map04075	Plant hormone signal transduction	COG2273	S:Function unknown	sp|Q38857|XTH22_ARATH;	Xyloglucan endotransglucosylase/hydrolase protein 22 OS=Arabidopsis thaliana OX=3702 GN=XTH22 PE=1 SV=1;	PF00722	Glyco_hydro_16	Glycosyl hydrolases family 16
TRINITY_DN19072_c1_g1	hypothetical protein C4D60_Mb02t01440 [Musa balbisiana]	135.17	128.57	96.6	136.6	89.33	87.99	35.64	25.79	19.04	103.05	117.34	124.51	52.32	62.67	60.41	69.36	47.82	58.13	104.64	120.113	114.967	58.4667	58.4367	26.8233	GO:0006782;GO:0050661;GO:0008883	BP:protoporphyrinogen IX biosynthetic process;MF:NADP binding;MF:glutamyl-tRNA reductase activity;	K02492	hemA	map00860	Porphyrin and chlorophyll metabolism	COG0373	H:Coenzyme transport and metabolism	sp|A2Z928|HEM1_ORYSI;	Glutamyl-tRNA reductase, chloroplastic OS=Oryza sativa subsp. indica OX=39946 GN=OsI_033071 PE=2 SV=2;	PF05201	GlutR_N	Glutamyl-tRNAGlu reductase, N-terminal domain
TRINITY_DN19128_c0_g1	PREDICTED: auxin-induced protein 6B-like [Musa acuminata subsp. malaccensis]	0.34	0.49	0.26	0.21	0.39	0.25	0.22	0.18	0.04	0.13	0.11	0.12	0.13	0.08	0.06	0.06	0.03	0.06	0.283333	0.363333	0.12	0.09	0.05	0.146667	GO:0009733	BP:response to auxin;	K14488	SAUR	map04075	Plant hormone signal transduction	ENOG410ZNE5	S:Function unknown	sp|Q9ZUZ3|SAU32_ARATH;	Auxin-responsive protein SAUR32 OS=Arabidopsis thaliana OX=3702 GN=SAUR32 PE=2 SV=1;	PF02519	Auxin_inducible	Auxin responsive protein
TRINITY_DN19174_c0_g1	malate dehydrogenase [NADP], chloroplastic-like isoform X2 [Camellia sinensis]	0.3	0.27	0.42	0.16	0.13	0.16	0.18	0.09	0.19	0.17	0.26	0.1	0.13	0.09	0.11	0.3	0.18	0.15	0.15	0.33	0.176667	0.11	0.21	0.153333	GO:0009664;GO:0005975;GO:0006108;GO:0005618;GO:0016020;GO:0005576;GO:0046554	BP:plant-type cell wall organization;BP:carbohydrate metabolic process;BP:malate metabolic process;CC:cell wall;CC:membrane;CC:extracellular region;MF:malate dehydrogenas;	K00051	E1.1.1.82	map00620;map00710	Pyruvate metabolism;Carbon fixation in photosynthetic organisms	COG0039	C:Energy production and conversion	sp|P46489|MDHP_FLABI;	Malate dehydrogenase [NADP], chloroplastic OS=Flaveria bidentis OX=4224 PE=1 SV=1;	------	------	------
TRINITY_DN191799_c0_g1	PREDICTED: indole-3-acetic acid-induced protein ARG7 [Cucumis sativus]	4.13	3.09	1.26	2.29	1.29	0.37	0.22	0.49	0.64	0.83	1.39	1.01	0.72	3.11	3.66	0.85	1.36	0.95	1.31667	2.82667	1.07667	2.49667	1.05333	0.45	GO:0009733	BP:response to auxin;	K14488	SAUR	map04075	Plant hormone signal transduction	ENOG410YZHX	S:Function unknown	sp|O65695|SAU50_ARATH;	Auxin-responsive protein SAUR50 OS=Arabidopsis thaliana OX=3702 GN=SAUR50 PE=1 SV=1;	PF02519	Auxin_inducible	Auxin responsive protein
TRINITY_DN19320_c0_g1	protochlorophyllide reductase B, chloroplastic [Sorghum bicolor]	0.78	0.69	0.98	2.36	1.73	1.93	0	0.36	0	0.53	0.38	0.11	0.08	0.11	0.24	0.23	0.39	0.58	2.00667	0.816667	0.34	0.143333	0.4	0.12	GO:0015995;GO:0015979;GO:0009507;GO:0016630	BP:chlorophyll biosynthetic process;BP:photosynthesis;CC:chloroplast;MF:protochlorophyllide reductase activity;	K00218	por	map00860	Porphyrin and chlorophyll metabolism	COG1028	S:Function unknown	sp|Q41249|PORA_CUCSA;	Protochlorophyllide reductase, chloroplastic OS=Cucumis sativus OX=3659 GN=PORA PE=2 SV=1;	------	------	------
TRINITY_DN19322_c0_g1	PREDICTED: probable pectate lyase 5 isoform X1 [Musa acuminata subsp. malaccensis]	1.45	0.94	0.9	1.26	1.32	1.77	0.5	0.73	0.92	0.83	1.09	1.21	0.29	0.57	0.72	1.48	1.77	1.55	1.45	1.09667	1.04333	0.526667	1.6	0.716667	GO:0045490;GO:0030570;GO:0046872	BP:pectin catabolic process;MF:pectate lyase activity;MF:metal ion binding;	K01728	pel	map00040	Pentose and glucuronate interconversions	COG3866	G:Carbohydrate transport and metabolism	sp|Q9SCP2|PLY12_ARATH;	Probable pectate lyase 12 OS=Arabidopsis thaliana OX=3702 GN=At3g53190 PE=2 SV=2;	PF00544;PF13229	Pec_lyase_C;Beta_helix	Pectate lyase;Right handed beta helix region
TRINITY_DN19322_c0_g2	PREDICTED: probable pectate lyase 5 isoform X1 [Musa acuminata subsp. malaccensis]	2.1	1.02	0.46	0.91	1.14	1.58	0.33	0.71	1.96	1.19	1.37	1.58	0.11	0.45	0.54	0.58	1.11	1.11	1.21	1.19333	1.38	0.366667	0.933333	1	GO:0045490;GO:0030570;GO:0046872	BP:pectin catabolic process;MF:pectate lyase activity;MF:metal ion binding;	K01728	pel	map00040	Pentose and glucuronate interconversions	COG3866	G:Carbohydrate transport and metabolism	sp|Q9SCP2|PLY12_ARATH;	Probable pectate lyase 12 OS=Arabidopsis thaliana OX=3702 GN=At3g53190 PE=2 SV=2;	PF00544;PF13229	Pec_lyase_C;Beta_helix	Pectate lyase;Right handed beta helix region
TRINITY_DN19480_c0_g1	17.8 kDa class I heat shock protein-like [Phoenix dactylifera]	432.15	85.6	103.2	18.16	20.9	31.23	4157.07	4953.47	3309.96	2208.82	2272.05	2060.59	6819.35	6497.79	5754.69	3712.91	3228.27	3152.54	23.43	206.983	2180.49	6357.28	3364.57	4140.17	GO:0051259;GO:0006457;GO:0042542;GO:0000302;GO:0009651;GO:0009408;GO:0051082;GO:0043621	BP:protein oligomerization;BP:protein folding;BP:response to hydrogen peroxide;BP:response to reactive oxygen species;BP:response to salt stress;BP:response to heat;MF:unfolded protein binding;MF:protein self-association;	K13993	HSP20	map04141	Protein processing in endoplasmic reticulum	COG0071	O:Posttranslational modification, protein turnover, chaperones	sp|Q84Q72|HS181_ORYSJ;	18.1 kDa class I heat shock protein OS=Oryza sativa subsp. japonica OX=39947 GN=HSP18.1 PE=2 SV=1;	------	------	------
TRINITY_DN19628_c0_g1	PREDICTED: uncharacterized protein LOC103989643 [Musa acuminata subsp. malaccensis]	2.26	1.75	1.93	2.31	2.5	3.5	0.66	1.03	1.07	1.71	2	1.95	1.15	1.16	1.15	0.92	0.85	1.04	2.77	1.98	1.88667	1.15333	0.936667	0.92	GO:0015995;GO:0015979;GO:0016628;GO:0045550;GO:0071949	BP:chlorophyll biosynthetic process;BP:photosynthesis;MF:oxidoreductase activity, acting on the CH-CH group of donors, NAD or NADP as acceptor;MF:geranylgeranyl reductase activity;MF:FAD binding;	K10960	chlP, bchP	map00860;map00900	Porphyrin and chlorophyll metabolism;Terpenoid backbone biosynthesis	COG0644	J:Translation, ribosomal structure and biogenesis	sp|Q9ZS34|CHLP_TOBAC;	Geranylgeranyl diphosphate reductase, chloroplastic OS=Nicotiana tabacum OX=4097 GN=CHLP PE=2 SV=1;	PF01494;PF07992	FAD_binding_3;Pyr_redox_2	FAD binding domain;Pyridine nucleotide-disulphide oxidoreductase
TRINITY_DN1976_c0_g1	small heat shock protein, partial [Lilium longiflorum]	72.27	17.38	21.59	0.11	0.26	0.66	83.81	52.44	34.51	325.78	341.84	319.46	630.58	678.77	661.63	102.8	108.67	137.64	0.343333	37.08	329.027	656.993	116.37	56.92	GO:0051259;GO:0006457;GO:0042542;GO:0000302;GO:0009651;GO:0009408;GO:0009644;GO:0051082;GO:0043621	BP:protein oligomerization;BP:protein folding;BP:response to hydrogen peroxide;BP:response to reactive oxygen species;BP:response to salt stress;BP:response to heat;BP:response to high light intensity;MF:unfolded protein binding;MF:protein self-association;	K13993	HSP20	map04141	Protein processing in endoplasmic reticulum	COG0071	O:Posttranslational modification, protein turnover, chaperones	sp|O82013|HSP21_SOLPE;	17.3 kDa class II heat shock protein OS=Solanum peruvianum OX=4082 PE=2 SV=1;	PF00011;PF17886	HSP20;ArsA_HSP20	Hsp20/alpha crystallin family;HSP20-like domain found in ArsA
TRINITY_DN1990_c0_g1	dnaJ protein homolog [Elaeis guineensis]	1.04	0.05	0.17	0.05	0.1	0.1	6.7	4.41	2.59	14.49	7.22	10.9	16.17	16.62	19	12.27	8.55	10.53	0.083333	0.42	10.87	17.2633	10.45	4.56667	GO:0006457;GO:0009408;GO:0031072;GO:0051082;GO:0046872;GO:0005524	BP:protein folding;BP:response to heat;MF:heat shock protein binding;MF:unfolded protein binding;MF:metal ion binding;MF:ATP binding;	K09503	DNAJA2	map04141	Protein processing in endoplasmic reticulum	COG0484	O:Posttranslational modification, protein turnover, chaperones	sp|P43644|DNJH_ATRNU;	DnaJ protein homolog ANJ1 OS=Atriplex nummularia OX=3553 PE=2 SV=1;	PF01556;PF00226;PF00684;PF15777	DnaJ_C;DnaJ;DnaJ_CXXCXGXG;Anti-TRAP	DnaJ C terminal domain;DnaJ domain;DnaJ central domain;Tryptophan RNA-binding attenuator protein inhibitory protein
TRINITY_DN1992_c0_g1	heat shock protein 81-3 [Arabidopsis lyrata subsp. lyrata]	7.49	7.5	5.24	0	0.09	0.17	6.12	2.69	1.82	17.21	23.85	17.11	9.05	6.57	4.11	4.89	1.78	2.06	0.086667	6.74333	19.39	6.57667	2.91	3.54333	GO:0006457;GO:0051082;GO:0005524	BP:protein folding;MF:unfolded protein binding;MF:ATP binding;	K04079	HSP90A, htpG	map04626;map04141	Plant-pathogen interaction;Protein processing in endoplasmic reticulum	COG0326	O:Posttranslational modification, protein turnover, chaperones	sp|P27323|HS901_ARATH;	Heat shock protein 90-1 OS=Arabidopsis thaliana OX=3702 GN=HSP90-1 PE=1 SV=3;	PF00183	HSP90	Hsp90 protein
TRINITY_DN20339_c0_g1	peroxidase 4-like [Asparagus officinalis]	0.01	0.05	0.05	0.93	0.14	0.06	0.08	0.31	0.24	0.13	0.02	0.03	0.01	0.02	0.02	0.12	0.1	0.05	0.376667	0.036667	0.06	0.016667	0.09	0.21	GO:0006979;GO:0042744;GO:0005576;GO:0020037;GO:0046872;GO:0004601	BP:response to oxidative stress;BP:hydrogen peroxide catabolic process;CC:extracellular region;MF:heme binding;MF:metal ion binding;MF:peroxidase activity;	K00430	E1.11.1.7	map00940	Phenylpropanoid biosynthesis	ENOG410YETZ	G:Carbohydrate transport and metabolism	sp|A7NY33|PER4_VITVI;	Peroxidase 4 OS=Vitis vinifera OX=29760 GN=GSVIVT00023967001 PE=1 SV=1;	PF00141	peroxidase	Peroxidase
TRINITY_DN20541_c0_g1	hypothetical protein C4D60_Mb04t34150 [Musa balbisiana]	0.1	0.27	0.15	0.32	0.32	0	0.27	0.37	0.44	0.03	0.04	0.02	0	0	0	0.04	0	0	0.213333	0.173333	0.03	0	0.013333	0.36	GO:0009733	BP:response to auxin;	K14488	SAUR	map04075	Plant hormone signal transduction	ENOG410YVYP	S:Function unknown	sp|O22150|SAU36_ARATH;	Auxin-responsive protein SAUR36 OS=Arabidopsis thaliana OX=3702 GN=SAUR36 PE=2 SV=1;	PF02519	Auxin_inducible	Auxin responsive protein
TRINITY_DN20588_c0_g1	small heat shock protein, partial [Lilium longiflorum]	24.37	0.86	0.48	0.01	0	0.03	80.47	46.64	19.3	523.07	458.61	481.54	905.56	724.65	579.5	45.52	35.33	60.11	0.013333	8.57	487.74	736.57	46.9867	48.8033	GO:0051259;GO:0006457;GO:0042542;GO:0000302;GO:0009651;GO:0009408;GO:0009644;GO:0051082;GO:0043621	BP:protein oligomerization;BP:protein folding;BP:response to hydrogen peroxide;BP:response to reactive oxygen species;BP:response to salt stress;BP:response to heat;BP:response to high light intensity;MF:unfolded protein binding;MF:protein self-association;	K13993	HSP20	map04141	Protein processing in endoplasmic reticulum	COG0071	O:Posttranslational modification, protein turnover, chaperones	sp|O82013|HSP21_SOLPE;	17.3 kDa class II heat shock protein OS=Solanum peruvianum OX=4082 PE=2 SV=1;	PF00011;PF17886	HSP20;ArsA_HSP20	Hsp20/alpha crystallin family;HSP20-like domain found in ArsA
TRINITY_DN20670_c0_g2	pectate lyase-like [Dendrobium catenatum]	0.02	0.05	0.04	0.03	0	0.03	0.15	0.14	0.16	0.05	0.08	0.06	0.12	0.06	0.08	0.2	0.1	0.08	0.02	0.036667	0.063333	0.086667	0.126667	0.15	GO:0045490;GO:0030570;GO:0046872	BP:pectin catabolic process;MF:pectate lyase activity;MF:metal ion binding;	K01728	pel	map00040	Pentose and glucuronate interconversions	COG3866	G:Carbohydrate transport and metabolism	------	------	------	------	------
TRINITY_DN20670_c0_g4	hypothetical protein C4D60_Mb06t33860 [Musa balbisiana]	1.17	0.51	0.45	0.83	1.12	1.69	0.35	0.47	0.61	0.74	1.01	1.16	0.17	0.41	0.49	0.48	0.71	0.77	1.21333	0.71	0.97	0.356667	0.653333	0.476667	GO:0045490;GO:0030570;GO:0046872	BP:pectin catabolic process;MF:pectate lyase activity;MF:metal ion binding;	K01728	pel	map00040	Pentose and glucuronate interconversions	COG3866	G:Carbohydrate transport and metabolism	sp|Q9C8G4|PLY4_ARATH;	Probable pectate lyase 4 OS=Arabidopsis thaliana OX=3702 GN=At1g30350 PE=2 SV=1;	PF00544;PF13229	Pec_lyase_C;Beta_helix	Pectate lyase;Right handed beta helix region
TRINITY_DN20670_c0_g5	probable pectate lyase 4 [Phalaenopsis equestris]	2.29	2.56	2.53	2.68	2.71	2.4	1.5	1.32	1.51	2.06	2.25	2.24	1.48	1.51	1.54	1.59	1.78	1.78	2.59667	2.46	2.18333	1.51	1.71667	1.44333	GO:0045490;GO:0030570;GO:0046872	BP:pectin catabolic process;MF:pectate lyase activity;MF:metal ion binding;	K01728	pel	map00040	Pentose and glucuronate interconversions	COG3866	G:Carbohydrate transport and metabolism	sp|Q9C8G4|PLY4_ARATH;	Probable pectate lyase 4 OS=Arabidopsis thaliana OX=3702 GN=At1g30350 PE=2 SV=1;	PF00544	Pec_lyase_C	Pectate lyase
TRINITY_DN20670_c0_g6	hypothetical protein C4D60_Mb06t33860 [Musa balbisiana]	1.71	2.02	2.58	2.05	2.04	1.6	6.33	7.84	10.89	1.81	2.11	2.06	1.7	2.47	3.16	5.07	5.16	6.76	1.89667	2.10333	1.99333	2.44333	5.66333	8.35333	GO:0045490;GO:0030570;GO:0046872	BP:pectin catabolic process;MF:pectate lyase activity;MF:metal ion binding;	K01728	pel	map00040	Pentose and glucuronate interconversions	COG3866	G:Carbohydrate transport and metabolism	sp|Q9WYR4|PTLY_THEMA;	Pectate trisaccharide-lyase OS=Thermotoga maritima;	PF00544	Pec_lyase_C	Pectate lyase
TRINITY_DN21064_c0_g1	hypothetical protein EUGRSUZ_C03071 [Eucalyptus grandis]	0.2	0	0	0.04	0	0.04	82.57	67.7	64.08	21.47	16.7	20.12	87.41	80.16	94.89	95.88	72.42	83	0.026667	0.066667	19.43	87.4867	83.7667	71.45	GO:0051259;GO:0006457;GO:0042542;GO:0000302;GO:0009651;GO:0009408;GO:0009644;GO:0051082;GO:0043621	BP:protein oligomerization;BP:protein folding;BP:response to hydrogen peroxide;BP:response to reactive oxygen species;BP:response to salt stress;BP:response to heat;BP:response to high light intensity;MF:unfolded protein binding;MF:protein self-association;	K13993	HSP20	map04141	Protein processing in endoplasmic reticulum	COG0071	O:Posttranslational modification, protein turnover, chaperones	sp|O82013|HSP21_SOLPE;	17.3 kDa class II heat shock protein OS=Solanum peruvianum OX=4082 PE=2 SV=1;	PF00011	HSP20	Hsp20/alpha crystallin family
TRINITY_DN21064_c1_g1	17.1 kDa class II heat shock protein-like [Phoenix dactylifera]	11.19	0.85	0.37	0.05	0	0.05	97.18	65.37	33.39	182.05	174.26	176.88	482.64	397.92	311.51	64.07	41.73	65.69	0.033333	4.13667	177.73	397.357	57.1633	65.3133	GO:0051259;GO:0006457;GO:0042542;GO:0000302;GO:0009651;GO:0009408;GO:0009644;GO:0051082;GO:0043621	BP:protein oligomerization;BP:protein folding;BP:response to hydrogen peroxide;BP:response to reactive oxygen species;BP:response to salt stress;BP:response to heat;BP:response to high light intensity;MF:unfolded protein binding;MF:protein self-association;	K13993	HSP20	map04141	Protein processing in endoplasmic reticulum	COG0071	O:Posttranslational modification, protein turnover, chaperones	sp|O82013|HSP21_SOLPE;	17.3 kDa class II heat shock protein OS=Solanum peruvianum OX=4082 PE=2 SV=1;	PF00011	HSP20	Hsp20/alpha crystallin family
TRINITY_DN21160_c0_g1	triosephosphate isomerase, chloroplastic [Phoenix dactylifera]	0.29	0.11	0.26	0.36	0.24	0.15	0.01	0.05	0.09	0.24	0.18	0.2	0.2	0.24	0.02	0.1	0.07	0.12	0.25	0.22	0.206667	0.153333	0.096667	0.05	GO:0019563;GO:0046166;GO:0006096;GO:0006094;GO:0005829;GO:0004807	BP:glycerol catabolic process;BP:glyceraldehyde-3-phosphate biosynthetic process;BP:glycolytic process;BP:gluconeogenesis;CC:cytosol;MF:triose-phosphate isomerase activity;	K01803	TPI, tpiA	map00010;map00051;map00710;map00562	Glycolysis / Gluconeogenesis;Fructose and mannose metabolism;Carbon fixation in photosynthetic organisms;Inositol phosphate metabolism	COG0149	G:Carbohydrate transport and metabolism	sp|P46225|TPIC_SECCE;	Triosephosphate isomerase, chloroplastic OS=Secale cereale OX=4550 PE=1 SV=1;	PF00121	TIM	Triosephosphate isomerase
TRINITY_DN216_c0_g1	auxin-responsive protein SAUR32-like [Phoenix dactylifera]	0.92	2.5	3.01	2.84	3.78	1.82	0.71	1.55	0.85	0.73	0.48	0.51	0.54	0.39	0.13	0.42	0.34	0.44	2.81333	2.14333	0.573333	0.353333	0.4	1.03667	GO:0009733	BP:response to auxin;	K14488	SAUR	map04075	Plant hormone signal transduction	ENOG410YXA2	S:Function unknown	sp|Q9ZUZ3|SAU32_ARATH;	Auxin-responsive protein SAUR32 OS=Arabidopsis thaliana OX=3702 GN=SAUR32 PE=2 SV=1;	PF02519	Auxin_inducible	Auxin responsive protein
TRINITY_DN21719_c0_g1	heat shock 70 kDa protein-like [Zea mays]	51.3	8.82	9.96	0.18	0.41	1.04	17.41	14.06	6.69	140.89	139.91	148.73	204.78	187.83	145.89	12.92	8.39	19.46	0.543333	23.36	143.177	179.5	13.59	12.72	GO:0006986;GO:0034605;GO:0034620;GO:0051085;GO:0042026;GO:0005737;GO:0042623;GO:0031072;GO:0044183;GO:0051082;GO:0051787;GO:0016887;GO:0005524	BP:response to unfolded protein;BP:cellular response to heat;BP:cellular response to unfolded protein;BP:chaperone mediated protein folding requiring cofactor;BP:protein refolding;CC:cytoplasm;MF:ATPase activity, coupled;MF:heat shock protein binding;MF:protein binding involved in protein folding;MF:unfolded protein binding;MF:misfolded protein binding;MF:ATPase activity;MF:ATP binding;	K03283	HSPA1s	map04144;map04141;map03040	Endocytosis;Protein processing in endoplasmic reticulum;Spliceosome	COG0443	G:Carbohydrate transport and metabolism	sp|P11143|HSP70_MAIZE;	Heat shock 70 kDa protein OS=Zea mays OX=4577 GN=HSP70 PE=3 SV=2;	PF00012;PF06723	HSP70;MreB_Mbl	Hsp70 protein;MreB/Mbl protein
TRINITY_DN21736_c0_g1	Glycosyl hydrolase family protein [Zea mays]	0.19	0.15	0.21	0.33	0.36	0.31	0.02	0.13	0.16	0.08	0.09	0.1	0.02	0.07	0.06	0.1	0.05	0.06	0.333333	0.183333	0.09	0.05	0.07	0.103333	GO:0005975;GO:0009251;GO:0016021;GO:0008422;GO:0004553;GO:0003723	BP:carbohydrate metabolic process;BP:glucan catabolic process;CC:integral component of membrane;MF:beta-glucosidase activity;MF:hydrolase activity, hydrolyzing O-glycosyl compounds;MF:RNA binding;	K05349	bglX	map00460;map00500;map00940	Cyanoamino acid metabolism;Starch and sucrose metabolism;Phenylpropanoid biosynthesis	COG1472	G:Carbohydrate transport and metabolism	------	------	------	------	------
TRINITY_DN2175_c0_g1	calnexin 1-like protein [Cinnamomum micranthum f. kanehirae]	10.44	8.77	10.05	9.64	12.32	15.59	31.11	33.28	28.91	11.89	11.54	11.85	16.97	19.74	24.47	36.66	34.91	32.63	12.5167	9.75333	11.76	20.3933	34.7333	31.1	GO:0006457;GO:0016021;GO:0005783;GO:0005509;GO:0051082	BP:protein folding;CC:integral component of membrane;CC:endoplasmic reticulum;MF:calcium ion binding;MF:unfolded protein binding;	K08054	CANX	map04145;map04141	Phagosome;Protein processing in endoplasmic reticulum	ENOG410XP7T	U:Intracellular trafficking, secretion, and vesicular transport	sp|Q39817|CALX_SOYBN;	Calnexin homolog OS=Glycine max OX=3847 PE=2 SV=1;	PF00262	Calreticulin	Calreticulin family
TRINITY_DN21806_c0_g1	auxin-induced protein X15 [Elaeis guineensis]	0.67	0.38	0.79	0.83	1.31	1.31	0.09	0.13	0.13	0.29	0.17	0.21	0.21	0.05	0.04	0.15	0.13	0.14	1.15	0.613333	0.223333	0.1	0.14	0.116667	GO:0009733	BP:response to auxin;	K14488	SAUR	map04075	Plant hormone signal transduction	ENOG410YZHQ;ENOG411052A	S:Function unknown;	sp|Q9SGU2|SAU71_ARATH;	Auxin-responsive protein SAUR71 OS=Arabidopsis thaliana OX=3702 GN=SAUR71 PE=2 SV=1;	PF02519	Auxin_inducible	Auxin responsive protein
TRINITY_DN21837_c0_g1	probable xyloglucan endotransglucosylase/hydrolase protein 23 [Glycine max]	11.42	6.09	1.31	6.21	4.53	0.33	40.4	22.99	30.92	12.85	14.16	13.16	9.54	14.73	16.15	18.01	16.76	14.43	3.69	6.27333	13.39	13.4733	16.4	31.4367	GO:0042546;GO:0071555;GO:0010411;GO:0005618;GO:0048046;GO:0016762;GO:0004553	BP:cell wall biogenesis;BP:cell wall organization;BP:xyloglucan metabolic process;CC:cell wall;CC:apoplast;MF:xylogluca;MF:hydrolase activity, hydrolyzing O-glycosyl compounds;	K14504;K08235	TCH4;E2.4.1.207	map04075	Plant hormone signal transduction	COG2273;ENOG410Y9KB;ENOG410YBZQ	G:Carbohydrate transport and metabolism;S:Function unknown;O:Posttranslational modification, protein turnover, chaperones	sp|Q38857|XTH22_ARATH;	Xyloglucan endotransglucosylase/hydrolase protein 22 OS=Arabidopsis thaliana OX=3702 GN=XTH22 PE=1 SV=1;	PF06955	XET_C	Xyloglucan endo-transglycosylase
TRINITY_DN2208_c1_g1	small heat shock protein, partial [Lilium longiflorum]	1.62	0.03	0.02	0.04	0.1	0.02	95.23	59.74	25.18	55.01	44.4	49.92	209.63	202.38	181.74	176.88	118.78	98.71	0.053333	0.556667	49.7767	197.917	131.457	60.05	GO:0051259;GO:0006457;GO:0042542;GO:0000302;GO:0009651;GO:0009408;GO:0009644;GO:0051082;GO:0043621	BP:protein oligomerization;BP:protein folding;BP:response to hydrogen peroxide;BP:response to reactive oxygen species;BP:response to salt stress;BP:response to heat;BP:response to high light intensity;MF:unfolded protein binding;MF:protein self-association;	K13993	HSP20	map04141	Protein processing in endoplasmic reticulum	COG0071	O:Posttranslational modification, protein turnover, chaperones	sp|O82013|HSP21_SOLPE;	17.3 kDa class II heat shock protein OS=Solanum peruvianum OX=4082 PE=2 SV=1;	PF00011	HSP20	Hsp20/alpha crystallin family
TRINITY_DN2249_c0_g1	hypothetical protein BHE74_00058979 [Ensete ventricosum]	1.38	2.25	2.87	3.26	3.4	3.19	0.06	0.16	0.41	0.49	0.67	0.67	0.42	0.26	0.3	0.23	0.24	0.33	3.28333	2.16667	0.61	0.326667	0.266667	0.21	GO:0009733	BP:response to auxin;	K14488	SAUR	map04075	Plant hormone signal transduction	ENOG410ZNE5	S:Function unknown	sp|Q9ZUZ3|SAU32_ARATH;	Auxin-responsive protein SAUR32 OS=Arabidopsis thaliana OX=3702 GN=SAUR32 PE=2 SV=1;	PF02519	Auxin_inducible	Auxin responsive protein
TRINITY_DN22507_c0_g1	PREDICTED: heat shock protein 90-2 [Fragaria vesca subsp. vesca]	35.37	14.32	21.02	6.77	6.6	13.91	61.82	60.67	50.92	72.96	71.51	63.65	125.28	161.11	153	57.02	57.94	51.21	9.09333	23.57	69.3733	146.463	55.39	57.8033	GO:0006457;GO:0034605;GO:0050821;GO:0005737;GO:0005829;GO:0005886;GO:0032991;GO:0048471;GO:0009986;GO:0051082;GO:0005524	BP:protein folding;BP:cellular response to heat;BP:protein stabilization;CC:cytoplasm;CC:cytosol;CC:plasma membrane;CC:macromolecular complex;CC:perinuclear region of cytoplasm;CC:cell surface;MF:unfolded protein binding;MF:ATP binding;	K04079	HSP90A, htpG	map04626;map04141	Plant-pathogen interaction;Protein processing in endoplasmic reticulum	COG0326	O:Posttranslational modification, protein turnover, chaperones	sp|P55737|HS902_ARATH;	Heat shock protein 90-2 OS=Arabidopsis thaliana OX=3702 GN=HSP90-2 PE=1 SV=1;	PF00183	HSP90	Hsp90 protein
TRINITY_DN22793_c0_g1	triosephosphate isomerase, cytosolic isoform X1 [Elaeis guineensis]	49.83	44.79	50.94	47.29	52.59	63.68	26.07	22.32	21.59	43.52	44.22	44.38	30.01	29.84	31.51	29.42	32.66	30.06	54.52	48.52	44.04	30.4533	30.7133	23.3267	GO:0044262;GO:0009735;GO:0010043;GO:0046686;GO:0009651;GO:0006096;GO:0006094;GO:0005737;GO:0005618;GO:0009570;GO:0005829;GO:0005739;GO:0005774;GO:0048046;GO:0005886;GO:0009506;GO:0004807;GO:0005507	BP:cellular carbohydrate metabolic process;BP:response to cytokinin;BP:response to zinc ion;BP:response to cadmium ion;BP:response to salt stress;BP:glycolytic process;BP:gluconeogenesis;CC:cytoplasm;CC:cell wall;CC:chloroplast stroma;CC:cytosol;CC:mitochondrion;CC:vacuolar membrane;CC:apoplast;CC:plasma membrane;CC:plasmodesma;MF:triose-phosphate isomerase activity;MF:copper ion binding;	K01803	TPI, tpiA	map00010;map00051;map00710;map00562	Glycolysis / Gluconeogenesis;Fructose and mannose metabolism;Carbon fixation in photosynthetic organisms;Inositol phosphate metabolism	COG0149	J:Translation, ribosomal structure and biogenesis	sp|P48495|TPIS_PETHY;	Triosephosphate isomerase, cytosolic OS=Petunia hybrida OX=4102 GN=TPIP1 PE=2 SV=1;	PF00121	TIM	Triosephosphate isomerase
TRINITY_DN22814_c0_g1	PREDICTED: auxin-responsive protein SAUR32-like [Musa acuminata subsp. malaccensis]	0.49	0.29	0.27	0.49	0.3	0.21	0	0.22	0.16	0.37	0.43	0.3	0	0	0	0	0.03	0	0.333333	0.35	0.366667	0	0.01	0.126667	GO:0009733	BP:response to auxin;	K14488	SAUR	map04075	Plant hormone signal transduction	ENOG410ZNE5	S:Function unknown	sp|Q9ZUZ3|SAU32_ARATH;	Auxin-responsive protein SAUR32 OS=Arabidopsis thaliana OX=3702 GN=SAUR32 PE=2 SV=1;	PF02519	Auxin_inducible	Auxin responsive protein
TRINITY_DN23381_c0_g1	Calreticulin-3 [Apostasia shenzhenica]	0.38	0.22	0.09	0	0	0.03	0.03	0.04	0.1	0.19	0.15	0.14	0.04	0.09	0.05	0	0.05	0.05	0.01	0.23	0.16	0.06	0.033333	0.056667	GO:0006457;GO:0005783;GO:0004523;GO:0051082;GO:0005509;GO:0003676	BP:protein folding;CC:endoplasmic reticulum;MF:RNA-DNA hybrid ribonuclease activity;MF:unfolded protein binding;MF:calcium ion binding;MF:nucleic acid binding;	K08057	CALR	map04145;map04141	Phagosome;Protein processing in endoplasmic reticulum	ENOG410XRR7	O:Posttranslational modification, protein turnover, chaperones	sp|O04153|CALR3_ARATH;	Calreticulin-3 OS=Arabidopsis thaliana OX=3702 GN=CRT3 PE=1 SV=2;	------	------	------
TRINITY_DN23679_c0_g1	calcium-dependent protein kinase 10-like [Camellia sinensis]	0.46	0.34	0.38	0.44	0.5	0.39	0.3	0.34	0.51	0.28	0.3	0.37	0.15	0.11	0.18	0.26	0.19	0.27	0.443333	0.393333	0.316667	0.146667	0.24	0.383333	GO:0010152;GO:0006970;GO:1902584;GO:0005509;GO:0004672;GO:0005524	BP:pollen maturation;BP:response to osmotic stress;BP:positive regulation of response to water deprivation;MF:calcium ion binding;MF:protein kinase activity;MF:ATP binding;	K13412	CPK	map04626	Plant-pathogen interaction	ENOG410XRMJ	S:Function unknown	sp|Q9M9V8|CDPKA_ARATH;	Calcium-dependent protein kinase 10 OS=Arabidopsis thaliana OX=3702 GN=CPK10 PE=1 SV=1;	PF00069;PF00036;PF07714;PF13499;PF13833;PF13405;PF13202;PF06293;PF14658;PF14531;PF01636	Pkinase;EF-hand_1;Pkinase_Tyr;EF-hand_7;EF-hand_8;EF-hand_6;EF-hand_5;Kdo;EF-hand_9;Kinase-like;APH	Protein kinase domain;EF hand;Protein tyrosine kinase;EF-hand domain pair;EF-hand domain pair;EF-hand domain;EF hand;Lipopolysaccharide kinase;EF-hand domain;Kinase-like;Phosphotransferase enzyme family
TRINITY_DN23738_c0_g1	probable xyloglucan endotransglucosylase/hydrolase protein 23 [Asparagus officinalis]	0.89	0.62	0.14	0.32	0.35	0.17	8.75	6.3	6.15	1.43	1.53	1.43	2	3.05	3.65	6.84	3.73	3.57	0.28	0.55	1.46333	2.9	4.71333	7.06667	GO:0042546;GO:0006073;GO:0071555;GO:0010411;GO:0005618;GO:0048046;GO:0030246;GO:0016762;GO:0004553	BP:cell wall biogenesis;BP:cellular glucan metabolic process;BP:cell wall organization;BP:xyloglucan metabolic process;CC:cell wall;CC:apoplast;MF:carbohydrate binding;MF:xylogluca;MF:hydrolase activity, hydrolyzing O-glycosyl compounds;	K14504;K08235	TCH4;E2.4.1.207	map04075	Plant hormone signal transduction	COG2273;ENOG410YBZQ	G:Carbohydrate transport and metabolism;O:Posttranslational modification, protein turnover, chaperones	sp|Q38857|XTH22_ARATH;	Xyloglucan endotransglucosylase/hydrolase protein 22 OS=Arabidopsis thaliana OX=3702 GN=XTH22 PE=1 SV=1;	PF06955	XET_C	Xyloglucan endo-transglycosylase
TRINITY_DN24254_c0_g1	PREDICTED: chlorophyll a-b binding protein 151, chloroplastic-like, partial [Fragaria vesca subsp. vesca]	5.75	5.68	6.9	8.53	8.34	6.81	0.52	1.26	2.13	2.53	2.12	3.12	0.25	0.72	1.94	0.86	2.82	3.33	7.89333	6.11	2.59	0.97	2.33667	1.30333	GO:0018298;GO:0009765;GO:0009535;GO:0009522;GO:0009523;GO:0016021;GO:0016168	BP:protein-chromophore linkage;BP:photosynthesis, light harvesting;CC:chloroplast thylakoid membrane;CC:photosystem I;CC:photosystem II;CC:integral component of membrane;MF:chlorophyll binding;	K08913	LHCB2	map00196	Photosynthesis - antenna proteins	ENOG410ZHBU	U:Intracellular trafficking, secretion, and vesicular transport	sp|P12328|CB21_LEMGI;	Chlorophyll a-b binding protein of LHCII type I, chloroplastic OS=Lemna gibba OX=4470 PE=3 SV=1;	------	------	------
TRINITY_DN24399_c0_g2	17.9 kDa class I heat shock protein-like [Ananas comosus]	23.16	4.54	7.55	1.59	8.92	3.93	304.98	275.22	155.38	201.15	174.67	188.16	928.78	783.36	770.49	435.82	409.3	374.86	4.81333	11.75	187.993	827.543	406.66	245.193	GO:0051259;GO:0006457;GO:0042542;GO:0000302;GO:0009651;GO:0009408;GO:0051082;GO:0043621	BP:protein oligomerization;BP:protein folding;BP:response to hydrogen peroxide;BP:response to reactive oxygen species;BP:response to salt stress;BP:response to heat;MF:unfolded protein binding;MF:protein self-association;	K13993	HSP20	map04141	Protein processing in endoplasmic reticulum	COG0071	O:Posttranslational modification, protein turnover, chaperones	sp|P27396|HSP11_DAUCA;	17.8 kDa class I heat shock protein OS=Daucus carota OX=4039 PE=3 SV=1;	PF00011	HSP20	Hsp20/alpha crystallin family
TRINITY_DN24399_c1_g1	17.9 kDa class I heat shock protein-like [Aegilops tauschii subsp. tauschii]	17.34	3.47	2.98	0.76	0	0	33.56	35.64	15.6	62.41	77.27	69.17	100.43	76.4	49.86	36.12	12.98	26.19	0.253333	7.93	69.6167	75.5633	25.0967	28.2667	GO:0051259;GO:0006457;GO:0042542;GO:0000302;GO:0009651;GO:0009408;GO:0051082;GO:0043621	BP:protein oligomerization;BP:protein folding;BP:response to hydrogen peroxide;BP:response to reactive oxygen species;BP:response to salt stress;BP:response to heat;MF:unfolded protein binding;MF:protein self-association;	K13993	HSP20	map04141	Protein processing in endoplasmic reticulum	COG0071	O:Posttranslational modification, protein turnover, chaperones	sp|P19036|HSP17_ARATH;	17.4 kDa class I heat shock protein OS=Arabidopsis thaliana OX=3702 GN=HSP17.4A PE=1 SV=2;	PF00011;PF17886	HSP20;ArsA_HSP20	Hsp20/alpha crystallin family;HSP20-like domain found in ArsA
TRINITY_DN2448_c0_g1	Integrase, catalytic core [Corchorus capsularis]	0.19	0.2	0.24	0.23	0.34	0.43	1.41	1.46	1.7	1.45	1.13	1.26	6.4	8.9	12.79	3.51	3.62	4.55	0.333333	0.21	1.28	9.36333	3.89333	1.52333	GO:0009737;GO:0015074;GO:0070935;GO:0000943;GO:0005634;GO:0003676;GO:0008270;GO:0016887;GO:0003723;GO:0008168;GO:0005524;GO:0016491	BP:response to abscisic acid;BP:DNA integration;BP:3'-UTR-mediated mRNA stabilization;CC:retrotransposon nucleocapsid;CC:nucleus;MF:nucleic acid binding;MF:zinc ion binding;MF:ATPase activity;MF:RNA binding;MF:methyltransferase activity;MF:ATP binding;MF:oxidoreductase activity;	K03517	nadA	map00760	Nicotinate and nicotinamide metabolism	ENOG410Y0IS;COG3145	S:Function unknown;	sp|Q9SL49|AKB9B_ARATH;	RNA demethylase ALKBH9B OS=Arabidopsis thaliana OX=3702 GN=ALKBH9B PE=1 SV=1;	------	------	------
TRINITY_DN2481_c0_g1	protochlorophyllide reductase [Elaeis guineensis]	238.43	180.71	133.53	190.06	153.63	117.74	64.35	60.47	80.35	199.74	170.89	169.91	53.32	82.31	98.61	86.82	170.42	125.69	153.81	184.223	180.18	78.08	127.643	68.39	GO:0015995;GO:0015979;GO:0009507;GO:0016630	BP:chlorophyll biosynthetic process;BP:photosynthesis;CC:chloroplast;MF:protochlorophyllide reductase activity;	K00218	por	map00860	Porphyrin and chlorophyll metabolism	COG1028	S:Function unknown	sp|Q9SDT1|POR_DAUCA;	Protochlorophyllide reductase, chloroplastic OS=Daucus carota OX=4039 GN=POR1 PE=2 SV=1;	PF00106;PF13561;PF08659	adh_short;adh_short_C2;KR	short chain dehydrogenase;Enoyl;KR domain
TRINITY_DN25028_c0_g2	Retrovirus-related Pol polyprotein from transposon TNT 1-94 [Cajanus cajan]	0.15	0.04	0.16	0.1	0.03	0.23	0.08	0	0.09	0.38	0.53	0.4	0.16	0.25	0.04	0.16	0.07	0.18	0.12	0.116667	0.436667	0.15	0.136667	0.056667	GO:0015074;GO:0000943;GO:0004491;GO:0004519;GO:0016301;GO:0004190;GO:0008270;GO:0003676;GO:0003964	BP:DNA integration;CC:retrotransposon nucleocapsid;MF:methylmalonate-semialdehyde dehydrogenas;MF:endonuclease activity;MF:kinase activity;MF:aspartic-type endopeptidase activity;MF:zinc ion binding;MF:nucleic acid binding;MF:RNA-directed DNA polymerase activity;	K00430;K05658	E1.11.1.7;ABCB1, CD243	map00940;map02010	Phenylpropanoid biosynthesis;ABC transporters	ENOG4111WQF;ENOG410XS4D;COG2801;COG1132;COG0515	S:Function unknown;L:Replication, recombination and repair;V:Defense mechanisms;T:Signal transduction mechanisms	sp|P10978|POLX_TOBAC;	Retrovirus-related Pol polyprotein from transposon TNT 1-94 OS=Nicotiana tabacum OX=4097 PE=2 SV=1;	------	------	------
TRINITY_DN25179_c1_g1	glutamyl-tRNA reductase 2-like [Asparagus officinalis]	117.61	112.51	105.59	151.35	79.99	80.8	28.26	22.52	15.15	89.76	104.26	95.41	47.51	57.56	50.3	57.12	44.26	44.96	104.047	111.903	96.4767	51.79	48.78	21.9767	GO:0006782;GO:0050661;GO:0008883	BP:protoporphyrinogen IX biosynthetic process;MF:NADP binding;MF:glutamyl-tRNA reductase activity;	K02492	hemA	map00860	Porphyrin and chlorophyll metabolism	COG0373	H:Coenzyme transport and metabolism	sp|P0C587|HEM1_ORYSJ;	Glutamyl-tRNA reductase, chloroplastic OS=Oryza sativa subsp. japonica OX=39947 GN=Os10g0502400 PE=2 SV=1;	PF00745;PF01488	GlutR_dimer;Shikimate_DH	Glutamyl-tRNAGlu reductase, dimerisation domain;Shikimate / quinate 5-dehydrogenase
TRINITY_DN25337_c0_g1	lycopene beta-cyclase [Lilium lancifolium]	6.01	5.28	5.43	5.94	7.95	8.71	1.25	1.6	1.27	3.71	4.43	3.96	1.51	1.69	1.75	1.47	1.62	1.37	7.53333	5.57333	4.03333	1.65	1.48667	1.37333	GO:0016117;GO:0016705	BP:carotenoid biosynthetic process;MF:oxidoreductase activity, acting on paired donors, with incorporation or reduction of molecular oxygen;	K06443	lcyB, crtL1, crtY	map00906	Carotenoid biosynthesis	ENOG410XPIY	S:Function unknown	sp|Q43503|LCYB_SOLLC;	Lycopene beta cyclase, chloroplastic OS=Solanum lycopersicum OX=4081 GN=LCY1 PE=1 SV=1;	PF05834;PF07992;PF01946	Lycopene_cycl;Pyr_redox_2;Thi4	Lycopene cyclase protein;Pyridine nucleotide-disulphide oxidoreductase;Thi4 family
TRINITY_DN2537_c0_g1	calreticulin-like [Asparagus officinalis]	99.66	107.91	131.95	111.41	114.33	243.02	384.3	506.5	764.28	122.13	107.05	122.62	142.79	130.33	187.7	295.92	461.77	446.48	156.253	113.173	117.267	153.607	401.39	551.693	GO:0006457;GO:0005783;GO:0005509;GO:0051082	BP:protein folding;CC:endoplasmic reticulum;MF:calcium ion binding;MF:unfolded protein binding;	K08057	CALR	map04145;map04141	Phagosome;Protein processing in endoplasmic reticulum	ENOG410XRR7	O:Posttranslational modification, protein turnover, chaperones	sp|Q9XF98|CALR_PRUAR;	Calreticulin OS=Prunus armeniaca OX=36596 PE=2 SV=1;	PF00262	Calreticulin	Calreticulin family
TRINITY_DN25486_c0_g1	hypothetical protein D5086_0000187860 [Populus alba]	5.81	5.3	5.14	0.24	0.35	0.38	6.8	5.33	3.3	7.86	9.84	7.2	4.56	4.17	3.77	4.06	2.75	2.03	0.323333	5.41667	8.3	4.16667	2.94667	5.14333	GO:0006457;GO:0034605;GO:0050821;GO:0005737;GO:0005829;GO:0005886;GO:0032991;GO:0048471;GO:0009986;GO:0051082;GO:0005524	BP:protein folding;BP:cellular response to heat;BP:protein stabilization;CC:cytoplasm;CC:cytosol;CC:plasma membrane;CC:macromolecular complex;CC:perinuclear region of cytoplasm;CC:cell surface;MF:unfolded protein binding;MF:ATP binding;	K04079	HSP90A, htpG	map04626;map04141	Plant-pathogen interaction;Protein processing in endoplasmic reticulum	COG0326	O:Posttranslational modification, protein turnover, chaperones	sp|P27323|HS901_ARATH;	Heat shock protein 90-1 OS=Arabidopsis thaliana OX=3702 GN=HSP90-1 PE=1 SV=3;	------	------	------
TRINITY_DN25815_c0_g1	LOW QUALITY PROTEIN: heat shock 70 kDa protein [Momordica charantia]	0	0	0	0	0	0	1.61	1.41	1.66	0.48	0.93	0.51	1.51	2.94	2.47	0.37	6.39	1.88	0	0	0.64	2.30667	2.88	1.56	GO:0006986;GO:0034605;GO:0034620;GO:0051085;GO:0042026;GO:0005737;GO:0042623;GO:0031072;GO:0044183;GO:0051082;GO:0051787;GO:0016887;GO:0005524	BP:response to unfolded protein;BP:cellular response to heat;BP:cellular response to unfolded protein;BP:chaperone mediated protein folding requiring cofactor;BP:protein refolding;CC:cytoplasm;MF:ATPase activity, coupled;MF:heat shock protein binding;MF:protein binding involved in protein folding;MF:unfolded protein binding;MF:misfolded protein binding;MF:ATPase activity;MF:ATP binding;	K03283	HSPA1s	map04144;map04141;map03040	Endocytosis;Protein processing in endoplasmic reticulum;Spliceosome	COG0443	O:Posttranslational modification, protein turnover, chaperones	sp|P11143|HSP70_MAIZE;	Heat shock 70 kDa protein OS=Zea mays OX=4577 GN=HSP70 PE=3 SV=2;	PF00012;PF06723	HSP70;MreB_Mbl	Hsp70 protein;MreB/Mbl protein
TRINITY_DN26137_c0_g1	PREDICTED: heat shock protein 90-6, mitochondrial [Musa acuminata subsp. malaccensis]	1.01	0.27	0.08	0.09	0.04	0.19	0.14	0.07	0.05	0.7	1.21	1.05	0.19	0.2	0.03	0.12	0.03	0.09	0.106667	0.453333	0.986667	0.14	0.08	0.086667	GO:0006457;GO:0005618;GO:0009570;GO:0005739;GO:0051082;GO:0005524	BP:protein folding;CC:cell wall;CC:chloroplast stroma;CC:mitochondrion;MF:unfolded protein binding;MF:ATP binding;	K09487	HSP90B, TRA1	map04626;map04141	Plant-pathogen interaction;Protein processing in endoplasmic reticulum	COG0326	O:Posttranslational modification, protein turnover, chaperones	sp|Q9SIF2|HS905_ARATH;	Heat shock protein 90-5, chloroplastic OS=Arabidopsis thaliana OX=3702 GN=HSP90-5 PE=1 SV=1;	PF00183	HSP90	Hsp90 protein
TRINITY_DN26137_c0_g2	Heat shock protein Hsp90 family [Parasponia andersonii]	0.13	0.02	0.03	0.05	0.04	0.03	0.13	0.1	0.19	0.15	0.19	0.24	0.09	0.09	0.06	0.2	0.13	0.09	0.04	0.06	0.193333	0.08	0.14	0.14	GO:0006457;GO:0051082;GO:0005524	BP:protein folding;MF:unfolded protein binding;MF:ATP binding;	K09487	HSP90B, TRA1	map04626;map04141	Plant-pathogen interaction;Protein processing in endoplasmic reticulum	COG0326	O:Posttranslational modification, protein turnover, chaperones	sp|F4JFN3|HS906_ARATH;	Heat shock protein 90-6, mitochondrial OS=Arabidopsis thaliana OX=3702 GN=HSP90-6 PE=1 SV=1;	PF00183	HSP90	Hsp90 protein
TRINITY_DN2768_c0_g2	phosphoenolpyruvate carboxylase family protein [Populus alba]	29.42	47.85	45.24	40.1	50.07	27.58	24.92	28.35	19.47	23.62	20.96	22.12	19.27	16.51	13.89	30.35	34.24	24.18	39.25	40.8367	22.2333	16.5567	29.59	24.2467	GO:0048366;GO:0006099;GO:0015977;GO:0005829;GO:0048046;GO:0009507;GO:0008964;GO:0032440	BP:leaf development;BP:tricarboxylic acid cycle;BP:carbon fixation;CC:cytosol;CC:apoplast;CC:chloroplast;MF:phosphoenolpyruvate carboxylase activity;MF:2-alkenal reductase [NA;	K01595	ppc	map00620;map00710	Pyruvate metabolism;Carbon fixation in photosynthetic organisms	COG2352	C:Energy production and conversion	sp|Q02909|CAPP1_SOYBN;	Phosphoenolpyruvate carboxylase, housekeeping isozyme OS=Glycine max OX=3847 GN=PPC16 PE=2 SV=1;	PF00311	PEPcase	Phosphoenolpyruvate carboxylase
TRINITY_DN27876_c0_g1	hypothetical protein C4D60_Mb11t11900 [Musa balbisiana]	17.8	18.29	26.15	21.63	26.86	39.06	166.83	174.35	218.76	23.79	23.03	25.98	54.4	68.18	95.82	163.03	224.8	197.18	29.1833	20.7467	24.2667	72.8	195.003	186.647	GO:0006457;GO:0051082	BP:protein folding;MF:unfolded protein binding;	K09517	DNAJB11	map04141	Protein processing in endoplasmic reticulum	COG0484	S:Function unknown	sp|Q9LZK5|DNJ19_ARATH;	DnaJ protein ERDJ3B OS=Arabidopsis thaliana OX=3702 GN=ERDJ3B PE=1 SV=1;	------	------	------
TRINITY_DN2864_c0_g1	auxin-responsive protein SAUR32-like [Phoenix dactylifera]	7.48	11.54	14.25	15.12	13.33	34.98	25.18	27.85	23.02	4.01	3.69	3.61	7.12	2.96	3.14	12.45	7.67	12.01	21.1433	11.09	3.77	4.40667	10.71	25.35	GO:0009733;GO:1900140;GO:0005737;GO:0005634	BP:response to auxin;BP:regulation of seedling development;CC:cytoplasm;CC:nucleus;	K14488	SAUR	map04075	Plant hormone signal transduction	ENOG410YXA2	S:Function unknown	sp|Q9ZUZ3|SAU32_ARATH;	Auxin-responsive protein SAUR32 OS=Arabidopsis thaliana OX=3702 GN=SAUR32 PE=2 SV=1;	PF02519	Auxin_inducible	Auxin responsive protein
TRINITY_DN28685_c0_g2	chlorophyll a-b binding protein 6A, chloroplastic-like protein [Cinnamomum micranthum f. kanehirae]	1938.02	1718.75	1535.44	1671.64	1668.03	1572.18	755.4	722.13	716.41	1692.81	1753.31	1688.27	1106.88	1183.08	1362.61	1241.23	1316.87	1302.76	1637.28	1730.74	1711.46	1217.52	1286.95	731.313	GO:0018298;GO:0009765;GO:0009535;GO:0009522;GO:0009523;GO:0016021;GO:0016168	BP:protein-chromophore linkage;BP:photosynthesis, light harvesting;CC:chloroplast thylakoid membrane;CC:photosystem I;CC:photosystem II;CC:integral component of membrane;MF:chlorophyll binding;	K08907	LHCA1	map00196	Photosynthesis - antenna proteins	ENOG410XVD6	E:Amino acid transport and metabolism	sp|Q01667|CAB6_ARATH;	Chlorophyll a-b binding protein 6, chloroplastic OS=Arabidopsis thaliana OX=3702 GN=LHCA1 PE=1 SV=1;	PF00504	Chloroa_b-bind	Chlorophyll A-B binding protein
TRINITY_DN28892_c2_g1	hypothetical protein SEVIR_5G129200v2 [Setaria viridis]	70.36	17.07	20.13	0.75	1.25	2.57	303.34	198.14	143.19	219.61	244.89	215.32	636.55	629.71	740.7	399.27	377.35	412.74	1.52333	35.8533	226.607	668.987	396.453	214.89	GO:0051259;GO:0006457;GO:0042542;GO:0000302;GO:0009651;GO:0009408;GO:0009644;GO:0051082;GO:0043621	BP:protein oligomerization;BP:protein folding;BP:response to hydrogen peroxide;BP:response to reactive oxygen species;BP:response to salt stress;BP:response to heat;BP:response to high light intensity;MF:unfolded protein binding;MF:protein self-association;	K13993	HSP20	map04141	Protein processing in endoplasmic reticulum	COG0071	L:Replication, recombination and repair	sp|P24631|HSP21_MAIZE;	17.5 kDa class II heat shock protein OS=Zea mays OX=4577 PE=2 SV=1;	PF00011	HSP20	Hsp20/alpha crystallin family
TRINITY_DN28901_c1_g1	Heat shock protein 70 family, partial [Parasponia andersonii]	60.5	27.05	37.42	26.04	33.37	41.05	78.73	88.05	88	176.81	180.21	180.36	329.39	433.11	396.63	139.64	128.72	104.68	33.4867	41.6567	179.127	386.377	124.347	84.9267	GO:0006457;GO:0009615;GO:0009651;GO:0046686;GO:0009408;GO:0005618;GO:0005774;GO:0005739;GO:0009507;GO:0051082;GO:0005524	BP:protein folding;BP:response to virus;BP:response to salt stress;BP:response to cadmium ion;BP:response to heat;CC:cell wall;CC:vacuolar membrane;CC:mitochondrion;CC:chloroplast;MF:unfolded protein binding;MF:ATP binding;	K03283	HSPA1s	map04144;map04141;map03040	Endocytosis;Protein processing in endoplasmic reticulum;Spliceosome	COG0443	M:Cell wall/membrane/envelope biogenesis	sp|Q01899|HSP7M_PHAVU;	Heat shock 70 kDa protein, mitochondrial OS=Phaseolus vulgaris OX=3885 PE=2 SV=1;	PF00012	HSP70	Hsp70 protein
TRINITY_DN28970_c1_g1	PREDICTED: magnesium-chelatase subunit ChlH, chloroplastic [Musa acuminata subsp. malaccensis]	243.41	216.13	161.82	256.15	179.01	257.66	29.95	23.23	23.09	176.05	206.08	204.57	54.28	90.28	72.36	56.89	46.07	60.7	230.94	207.12	195.567	72.3067	54.5533	25.4233	GO:0009058;GO:0015995;GO:0009507;GO:0016851	BP:biosynthetic process;BP:chlorophyll biosynthetic process;CC:chloroplast;MF:magnesium chelatase activity;	K03403	chlH, bchH	map00860	Porphyrin and chlorophyll metabolism	COG1429	H:Coenzyme transport and metabolism	sp|B8ANF1|CHLH_ORYSI;	Magnesium-chelatase subunit ChlH, chloroplastic OS=Oryza sativa subsp. indica OX=39946 GN=CHLH PE=3 SV=1;	PF02514	CobN-Mg_chel	CobN/Magnesium Chelatase
TRINITY_DN29677_c0_g1	heat shock protein 90 [Ornithogalum longebracteatum]	0.56	0.13	0.27	0.04	0.08	0.17	0.49	0.46	0.13	0.61	0.79	0.68	0.4	0.38	0.16	0.5	0.03	0.3	0.096667	0.32	0.693333	0.313333	0.276667	0.36	GO:0006457;GO:0009414;GO:0010075;GO:0009306;GO:0009409;GO:0009934;GO:0046686;GO:0009651;GO:0034976;GO:0009506;GO:0005634;GO:0005774;GO:0048046;GO:0005739;GO:0005886;GO:0009507;GO:0005783;GO:0051082;GO:0016887;GO:0005524	BP:protein folding;BP:response to water deprivation;BP:regulation of meristem growth;BP:protein secretion;BP:response to cold;BP:regulation of meristem structural organization;BP:response to cadmium ion;BP:response to salt stress;BP:response to endoplasmic reticulum stress;CC:plasmodesma;CC:nucleus;CC:vacuolar membrane;CC:apoplast;CC:mitochondrion;CC:plasma membrane;CC:chloroplast;CC:endoplasmic …	K09487	HSP90B, TRA1	map04626;map04141	Plant-pathogen interaction;Protein processing in endoplasmic reticulum	COG0326	O:Posttranslational modification, protein turnover, chaperones	sp|P36183|ENPL_HORVU;	Endoplasmin homolog OS=Hordeum vulgare OX=4513 PE=2 SV=1;	PF00183	HSP90	Hsp90 protein
TRINITY_DN29738_c0_g2	PREDICTED: auxin-responsive protein SAUR32 [Brassica rapa]	0.05	0.31	0.52	0.39	1.11	0.09	0.08	0.27	0.02	0.1	0.06	0.05	0.21	0.04	0	0.44	0.17	0.06	0.53	0.293333	0.07	0.083333	0.223333	0.123333	GO:0009733;GO:1900140;GO:0005737;GO:0005634	BP:response to auxin;BP:regulation of seedling development;CC:cytoplasm;CC:nucleus;	K14488	SAUR	map04075	Plant hormone signal transduction	ENOG410YXA2	S:Function unknown	sp|Q9ZUZ3|SAU32_ARATH;	Auxin-responsive protein SAUR32 OS=Arabidopsis thaliana OX=3702 GN=SAUR32 PE=2 SV=1;	PF02519	Auxin_inducible	Auxin responsive protein
TRINITY_DN29907_c0_g1	PREDICTED: 15.7 kDa heat shock protein, peroxisomal [Nelumbo nucifera]	105.63	28.15	42.67	4.05	5.81	21.73	761.4	746.63	689.75	331.96	335.3	350.65	495.91	665.74	732.11	997.15	853.38	880.46	10.53	58.8167	339.303	631.253	910.33	732.593	GO:0051259;GO:0006457;GO:0042542;GO:0000302;GO:0009651;GO:0009408;GO:0005782;GO:0051082;GO:0043621	BP:protein oligomerization;BP:protein folding;BP:response to hydrogen peroxide;BP:response to reactive oxygen species;BP:response to salt stress;BP:response to heat;CC:peroxisomal matrix;MF:unfolded protein binding;MF:protein self-association;	K13993	HSP20	map04141	Protein processing in endoplasmic reticulum	COG0071;COG0071	D:Cell cycle control, cell division, chromosome partitioning;Z:Cytoskeleton	sp|Q9FHQ3|HS157_ARATH;	15.7 kDa heat shock protein, peroxisomal OS=Arabidopsis thaliana OX=3702 GN=HSP15.7 PE=2 SV=1;	PF00011;PF17886	HSP20;ArsA_HSP20	Hsp20/alpha crystallin family;HSP20-like domain found in ArsA
TRINITY_DN3104_c0_g1	PREDICTED: probable pectinesterase/pectinesterase inhibitor 12 [Musa acuminata subsp. malaccensis]	1.45	1.17	1.65	2.65	2.29	1.4	1.63	1.92	2.22	1.1	0.85	1.02	0.48	0.82	0.96	1.88	1.91	2.82	2.11333	1.42333	0.99	0.753333	2.20333	1.92333	GO:0042545;GO:0045490;GO:0004857;GO:0030599;GO:0045330	BP:cell wall modification;BP:pectin catabolic process;MF:enzyme inhibitor activity;MF:pectinesterase activity;MF:aspartyl esterase activity;	K01051	E3.1.1.11	map00040	Pentose and glucuronate interconversions	COG4677	S:Function unknown	sp|O48711|PME12_ARATH;	Probable pectinesterase/pectinesterase inhibitor 12 OS=Arabidopsis thaliana OX=3702 GN=PME12 PE=2 SV=1;	PF01095;PF04043	Pectinesterase;PMEI	Pectinesterase;Plant invertase/pectin methylesterase inhibitor
TRINITY_DN31237_c0_g1	RecName: Full=Magnesium-protoporphyrin IX monomethyl ester [oxidative] cyclase, chloroplasti;;	34.16	26.2	19.51	32.39	27.63	29.12	6.03	3.76	11.42	22.25	33.88	20.52	13.49	13.67	16.3	7.7	11.73	10.54	29.7133	26.6233	25.55	14.4867	9.99	7.07	GO:0015995;GO:0015979;GO:0009507;GO:0046872;GO:0048529	BP:chlorophyll biosynthetic process;BP:photosynthesis;CC:chloroplast;MF:metal ion binding;MF:magnesium-protoporphyrin IX monomethyl este;	K04035	E1.14.13.81, acsF, chlE	map00860	Porphyrin and chlorophyll metabolism	ENOG410XPVQ	H:Coenzyme transport and metabolism	sp|Q945B7|CRD1_EUPES;	Magnesium-protoporphyrin IX monomethyl ester [oxidative] cyclase, chloroplastic OS=Euphorbia esula OX=3993 GN=CRD1 PE=3 SV=1;	------	------	------
TRINITY_DN3167_c0_g1	peroxidase 5 [Elaeis guineensis]	2.21	1.18	0.13	0.73	2.32	0.03	42.15	21.3	16.57	1.03	0.19	0.43	1.56	4.47	10.7	25.05	18.34	15.39	1.02667	1.17333	0.55	5.57667	19.5933	26.6733	GO:0006979;GO:0042744;GO:0005576;GO:0020037;GO:0046872;GO:0004601	BP:response to oxidative stress;BP:hydrogen peroxide catabolic process;CC:extracellular region;MF:heme binding;MF:metal ion binding;MF:peroxidase activity;	K00430	E1.11.1.7	map00940	Phenylpropanoid biosynthesis	ENOG410YDTD	G:Carbohydrate transport and metabolism	sp|A7QEU4|PER5_VITVI;	Peroxidase 5 OS=Vitis vinifera OX=29760 GN=GSVIVT00037159001 PE=1 SV=2;	PF00141	peroxidase	Peroxidase
TRINITY_DN3167_c1_g1	peroxidase 5 [Elaeis guineensis]	0.45	0.46	0.16	0.47	0.53	0	8.66	4.55	2.66	0.22	0	0.04	0.52	0.91	1.82	4.6	2	3.13	0.333333	0.356667	0.086667	1.08333	3.24333	5.29	GO:0006979;GO:0042744;GO:0005576;GO:0020037;GO:0046872;GO:0004601	BP:response to oxidative stress;BP:hydrogen peroxide catabolic process;CC:extracellular region;MF:heme binding;MF:metal ion binding;MF:peroxidase activity;	K00430	E1.11.1.7	map00940	Phenylpropanoid biosynthesis	ENOG410YDTD	G:Carbohydrate transport and metabolism	sp|A7QEU4|PER5_VITVI;	Peroxidase 5 OS=Vitis vinifera OX=29760 GN=GSVIVT00037159001 PE=1 SV=2;	PF00141	peroxidase	Peroxidase
TRINITY_DN31834_c0_g1	auxin-responsive protein SAUR50-like [Phalaenopsis equestris]	0.46	0.05	0	0.13	0.29	0.51	0	0	0.33	0.13	0.26	0.05	0	0	0	0	0.21	0.2	0.31	0.17	0.146667	0	0.136667	0.11	GO:0009733	BP:response to auxin;	K14488	SAUR	map04075	Plant hormone signal transduction	ENOG410Z28U	S:Function unknown	sp|O65695|SAU50_ARATH;	Auxin-responsive protein SAUR50 OS=Arabidopsis thaliana OX=3702 GN=SAUR50 PE=1 SV=1;	PF02519	Auxin_inducible	Auxin responsive protein
TRINITY_DN33452_c0_g2	RecName: Full=Pectate lyas;	0.37	0.96	0.75	0.55	0.55	0.25	0.23	0.08	0.05	0.43	0.28	0.31	0.3	0.15	0.26	0.47	0.35	0.22	0.45	0.693333	0.34	0.236667	0.346667	0.12	GO:0045490;GO:0016021;GO:0030570;GO:0046872	BP:pectin catabolic process;CC:integral component of membrane;MF:pectate lyase activity;MF:metal ion binding;	K01728	pel	map00040	Pentose and glucuronate interconversions	COG3866	S:Function unknown	sp|P40973|PLY_LILLO;	Pectate lyase OS=Lilium longiflorum OX=4690 PE=2 SV=1;	PF04431;PF00544	Pec_lyase_N;Pec_lyase_C	Pectate lyase, N terminus;Pectate lyase
TRINITY_DN33835_c0_g1	predicted protein [Hordeum vulgare subsp. vulgare]	0.03	0.01	0.06	0.02	0.02	0.02	0.1	0.11	0.1	0.02	0.02	0.04	0.08	0.05	0.07	0.09	0.11	0.07	0.02	0.033333	0.026667	0.066667	0.09	0.103333	GO:0051131;GO:0009408;GO:0006457;GO:0045087;GO:0050821;GO:0071277;GO:0034605;GO:0005737;GO:0005730;GO:0005794;GO:0005829;GO:0016020;GO:0005886;GO:0032991;GO:0048471;GO:0009986;GO:0051082;GO:0005524	BP:chaperone-mediated protein complex assembly;BP:response to heat;BP:protein folding;BP:innate immune response;BP:protein stabilization;BP:cellular response to calcium ion;BP:cellular response to heat;CC:cytoplasm;CC:nucleolus;CC:Golgi apparatus;CC:cytosol;CC:membrane;CC:plasma membrane;CC:macromolecular complex;CC:perinuclear region of cytoplasm;CC:cell surface;MF:unfolded protein binding;MF:AT…	K04079	HSP90A, htpG	map04626;map04141	Plant-pathogen interaction;Protein processing in endoplasmic reticulum	COG0326	O:Posttranslational modification, protein turnover, chaperones	sp|P51818|HS903_ARATH;	Heat shock protein 90-3 OS=Arabidopsis thaliana OX=3702 GN=HSP90-3 PE=1 SV=2;	PF00183	HSP90	Hsp90 protein
TRINITY_DN34064_c0_g1	glutamyl-tRNA reductase 2 [Elaeis guineensis]	250.76	248.12	199.99	239.6	171.83	168.76	55.37	49.05	29.69	196.78	222.77	211.6	93.87	114.87	97.51	117.9	86.02	82.74	193.397	232.957	210.383	102.083	95.5533	44.7033	GO:0006782;GO:0015995;GO:0009507;GO:0050661;GO:0008883	BP:protoporphyrinogen IX biosynthetic process;BP:chlorophyll biosynthetic process;CC:chloroplast;MF:NADP binding;MF:glutamyl-tRNA reductase activity;	K02492	hemA	map00860	Porphyrin and chlorophyll metabolism	COG0373	E:Amino acid transport and metabolism	sp|P42804|HEM11_ARATH;	Glutamyl-tRNA reductase 1, chloroplastic OS=Arabidopsis thaliana OX=3702 GN=HEMA1 PE=1 SV=2;	PF05201	GlutR_N	Glutamyl-tRNAGlu reductase, N-terminal domain
TRINITY_DN345_c0_g3	hypothetical protein Saspl_049646 [Salvia splendens]	5.86	8.14	9.18	9.45	6.71	5.29	3.52	4.22	3.06	5.68	6.17	6.58	8.8	6.3	5.61	5.3	4.27	4.54	7.15	7.72667	6.14333	6.90333	4.70333	3.6	GO:0009853;GO:0019253;GO:0009507;GO:0004497;GO:0000287;GO:0016984	BP:photorespiration;BP:reductive pentose-phosphate cycle;CC:chloroplast;MF:monooxygenase activity;MF:magnesium ion binding;MF:ribulose-bisphosphate carboxylase activity;	K01601	rbcL	map00630;map00710	Glyoxylate and dicarboxylate metabolism;Carbon fixation in photosynthetic organisms	COG1850	G:Carbohydrate transport and metabolism	sp|A6MML5|RBL_DIOEL;	Ribulose bisphosphate carboxylase large chain OS=Dioscorea elephantipes OX=145284 GN=rbcL PE=3 SV=1;	PF00016;PF02788;PF01039	RuBisCO_large;RuBisCO_large_N;Carboxyl_trans	Ribulose bisphosphate carboxylase large chain, catalytic domain;Ribulose bisphosphate carboxylase large chain, N-terminal domain;Carboxyl transferase domain
TRINITY_DN34662_c0_g1	xyloglucantransglusylase/hydrolase 1 [Gladiolus grandiflorus]	2.19	4.19	4.96	3.09	5.62	3	0.6	0.81	0.96	1.48	2.01	1.94	1.73	1.02	1.24	1.69	2.03	1.88	3.90333	3.78	1.81	1.33	1.86667	0.79	GO:0042546;GO:0071555;GO:0010411;GO:0005618;GO:0048046;GO:0016762;GO:0004553	BP:cell wall biogenesis;BP:cell wall organization;BP:xyloglucan metabolic process;CC:cell wall;CC:apoplast;MF:xylogluca;MF:hydrolase activity, hydrolyzing O-glycosyl compounds;	K14504	TCH4	map04075	Plant hormone signal transduction	COG2273	G:Carbohydrate transport and metabolism	sp|Q38857|XTH22_ARATH;	Xyloglucan endotransglucosylase/hydrolase protein 22 OS=Arabidopsis thaliana OX=3702 GN=XTH22 PE=1 SV=1;	PF00722;PF06955	Glyco_hydro_16;XET_C	Glycosyl hydrolases family 16;Xyloglucan endo-transglycosylase
TRINITY_DN35123_c0_g3	auxin-induced protein TGSAUR21 [Tulipa gesneriana]	0.41	0.18	0.21	0.21	0.4	0.48	0.04	0.03	0.23	0.09	0	0	0	0.01	0.12	0.03	0.2	0.02	0.363333	0.266667	0.03	0.043333	0.083333	0.1	GO:0009733	BP:response to auxin;	K14488	SAUR	map04075	Plant hormone signal transduction	ENOG410Z28U	S:Function unknown	sp|O65695|SAU50_ARATH;	Auxin-responsive protein SAUR50 OS=Arabidopsis thaliana OX=3702 GN=SAUR50 PE=1 SV=1;	PF02519	Auxin_inducible	Auxin responsive protein
TRINITY_DN3513_c0_g1	phosphoribulokinase, chloroplastic [Elaeis guineensis]	251.18	257.45	247.63	257.53	264.49	280.3	138.59	122.56	99.99	215.7	237.2	224.4	166.95	187.25	163.66	190.87	160.66	162.5	267.44	252.087	225.767	172.62	171.343	120.38	GO:0005975;GO:0009735;GO:0042742;GO:0009409;GO:0009535;GO:0009941;GO:0009570;GO:0010319;GO:0048046;GO:0099080;GO:0008974;GO:0097718;GO:0005524;GO:0042803	BP:carbohydrate metabolic process;BP:response to cytokinin;BP:defense response to bacterium;BP:response to cold;CC:chloroplast thylakoid membrane;CC:chloroplast envelope;CC:chloroplast stroma;CC:stromule;CC:apoplast;CC:supramolecular complex;MF:phosphoribulokinase activity;MF:disordered domain specific binding;MF:ATP binding;MF:protein homodimerization activity;	K00855	PRK, prkB	map00710	Carbon fixation in photosynthetic organisms	COG0572	F:Nucleotide transport and metabolism	sp|P26302|KPPR_WHEAT;	Phosphoribulokinase, chloroplastic OS=Triticum aestivum OX=4565 PE=2 SV=1;	PF00485	PRK	Phosphoribulokinase / Uridine kinase family
TRINITY_DN35194_c0_g1	uncharacterized protein LOC103708257 [Phoenix dactylifera]	3.97	2.83	3.29	4.1	3.46	4.55	1.46	2.44	3.89	2.7	3.28	3.96	1.66	1.48	2.15	1.59	2.87	2.9	4.03667	3.36333	3.31333	1.76333	2.45333	2.59667	GO:0005975;GO:0009251;GO:0008422;GO:0004553	BP:carbohydrate metabolic process;BP:glucan catabolic process;MF:beta-glucosidase activity;MF:hydrolase activity, hydrolyzing O-glycosyl compounds;	K05349	bglX	map00460;map00500;map00940	Cyanoamino acid metabolism;Starch and sucrose metabolism;Phenylpropanoid biosynthesis	COG1472	G:Carbohydrate transport and metabolism	------	------	PF00933	Glyco_hydro_3	Glycosyl hydrolase family 3 N terminal domain
TRINITY_DN35308_c0_g1	hypothetical protein BHE74_00017521, partial [Ensete ventricosum]	0.09	0.06	0.06	0.05	0.04	0.04	0.21	0.15	0.22	0.06	0.07	0.08	0.05	0.06	0.09	0.06	0.05	0.11	0.043333	0.07	0.07	0.066667	0.073333	0.193333	GO:0006457;GO:0051082	BP:protein folding;MF:unfolded protein binding;	K09517	DNAJB11	map04141	Protein processing in endoplasmic reticulum	COG0484	S:Function unknown	sp|B9FHF3|DJB6_ORYSJ;	DnaJ protein ERDJ3B OS=Oryza sativa subsp. japonica OX=39947 GN=ERDJ3B PE=1 SV=1;	PF00226	DnaJ	DnaJ domain
TRINITY_DN35308_c0_g2	hypothetical protein B296_00023530, partial [Ensete ventricosum]	0.08	0	0.09	0	0.12	0.1	1.94	0.78	0.59	0	0.31	0.18	0.68	0.34	0.66	0.47	0.72	0.28	0.073333	0.056667	0.163333	0.56	0.49	1.10333	GO:0006457;GO:0051082	BP:protein folding;MF:unfolded protein binding;	K09517	DNAJB11	map04141	Protein processing in endoplasmic reticulum	COG0484	O:Posttranslational modification, protein turnover, chaperones	sp|B9FHF3|DJB6_ORYSJ;	DnaJ protein ERDJ3B OS=Oryza sativa subsp. japonica OX=39947 GN=ERDJ3B PE=1 SV=1;	PF00226	DnaJ	DnaJ domain
TRINITY_DN35356_c0_g1	chloroplast chlorophyll a/b binding protein, partial [Betula luminifera]	4454.41	4133.26	3041.21	3996.66	2869.8	3117.09	303.61	407.35	408.9	3355.31	3168.12	3423.52	910.47	1225.95	1357.84	671.28	1095.59	927.69	3327.85	3876.29	3315.65	1164.75	898.187	373.287	GO:0018298;GO:0009765;GO:0009535;GO:0009522;GO:0009523;GO:0016021;GO:0016168;GO:0046872	BP:protein-chromophore linkage;BP:photosynthesis, light harvesting;CC:chloroplast thylakoid membrane;CC:photosystem I;CC:photosystem II;CC:integral component of membrane;MF:chlorophyll binding;MF:metal ion binding;	K08913	LHCB2	map00196	Photosynthesis - antenna proteins	ENOG410ZHBU	L:Replication, recombination and repair	sp|P12328|CB21_LEMGI;	Chlorophyll a-b binding protein of LHCII type I, chloroplastic OS=Lemna gibba OX=4470 PE=3 SV=1;	PF00504	Chloroa_b-bind	Chlorophyll A-B binding protein
TRINITY_DN35568_c0_g4	Retrovirus-related Pol polyprotein from transposon TNT 1-94 [Cajanus cajan]	0	0	0.08	0.09	0	0.09	1.38	0.44	0.6	0.07	0.04	0.16	0.09	0	0.04	0.59	0.35	0.13	0.06	0.026667	0.09	0.043333	0.356667	0.806667	GO:0006310;GO:0000723;GO:0006281;GO:0015074;GO:0000943;GO:0016021;GO:0004970;GO:0004519;GO:0004190;GO:0008270;GO:0003676;GO:0003964;GO:0003678;GO:0005524	BP:DNA recombination;BP:telomere maintenance;BP:DNA repair;BP:DNA integration;CC:retrotransposon nucleocapsid;CC:integral component of membrane;MF:ionotropic glutamate receptor activity;MF:endonuclease activity;MF:aspartic-type endopeptidase activity;MF:zinc ion binding;MF:nucleic acid binding;MF:RNA-directed DNA polymerase activity;MF:DNA helicase activity;MF:ATP binding;	K09422;K00430	MYBP;E1.11.1.7	map00940	Phenylpropanoid biosynthesis	ENOG410XS4D;COG2801;ENOG4111WQF;COG0515	S:Function unknown;L:Replication, recombination and repair;S:Function unknown;T:Signal transduction mechanisms	sp|P10978|POLX_TOBAC;	Retrovirus-related Pol polyprotein from transposon TNT 1-94 OS=Nicotiana tabacum OX=4097 PE=2 SV=1;	------	------	------
TRINITY_DN35619_c0_g1	17.8 kDa class I heat shock protein-like [Phoenix dactylifera]	1.83	0	0	0	0	0	18.27	25.61	9.58	9.36	6.99	11.68	36.96	19.25	13.3	24.69	24.24	28.12	0	0.61	9.34333	23.17	25.6833	17.82	GO:0051259;GO:0006457;GO:0042542;GO:0000302;GO:0009651;GO:0009408;GO:0051082;GO:0043621	BP:protein oligomerization;BP:protein folding;BP:response to hydrogen peroxide;BP:response to reactive oxygen species;BP:response to salt stress;BP:response to heat;MF:unfolded protein binding;MF:protein self-association;	K13993	HSP20	map04141	Protein processing in endoplasmic reticulum	COG0071	O:Posttranslational modification, protein turnover, chaperones	sp|Q84Q72|HS181_ORYSJ;	18.1 kDa class I heat shock protein OS=Oryza sativa subsp. japonica OX=39947 GN=HSP18.1 PE=2 SV=1;	------	------	------
TRINITY_DN36090_c0_g1	Heat shock cognate 70 kDa protein isoform A [Glycine soja]	21.1	2.82	5.8	0	0	0	10.81	3.97	1.68	59.94	58.65	57.15	41.49	35.18	23.17	3.64	2.56	5.17	0	9.90667	58.58	33.28	3.79	5.48667	GO:0006986;GO:0034605;GO:0034620;GO:0051085;GO:0042026;GO:0005737;GO:0042623;GO:0031072;GO:0032440;GO:0044183;GO:0051082;GO:0051787;GO:0016887;GO:0005524	BP:response to unfolded protein;BP:cellular response to heat;BP:cellular response to unfolded protein;BP:chaperone mediated protein folding requiring cofactor;BP:protein refolding;CC:cytoplasm;MF:ATPase activity, coupled;MF:heat shock protein binding;MF:2-alkenal reductase [NA;MF:protein binding involved in protein folding;MF:unfolded protein binding;MF:misfolded protein binding;MF:ATPase activit…	K03283	HSPA1s	map04144;map04141;map03040	Endocytosis;Protein processing in endoplasmic reticulum;Spliceosome	COG0443	O:Posttranslational modification, protein turnover, chaperones	sp|Q9LHA8|MD37C_ARATH;	Probable mediator of RNA polymerase II transcription subunit 37c OS=Arabidopsis thaliana OX=3702 GN=MED37C PE=1 SV=1;	PF00012	HSP70	Hsp70 protein
TRINITY_DN360_c0_g1	hypothetical protein BHM03_00047364 [Ensete ventricosum]	3.27	1.27	1.16	2.96	3.66	9.16	0.78	0.48	1.45	1.27	1.77	1.34	0.98	1.02	1.54	0.83	1.66	1.9	5.26	1.9	1.46	1.18	1.46333	0.903333	GO:0051259;GO:0006457;GO:0042542;GO:0000302;GO:0009651;GO:0009408;GO:0051082;GO:0043621	BP:protein oligomerization;BP:protein folding;BP:response to hydrogen peroxide;BP:response to reactive oxygen species;BP:response to salt stress;BP:response to heat;MF:unfolded protein binding;MF:protein self-association;	K13993	HSP20	map04141	Protein processing in endoplasmic reticulum	COG0071	O:Posttranslational modification, protein turnover, chaperones	sp|O49710|HS154_ARATH;	15.4 kDa class V heat shock protein OS=Arabidopsis thaliana OX=3702 GN=HSP15.4 PE=2 SV=1;	PF00011	HSP20	Hsp20/alpha crystallin family
TRINITY_DN360_c0_g2	hypothetical protein BHM03_00047364 [Ensete ventricosum]	4.45	1.77	0.9	1.79	4.15	8.09	0.18	0.13	0.34	1.41	1.83	1.97	0.22	0.46	0.63	0.28	0.57	0.65	4.67667	2.37333	1.73667	0.436667	0.5	0.216667	GO:0051259;GO:0006457;GO:0042542;GO:0000302;GO:0009651;GO:0009408;GO:0051082;GO:0043621	BP:protein oligomerization;BP:protein folding;BP:response to hydrogen peroxide;BP:response to reactive oxygen species;BP:response to salt stress;BP:response to heat;MF:unfolded protein binding;MF:protein self-association;	K13993	HSP20	map04141	Protein processing in endoplasmic reticulum	COG0071	O:Posttranslational modification, protein turnover, chaperones	sp|O49710|HS154_ARATH;	15.4 kDa class V heat shock protein OS=Arabidopsis thaliana OX=3702 GN=HSP15.4 PE=2 SV=1;	PF00011;PF17886	HSP20;ArsA_HSP20	Hsp20/alpha crystallin family;HSP20-like domain found in ArsA
TRINITY_DN3620_c0_g1	hypothetical protein B296_00042004 [Ensete ventricosum]	2.11	8.23	4.6	9.73	6.87	4.09	4.78	2.88	2.38	2.43	1.07	0.76	1.17	1.18	2.67	6.4	5.46	5.76	6.89667	4.98	1.42	1.67333	5.87333	3.34667	GO:0042545;GO:0045490;GO:0005618;GO:0016021;GO:0005576;GO:0030599;GO:0045330;GO:0004857	BP:cell wall modification;BP:pectin catabolic process;CC:cell wall;CC:integral component of membrane;CC:extracellular region;MF:pectinesterase activity;MF:aspartyl esterase activity;MF:enzyme inhibitor activity;	K01051	E3.1.1.11	map00040	Pentose and glucuronate interconversions	COG4677	G:Carbohydrate transport and metabolism	sp|P83947|PME1_FICPW;	Pectinesterase/pectinesterase inhibitor OS=Ficus pumila var. awkeotsang OX=204231 PE=1 SV=1;	PF01095	Pectinesterase	Pectinesterase
TRINITY_DN3620_c0_g2	PREDICTED: pectinesterase-like [Musa acuminata subsp. malaccensis]	2.63	11.52	5.67	16.21	9.03	5.48	5.02	3.26	2.84	3.69	1.37	1.15	1.7	1.61	2.76	7.61	7.15	5.68	10.24	6.60667	2.07	2.02333	6.81333	3.70667	GO:0042545;GO:0045490;GO:0005618;GO:0016021;GO:0005576;GO:0046910;GO:0030599;GO:0045330;GO:0004857	BP:cell wall modification;BP:pectin catabolic process;CC:cell wall;CC:integral component of membrane;CC:extracellular region;MF:pectinesterase inhibitor activity;MF:pectinesterase activity;MF:aspartyl esterase activity;MF:enzyme inhibitor activity;	K01051	E3.1.1.11	map00040	Pentose and glucuronate interconversions	COG4677	G:Carbohydrate transport and metabolism	sp|P14280|PME1_SOLLC;	Pectinesterase 1 OS=Solanum lycopersicum OX=4081 GN=PME1.9 PE=1 SV=5;	PF04043;PF01095	PMEI;Pectinesterase	Plant invertase/pectin methylesterase inhibitor;Pectinesterase
TRINITY_DN3620_c1_g1	PREDICTED: pectinesterase-like [Musa acuminata subsp. malaccensis]	48.21	57.03	50.46	52.22	55.34	55.14	16.03	17.06	17.28	23.08	29.8	24.94	11.71	18.59	13.66	15.9	23.25	18.79	54.2333	51.9	25.94	14.6533	19.3133	16.79	GO:0042545;GO:0045490;GO:0005618;GO:0016021;GO:0005576;GO:0030599;GO:0045330;GO:0004857	BP:cell wall modification;BP:pectin catabolic process;CC:cell wall;CC:integral component of membrane;CC:extracellular region;MF:pectinesterase activity;MF:aspartyl esterase activity;MF:enzyme inhibitor activity;	K01051	E3.1.1.11	map00040	Pentose and glucuronate interconversions	COG4677	G:Carbohydrate transport and metabolism	sp|P14280|PME1_SOLLC;	Pectinesterase 1 OS=Solanum lycopersicum OX=4081 GN=PME1.9 PE=1 SV=5;	PF01095;PF04043	Pectinesterase;PMEI	Pectinesterase;Plant invertase/pectin methylesterase inhibitor
TRINITY_DN3656_c0_g1	Chlorophyll A-B binding protein [Macleaya cordata]	15549.2	14372.3	10645.1	14201.4	10860	11224	1081.97	1458.66	1574.07	11873.4	10952.6	11982.8	3169.34	4182.02	4705	2341.99	3762.34	3187.88	12095.1	13522.2	11602.9	4018.79	3097.4	1371.57	GO:0018298;GO:0009765;GO:0009535;GO:0009522;GO:0009523;GO:0016021;GO:0016168	BP:protein-chromophore linkage;BP:photosynthesis, light harvesting;CC:chloroplast thylakoid membrane;CC:photosystem I;CC:photosystem II;CC:integral component of membrane;MF:chlorophyll binding;	K08912	LHCB1	map00196	Photosynthesis - antenna proteins	ENOG410ZHBU	J:Translation, ribosomal structure and biogenesis	sp|P12333|CB2A_SPIOL;	Chlorophyll a-b binding protein, chloroplastic OS=Spinacia oleracea OX=3562 PE=1 SV=1;	PF00504	Chloroa_b-bind	Chlorophyll A-B binding protein
TRINITY_DN3656_c0_g3	chloroplast chlorophyll A-B binding protein 3C, partial [Hyacinthus orientalis]	5173.96	4904.93	3678.5	4813.11	3266.62	3677.08	330.11	402.4	374.59	3790.91	3756.62	3909.04	1032.71	1417.08	1668.77	796.08	1236.43	1101.24	3918.94	4585.8	3818.86	1372.85	1044.58	369.033	GO:0018298;GO:0009765;GO:0009535;GO:0009522;GO:0009523;GO:0016021;GO:0016168;GO:0046872	BP:protein-chromophore linkage;BP:photosynthesis, light harvesting;CC:chloroplast thylakoid membrane;CC:photosystem I;CC:photosystem II;CC:integral component of membrane;MF:chlorophyll binding;MF:metal ion binding;	K08912	LHCB1	map00196	Photosynthesis - antenna proteins	------	------	sp|P07371|CB22_PEA;	Chlorophyll a-b binding protein AB80, chloroplastic OS=Pisum sativum OX=3888 GN=AB80 PE=1 SV=1;	PF00504	Chloroa_b-bind	Chlorophyll A-B binding protein
TRINITY_DN3673_c0_g1	hexokinase-3-like isoform X2 [Phoenix dactylifera]	4.23	5.62	5.77	5.48	5.14	4.4	23.53	25.52	40.48	5.33	4.46	4.65	5.4	4.71	4.65	12.94	17.72	14.9	5.00667	5.20667	4.81333	4.92	15.1867	29.8433	GO:0001678;GO:0006096;GO:0016021;GO:0005623;GO:0043531;GO:0004396;GO:0005524;GO:0005536	BP:cellular glucose homeostasis;BP:glycolytic process;CC:integral component of membrane;CC:cell;MF:ADP binding;MF:hexokinase activity;MF:ATP binding;MF:glucose binding;	K00844	HK	map00520;map00010;map00500;map00051;map00052	Amino sugar and nucleotide sugar metabolism;Glycolysis / Gluconeogenesis;Starch and sucrose metabolism;Fructose and mannose metabolism;Galactose metabolism	COG5026	G:Carbohydrate transport and metabolism	sp|Q2KNB4|HXK3_ORYSJ;	Hexokinase-3 OS=Oryza sativa subsp. japonica OX=39947 GN=HXK3 PE=2 SV=1;	PF00349;PF03727	Hexokinase_1;Hexokinase_2	Hexokinase;Hexokinase
TRINITY_DN37437_c0_g2	xyloglucan endotransglucosylase/hydrolase, partial [Trifolium pratense]	19.71	8.21	2.1	6.53	9.65	0.09	358.51	212.42	154.65	38.64	27.84	34.4	20.92	41.45	32.41	76.46	43.43	44.3	5.42333	10.0067	33.6267	31.5933	54.73	241.86	GO:0042546;GO:0071555;GO:0006073;GO:0010411;GO:0005618;GO:0016021;GO:0048046;GO:0016787;GO:0016762;GO:0004553	BP:cell wall biogenesis;BP:cell wall organization;BP:cellular glucan metabolic process;BP:xyloglucan metabolic process;CC:cell wall;CC:integral component of membrane;CC:apoplast;MF:hydrolase activity;MF:xylogluca;MF:hydrolase activity, hydrolyzing O-glycosyl compounds;	K14504;K08235	TCH4;E2.4.1.207	map04075	Plant hormone signal transduction	COG2273;ENOG410YBZQ	G:Carbohydrate transport and metabolism;O:Posttranslational modification, protein turnover, chaperones	sp|Q38910|XTH23_ARATH;	Probable xyloglucan endotransglucosylase/hydrolase protein 23 OS=Arabidopsis thaliana OX=3702 GN=XTH23 PE=2 SV=1;	PF06955	XET_C	Xyloglucan endo-transglycosylase
TRINITY_DN3757_c1_g2	NO-associated protein 1, chloroplastic/mitochondrial isoform X3 [Hevea brasiliensis]	4.37	3.53	4.39	5.68	5.22	3.21	1.08	2.27	1.34	2.77	4.94	3.16	3.51	4.77	3.67	3.22	3.5	3.42	4.70333	4.09667	3.62333	3.98333	3.38	1.56333	GO:0004517;GO:0005525	MF:nitric-oxide synthase activity;MF:GTP binding;	K13427	NOA1	map00330;map00220;map04626	Arginine and proline metabolism;Arginine biosynthesis;Plant-pathogen interaction	COG1161	S:Function unknown	------	------	------	------	------
TRINITY_DN37716_c0_g1	hypothetical protein C4D60_Mb06t32260 [Musa balbisiana]	0.14	0.19	0.54	0.95	0.28	0.45	0.03	0.14	0.43	0.23	0.02	0.07	0.07	0	0.02	0.2	0.03	0.15	0.56	0.29	0.106667	0.03	0.126667	0.2	GO:0009733	BP:response to auxin;	K14488	SAUR	map04075	Plant hormone signal transduction	ENOG410YUJ0	S:Function unknown	sp|Q9SGU2|SAU71_ARATH;	Auxin-responsive protein SAUR71 OS=Arabidopsis thaliana OX=3702 GN=SAUR71 PE=2 SV=1;	PF02519	Auxin_inducible	Auxin responsive protein
TRINITY_DN3792_c1_g1	Heat shock cognate 70 kDa protein 2 isoform B [Glycine soja]	0.83	0.56	0.51	0.61	0.93	0.82	0.24	0.24	0.31	0.49	0.6	0.64	0.29	0.3	0.33	0.37	0.67	0.51	0.786667	0.633333	0.576667	0.306667	0.516667	0.263333	GO:0006986;GO:0034605;GO:0034620;GO:0051085;GO:0042026;GO:0005737;GO:0042623;GO:0031072;GO:0044183;GO:0051082;GO:0051787;GO:0016887;GO:0005524	BP:response to unfolded protein;BP:cellular response to heat;BP:cellular response to unfolded protein;BP:chaperone mediated protein folding requiring cofactor;BP:protein refolding;CC:cytoplasm;MF:ATPase activity, coupled;MF:heat shock protein binding;MF:protein binding involved in protein folding;MF:unfolded protein binding;MF:misfolded protein binding;MF:ATPase activity;MF:ATP binding;	K03283	HSPA1s	map04144;map04141;map03040	Endocytosis;Protein processing in endoplasmic reticulum;Spliceosome	COG0443	F:Nucleotide transport and metabolism	sp|O65719|HSP7C_ARATH;	Heat shock 70 kDa protein 3 OS=Arabidopsis thaliana OX=3702 GN=HSP70-3 PE=1 SV=1;	PF00012	HSP70	Hsp70 protein
TRINITY_DN3831_c0_g1	stromal 70 kDa heat shock-related protein, chloroplastic [Populus trichocarpa]	104.94	88.23	100.45	93.63	96.93	110.19	155.41	161.44	131.15	178.89	179.26	176.96	304.3	374.57	360.91	281.46	255.41	232.47	100.25	97.8733	178.37	346.593	256.447	149.333	GO:0006986;GO:0006457;GO:0034605;GO:0034620;GO:0051085;GO:0042026;GO:0005737;GO:0009507;GO:0042623;GO:0031072;GO:0032440;GO:0044183;GO:0051082;GO:0051787;GO:0016887;GO:0005524	BP:response to unfolded protein;BP:protein folding;BP:cellular response to heat;BP:cellular response to unfolded protein;BP:chaperone mediated protein folding requiring cofactor;BP:protein refolding;CC:cytoplasm;CC:chloroplast;MF:ATPase activity, coupled;MF:heat shock protein binding;MF:2-alkenal reductase [NA;MF:protein binding involved in protein folding;MF:unfolded protein binding;MF:misfolded…	K03283	HSPA1s	map04144;map04141;map03040	Endocytosis;Protein processing in endoplasmic reticulum;Spliceosome	COG0443	O:Posttranslational modification, protein turnover, chaperones	sp|Q02028|HSP7S_PEA;	Stromal 70 kDa heat shock-related protein, chloroplastic OS=Pisum sativum OX=3888 GN=HSP70 PE=2 SV=1;	PF00012	HSP70	Hsp70 protein
TRINITY_DN3831_c0_g2	stromal 70 kDa heat shock-related protein, chloroplastic [Vigna unguiculata]	11.76	10.17	11.32	11.13	10.63	11.83	25.26	21.46	16.88	17.81	18.64	18.52	36.36	41.11	46.27	33.22	29.14	27.98	11.1967	11.0833	18.3233	41.2467	30.1133	21.2	GO:0006986;GO:0006457;GO:0034605;GO:0034620;GO:0051085;GO:0042026;GO:0005737;GO:0009507;GO:0042623;GO:0031072;GO:0044183;GO:0051082;GO:0051787;GO:0016887;GO:0005524	BP:response to unfolded protein;BP:protein folding;BP:cellular response to heat;BP:cellular response to unfolded protein;BP:chaperone mediated protein folding requiring cofactor;BP:protein refolding;CC:cytoplasm;CC:chloroplast;MF:ATPase activity, coupled;MF:heat shock protein binding;MF:protein binding involved in protein folding;MF:unfolded protein binding;MF:misfolded protein binding;MF:ATPase …	K03283	HSPA1s	map04144;map04141;map03040	Endocytosis;Protein processing in endoplasmic reticulum;Spliceosome	COG0443	O:Posttranslational modification, protein turnover, chaperones	sp|Q02028|HSP7S_PEA;	Stromal 70 kDa heat shock-related protein, chloroplastic OS=Pisum sativum OX=3888 GN=HSP70 PE=2 SV=1;	PF00012	HSP70	Hsp70 protein
TRINITY_DN38345_c0_g1	heme oxygenase 1, chloroplastic-like [Asparagus officinalis]	0.13	0.11	0.57	0.82	1.08	0.35	0.08	0.48	0.79	0.12	0.21	0.2	0.81	0.11	0.24	0.36	0.35	0.16	0.75	0.27	0.176667	0.386667	0.29	0.45	GO:0006788;GO:0004392	BP:heme oxidation;MF:heme oxygenas;	K21480	HO, pbsA1, hmuO	map00860	Porphyrin and chlorophyll metabolism	COG5398	K:Transcription	sp|Q69XJ4|HMOX1_ORYSJ;	Heme oxygenase 1, chloroplastic OS=Oryza sativa subsp. japonica OX=39947 GN=HO1 PE=2 SV=1;	PF01126	Heme_oxygenase	Heme oxygenase
TRINITY_DN38560_c1_g1	PREDICTED: probable pectinesterase 53 isoform X2 [Musa acuminata subsp. malaccensis]	1.13	0.62	0.33	0.88	1	3.28	0.45	0.56	0.89	0.51	0.59	0.66	0.1	0.33	0.4	0.41	0.32	0.52	1.72	0.693333	0.586667	0.276667	0.416667	0.633333	GO:0042545;GO:0045490;GO:0016829;GO:0030599;GO:0045330	BP:cell wall modification;BP:pectin catabolic process;MF:lyase activity;MF:pectinesterase activity;MF:aspartyl esterase activity;	K01051	E3.1.1.11	map00040	Pentose and glucuronate interconversions	COG4677	O:Posttranslational modification, protein turnover, chaperones	sp|Q8VYZ3|PME53_ARATH;	Probable pectinesterase 53 OS=Arabidopsis thaliana OX=3702 GN=PME53 PE=2 SV=1;	PF01095	Pectinesterase	Pectinesterase
TRINITY_DN38702_c0_g1	heat shock protein 83 [Amborella trichopoda]	21.3	3.47	3.32	1.87	2.49	6.65	36.99	31.02	29.29	56.92	56.86	53.37	116.08	144.13	124.31	23.5	22.76	27.88	3.67	9.36333	55.7167	128.173	24.7133	32.4333	GO:0006457;GO:0034605;GO:0050821;GO:0005737;GO:0005829;GO:0005886;GO:0032991;GO:0048471;GO:0009986;GO:0051082;GO:0005524	BP:protein folding;BP:cellular response to heat;BP:protein stabilization;CC:cytoplasm;CC:cytosol;CC:plasma membrane;CC:macromolecular complex;CC:perinuclear region of cytoplasm;CC:cell surface;MF:unfolded protein binding;MF:ATP binding;	K04079	HSP90A, htpG	map04626;map04141	Plant-pathogen interaction;Protein processing in endoplasmic reticulum	COG0326	O:Posttranslational modification, protein turnover, chaperones	sp|Q08277|HSP82_MAIZE;	Heat shock protein 82 OS=Zea mays OX=4577 GN=HSP82 PE=3 SV=1;	------	------	------
TRINITY_DN3965_c0_g1	PREDICTED: 22.0 kDa class IV heat shock protein-like [Musa acuminata subsp. malaccensis]	0	0	0	0	0	0	1.13	0.44	0.18	0	0.34	0.06	0.98	1.61	1.4	1.36	0.58	0.55	0	0	0.133333	1.33	0.83	0.583333	GO:0009408;GO:0005783	BP:response to heat;CC:endoplasmic reticulum;	K13993	HSP20	map04141	Protein processing in endoplasmic reticulum	COG0071	O:Posttranslational modification, protein turnover, chaperones	sp|P30236|HSP41_SOYBN;	22.0 kDa class IV heat shock protein OS=Glycine max OX=3847 GN=HSP22.0 PE=3 SV=1;	PF00011	HSP20	Hsp20/alpha crystallin family
TRINITY_DN40060_c0_g1	hypothetical protein C4D60_Mb07t26750 [Musa balbisiana]	0.32	0.39	0.14	0.23	0.27	0.64	0.16	0.05	0.28	0.49	0.43	0.41	0.24	0.2	0.26	0.23	0.15	0.18	0.38	0.283333	0.443333	0.233333	0.186667	0.163333	GO:0071555;GO:0005975;GO:0016021;GO:0005576;GO:0004650	BP:cell wall organization;BP:carbohydrate metabolic process;CC:integral component of membrane;CC:extracellular region;MF:polygalacturonase activity;	K01213	E3.2.1.67	map00040	Pentose and glucuronate interconversions	COG5434	S:Function unknown	sp|Q94AJ5|PGLR5_ARATH;	Probable polygalacturonase At1g80170 OS=Arabidopsis thaliana OX=3702 GN=At1g80170 PE=1 SV=1;	PF00295;PF12708;PF13229	Glyco_hydro_28;Pectate_lyase_3;Beta_helix	Glycosyl hydrolases family 28;Pectate lyase superfamily protein;Right handed beta helix region
TRINITY_DN401_c1_g1	heat shock 70 kDa protein, mitochondrial-like [Sesamum indicum]	3.78	0.66	0.75	0.09	0.11	0.07	1.37	1.27	1.14	6.68	7.58	6.52	3.07	2.19	1.67	0.87	1.09	0.98	0.09	1.73	6.92667	2.31	0.98	1.26	GO:0006457;GO:0051082;GO:0005524	BP:protein folding;MF:unfolded protein binding;MF:ATP binding;	K03283	HSPA1s	map04144;map04141;map03040	Endocytosis;Protein processing in endoplasmic reticulum;Spliceosome	COG0443	S:Function unknown	sp|Q9LDZ0|HSP7J_ARATH;	Heat shock 70 kDa protein 10, mitochondrial OS=Arabidopsis thaliana OX=3702 GN=HSP70-10 PE=1 SV=1;	PF00012	HSP70	Hsp70 protein
TRINITY_DN4048_c0_g1	auxin-responsive protein SAUR32-like [Phoenix dactylifera]	48.98	67.82	53.41	50.94	93.2	100.67	25.12	29.82	28.97	25.56	25.69	23.52	19.09	15.65	20.4	28.62	20.46	25.92	81.6033	56.7367	24.9233	18.38	25	27.97	GO:0009733	BP:response to auxin;	K14488	SAUR	map04075	Plant hormone signal transduction	ENOG410YXA2	S:Function unknown	sp|Q9ZUZ3|SAU32_ARATH;	Auxin-responsive protein SAUR32 OS=Arabidopsis thaliana OX=3702 GN=SAUR32 PE=2 SV=1;	PF02519	Auxin_inducible	Auxin responsive protein
TRINITY_DN40830_c0_g1	malate dehydrogenase [NADP] 1, chloroplastic [Phoenix dactylifera]	44.46	45.76	61.27	43.73	65.9	50.84	36.81	28.49	24.97	42.08	34.93	38.65	34.19	26.39	22.94	23.55	29.9	22.68	53.49	50.4967	38.5533	27.84	25.3767	30.09	GO:0005975;GO:0051775;GO:0006108;GO:0009579;GO:0009941;GO:0009570;GO:0005739;GO:0048046;GO:0046554;GO:0008746	BP:carbohydrate metabolic process;BP:response to redox state;BP:malate metabolic process;CC:thylakoid;CC:chloroplast envelope;CC:chloroplast stroma;CC:mitochondrion;CC:apoplast;MF:malate dehydrogenas;MF:NA;	K00051	E1.1.1.82	map00620;map00710	Pyruvate metabolism;Carbon fixation in photosynthetic organisms	COG0039	S:Function unknown	sp|Q05145|MDHP_MESCR;	Malate dehydrogenase [NADP], chloroplastic OS=Mesembryanthemum crystallinum OX=3544 GN=MDH1 PE=2 SV=1;	------	------	------
TRINITY_DN4097_c30_g2	chlorophyll a-b binding protein 13, chloroplastic [Elaeis guineensis]	3555.22	2765.31	2307.17	2783.18	2959.35	3107.11	1444.78	1637.5	1864.45	2935.39	3107.18	3190.16	1486.65	1893.58	2276.37	2153.96	2522.05	2415.31	2949.88	2875.9	3077.58	1885.53	2363.77	1648.91	GO:0018298;GO:0009765;GO:0009535;GO:0009522;GO:0009523;GO:0016021;GO:0016168	BP:protein-chromophore linkage;BP:photosynthesis, light harvesting;CC:chloroplast thylakoid membrane;CC:photosystem I;CC:photosystem II;CC:integral component of membrane;MF:chlorophyll binding;	K08914	LHCB3	map00196	Photosynthesis - antenna proteins	ENOG410YAI6	S:Function unknown	sp|P27489|CB23_SOLLC;	Chlorophyll a-b binding protein 13, chloroplastic OS=Solanum lycopersicum OX=4081 GN=CAB13 PE=1 SV=1;	PF00504	Chloroa_b-bind	Chlorophyll A-B binding protein
TRINITY_DN41685_c0_g2	uncharacterized protein LOC103721309 isoform X5 [Phoenix dactylifera]	3.88	4.27	4.39	4.01	4.42	3.1	1.28	1.1	1.01	3.48	3.64	3.66	3.08	3.11	2.97	2.22	2.08	2.3	3.84333	4.18	3.59333	3.05333	2.2	1.13	GO:0006096;GO:0004618;GO:0008176	BP:glycolytic process;MF:phosphoglycerate kinase activity;MF:tRN;	K00927	PGK, pgk	map00010;map00710	Glycolysis / Gluconeogenesis;Carbon fixation in photosynthetic organisms	COG0220	S:Function unknown	sp|P29409|PGKH_SPIOL;	Phosphoglycerate kinase, chloroplastic;	PF00162	PGK	Phosphoglycerate kinase
TRINITY_DN4179_c0_g1	PREDICTED: 17.9 kDa class II heat shock protein [Eucalyptus grandis]	0.54	0	0.03	0	0	0	0.4	0.24	0.2	19.95	17.67	19.81	25.78	21.8	17.92	1.68	0.8	1.62	0	0.19	19.1433	21.8333	1.36667	0.28	GO:0051259;GO:0006457;GO:0042542;GO:0000302;GO:0009651;GO:0009408;GO:0009644;GO:0051082;GO:0043621	BP:protein oligomerization;BP:protein folding;BP:response to hydrogen peroxide;BP:response to reactive oxygen species;BP:response to salt stress;BP:response to heat;BP:response to high light intensity;MF:unfolded protein binding;MF:protein self-association;	K13993	HSP20	map04141	Protein processing in endoplasmic reticulum	COG0071	O:Posttranslational modification, protein turnover, chaperones	sp|O82013|HSP21_SOLPE;	17.3 kDa class II heat shock protein OS=Solanum peruvianum OX=4082 PE=2 SV=1;	PF00011	HSP20	Hsp20/alpha crystallin family
TRINITY_DN42302_c0_g3	Heat shock protein 83 [Triticum urartu]	0.09	0.01	0.02	0.05	0.07	0.03	0.17	0.13	0.12	0.04	0.07	0.03	0.08	0.05	0.07	0.19	0.16	0.09	0.05	0.04	0.046667	0.066667	0.146667	0.14	GO:0006457;GO:0005783;GO:0005618;GO:0009570;GO:0005739;GO:0048471;GO:0051082;GO:0005524	BP:protein folding;CC:endoplasmic reticulum;CC:cell wall;CC:chloroplast stroma;CC:mitochondrion;CC:perinuclear region of cytoplasm;MF:unfolded protein binding;MF:ATP binding;	K09487	HSP90B, TRA1	map04626;map04141	Plant-pathogen interaction;Protein processing in endoplasmic reticulum	COG0326	S:Function unknown	sp|Q9SIF2|HS905_ARATH;	Heat shock protein 90-5, chloroplastic OS=Arabidopsis thaliana OX=3702 GN=HSP90-5 PE=1 SV=1;	PF00183	HSP90	Hsp90 protein
TRINITY_DN42313_c0_g3	auxin-responsive protein SAUR36-like [Phoenix dactylifera]	0.44	0.95	0.45	0.29	1.19	0.59	0.36	0.69	0.41	0.21	0.12	0.09	0.45	0.22	0.55	0.85	0.53	0.56	0.69	0.613333	0.14	0.406667	0.646667	0.486667	GO:0009733	BP:response to auxin;	K14488	SAUR	map04075	Plant hormone signal transduction	ENOG410YVYP	S:Function unknown	sp|O22150|SAU36_ARATH;	Auxin-responsive protein SAUR36 OS=Arabidopsis thaliana OX=3702 GN=SAUR36 PE=2 SV=1;	PF02519	Auxin_inducible	Auxin responsive protein
TRINITY_DN42318_c0_g2	peroxidase 3-like [Phoenix dactylifera]	4.16	1.2	1.06	2.64	3.66	3.19	1.46	2.64	4.66	2.28	2.51	2.06	0.29	1.1	1.26	1.6	4.07	3.36	3.16333	2.14	2.28333	0.883333	3.01	2.92	GO:0006979;GO:0042744;GO:0005576;GO:0020037;GO:0046872;GO:0004601	BP:response to oxidative stress;BP:hydrogen peroxide catabolic process;CC:extracellular region;MF:heme binding;MF:metal ion binding;MF:peroxidase activity;	K00430	E1.11.1.7	map00940	Phenylpropanoid biosynthesis	ENOG410Y9ME	G:Carbohydrate transport and metabolism	sp|O23044|PER3_ARATH;	Peroxidase 3 OS=Arabidopsis thaliana OX=3702 GN=PER3 PE=2 SV=1;	PF00141	peroxidase	Peroxidase
TRINITY_DN42425_c3_g1	PREDICTED: auxin-induced protein 15A-like [Nicotiana tabacum]	0.05	0.2	0.22	0.14	0.23	0.23	0	0.02	0.11	0	0.03	0.02	0.03	0	0.02	0	0.08	0.18	0.2	0.156667	0.016667	0.016667	0.086667	0.043333	GO:0009733	BP:response to auxin;	K14488	SAUR	map04075	Plant hormone signal transduction	ENOG410YQII	S:Function unknown	sp|O65695|SAU50_ARATH;	Auxin-responsive protein SAUR50 OS=Arabidopsis thaliana OX=3702 GN=SAUR50 PE=1 SV=1;	PF02519	Auxin_inducible	Auxin responsive protein
TRINITY_DN42799_c0_g1	hypothetical protein EUGRSUZ_C03071 [Eucalyptus grandis]	0.46	0.07	0	0	0	0	2.16	0.74	0.59	15.57	13.59	15.4	9.4	9.57	6.95	0.93	1.06	2.2	0	0.176667	14.8533	8.64	1.39667	1.16333	GO:0051259;GO:0006457;GO:0042542;GO:0000302;GO:0009651;GO:0009408;GO:0009644;GO:0051082;GO:0043621	BP:protein oligomerization;BP:protein folding;BP:response to hydrogen peroxide;BP:response to reactive oxygen species;BP:response to salt stress;BP:response to heat;BP:response to high light intensity;MF:unfolded protein binding;MF:protein self-association;	K13993	HSP20	map04141	Protein processing in endoplasmic reticulum	COG0071	O:Posttranslational modification, protein turnover, chaperones	sp|P19242|HSP21_PEA;	17.1 kDa class II heat shock protein OS=Pisum sativum OX=3888 GN=HSP17.7 PE=1 SV=1;	PF00011	HSP20	Hsp20/alpha crystallin family
TRINITY_DN42799_c0_g2	PREDICTED: 17.9 kDa class II heat shock protein [Eucalyptus grandis]	4.67	0.16	0.17	0	0.03	0	8.18	4.44	2.54	57.53	51.67	52.24	101.1	116.09	127.46	11.57	10.29	18.89	0.01	1.66667	53.8133	114.883	13.5833	5.05333	GO:0051259;GO:0006457;GO:0042542;GO:0000302;GO:0009651;GO:0009408;GO:0009644;GO:0051082;GO:0043621	BP:protein oligomerization;BP:protein folding;BP:response to hydrogen peroxide;BP:response to reactive oxygen species;BP:response to salt stress;BP:response to heat;BP:response to high light intensity;MF:unfolded protein binding;MF:protein self-association;	K13993	HSP20	map04141	Protein processing in endoplasmic reticulum	COG0071	O:Posttranslational modification, protein turnover, chaperones	sp|P19242|HSP21_PEA;	17.1 kDa class II heat shock protein OS=Pisum sativum OX=3888 GN=HSP17.7 PE=1 SV=1;	PF00011;PF17886	HSP20;ArsA_HSP20	Hsp20/alpha crystallin family;HSP20-like domain found in ArsA
TRINITY_DN4279_c0_g1	heat shock protein 90-5, chloroplastic-like [Phoenix dactylifera]	0.38	0.08	0.07	0.02	0.01	0.04	0.23	0.26	0.16	0.65	0.91	0.63	0.68	0.6	0.44	0.15	0.17	0.15	0.023333	0.176667	0.73	0.573333	0.156667	0.216667	GO:0006457;GO:0005783;GO:0009570;GO:0048471;GO:0051082;GO:0005524	BP:protein folding;CC:endoplasmic reticulum;CC:chloroplast stroma;CC:perinuclear region of cytoplasm;MF:unfolded protein binding;MF:ATP binding;	K09487	HSP90B, TRA1	map04626;map04141	Plant-pathogen interaction;Protein processing in endoplasmic reticulum	COG0326	S:Function unknown	sp|Q9SIF2|HS905_ARATH;	Heat shock protein 90-5, chloroplastic OS=Arabidopsis thaliana OX=3702 GN=HSP90-5 PE=1 SV=1;	------	------	------
TRINITY_DN4279_c0_g2	heat shock protein 90-5, chloroplastic [Elaeis guineensis]	101.01	75.27	104.52	77.31	83.42	122.73	205.68	205.19	204.53	178.28	183	180.71	301.89	294.51	339.74	343.14	333.86	330.48	94.4867	93.6	180.663	312.047	335.827	205.133	GO:0006457;GO:0051082;GO:0005524	BP:protein folding;MF:unfolded protein binding;MF:ATP binding;	K09487	HSP90B, TRA1	map04626;map04141	Plant-pathogen interaction;Protein processing in endoplasmic reticulum	COG0326	O:Posttranslational modification, protein turnover, chaperones	sp|Q9SIF2|HS905_ARATH;	Heat shock protein 90-5, chloroplastic OS=Arabidopsis thaliana OX=3702 GN=HSP90-5 PE=1 SV=1;	PF00183;PF02518;PF13589	HSP90;HATPase_c;HATPase_c_3	Hsp90 protein;Histidine kinase-, DNA gyrase B-, and HSP90-like ATPase;Histidine kinase-, DNA gyrase B-, and HSP90-like ATPase
TRINITY_DN4284_c0_g2	cinnamate-4-hydroxylase [Lilium regale]	16.68	17.02	13.01	19.3	24.17	20.76	7.28	7.85	5.53	10.79	12.36	13.79	4.91	6.05	5.87	5.56	6.89	6.83	21.41	15.57	12.3133	5.61	6.42667	6.88667	GO:0009808;GO:0016020;GO:0004497;GO:0020037;GO:0016709;GO:0016705;GO:0016710;GO:0005506	BP:lignin metabolic process;CC:membrane;MF:monooxygenase activity;MF:heme binding;MF:oxidoreductase activity, acting on paired donors, with incorporation or reduction of molecular oxygen, NA;MF:oxidoreductase activity, acting on paired donors, with incorporation or reduction of molecular oxygen;MF:trans-cinnamate 4-monooxygenase activity;MF:iron ion binding;	K00487	CYP73A	map00945;map00130;map00940;map00941;map00360	Stilbenoid, diarylheptanoid and gingerol biosynthesis;Ubiquinone and other terpenoid-quinone biosynthesis;Phenylpropanoid biosynthesis;Flavonoid biosynthesis;Phenylalanine metabolism	COG2124	Q:Secondary metabolites biosynthesis, transport and catabolism	sp|O24312|TCMO_POPTM;	Trans-cinnamate 4-monooxygenase OS=Populus tremuloides OX=3693 GN=CYP73A13 PE=2 SV=1;	PF00067	p450	Cytochrome P450
TRINITY_DN4309_c0_g2	hypothetical protein C4D60_Mb01t04720 [Musa balbisiana]	26.2	12.31	11.09	11.74	15.62	39.17	73.69	66.08	45.07	54.1	37.33	58.31	99.19	131.85	163.9	105.23	120.94	93.77	22.1767	16.5333	49.9133	131.647	106.647	61.6133	GO:0006986;GO:0030968;GO:0030433;GO:0034620;GO:0051085;GO:0042026;GO:0034605;GO:0005737;GO:0016020;GO:0005788;GO:0016021;GO:0034663;GO:0005634;GO:0042623;GO:0031072;GO:0044183;GO:0051082;GO:0051787;GO:0016887;GO:0005524	BP:response to unfolded protein;BP:endoplasmic reticulum unfolded protein response;BP:ER-associated ubiquitin-dependent protein catabolic process;BP:cellular response to unfolded protein;BP:chaperone mediated protein folding requiring cofactor;BP:protein refolding;BP:cellular response to heat;CC:cytoplasm;CC:membrane;CC:endoplasmic reticulum lumen;CC:integral component of membrane;CC:endoplasmic …	K09490	HSPA5, BIP	map03060;map04141	Protein export;Protein processing in endoplasmic reticulum	COG0443	O:Posttranslational modification, protein turnover, chaperones	sp|Q03685|BIP5_TOBAC;	Luminal-binding protein 5 OS=Nicotiana tabacum OX=4097 GN=BIP5 PE=2 SV=1;	PF00012;PF06723	HSP70;MreB_Mbl	Hsp70 protein;MreB/Mbl protein
TRINITY_DN43884_c0_g2	abscisic acid 8'-hydroxylase 3 [Ananas comosus]	0.09	0.01	0.06	0.04	0	0.12	0.28	0.3	0.85	0.43	0.28	0.41	0.17	0.17	0.23	0.22	0.4	0.26	0.053333	0.053333	0.373333	0.19	0.293333	0.476667	GO:0046345;GO:0016125;GO:0055114;GO:0016021;GO:0004497;GO:0016705;GO:0020037;GO:0010295;GO:0005506	BP:abscisic acid catabolic process;BP:sterol metabolic process;BP:oxidation-reduction process;CC:integral component of membrane;MF:monooxygenase activity;MF:oxidoreductase activity, acting on paired donors, with incorporation or reduction of molecular oxygen;MF:heme binding;MF:;MF:iron ion binding;	K09843	CYP707A	map00906	Carotenoid biosynthesis	COG2124	Q:Secondary metabolites biosynthesis, transport and catabolism	sp|Q0J185|ABAH3_ORYSJ;	Abscisic acid 8'-hydroxylase 3 OS=Oryza sativa subsp. japonica OX=39947 GN=CYP707A7 PE=2 SV=1;	PF00067	p450	Cytochrome P450
TRINITY_DN43884_c0_g4	abscisic acid 8'-hydroxylase 3 [Ananas comosus]	0.01	0	0	0.01	0.01	0.01	0.2	0.12	0.39	0.06	0.02	0.09	0	0.05	0.11	0.34	0.15	0.24	0.01	0.003333	0.056667	0.053333	0.243333	0.236667	GO:0016125;GO:0055114;GO:0016021;GO:0004497;GO:0016705;GO:0020037;GO:0010295;GO:0005506	BP:sterol metabolic process;BP:oxidation-reduction process;CC:integral component of membrane;MF:monooxygenase activity;MF:oxidoreductase activity, acting on paired donors, with incorporation or reduction of molecular oxygen;MF:heme binding;MF:;MF:iron ion binding;	K09843	CYP707A	map00906	Carotenoid biosynthesis	COG2124	S:Function unknown	sp|Q0J185|ABAH3_ORYSJ;	Abscisic acid 8'-hydroxylase 3 OS=Oryza sativa subsp. japonica OX=39947 GN=CYP707A7 PE=2 SV=1;	PF00067	p450	Cytochrome P450
TRINITY_DN44124_c0_g1	heat shock protein 83 [Elaeis guineensis]	5.68	2.07	1.53	0.13	0.11	0.5	19.34	16.87	13.57	13.94	20.2	12.76	30.75	46.37	37.57	9.6	8.53	12.19	0.246667	3.09333	15.6333	38.23	10.1067	16.5933	GO:0006457;GO:0051082;GO:0005524	BP:protein folding;MF:unfolded protein binding;MF:ATP binding;	K04079	HSP90A, htpG	map04626;map04141	Plant-pathogen interaction;Protein processing in endoplasmic reticulum	COG0326	S:Function unknown	sp|P51819|HSP83_IPONI;	Heat shock protein 83 OS=Ipomoea nil OX=35883 GN=HSP83A PE=2 SV=1;	PF00183	HSP90	Hsp90 protein
TRINITY_DN44446_c0_g1	fructose-bisphosphate aldolase, cytoplasmic isozyme 1 [Carica papaya]	87.91	73.02	43.63	72.81	63.74	137.79	2.18	1.63	1.6	58.6	66.01	76.24	22.38	27.95	33.78	7.19	8.95	14.43	91.4467	68.1867	66.95	28.0367	10.19	1.80333	GO:0044211;GO:0044206;GO:0009116;GO:0006096;GO:0016021;GO:0004332;GO:0004849;GO:0005524	BP:CTP salvage;BP:UMP salvage;BP:nucleoside metabolic process;BP:glycolytic process;CC:integral component of membrane;MF:fructose-bisphosphate aldolase activity;MF:uridine kinase activity;MF:ATP binding;	K01623	ALDO	map00010;map00030;map00051;map00710	Glycolysis / Gluconeogenesis;Pentose phosphate pathway;Fructose and mannose metabolism;Carbon fixation in photosynthetic organisms	COG3588	L:Replication, recombination and repair	sp|O65581|ALFC5_ARATH;	Fructose-bisphosphate aldolase 5, cytosolic OS=Arabidopsis thaliana OX=3702 GN=FBA5 PE=1 SV=1;	PF00274	Glycolytic	Fructose-bisphosphate aldolase class-I
TRINITY_DN4454_c0_g2	Heat shock protein 81-1, partial [Cajanus cajan]	1.59	1.42	1.11	1.03	1.09	1.01	5.45	5.66	4.98	2.05	2.41	2.47	4.47	5.81	4.51	3.72	3.36	3.88	1.04333	1.37333	2.31	4.93	3.65333	5.36333	GO:0006457;GO:0046982;GO:0051082;GO:0005524;GO:0003677	BP:protein folding;MF:protein heterodimerization activity;MF:unfolded protein binding;MF:ATP binding;MF:DNA binding;	K04079	HSP90A, htpG	map04626;map04141	Plant-pathogen interaction;Protein processing in endoplasmic reticulum	COG0326	O:Posttranslational modification, protein turnover, chaperones	sp|P27323|HS901_ARATH;	Heat shock protein 90-1 OS=Arabidopsis thaliana OX=3702 GN=HSP90-1 PE=1 SV=3;	------	------	------
TRINITY_DN44575_c0_g1	auxin-responsive protein SAUR71-like [Elaeis guineensis]	0.17	0	0.24	0.11	0.73	0.41	0.04	0.03	0.04	0.43	0	0.03	0.21	0.03	0.16	0.1	0.24	0.2	0.416667	0.136667	0.153333	0.133333	0.18	0.036667	GO:0009733	BP:response to auxin;	K14488	SAUR	map04075	Plant hormone signal transduction	ENOG410Z91T;ENOG41107FI;ENOG41104P5	T:Signal transduction mechanisms;S:Function unknown;S:Function unknown	sp|Q9LTV3|SAU72_ARATH;	Auxin-responsive protein SAUR72 OS=Arabidopsis thaliana OX=3702 GN=SAUR72 PE=2 SV=1;	PF02519	Auxin_inducible	Auxin responsive protein
TRINITY_DN44747_c0_g1	Magnesium-chelatase subunit ChlI like [Actinidia chinensis var. chinensis]	134.44	112.18	102.3	124.21	100.19	116.42	53.06	52.45	50.29	117.46	128.51	131.47	58.82	76.06	89.4	75.45	74.6	82.35	113.607	116.307	125.813	74.76	77.4667	51.9333	GO:0015995;GO:0015979;GO:0009570;GO:0009507;GO:0016851;GO:0005524	BP:chlorophyll biosynthetic process;BP:photosynthesis;CC:chloroplast stroma;CC:chloroplast;MF:magnesium chelatase activity;MF:ATP binding;	K03405	chlI, bchI	map00860	Porphyrin and chlorophyll metabolism	COG1239	H:Coenzyme transport and metabolism	sp|A2XIK9|CHLI_ORYSI;	Magnesium-chelatase subunit ChlI, chloroplastic OS=Oryza sativa subsp. indica OX=39946 GN=CHLI PE=3 SV=1;	PF17863	AAA_lid_2	AAA lid domain
TRINITY_DN44747_c0_g2	magnesium-chelatase subunit ChlI, chloroplastic-like [Asparagus officinalis]	150.08	124.38	107.36	142.52	115.52	126.22	54.46	52.4	51.79	133.84	138.36	141.21	60.81	88.17	87.04	83.43	68.7	75.26	128.087	127.273	137.803	78.6733	75.7967	52.8833	GO:0015995;GO:0015979;GO:0009570;GO:0009507;GO:0016851;GO:0005524	BP:chlorophyll biosynthetic process;BP:photosynthesis;CC:chloroplast stroma;CC:chloroplast;MF:magnesium chelatase activity;MF:ATP binding;	K03405	chlI, bchI	map00860	Porphyrin and chlorophyll metabolism	COG1239	H:Coenzyme transport and metabolism	sp|Q53RM0|CHLI_ORYSJ;	Magnesium-chelatase subunit ChlI, chloroplastic OS=Oryza sativa subsp. japonica OX=39947 GN=CHLI PE=1 SV=1;	PF01078;PF07728;PF00493;PF13191;PF13401	Mg_chelatase;AAA_5;MCM;AAA_16;AAA_22	Magnesium chelatase, subunit ChlI;AAA domain;MCM P-loop domain;AAA ATPase domain;AAA domain
TRINITY_DN45172_c0_g1	chlorophyll a/b binding protein of LHCII type I [Lilium longiflorum]	6090.51	6968.59	5897.42	6896.51	5896.23	4538.18	3413.58	3368.84	3186.89	5482.79	5328.33	5109.65	4073.69	4038.87	4247	4647.95	4405.07	4017.6	5776.97	6318.84	5306.92	4119.85	4356.87	3323.1	GO:0018298;GO:0009768;GO:0009416;GO:0009765;GO:0009535;GO:0009941;GO:0009522;GO:0009523;GO:0016021;GO:0010287;GO:0016168;GO:0046872	BP:protein-chromophore linkage;BP:photosynthesis, light harvesting in photosystem I;BP:response to light stimulus;BP:photosynthesis, light harvesting;CC:chloroplast thylakoid membrane;CC:chloroplast envelope;CC:photosystem I;CC:photosystem II;CC:integral component of membrane;CC:plastoglobule;MF:chlorophyll binding;MF:metal ion binding;	K08913	LHCB2	map00196	Photosynthesis - antenna proteins	ENOG410ZHBU	J:Translation, ribosomal structure and biogenesis	sp|A2XJ35|CB23_ORYSI;	Chlorophyll a-b binding protein, chloroplastic OS=Oryza sativa subsp. indica OX=39946 GN=OsI_012078 PE=2 SV=1;	PF00504	Chloroa_b-bind	Chlorophyll A-B binding protein
TRINITY_DN4525_c0_g1	unknown [Lotus japonicus]	11.3	4.58	1.42	4.95	10.82	11.57	0.68	2.01	7.36	3.09	2.15	1.66	0.22	1.72	2.82	1.65	5.62	4.5	9.11333	5.76667	2.3	1.58667	3.92333	3.35	GO:0009733	BP:response to auxin;	K14488	SAUR	map04075	Plant hormone signal transduction	ENOG410YQII	S:Function unknown	sp|O65695|SAU50_ARATH;	Auxin-responsive protein SAUR50 OS=Arabidopsis thaliana OX=3702 GN=SAUR50 PE=1 SV=1;	PF02519	Auxin_inducible	Auxin responsive protein
TRINITY_DN4525_c3_g1	unknown [Lotus japonicus]	1.52	0.47	0.03	0.34	0.54	0.09	0.45	0.41	1.58	1.01	0.99	1.21	0.13	0.43	0.64	0.45	0.7	0.3	0.323333	0.673333	1.07	0.4	0.483333	0.813333	GO:0009733	BP:response to auxin;	K14488	SAUR	map04075	Plant hormone signal transduction	ENOG410Z28U;ENOG410Z28U	C:Energy production and conversion;H:Coenzyme transport and metabolism	sp|O65695|SAU50_ARATH;	Auxin-responsive protein SAUR50 OS=Arabidopsis thaliana OX=3702 GN=SAUR50 PE=1 SV=1;	PF02519	Auxin_inducible	Auxin responsive protein
TRINITY_DN4551_c0_g1	PREDICTED: 17.9 kDa class II heat shock protein [Eucalyptus grandis]	700.91	186.51	190.59	2.82	4.15	9.45	1101.53	652.13	432.02	2127.53	2187.53	2102	4779.01	4937.02	4988.57	1693.01	1720.5	1917.26	5.47333	359.337	2139.02	4901.53	1776.92	728.56	GO:0051259;GO:0006457;GO:0042542;GO:0000302;GO:0009651;GO:0009408;GO:0009644;GO:0051082;GO:0043621	BP:protein oligomerization;BP:protein folding;BP:response to hydrogen peroxide;BP:response to reactive oxygen species;BP:response to salt stress;BP:response to heat;BP:response to high light intensity;MF:unfolded protein binding;MF:protein self-association;	K13993	HSP20	map04141	Protein processing in endoplasmic reticulum	COG0071	O:Posttranslational modification, protein turnover, chaperones	sp|O82013|HSP21_SOLPE;	17.3 kDa class II heat shock protein OS=Solanum peruvianum OX=4082 PE=2 SV=1;	PF00011;PF17886	HSP20;ArsA_HSP20	Hsp20/alpha crystallin family;HSP20-like domain found in ArsA
TRINITY_DN45917_c0_g1	chlorophyll a-b binding protein 8, chloroplastic [Elaeis guineensis]	6807.34	6308.69	5550.21	5775.17	6148.76	5661.97	1915.45	2208.61	2397.1	6743.77	6083.38	6639.61	4260.3	4135.81	4562.84	3960.85	4467.26	4436.86	5861.97	6222.08	6488.92	4319.65	4288.32	2173.72	GO:0018298;GO:0009768;GO:0009416;GO:0009765;GO:0009535;GO:0009522;GO:0009523;GO:0016021;GO:0010287;GO:0016168	BP:protein-chromophore linkage;BP:photosynthesis, light harvesting in photosystem I;BP:response to light stimulus;BP:photosynthesis, light harvesting;CC:chloroplast thylakoid membrane;CC:photosystem I;CC:photosystem II;CC:integral component of membrane;CC:plastoglobule;MF:chlorophyll binding;	K08909	LHCA3	map00196	Photosynthesis - antenna proteins	ENOG410ZM8E	J:Translation, ribosomal structure and biogenesis	sp|Q9SY97|LHCA3_ARATH;	Photosystem I chlorophyll a/b-binding protein 3-1, chloroplastic OS=Arabidopsis thaliana OX=3702 GN=LHCA3 PE=1 SV=1;	PF00504	Chloroa_b-bind	Chlorophyll A-B binding protein
TRINITY_DN46872_c0_g1	Heat shock protein 81-2 [Dichanthelium oligosanthes]	0	0.04	0.02	0.02	0.08	0.08	0.59	0.25	0.65	0.02	0.02	0.03	0.09	0.15	0.19	0.46	0.55	0.23	0.06	0.02	0.023333	0.143333	0.413333	0.496667	GO:0006457;GO:0034605;GO:0050821;GO:0005737;GO:0005829;GO:0005886;GO:0032991;GO:0048471;GO:0009986;GO:0051082;GO:0005524	BP:protein folding;BP:cellular response to heat;BP:protein stabilization;CC:cytoplasm;CC:cytosol;CC:plasma membrane;CC:macromolecular complex;CC:perinuclear region of cytoplasm;CC:cell surface;MF:unfolded protein binding;MF:ATP binding;	K04079	HSP90A, htpG	map04626;map04141	Plant-pathogen interaction;Protein processing in endoplasmic reticulum	COG0326	O:Posttranslational modification, protein turnover, chaperones	sp|Q69QQ6|HSP82_ORYSJ;	Heat shock protein 81-2 OS=Oryza sativa subsp. japonica OX=39947 GN=HSP81-2 PE=2 SV=1;	------	------	------
TRINITY_DN47083_c0_g1	uncharacterized protein A4U43_C04F33310 [Asparagus officinalis]	1051.06	911.41	777.51	801.01	834.21	802.2	331.92	304.75	350.56	888.74	816.56	836.52	359.96	485.91	532.54	523.22	600.63	624.05	812.473	913.327	847.273	459.47	582.633	329.077	GO:0015995;GO:0015979;GO:0009507;GO:0016630	BP:chlorophyll biosynthetic process;BP:photosynthesis;CC:chloroplast;MF:protochlorophyllide reductase activity;	K00218	por	map00860	Porphyrin and chlorophyll metabolism	COG1028	O:Posttranslational modification, protein turnover, chaperones	sp|Q01289|POR_PEA;	Protochlorophyllide reductase, chloroplastic OS=Pisum sativum OX=3888 GN=3PCR PE=1 SV=1;	------	------	------
TRINITY_DN47083_c0_g2	protochlorophyllide reductase-like [Quercus suber]	23.73	21.24	18.14	24.13	17.55	18.01	11.11	8.96	9.28	17.99	20.65	17.12	7.74	10.58	12.77	13.6	13.98	15.61	19.8967	21.0367	18.5867	10.3633	14.3967	9.78333	GO:0015995;GO:0015979;GO:0009507;GO:0016630	BP:chlorophyll biosynthetic process;BP:photosynthesis;CC:chloroplast;MF:protochlorophyllide reductase activity;	K00218	por	map00860	Porphyrin and chlorophyll metabolism	COG1028	O:Posttranslational modification, protein turnover, chaperones	sp|Q41249|PORA_CUCSA;	Protochlorophyllide reductase, chloroplastic OS=Cucumis sativus OX=3659 GN=PORA PE=2 SV=1;	------	------	------
TRINITY_DN47083_c0_g3	protochlorophyllide reductase-like [Olea europaea var. sylvestris]	120.84	107.02	95.68	107.4	89.75	91.91	47.44	40.79	44.72	86.87	102.78	95.27	38.39	56.75	53.13	61.15	63.99	64.19	96.3533	107.847	94.9733	49.4233	63.11	44.3167	GO:0015995;GO:0015979;GO:0009507;GO:0016630	BP:chlorophyll biosynthetic process;BP:photosynthesis;CC:chloroplast;MF:protochlorophyllide reductase activity;	K00218	por	map00860	Porphyrin and chlorophyll metabolism	COG1028	S:Function unknown	sp|Q9SDT1|POR_DAUCA;	Protochlorophyllide reductase, chloroplastic OS=Daucus carota OX=4039 GN=POR1 PE=2 SV=1;	------	------	------
TRINITY_DN47171_c0_g1	auxin-induced protein TGSAUR21 [Tulipa gesneriana]	1.56	0.5	0.39	0.78	1.7	1.21	0.98	0.11	0.6	0.04	0.26	0	0.1	0.41	0.04	1.25	0.51	0.36	1.23	0.816667	0.1	0.183333	0.706667	0.563333	GO:0009733	BP:response to auxin;	K14488	SAUR	map04075	Plant hormone signal transduction	ENOG410Z28U	S:Function unknown	sp|O65695|SAU50_ARATH;	Auxin-responsive protein SAUR50 OS=Arabidopsis thaliana OX=3702 GN=SAUR50 PE=1 SV=1;	PF02519	Auxin_inducible	Auxin responsive protein
TRINITY_DN4733_c0_g1	hypothetical protein GLYMA_18G009700 [Glycine max]	0.14	0.16	0.53	0.34	0.55	0.44	0.08	0.01	0.12	0.12	0.2	0.08	0.02	0.09	0.07	0.09	0.05	0.1	0.443333	0.276667	0.133333	0.06	0.08	0.07	GO:0006006;GO:0006096;GO:0005829;GO:0016021;GO:0004365;GO:0051287;GO:0016620;GO:0000166;GO:0050661	BP:glucose metabolic process;BP:glycolytic process;CC:cytosol;CC:integral component of membrane;MF:glyceraldehyde-3-phosphate dehydrogenas;MF:NAD binding;MF:oxidoreductase activity, acting on the aldehyde or oxo group of donors, NAD or NADP as acceptor;MF:nucleotide binding;MF:NADP binding;	K00134	GAPDH, gapA	map00010;map00710	Glycolysis / Gluconeogenesis;Carbon fixation in photosynthetic organisms	COG0057	G:Carbohydrate transport and metabolism	sp|Q09054|G3PC2_MAIZE;	Glyceraldehyde-3-phosphate dehydrogenase 2, cytosolic OS=Zea mays OX=4577 GN=GAPC2 PE=2 SV=1;	PF02800	Gp_dh_C	Glyceraldehyde 3-phosphate dehydrogenase, C-terminal domain
TRINITY_DN48365_c0_g2	hypothetical protein AQUCO_01400195v1 [Aquilegia coerulea]	0.8	0.6	0.63	0.82	0.71	0.4	0	0.03	0.05	0.06	0.36	0.31	0.02	0.13	0.2	0.04	0	0.08	0.643333	0.676667	0.243333	0.116667	0.04	0.026667	GO:0009733	BP:response to auxin;	K14488	SAUR	map04075	Plant hormone signal transduction	ENOG410ZNE5	S:Function unknown	sp|Q9ZUZ3|SAU32_ARATH;	Auxin-responsive protein SAUR32 OS=Arabidopsis thaliana OX=3702 GN=SAUR32 PE=2 SV=1;	PF02519	Auxin_inducible	Auxin responsive protein
TRINITY_DN48483_c1_g1	hypothetical protein B296_00021187 [Ensete ventricosum]	253.96	205.19	160.34	256.55	190.75	251.27	29.29	24.36	23.74	182.56	198.99	195.6	55.62	99.21	85.58	72.6	59.11	69.96	232.857	206.497	192.383	80.1367	67.2233	25.7967	GO:0015995;GO:0016851	BP:chlorophyll biosynthetic process;MF:magnesium chelatase activity;	K03403	chlH, bchH	map00860	Porphyrin and chlorophyll metabolism	COG1429	H:Coenzyme transport and metabolism	sp|B8ANF1|CHLH_ORYSI;	Magnesium-chelatase subunit ChlH, chloroplastic OS=Oryza sativa subsp. indica OX=39946 GN=CHLH PE=3 SV=1;	PF02514	CobN-Mg_chel	CobN/Magnesium Chelatase
TRINITY_DN48510_c0_g1	peroxidase 5-like [Phoenix dactylifera]	1.13	0.77	0	0.46	0.25	0	13.01	6.82	5.46	1.43	0.31	0.14	1.28	1.48	2.18	11.53	8.87	8.28	0.236667	0.633333	0.626667	1.64667	9.56	8.43	GO:0006979;GO:0042744;GO:0005576;GO:0020037;GO:0046872;GO:0004601	BP:response to oxidative stress;BP:hydrogen peroxide catabolic process;CC:extracellular region;MF:heme binding;MF:metal ion binding;MF:peroxidase activity;	K00430	E1.11.1.7	map00940	Phenylpropanoid biosynthesis	------	------	sp|A7QEU4|PER5_VITVI;	Peroxidase 5 OS=Vitis vinifera OX=29760 GN=GSVIVT00037159001 PE=1 SV=2;	PF00141	peroxidase	Peroxidase
TRINITY_DN48510_c0_g3	peroxidase 5 [Elaeis guineensis]	0	0	0	0	0	0	0.37	0.41	0	0	0	0	0	0	0.17	0.6	0.28	0.43	0	0	0	0.056667	0.436667	0.26	GO:0006979;GO:0042744;GO:0005576;GO:0020037;GO:0046872;GO:0004601	BP:response to oxidative stress;BP:hydrogen peroxide catabolic process;CC:extracellular region;MF:heme binding;MF:metal ion binding;MF:peroxidase activity;	K00430	E1.11.1.7	map00940	Phenylpropanoid biosynthesis	ENOG410YDTD	U:Intracellular trafficking, secretion, and vesicular transport	sp|A7QEU4|PER5_VITVI;	Peroxidase 5 OS=Vitis vinifera OX=29760 GN=GSVIVT00037159001 PE=1 SV=2;	------	------	------
TRINITY_DN48660_c0_g1	PREDICTED: chlorophyll a-b binding protein P4, chloroplastic [Cucumis melo]	2660.46	2621.4	2044.58	2386.69	2595.67	2637.68	602.15	575.03	403.02	2436.85	2373.08	2323.92	1507.13	1669.34	1611.27	1448.67	1425.54	1253.45	2540.01	2442.15	2377.95	1595.91	1375.89	526.733	GO:0018298;GO:0009768;GO:0009416;GO:0009765;GO:0009535;GO:0009941;GO:0009522;GO:0009523;GO:0016021;GO:0010287;GO:0016168	BP:protein-chromophore linkage;BP:photosynthesis, light harvesting in photosystem I;BP:response to light stimulus;BP:photosynthesis, light harvesting;CC:chloroplast thylakoid membrane;CC:chloroplast envelope;CC:photosystem I;CC:photosystem II;CC:integral component of membrane;CC:plastoglobule;MF:chlorophyll binding;	K08910	LHCA4	map00196	Photosynthesis - antenna proteins	ENOG4110JH3	S:Function unknown	sp|P27521|CA4_ARATH;	Chlorophyll a-b binding protein 4, chloroplastic OS=Arabidopsis thaliana OX=3702 GN=LHCA4 PE=1 SV=1;	PF00504	Chloroa_b-bind	Chlorophyll A-B binding protein
TRINITY_DN48713_c0_g1	RecName: Full=Ribulose bisphosphate carboxylase small chain 1/4, chloroplasti;;	20374	13230	9659.12	13105.1	13368	19804.1	5327.71	7547.18	9275.58	17399.9	17760.5	18892.8	6519.33	11887.4	12913.9	9121.68	11563.7	12071.9	15425.7	14421	18017.7	10440.2	10919.1	7383.49	GO:0009853;GO:0015977;GO:0015979;GO:0019253;GO:0009536;GO:0009507;GO:0004497;GO:0016984	BP:photorespiration;BP:carbon fixation;BP:photosynthesis;BP:reductive pentose-phosphate cycle;CC:plastid;CC:chloroplast;MF:monooxygenase activity;MF:ribulose-bisphosphate carboxylase activity;	K01602	rbcS	map00630;map00710	Glyoxylate and dicarboxylate metabolism;Carbon fixation in photosynthetic organisms	COG4451	C:Energy production and conversion	sp|O24634|RBS1_FRIAG;	Ribulose bisphosphate carboxylase small chain 1/4, chloroplastic OS=Fritillaria agrestis OX=64177 GN=RBCS1 PE=2 SV=1;	PF00101	RuBisCO_small	Ribulose bisphosphate carboxylase, small chain
TRINITY_DN48795_c0_g1	cytochrome P450 84A1 [Lilium regale]	3.27	3.76	4.13	4.26	8.69	3.49	0.94	0.79	0.33	1.93	3	2.14	1.76	2.18	1.31	2.78	1.58	1.12	5.48	3.72	2.35667	1.75	1.82667	0.686667	GO:0016021;GO:0005506;GO:0016705;GO:0004497;GO:0020037	CC:integral component of membrane;MF:iron ion binding;MF:oxidoreductase activity, acting on paired donors, with incorporation or reduction of molecular oxygen;MF:monooxygenase activity;MF:heme binding;	K09755	CYP84A, F5H	map00940	Phenylpropanoid biosynthesis	COG2124	S:Function unknown	sp|Q42600|C84A1_ARATH;	Cytochrome P450 84A1 OS=Arabidopsis thaliana OX=3702 GN=CYP84A1 PE=1 SV=1;	PF00067	p450	Cytochrome P450
TRINITY_DN4917_c0_g1	dnaJ protein ERDJ3B [Cinnamomum micranthum f. kanehirae]	7.71	6.56	9.53	7.6	9.03	15.34	70.38	66.53	85.43	8.67	7.8	9.6	24.19	21.6	37.27	63.21	89.1	79.07	10.6567	7.93333	8.69	27.6867	77.1267	74.1133	GO:0006457;GO:0051082	BP:protein folding;MF:unfolded protein binding;	K09517	DNAJB11	map04141	Protein processing in endoplasmic reticulum	COG0484	O:Posttranslational modification, protein turnover, chaperones	sp|B9FHF3|DJB6_ORYSJ;	DnaJ protein ERDJ3B OS=Oryza sativa subsp. japonica OX=39947 GN=ERDJ3B PE=1 SV=1;	PF01556	DnaJ_C	DnaJ C terminal domain
TRINITY_DN49571_c0_g1	unnamed protein product [Coffea canephora]	38.39	18.62	25.83	7.33	7.32	19.52	105.58	106.82	77.87	93.61	93.36	82.48	172.84	237.13	212.34	95.1	83.1	83.07	11.39	27.6133	89.8167	207.437	87.09	96.7567	GO:0006457;GO:0034605;GO:0050821;GO:0005737;GO:0005829;GO:0005886;GO:0032991;GO:0048471;GO:0009986;GO:0051082;GO:0005524	BP:protein folding;BP:cellular response to heat;BP:protein stabilization;CC:cytoplasm;CC:cytosol;CC:plasma membrane;CC:macromolecular complex;CC:perinuclear region of cytoplasm;CC:cell surface;MF:unfolded protein binding;MF:ATP binding;	K04079	HSP90A, htpG	map04626;map04141	Plant-pathogen interaction;Protein processing in endoplasmic reticulum	COG0326	O:Posttranslational modification, protein turnover, chaperones	sp|P51819|HSP83_IPONI;	Heat shock protein 83 OS=Ipomoea nil OX=35883 GN=HSP83A PE=2 SV=1;	PF00183	HSP90	Hsp90 protein
TRINITY_DN5035_c0_g1	heat shock cognate 70 kDa protein 2 [Elaeis guineensis]	76.09	41.34	43.32	4.88	9.37	8.47	34.51	30.97	17.74	167.36	164.81	161.29	242.39	202.25	156.6	26.22	20.1	26.6	7.57333	53.5833	164.487	200.413	24.3067	27.74	GO:0006986;GO:0034620;GO:0051085;GO:0042026;GO:0034605;GO:0005737;GO:0016021;GO:0042623;GO:0031072;GO:0044183;GO:0051082;GO:0051787;GO:0016887;GO:0005524	BP:response to unfolded protein;BP:cellular response to unfolded protein;BP:chaperone mediated protein folding requiring cofactor;BP:protein refolding;BP:cellular response to heat;CC:cytoplasm;CC:integral component of membrane;MF:ATPase activity, coupled;MF:heat shock protein binding;MF:protein binding involved in protein folding;MF:unfolded protein binding;MF:misfolded protein binding;MF:ATPase …	K03283	HSPA1s	map04144;map04141;map03040	Endocytosis;Protein processing in endoplasmic reticulum;Spliceosome	COG0443	O:Posttranslational modification, protein turnover, chaperones	sp|Q9LHA8|MD37C_ARATH;	Probable mediator of RNA polymerase II transcription subunit 37c OS=Arabidopsis thaliana OX=3702 GN=MED37C PE=1 SV=1;	PF00012	HSP70	Hsp70 protein
TRINITY_DN50857_c0_g1	auxin-induced protein 6B [Elaeis guineensis]	0.28	0	0	0	0.02	1.14	0	0.02	0.05	0.02	0.02	0.08	0	0.03	0	0	0	0.04	0.386667	0.093333	0.04	0.01	0.013333	0.023333	GO:0009733	BP:response to auxin;	K14488	SAUR	map04075	Plant hormone signal transduction	ENOG410YIHK	S:Function unknown	sp|Q9ZUZ3|SAU32_ARATH;	Auxin-responsive protein SAUR32 OS=Arabidopsis thaliana OX=3702 GN=SAUR32 PE=2 SV=1;	PF02519	Auxin_inducible	Auxin responsive protein
TRINITY_DN5097_c0_g1	xyloglucan endotransglucosylase [Beta vulgaris subsp. vulgaris]	27.74	9.61	2.13	10.23	4.98	0.96	53.73	39.09	44.89	32.09	34.25	30.74	29.64	38.3	35.69	29.45	34.8	34.5	5.39	13.16	32.36	34.5433	32.9167	45.9033	GO:0042546;GO:0071555;GO:0010411;GO:0005618;GO:0048046;GO:0016762;GO:0004553	BP:cell wall biogenesis;BP:cell wall organization;BP:xyloglucan metabolic process;CC:cell wall;CC:apoplast;MF:xylogluca;MF:hydrolase activity, hydrolyzing O-glycosyl compounds;	K14504;K08235	TCH4;E2.4.1.207	map04075	Plant hormone signal transduction	COG2273;ENOG410Y9KB;ENOG410YBZQ	G:Carbohydrate transport and metabolism;S:Function unknown;O:Posttranslational modification, protein turnover, chaperones	sp|Q38857|XTH22_ARATH;	Xyloglucan endotransglucosylase/hydrolase protein 22 OS=Arabidopsis thaliana OX=3702 GN=XTH22 PE=1 SV=1;	PF06955	XET_C	Xyloglucan endo-transglycosylase
TRINITY_DN51002_c0_g1	glycerol kinase [Pandanus amaryllifolius]	18	18.49	19.45	18.95	25.34	27.31	11.42	13.95	11.06	15.75	16.38	15.48	11.84	12.75	14.02	15.96	13.65	14.7	23.8667	18.6467	15.87	12.87	14.77	12.1433	GO:0005975;GO:0006641;GO:0019563;GO:0016310;GO:0046167;GO:0002237;GO:0042742;GO:0080167;GO:0006072;GO:0006071;GO:0010188;GO:0005737;GO:0005829;GO:0005739;GO:0004370	BP:carbohydrate metabolic process;BP:triglyceride metabolic process;BP:glycerol catabolic process;BP:phosphorylation;BP:glycerol-3-phosphate biosynthetic process;BP:response to molecule of bacterial origin;BP:defense response to bacterium;BP:response to karrikin;BP:glycerol-3-phosphate metabolic process;BP:glycerol metabolic process;BP:response to microbial phytotoxin;CC:cytoplasm;CC:cytosol;CC:m…	K00864	glpK, GK	map00561;map04626	Glycerolipid metabolism;Plant-pathogen interaction	COG0554	C:Energy production and conversion	sp|Q9M8L4|GLPK_ARATH;	Glycerol kinase OS=Arabidopsis thaliana OX=3702 GN=GLPK PE=1 SV=1;	PF00370;PF02782	FGGY_N;FGGY_C	FGGY family of carbohydrate kinases, N-terminal domain;FGGY family of carbohydrate kinases, C-terminal domain
TRINITY_DN52105_c0_g1	calreticulin-3-like [Phoenix dactylifera]	2.32	0	0	0	0	0	4.26	5.81	3.03	0	0	0	4.15	0	0.99	1.72	6.43	2.68	0	0.773333	0	1.71333	3.61	4.36667	GO:0006457;GO:0005783;GO:0005509;GO:0051082	BP:protein folding;CC:endoplasmic reticulum;MF:calcium ion binding;MF:unfolded protein binding;	K08057	CALR	map04145;map04141	Phagosome;Protein processing in endoplasmic reticulum	ENOG410XRR7	E:Amino acid transport and metabolism	sp|O04153|CALR3_ARATH;	Calreticulin-3 OS=Arabidopsis thaliana OX=3702 GN=CRT3 PE=1 SV=2;	------	------	------
TRINITY_DN52207_c0_g1	PREDICTED: tricetin 3',4',5'-O-trimethyltransferase-like [Musa acuminata subsp. malaccensis]	0.02	0	0.08	0.7	0.22	0.05	0	0.01	0.01	0.05	0.07	0.04	0.05	0.06	0.04	0.05	0.07	0.07	0.323333	0.033333	0.053333	0.05	0.063333	0.006667	GO:0051555;GO:0009809;GO:0030187;GO:0030744;GO:0008171;GO:0017096;GO:0046983	BP:flavonol biosynthetic process;BP:lignin biosynthetic process;BP:melatonin biosynthetic process;MF:luteolin O-methyltransferase activity;MF:O-methyltransferase activity;MF:acetylserotonin O-methyltransferase activity;MF:protein dimerization activity;	K13066	E2.1.1.68, COMT	map00940	Phenylpropanoid biosynthesis	ENOG410XS7T	S:Function unknown	sp|Q43046|COMT1_POPKI;	Caffeic acid 3-O-methyltransferase 1 OS=Populus kitakamiensis OX=34292 GN=HOMT1 PE=3 SV=1;	PF00891;PF08100	Methyltransf_2;Dimerisation	O-methyltransferase domain;Dimerisation domain
TRINITY_DN52964_c0_g1	hypothetical protein BHE74_00009189 [Ensete ventricosum]	13.05	0.81	0.35	0	0.3	0	148.38	116.6	113.1	78.24	77.64	75.08	137.45	168.63	172.15	211.22	151.88	189.08	0.1	4.73667	76.9867	159.41	184.06	126.027	GO:0006779;GO:0005737;GO:0004109;GO:0051539	BP:porphyrin-containing compound biosynthetic process;CC:cytoplasm;MF:coproporphyrinogen oxidase activity;MF:4 iron, 4 sulfur cluster binding;	K13993	HSP20	map04141	Protein processing in endoplasmic reticulum	COG0071	O:Posttranslational modification, protein turnover, chaperones	sp|P09886|HS21C_PEA;	Small heat shock protein, chloroplastic OS=Pisum sativum OX=3888 GN=HSP21 PE=2 SV=1;	PF00011;PF17886	HSP20;ArsA_HSP20	Hsp20/alpha crystallin family;HSP20-like domain found in ArsA
TRINITY_DN52995_c0_g1	PREDICTED: heat shock 70 kDa protein, mitochondrial [Daucus carota subsp. sativus]	102.21	50.67	72.31	42.31	57.74	62.18	184.8	211.39	136.65	289.08	317.9	311.91	661.62	826.17	870.12	325.67	254.81	275.12	54.0767	75.0633	306.297	785.97	285.2	177.613	GO:0006457;GO:0009735;GO:0046686;GO:0009651;GO:0005618;GO:0005774;GO:0005739;GO:0051082;GO:0008270;GO:0005524	BP:protein folding;BP:response to cytokinin;BP:response to cadmium ion;BP:response to salt stress;CC:cell wall;CC:vacuolar membrane;CC:mitochondrion;MF:unfolded protein binding;MF:zinc ion binding;MF:ATP binding;	K03283	HSPA1s	map04144;map04141;map03040	Endocytosis;Protein processing in endoplasmic reticulum;Spliceosome	COG0443	L:Replication, recombination and repair	sp|Q01899|HSP7M_PHAVU;	Heat shock 70 kDa protein, mitochondrial OS=Phaseolus vulgaris OX=3885 PE=2 SV=1;	PF00012	HSP70	Hsp70 protein
TRINITY_DN53699_c0_g1	sedoheptulose-1,7-bisphosphatase, chloroplastic [Phoenix dactylifera]	105.88	115.6	81.41	97.67	129.72	136.32	32.79	25.72	30.19	107.24	88.11	85.05	62.07	67.34	56.44	55.7	52.37	58.6	121.237	100.963	93.4667	61.95	55.5567	29.5667	GO:0005975;GO:0005986;GO:0042742;GO:0019252;GO:0009579;GO:0009941;GO:0009570;GO:0048046;GO:0050278;GO:0016791	BP:carbohydrate metabolic process;BP:sucrose biosynthetic process;BP:defense response to bacterium;BP:starch biosynthetic process;CC:thylakoid;CC:chloroplast envelope;CC:chloroplast stroma;CC:apoplast;MF:sedoheptulose-bisphosphatase activity;MF:phosphatase activity;	K01100	E3.1.3.37	map00710	Carbon fixation in photosynthetic organisms	COG0158	G:Carbohydrate transport and metabolism	sp|P46285|S17P_WHEAT;	Sedoheptulose-1,7-bisphosphatase, chloroplastic OS=Triticum aestivum OX=4565 PE=2 SV=1;	PF00316	FBPase	Fructose-1-6-bisphosphatase, N-terminal domain
TRINITY_DN543_c8_g1	malate dehydrogenase [NADP] 1, chloroplastic [Amborella trichopoda]	162.41	183.94	238.06	177.53	218.38	216.57	143.36	116.49	110.95	153.18	152.61	150.19	150.22	123.2	122.06	139.48	134.87	117.69	204.16	194.803	151.993	131.827	130.68	123.6	GO:0005975;GO:0009664;GO:0006099;GO:0051775;GO:0006108;GO:0009579;GO:0009941;GO:0016020;GO:0005618;GO:0009570;GO:0005739;GO:0048046;GO:0005576;GO:0016615;GO:0046554;GO:0008746;GO:0016616;GO:0030060	BP:carbohydrate metabolic process;BP:plant-type cell wall organization;BP:tricarboxylic acid cycle;BP:response to redox state;BP:malate metabolic process;CC:thylakoid;CC:chloroplast envelope;CC:membrane;CC:cell wall;CC:chloroplast stroma;CC:mitochondrion;CC:apoplast;CC:extracellular region;MF:malate dehydrogenase activity;MF:malate dehydrogenas;MF:NA;MF:oxidoreductase activity, acting on the CH-O…	K00051	E1.1.1.82	map00620;map00710	Pyruvate metabolism;Carbon fixation in photosynthetic organisms	COG0039	S:Function unknown	sp|Q05145|MDHP_MESCR;	Malate dehydrogenase [NADP], chloroplastic OS=Mesembryanthemum crystallinum OX=3544 GN=MDH1 PE=2 SV=1;	------	------	------
TRINITY_DN547_c0_g1	Auxin-responsive protein SAUR32 [Ananas comosus]	1.66	3.09	4.81	4.83	4.63	4.64	1.74	2.81	1.89	0.85	0.85	0.75	0.78	0.81	1.02	2.42	1.68	1.62	4.7	3.18667	0.816667	0.87	1.90667	2.14667	GO:0009733	BP:response to auxin;	K14488	SAUR	map04075	Plant hormone signal transduction	ENOG410ZNE5	S:Function unknown	sp|Q9ZUZ3|SAU32_ARATH;	Auxin-responsive protein SAUR32 OS=Arabidopsis thaliana OX=3702 GN=SAUR32 PE=2 SV=1;	PF02519	Auxin_inducible	Auxin responsive protein
TRINITY_DN547_c0_g2	hypothetical protein BHE74_00058979 [Ensete ventricosum]	3.7	4.82	6.83	5.22	5.3	3.44	0.27	0.69	0.41	1.87	2.81	1.98	1.17	1.03	0.92	0.98	0.73	0.95	4.65333	5.11667	2.22	1.04	0.886667	0.456667	GO:0009733	BP:response to auxin;	K14488	SAUR	map04075	Plant hormone signal transduction	ENOG410ZNE5	S:Function unknown	sp|Q9ZUZ3|SAU32_ARATH;	Auxin-responsive protein SAUR32 OS=Arabidopsis thaliana OX=3702 GN=SAUR32 PE=2 SV=1;	PF02519	Auxin_inducible	Auxin responsive protein
TRINITY_DN55473_c0_g1	17.1 kDa class II heat shock protein-like [Phoenix dactylifera]	199.75	56.68	58.81	0	1.17	1.42	169.82	115.54	66.59	596.06	632.09	592.13	1314.2	1278.23	1242.5	219.18	245.62	256.75	0.863333	105.08	606.76	1278.31	240.517	117.317	GO:0051259;GO:0006457;GO:0042542;GO:0000302;GO:0009651;GO:0009408;GO:0009644;GO:0051082;GO:0043621	BP:protein oligomerization;BP:protein folding;BP:response to hydrogen peroxide;BP:response to reactive oxygen species;BP:response to salt stress;BP:response to heat;BP:response to high light intensity;MF:unfolded protein binding;MF:protein self-association;	K13993	HSP20	map04141	Protein processing in endoplasmic reticulum	COG0071	O:Posttranslational modification, protein turnover, chaperones	sp|O82013|HSP21_SOLPE;	17.3 kDa class II heat shock protein OS=Solanum peruvianum OX=4082 PE=2 SV=1;	PF00011	HSP20	Hsp20/alpha crystallin family
TRINITY_DN55795_c0_g1	LOW QUALITY PROTEIN: peroxidase 25-like [Elaeis guineensis]	1.56	1.56	1.92	1.65	2.86	2.61	0.99	0.61	0.38	1.07	1.75	1.48	1.36	1.48	0.95	0.72	1.15	1.07	2.37333	1.68	1.43333	1.26333	0.98	0.66	GO:0006979;GO:0042744;GO:0005576;GO:0020037;GO:0046872;GO:0004601	BP:response to oxidative stress;BP:hydrogen peroxide catabolic process;CC:extracellular region;MF:heme binding;MF:metal ion binding;MF:peroxidase activity;	K00430	E1.11.1.7	map00940	Phenylpropanoid biosynthesis	ENOG410YF8G	G:Carbohydrate transport and metabolism	sp|O80822|PER25_ARATH;	Peroxidase 25 OS=Arabidopsis thaliana OX=3702 GN=PER25 PE=2 SV=2;	PF00141	peroxidase	Peroxidase
TRINITY_DN55864_c0_g2	auxin-induced protein TGSAUR21 [Tulipa gesneriana]	0.36	0.04	0	0.1	0.29	0.37	0	0.02	0.23	0.16	0.06	0.06	0	0.02	0	0	0	0.17	0.253333	0.133333	0.093333	0.006667	0.056667	0.083333	GO:0009733	BP:response to auxin;	K14488	SAUR	map04075	Plant hormone signal transduction	ENOG410Z28U	S:Function unknown	sp|O65695|SAU50_ARATH;	Auxin-responsive protein SAUR50 OS=Arabidopsis thaliana OX=3702 GN=SAUR50 PE=1 SV=1;	PF02519	Auxin_inducible	Auxin responsive protein
TRINITY_DN55864_c0_g3	auxin-induced protein TGSAUR21 [Tulipa gesneriana]	1.13	0.09	0	0.08	1.17	1.25	0.03	0.1	0.53	0.23	0.14	0.02	0	0.04	0	0	0.4	0.21	0.833333	0.406667	0.13	0.013333	0.203333	0.22	GO:0009733	BP:response to auxin;	K14488	SAUR	map04075	Plant hormone signal transduction	ENOG410Z28U	S:Function unknown	sp|O65695|SAU50_ARATH;	Auxin-responsive protein SAUR50 OS=Arabidopsis thaliana OX=3702 GN=SAUR50 PE=1 SV=1;	PF02519	Auxin_inducible	Auxin responsive protein
TRINITY_DN5619_c0_g1	chlorophyll a/b binding protein of LHCII type I [Lilium longiflorum]	10531.2	11669	9628.88	12097.4	9628.13	8179.04	6176.83	5763.59	5648.35	9322.29	9597.31	8788.03	7009.44	6899.31	6664.12	7761.15	7345.97	6688.51	9968.18	10609.7	9235.88	6857.62	7265.21	5862.92	GO:0018298;GO:0009765;GO:0009535;GO:0009522;GO:0009523;GO:0016021;GO:0016168	BP:protein-chromophore linkage;BP:photosynthesis, light harvesting;CC:chloroplast thylakoid membrane;CC:photosystem I;CC:photosystem II;CC:integral component of membrane;MF:chlorophyll binding;	K08913	LHCB2	map00196	Photosynthesis - antenna proteins	ENOG410ZHBU	I:Lipid transport and metabolism	sp|P27518|CB21_GOSHI;	Chlorophyll a-b binding protein 151, chloroplastic OS=Gossypium hirsutum OX=3635 GN=CAB-151 PE=2 SV=2;	PF00504	Chloroa_b-bind	Chlorophyll A-B binding protein
TRINITY_DN5619_c0_g2	chlorophyll a/b binding protein of LHCII type I [Lilium longiflorum]	14120.5	16170.8	13118.5	16760.8	13665.8	10499.2	8209.81	7950.16	7541.38	12880.9	12534.7	11976.2	9673.83	9404.33	8988.01	10699	10010.6	9057.45	13641.9	14469.9	12463.9	9355.39	9922.36	7900.45	GO:0018298;GO:0009765;GO:0009535;GO:0009522;GO:0009523;GO:0016021;GO:0016168;GO:0046872	BP:protein-chromophore linkage;BP:photosynthesis, light harvesting;CC:chloroplast thylakoid membrane;CC:photosystem I;CC:photosystem II;CC:integral component of membrane;MF:chlorophyll binding;MF:metal ion binding;	K08913	LHCB2	map00196	Photosynthesis - antenna proteins	------	------	sp|P12328|CB21_LEMGI;	Chlorophyll a-b binding protein of LHCII type I, chloroplastic OS=Lemna gibba OX=4470 PE=3 SV=1;	PF00504	Chloroa_b-bind	Chlorophyll A-B binding protein
TRINITY_DN56330_c0_g1	heat shock protein 83 [Arachis hypogaea]	308.59	144.42	198.72	48.63	64.29	125.09	1021.41	1089.71	711.74	859.94	827.06	776.53	1665.36	2170.02	1979.74	769.84	731.12	738.72	79.3367	217.243	821.177	1938.37	746.56	940.953	GO:0006457;GO:0051082;GO:0005524	BP:protein folding;MF:unfolded protein binding;MF:ATP binding;	K04079	HSP90A, htpG	map04626;map04141	Plant-pathogen interaction;Protein processing in endoplasmic reticulum	COG0326	O:Posttranslational modification, protein turnover, chaperones	sp|P27323|HS901_ARATH;	Heat shock protein 90-1 OS=Arabidopsis thaliana OX=3702 GN=HSP90-1 PE=1 SV=3;	PF00183	HSP90	Hsp90 protein
TRINITY_DN5635_c0_g1	hypothetical protein EUGRSUZ_J00025 [Eucalyptus grandis]	1.11	0	0	0	0	0	7.6	7.6	5.49	21.73	17.65	23.52	84.18	53.81	50.98	23.28	19.5	24.88	0	0.37	20.9667	62.99	22.5533	6.89667	GO:0034605;GO:0034620;GO:0006986;GO:0009615;GO:0009617;GO:0046686;GO:0042026;GO:0009266;GO:0009408;GO:0009644;GO:0042542;GO:0016567;GO:0051085;GO:0005886;GO:0048046;GO:0005739;GO:0005737;GO:0005618;GO:0016021;GO:0005774;GO:0005794;GO:0005829;GO:0005634;GO:0031072;GO:0016887;GO:0042623;GO:0051082;GO:0005524;GO:0031625;GO:0044183;GO:0051787	BP:cellular response to heat;BP:cellular response to unfolded protein;BP:response to unfolded protein;BP:response to virus;BP:response to bacterium;BP:response to cadmium ion;BP:protein refolding;BP:response to temperature stimulus;BP:response to heat;BP:response to high light intensity;BP:response to hydrogen peroxide;BP:protein ubiquitination;BP:chaperone mediated protein folding requiring cofa…	K03283	HSPA1s	map04144;map04141;map03040	Endocytosis;Protein processing in endoplasmic reticulum;Spliceosome	------	------	sp|P24629|HSP71_SOLLC;	Heat shock cognate 70 kDa protein 1 OS=Solanum lycopersicum OX=4081 GN=HSC-I PE=2 SV=1;	PF00012	HSP70	Hsp70 protein
TRINITY_DN5635_c1_g1	Heat shock cognate 70 kDa protein [Vitis vinifera]	143.7	106.23	118.1	64.71	99.75	123.7	68.83	56.43	37.79	216.06	218.36	223.6	184.67	187.8	173.82	73.43	57.72	60.63	96.0533	122.677	219.34	182.097	63.9267	54.35	GO:0006986;GO:0034605;GO:0034620;GO:0051085;GO:0042026;GO:0005737;GO:0042623;GO:0031072;GO:0044183;GO:0051082;GO:0051787;GO:0016887;GO:0005524	BP:response to unfolded protein;BP:cellular response to heat;BP:cellular response to unfolded protein;BP:chaperone mediated protein folding requiring cofactor;BP:protein refolding;CC:cytoplasm;MF:ATPase activity, coupled;MF:heat shock protein binding;MF:protein binding involved in protein folding;MF:unfolded protein binding;MF:misfolded protein binding;MF:ATPase activity;MF:ATP binding;	K03283	HSPA1s	map04144;map04141;map03040	Endocytosis;Protein processing in endoplasmic reticulum;Spliceosome	COG0443	O:Posttranslational modification, protein turnover, chaperones	sp|Q9LHA8|MD37C_ARATH;	Probable mediator of RNA polymerase II transcription subunit 37c OS=Arabidopsis thaliana OX=3702 GN=MED37C PE=1 SV=1;	PF00012;PF06723	HSP70;MreB_Mbl	Hsp70 protein;MreB/Mbl protein
TRINITY_DN5635_c1_g3	heat shock cognate 70 kDa protein 2-like [Sesamum indicum]	204.19	105.57	157.81	62.71	64.67	84.7	2977.08	3307.54	2324.83	455.7	478.94	422.83	1085.86	1344.92	1336.63	2433.11	1836.98	1733.66	70.6933	155.857	452.49	1255.8	2001.25	2869.82	GO:0006986;GO:0034605;GO:0034620;GO:0051085;GO:0042026;GO:0005737;GO:0042623;GO:0031072;GO:0044183;GO:0051082;GO:0051787;GO:0016887;GO:0005524	BP:response to unfolded protein;BP:cellular response to heat;BP:cellular response to unfolded protein;BP:chaperone mediated protein folding requiring cofactor;BP:protein refolding;CC:cytoplasm;MF:ATPase activity, coupled;MF:heat shock protein binding;MF:protein binding involved in protein folding;MF:unfolded protein binding;MF:misfolded protein binding;MF:ATPase activity;MF:ATP binding;	K03283	HSPA1s	map04144;map04141;map03040	Endocytosis;Protein processing in endoplasmic reticulum;Spliceosome	COG0443	O:Posttranslational modification, protein turnover, chaperones	sp|P09189|HSP7C_PETHY;	Heat shock cognate 70 kDa protein OS=Petunia hybrida OX=4102 GN=HSP70 PE=2 SV=1;	PF00012;PF06723	HSP70;MreB_Mbl	Hsp70 protein;MreB/Mbl protein
TRINITY_DN5635_c1_g4	heat shock cognate 70 kDa protein 2-like protein [Solanum melongena]	163.01	118.85	140.65	68.04	97.16	117.76	90.36	83.74	55.18	252.16	262.24	257.71	267.36	292.18	273.96	170.05	129.82	117.61	94.32	140.837	257.37	277.833	139.16	76.4267	GO:0006986;GO:0034605;GO:0034620;GO:0051085;GO:0042026;GO:0005737;GO:0042623;GO:0031072;GO:0044183;GO:0051082;GO:0051787;GO:0016887;GO:0005524	BP:response to unfolded protein;BP:cellular response to heat;BP:cellular response to unfolded protein;BP:chaperone mediated protein folding requiring cofactor;BP:protein refolding;CC:cytoplasm;MF:ATPase activity, coupled;MF:heat shock protein binding;MF:protein binding involved in protein folding;MF:unfolded protein binding;MF:misfolded protein binding;MF:ATPase activity;MF:ATP binding;	K03283	HSPA1s	map04144;map04141;map03040	Endocytosis;Protein processing in endoplasmic reticulum;Spliceosome	COG0443	O:Posttranslational modification, protein turnover, chaperones	sp|P27322|HSP72_SOLLC;	Heat shock cognate 70 kDa protein 2 OS=Solanum lycopersicum OX=4081 GN=HSC-2 PE=2 SV=1;	PF00012;PF06723	HSP70;MreB_Mbl	Hsp70 protein;MreB/Mbl protein
TRINITY_DN5635_c1_g6	Heat shock cognate 70 kDa protein [Dichanthelium oligosanthes]	246.34	138.88	197.1	86.86	80.94	108	3787.65	4038.54	2914.6	541.01	592.67	521.73	1355.03	1665.72	1728.18	2975.64	2279.89	2276.2	91.9333	194.107	551.803	1582.98	2510.58	3580.26	GO:0006986;GO:0034605;GO:0034620;GO:0051085;GO:0042026;GO:0005737;GO:0042623;GO:0031072;GO:0044183;GO:0051082;GO:0051787;GO:0016887;GO:0005524	BP:response to unfolded protein;BP:cellular response to heat;BP:cellular response to unfolded protein;BP:chaperone mediated protein folding requiring cofactor;BP:protein refolding;CC:cytoplasm;MF:ATPase activity, coupled;MF:heat shock protein binding;MF:protein binding involved in protein folding;MF:unfolded protein binding;MF:misfolded protein binding;MF:ATPase activity;MF:ATP binding;	K03283	HSPA1s	map04144;map04141;map03040	Endocytosis;Protein processing in endoplasmic reticulum;Spliceosome	COG0443	O:Posttranslational modification, protein turnover, chaperones	sp|P11143|HSP70_MAIZE;	Heat shock 70 kDa protein OS=Zea mays OX=4577 GN=HSP70 PE=3 SV=2;	PF00012	HSP70	Hsp70 protein
TRINITY_DN56671_c2_g1	sedoheptulose-1,7-bisphosphatase, chloroplastic-like [Asparagus officinalis]	318.23	302.52	291.31	311.81	326.94	353.81	111.31	111.84	108.64	272.28	289.06	296.09	198.46	207.01	197	187.85	181.28	188.94	330.853	304.02	285.81	200.823	186.023	110.597	GO:0005975;GO:0005986;GO:0030388;GO:0042742;GO:0006094;GO:0006000;GO:0006002;GO:0019252;GO:0009579;GO:0009941;GO:0009570;GO:0005737;GO:0048046;GO:0042132;GO:0050278;GO:0016791	BP:carbohydrate metabolic process;BP:sucrose biosynthetic process;BP:fructose 1,6-bisphosphate metabolic process;BP:defense response to bacterium;BP:gluconeogenesis;BP:fructose metabolic process;BP:fructose 6-phosphate metabolic process;BP:starch biosynthetic process;CC:thylakoid;CC:chloroplast envelope;CC:chloroplast stroma;CC:cytoplasm;CC:apoplast;MF:fructose 1,6-bisphosphate 1-phosphatase acti…	K01100	E3.1.3.37	map00710	Carbon fixation in photosynthetic organisms	COG0158	G:Carbohydrate transport and metabolism	sp|P46285|S17P_WHEAT;	Sedoheptulose-1,7-bisphosphatase, chloroplastic OS=Triticum aestivum OX=4565 PE=2 SV=1;	PF00316	FBPase	Fructose-1-6-bisphosphatase, N-terminal domain
TRINITY_DN57069_c0_g1	auxin-induced protein 6B-like [Olea europaea var. sylvestris]	0.58	1.61	1.79	1.84	1.76	0.92	0.98	0.76	0.24	0.73	1.48	0.77	0.39	0.75	0.55	0.97	0.29	0.34	1.50667	1.32667	0.993333	0.563333	0.533333	0.66	GO:0009733	BP:response to auxin;	K14488	SAUR	map04075	Plant hormone signal transduction	ENOG410ZNE5	S:Function unknown	sp|Q9ZUZ3|SAU32_ARATH;	Auxin-responsive protein SAUR32 OS=Arabidopsis thaliana OX=3702 GN=SAUR32 PE=2 SV=1;	PF02519	Auxin_inducible	Auxin responsive protein
TRINITY_DN58734_c1_g1	hypothetical protein BRADI_3g05220v3 [Brachypodium distachyon]	53.89	42.42	60.11	41.02	43.89	72.03	71.32	65.68	45.48	66.98	79.82	68.26	95.51	115.39	121.83	99.28	74.51	82	52.3133	52.14	71.6867	110.91	85.2633	60.8267	GO:0009749;GO:0009416;GO:0009408;GO:0002237;GO:0006096;GO:0005737;GO:0005774;GO:0005829;GO:0009570;GO:0016021;GO:0005886;GO:0005634;GO:0048046;GO:0009506;GO:0004672;GO:0004618;GO:0005524	BP:response to glucose;BP:response to light stimulus;BP:response to heat;BP:response to molecule of bacterial origin;BP:glycolytic process;CC:cytoplasm;CC:vacuolar membrane;CC:cytosol;CC:chloroplast stroma;CC:integral component of membrane;CC:plasma membrane;CC:nucleus;CC:apoplast;CC:plasmodesma;MF:protein kinase activity;MF:phosphoglycerate kinase activity;MF:ATP binding;	K00927	PGK, pgk	map00010;map00710	Glycolysis / Gluconeogenesis;Carbon fixation in photosynthetic organisms	COG0126	G:Carbohydrate transport and metabolism	sp|Q42962|PGKY_TOBAC;	Phosphoglycerate kinase, cytosolic OS=Nicotiana tabacum OX=4097 PE=2 SV=1;	PF00162	PGK	Phosphoglycerate kinase
TRINITY_DN58734_c2_g1	PREDICTED: phosphoglycerate kinase, cytosolic [Musa acuminata subsp. malaccensis]	0.93	0.44	0.29	0.01	0.16	0.14	0.33	0.37	0.21	0.67	1.2	0.92	0.53	0.32	0.28	0.24	0.07	0.13	0.103333	0.553333	0.93	0.376667	0.146667	0.303333	GO:0006096;GO:0004618;GO:0005524	BP:glycolytic process;MF:phosphoglycerate kinase activity;MF:ATP binding;	K00927	PGK, pgk	map00010;map00710	Glycolysis / Gluconeogenesis;Carbon fixation in photosynthetic organisms	COG0126	G:Carbohydrate transport and metabolism	sp|P12783|PGKY_WHEAT;	Phosphoglycerate kinase, cytosolic OS=Triticum aestivum OX=4565 PE=2 SV=1;	PF00162	PGK	Phosphoglycerate kinase
TRINITY_DN59313_c0_g1	magnesium-chelatase subunit ChlH, chloroplastic [Elaeis guineensis]	129.71	109.93	82.17	122.09	94.32	124.48	14.01	12.93	11.23	93.69	101.78	101.34	27.11	47.45	39.41	33.05	26.4	32.65	113.63	107.27	98.9367	37.99	30.7	12.7233	GO:0015995;GO:0016851	BP:chlorophyll biosynthetic process;MF:magnesium chelatase activity;	K03403	chlH, bchH	map00860	Porphyrin and chlorophyll metabolism	COG1429	H:Coenzyme transport and metabolism	sp|B8ANF1|CHLH_ORYSI;	Magnesium-chelatase subunit ChlH, chloroplastic OS=Oryza sativa subsp. indica OX=39946 GN=CHLH PE=3 SV=1;	PF11965;PF02514	DUF3479;CobN-Mg_chel	Domain of unknown function;CobN/Magnesium Chelatase
TRINITY_DN59313_c2_g1	magnesium-chelatase subunit ChlH, chloroplastic [Phoenix dactylifera]	246.36	204.07	161.35	232.74	174.36	247	23.32	23.21	21.06	179.23	187.94	200.53	54.88	88.12	77.98	58.07	48.95	51.03	218.033	203.927	189.233	73.66	52.6833	22.53	GO:0015995;GO:0016851	BP:chlorophyll biosynthetic process;MF:magnesium chelatase activity;	K03403	chlH, bchH	map00860	Porphyrin and chlorophyll metabolism	COG1429	H:Coenzyme transport and metabolism	sp|B8ANF1|CHLH_ORYSI;	Magnesium-chelatase subunit ChlH, chloroplastic OS=Oryza sativa subsp. indica OX=39946 GN=CHLH PE=3 SV=1;	PF02514	CobN-Mg_chel	CobN/Magnesium Chelatase
TRINITY_DN59313_c3_g1	magnesium-chelatase subunit ChlH, chloroplastic [Phoenix dactylifera]	177.66	148.36	115.38	175.27	135.92	176.4	19.38	16.4	16.5	128.92	138.63	141.12	38.77	65.47	57.43	45.99	38.21	45.3	162.53	147.133	136.223	53.89	43.1667	17.4267	GO:0015995;GO:0016851	BP:chlorophyll biosynthetic process;MF:magnesium chelatase activity;	K03403	chlH, bchH	map00860	Porphyrin and chlorophyll metabolism	COG1429	H:Coenzyme transport and metabolism	sp|B8ANF1|CHLH_ORYSI;	Magnesium-chelatase subunit ChlH, chloroplastic OS=Oryza sativa subsp. indica OX=39946 GN=CHLH PE=3 SV=1;	PF02514	CobN-Mg_chel	CobN/Magnesium Chelatase
TRINITY_DN59313_c5_g1	magnesium-chelatase subunit ChlH, chloroplastic [Ananas comosus]	161.63	146.79	107.48	180.57	121.51	181.36	16.56	14.84	14.01	103.91	128.85	120.99	37.21	53.55	47.76	40.23	33.15	43.67	161.147	138.633	117.917	46.1733	39.0167	15.1367	GO:0009058;GO:0015995;GO:0016851	BP:biosynthetic process;BP:chlorophyll biosynthetic process;MF:magnesium chelatase activity;	K03403	chlH, bchH	map00860	Porphyrin and chlorophyll metabolism	COG1429	H:Coenzyme transport and metabolism	sp|Q9FNB0|CHLH_ARATH;	Magnesium-chelatase subunit ChlH, chloroplastic OS=Arabidopsis thaliana OX=3702 GN=CHLH PE=1 SV=1;	PF02514	CobN-Mg_chel	CobN/Magnesium Chelatase
TRINITY_DN59313_c6_g1	hypothetical protein GW17_00012351 [Ensete ventricosum]	222.08	176.84	144.32	228.31	160.91	204.59	23.66	21.04	19.93	151.42	175.47	168.26	48.12	77.03	68.2	54.2	40.22	46.91	197.937	181.08	165.05	64.45	47.11	21.5433	GO:0015995;GO:0016851	BP:chlorophyll biosynthetic process;MF:magnesium chelatase activity;	K03403	chlH, bchH	map00860	Porphyrin and chlorophyll metabolism	COG1429	H:Coenzyme transport and metabolism	sp|B8ANF1|CHLH_ORYSI;	Magnesium-chelatase subunit ChlH, chloroplastic OS=Oryza sativa subsp. indica OX=39946 GN=CHLH PE=3 SV=1;	------	------	------
TRINITY_DN59427_c0_g1	hypothetical protein BHE74_00009189 [Ensete ventricosum]	2.88	3.19	1.22	0.02	0.06	0.19	4.51	3.21	2.48	9.77	15.36	11.24	11.99	10.42	9.65	8.01	4.76	6.17	0.09	2.43	12.1233	10.6867	6.31333	3.4	GO:0006779;GO:0005737;GO:0004109;GO:0051539	BP:porphyrin-containing compound biosynthetic process;CC:cytoplasm;MF:coproporphyrinogen oxidase activity;MF:4 iron, 4 sulfur cluster binding;	K13993	HSP20	map04141	Protein processing in endoplasmic reticulum	COG0071	O:Posttranslational modification, protein turnover, chaperones	sp|Q00445|HS21C_WHEAT;	Small heat shock protein, chloroplastic OS=Triticum aestivum OX=4565 GN=HSP21 PE=2 SV=1;	------	------	------
TRINITY_DN59499_c0_g1	protochlorophyllide reductase [Elaeis guineensis]	1046.28	969.86	753.17	905.79	926.74	421.94	437.4	330.93	469.69	953.56	871.51	796.23	343.82	470.39	538.9	574.52	860.06	699.94	751.49	923.103	873.767	451.037	711.507	412.673	GO:0015995;GO:0015979;GO:0009507;GO:0016630	BP:chlorophyll biosynthetic process;BP:photosynthesis;CC:chloroplast;MF:protochlorophyllide reductase activity;	K00218	por	map00860	Porphyrin and chlorophyll metabolism	COG1028	S:Function unknown	sp|Q41249|PORA_CUCSA;	Protochlorophyllide reductase, chloroplastic OS=Cucumis sativus OX=3659 GN=PORA PE=2 SV=1;	PF00106	adh_short	short chain dehydrogenase
TRINITY_DN59526_c0_g2	peroxidase [Lilium regale]	0.01	0	0.03	0.41	0.25	0.28	0.01	0.25	0.01	0.24	0	0.01	0.04	0.02	0.06	0.16	0	0.07	0.313333	0.013333	0.083333	0.04	0.076667	0.09	GO:0006979;GO:0042744;GO:0005576;GO:0020037;GO:0046872;GO:0004601	BP:response to oxidative stress;BP:hydrogen peroxide catabolic process;CC:extracellular region;MF:heme binding;MF:metal ion binding;MF:peroxidase activity;	K00430	E1.11.1.7	map00940	Phenylpropanoid biosynthesis	ENOG410YETZ	G:Carbohydrate transport and metabolism	sp|A7NY33|PER4_VITVI;	Peroxidase 4 OS=Vitis vinifera OX=29760 GN=GSVIVT00023967001 PE=1 SV=1;	PF00141	peroxidase	Peroxidase
TRINITY_DN59713_c0_g1	hypothetical protein B296_00021186 [Ensete ventricosum]	425.05	321.97	262.37	399.12	291.15	354.49	44.91	36.94	34.65	263.68	291.95	312.15	84.1	150.63	138.02	106.45	82.1	97.76	348.253	336.463	289.26	124.25	95.4367	38.8333	GO:0009058;GO:0015995;GO:0009507;GO:0016851	BP:biosynthetic process;BP:chlorophyll biosynthetic process;CC:chloroplast;MF:magnesium chelatase activity;	K03403	chlH, bchH	map00860	Porphyrin and chlorophyll metabolism	COG1429	H:Coenzyme transport and metabolism	sp|Q9FNB0|CHLH_ARATH;	Magnesium-chelatase subunit ChlH, chloroplastic OS=Arabidopsis thaliana OX=3702 GN=CHLH PE=1 SV=1;	PF02514	CobN-Mg_chel	CobN/Magnesium Chelatase
TRINITY_DN5972_c0_g1	carotene epsilon-monooxygenase, chloroplastic isoform X1 [Elaeis guineensis]	6.39	5.26	4.93	5.39	7.58	7.03	3.83	4.08	4.79	6.51	6.94	7.74	4.04	4.48	5.24	4.92	5.43	5.45	6.66667	5.52667	7.06333	4.58667	5.26667	4.23333	GO:0016021;GO:0005506;GO:0016705;GO:0004497;GO:0020037	CC:integral component of membrane;MF:iron ion binding;MF:oxidoreductase activity, acting on paired donors, with incorporation or reduction of molecular oxygen;MF:monooxygenase activity;MF:heme binding;	K09837	LUT1, CYP97C1	map00906	Carotenoid biosynthesis	COG2124	S:Function unknown	sp|Q6TBX7|LUT1_ARATH;	Carotene epsilon-monooxygenase, chloroplastic OS=Arabidopsis thaliana OX=3702 GN=CYP97C1 PE=1 SV=1;	PF00067	p450	Cytochrome P450
TRINITY_DN6076_c0_g1	chlorophyllase-2, chloroplastic [Elaeis guineensis]	11.87	14.98	19.59	14.06	17.74	17.71	3.73	3.62	2.96	14.13	15.3	13.99	16.64	12.44	9.97	5.89	4.29	5.7	16.5033	15.48	14.4733	13.0167	5.29333	3.43667	GO:0015996;GO:0047746	BP:chlorophyll catabolic process;MF:chlorophyllase activity;	K08099	E3.1.1.14	map00860	Porphyrin and chlorophyll metabolism	ENOG4111H5Z	S:Function unknown	sp|Q9M7I7|CLH2_ARATH;	Chlorophyllase-2, chloroplastic OS=Arabidopsis thaliana OX=3702 GN=CLH2 PE=1 SV=1;	PF07224;PF12740;PF01738;PF03403;PF12697;PF00975	Chlorophyllase;Chlorophyllase2;DLH;PAF-AH_p_II;Abhydrolase_6;Thioesterase	Chlorophyllase;Chlorophyllase enzyme;Dienelactone hydrolase family;Platelet-activating factor acetylhydrolase, isoform II;Alpha/beta hydrolase family;Thioesterase domain
TRINITY_DN608_c1_g1	PREDICTED: stromal 70 kDa heat shock-related protein, chloroplastic-like [Nelumbo nucifera]	3.22	0.61	0.55	0.07	0.13	0.15	1.17	1.23	0.88	4.14	7.2	5.56	2.98	1.81	1.06	0.73	0.47	0.62	0.116667	1.46	5.63333	1.95	0.606667	1.09333	GO:0006457;GO:0051082;GO:0005524	BP:protein folding;MF:unfolded protein binding;MF:ATP binding;	K03283	HSPA1s	map04144;map04141;map03040	Endocytosis;Protein processing in endoplasmic reticulum;Spliceosome	------	------	sp|Q9STW6|HSP7F_ARATH;	Heat shock 70 kDa protein 6, chloroplastic OS=Arabidopsis thaliana OX=3702 GN=HSP70-6 PE=1 SV=1;	PF00012	HSP70	Hsp70 protein
TRINITY_DN6093_c0_g1	malate dehydrogenase [NADP] 1, chloroplastic [Amborella trichopoda]	61.96	73.4	95.11	75.23	89.85	77.4	53.52	46.08	45.84	65.12	59.28	59.51	54.21	48.89	44.91	56.43	55.67	45.72	80.8267	76.8233	61.3033	49.3367	52.6067	48.48	GO:0005975;GO:0006099;GO:0006107;GO:0006734;GO:0051775;GO:0006108;GO:0009579;GO:0009941;GO:0009570;GO:0005739;GO:0048046;GO:0046554;GO:0008746;GO:0030060	BP:carbohydrate metabolic process;BP:tricarboxylic acid cycle;BP:oxaloacetate metabolic process;BP:NADH metabolic process;BP:response to redox state;BP:malate metabolic process;CC:thylakoid;CC:chloroplast envelope;CC:chloroplast stroma;CC:mitochondrion;CC:apoplast;MF:malate dehydrogenas;MF:NA;MF:L-malate dehydrogenase activity;	K00051	E1.1.1.82	map00620;map00710	Pyruvate metabolism;Carbon fixation in photosynthetic organisms	COG0039	C:Energy production and conversion	sp|Q8H1E2|MDHNP_ARATH;	Malate dehydrogenase [NADP], chloroplastic OS=Arabidopsis thaliana OX=3702 GN=At5g58330 PE=2 SV=1;	------	------	------
TRINITY_DN61466_c0_g1	tricetin 3',4',5'-O-trimethyltransferase [Phoenix dactylifera]	18.97	15.12	16.6	16.43	20.65	29.17	5.71	7.23	6.27	13.09	11.96	13.82	5.35	7.05	7.06	6.23	6.05	7.4	22.0833	16.8967	12.9567	6.48667	6.56	6.40333	GO:0051555;GO:0009809;GO:0030187;GO:0030744;GO:0008171;GO:0017096;GO:0046983	BP:flavonol biosynthetic process;BP:lignin biosynthetic process;BP:melatonin biosynthetic process;MF:luteolin O-methyltransferase activity;MF:O-methyltransferase activity;MF:acetylserotonin O-methyltransferase activity;MF:protein dimerization activity;	K13066	E2.1.1.68, COMT	map00940	Phenylpropanoid biosynthesis	ENOG410XS7T	L:Replication, recombination and repair	sp|Q8W013|COMT1_CATRO;	Caffeic acid 3-O-methyltransferase OS=Catharanthus roseus OX=4058 GN=COMT1 PE=2 SV=1;	PF00891;PF08100	Methyltransf_2;Dimerisation	O-methyltransferase domain;Dimerisation domain
TRINITY_DN6193_c0_g1	heat shock protein 83 [Ornithogalum longebracteatum]	268.42	109.14	127.04	30.59	32.65	72.11	727.73	779.77	575.71	690.61	691.07	669.99	1453.45	1686.1	1528.07	520.24	490.03	466.57	45.1167	168.2	683.89	1555.87	492.28	694.403	GO:0006457;GO:0051082;GO:0005524	BP:protein folding;MF:unfolded protein binding;MF:ATP binding;	K04079	HSP90A, htpG	map04626;map04141	Plant-pathogen interaction;Protein processing in endoplasmic reticulum	COG0326	O:Posttranslational modification, protein turnover, chaperones	sp|P27323|HS901_ARATH;	Heat shock protein 90-1 OS=Arabidopsis thaliana OX=3702 GN=HSP90-1 PE=1 SV=3;	PF00183	HSP90	Hsp90 protein
TRINITY_DN6193_c0_g2	heat shock protein 2 [Tectona grandis]	10.07	5.65	7.46	2.7	2.08	5.65	40.76	44.17	34.24	18.78	21.31	17.87	35.7	48.27	41.31	27.81	22.74	24.24	3.47667	7.72667	19.32	41.76	24.93	39.7233	GO:0006457;GO:0051082;GO:0005524	BP:protein folding;MF:unfolded protein binding;MF:ATP binding;	K04079	HSP90A, htpG	map04626;map04141	Plant-pathogen interaction;Protein processing in endoplasmic reticulum	COG0326	O:Posttranslational modification, protein turnover, chaperones	sp|P27323|HS901_ARATH;	Heat shock protein 90-1 OS=Arabidopsis thaliana OX=3702 GN=HSP90-1 PE=1 SV=3;	PF02518;PF13589	HATPase_c;HATPase_c_3	Histidine kinase-, DNA gyrase B-, and HSP90-like ATPase;Histidine kinase-, DNA gyrase B-, and HSP90-like ATPase
TRINITY_DN6193_c0_g4	PREDICTED: heat shock protein 83-like [Erythranthe guttata]	182.95	95.58	124.87	38.02	41.69	91.2	616.14	713.06	505.99	423.37	408.88	406.23	794.35	992.08	942.16	457.75	447.78	399.72	56.97	134.467	412.827	909.53	435.083	611.73	GO:0006457;GO:0051082;GO:0005524	BP:protein folding;MF:unfolded protein binding;MF:ATP binding;	K04079	HSP90A, htpG	map04626;map04141	Plant-pathogen interaction;Protein processing in endoplasmic reticulum	COG0326	O:Posttranslational modification, protein turnover, chaperones	sp|P27323|HS901_ARATH;	Heat shock protein 90-1 OS=Arabidopsis thaliana OX=3702 GN=HSP90-1 PE=1 SV=3;	PF00183	HSP90	Hsp90 protein
TRINITY_DN6193_c0_g5	heat shock protein 83 [Citrus clementina]	120.6	57.85	86.35	31.56	31.05	74.27	443.04	517.86	367.81	240.03	239.08	240.43	438.34	566.63	514.58	327.25	310.41	286.75	45.6267	88.2667	239.847	506.517	308.137	442.903	GO:0006457;GO:0051082;GO:0005524	BP:protein folding;MF:unfolded protein binding;MF:ATP binding;	K04079	HSP90A, htpG	map04626;map04141	Plant-pathogen interaction;Protein processing in endoplasmic reticulum	COG0326	O:Posttranslational modification, protein turnover, chaperones	sp|P27323|HS901_ARATH;	Heat shock protein 90-1 OS=Arabidopsis thaliana OX=3702 GN=HSP90-1 PE=1 SV=3;	PF00183	HSP90	Hsp90 protein
TRINITY_DN6193_c0_g6	heat shock protein 83 [Elaeis guineensis]	216.65	86.63	96.19	22.8	24.52	54.42	527.04	594.45	435.44	581.99	561.44	563.98	1101.73	1360.92	1161.93	372.6	377.95	342.16	33.9133	133.157	569.137	1208.19	364.237	518.977	GO:0006457;GO:0051082;GO:0005524	BP:protein folding;MF:unfolded protein binding;MF:ATP binding;	K04079	HSP90A, htpG	map04626;map04141	Plant-pathogen interaction;Protein processing in endoplasmic reticulum	COG0326	O:Posttranslational modification, protein turnover, chaperones	sp|P51819|HSP83_IPONI;	Heat shock protein 83 OS=Ipomoea nil OX=35883 GN=HSP83A PE=2 SV=1;	PF00183;PF02518;PF13589	HSP90;HATPase_c;HATPase_c_3	Hsp90 protein;Histidine kinase-, DNA gyrase B-, and HSP90-like ATPase;Histidine kinase-, DNA gyrase B-, and HSP90-like ATPase
TRINITY_DN6193_c0_g7	heat shock protein 83 [Ananas comosus]	198.52	112.18	154.08	55.89	50.98	128.78	847.12	880.27	662.82	381	426.71	382.8	819.31	952	1001.88	621.27	581.87	548.37	78.55	154.927	396.837	924.397	583.837	796.737	GO:0006457;GO:0051082;GO:0005524	BP:protein folding;MF:unfolded protein binding;MF:ATP binding;	K04079	HSP90A, htpG	map04626;map04141	Plant-pathogen interaction;Protein processing in endoplasmic reticulum	COG0326	O:Posttranslational modification, protein turnover, chaperones	sp|P27323|HS901_ARATH;	Heat shock protein 90-1 OS=Arabidopsis thaliana OX=3702 GN=HSP90-1 PE=1 SV=3;	PF00183	HSP90	Hsp90 protein
TRINITY_DN62007_c0_g1	Chlorophyll a-b binding protein [Actinidia chinensis var. chinensis]	2842.15	2744.02	1990.91	2892.98	2482.6	2677.98	732.31	684.66	476.62	2360.66	2499.36	2412.96	1624.02	1864.59	1670.55	1692.88	1466.23	1358.46	2684.52	2525.69	2424.33	1719.72	1505.86	631.197	GO:0018298;GO:0009765;GO:0009535;GO:0009522;GO:0009523;GO:0016021;GO:0016168	BP:protein-chromophore linkage;BP:photosynthesis, light harvesting;CC:chloroplast thylakoid membrane;CC:photosystem I;CC:photosystem II;CC:integral component of membrane;MF:chlorophyll binding;	K08910	LHCA4	map00196	Photosynthesis - antenna proteins	ENOG4110JH3	S:Function unknown	sp|P27521|CA4_ARATH;	Chlorophyll a-b binding protein 4, chloroplastic OS=Arabidopsis thaliana OX=3702 GN=LHCA4 PE=1 SV=1;	PF00504	Chloroa_b-bind	Chlorophyll A-B binding protein
TRINITY_DN621_c3_g2	hypothetical protein C4D60_Mb11t11900 [Musa balbisiana]	6.16	4.93	6.25	5.52	6.07	11.84	46.94	47.85	61.31	6.43	6.11	6.68	14.78	14.31	23.64	45.01	59.59	57.96	7.81	5.78	6.40667	17.5767	54.1867	52.0333	GO:0006457;GO:0051082	BP:protein folding;MF:unfolded protein binding;	K09517	DNAJB11	map04141	Protein processing in endoplasmic reticulum	COG0484	O:Posttranslational modification, protein turnover, chaperones	sp|B9FHF3|DJB6_ORYSJ;	DnaJ protein ERDJ3B OS=Oryza sativa subsp. japonica OX=39947 GN=ERDJ3B PE=1 SV=1;	PF00226	DnaJ	DnaJ domain
TRINITY_DN621_c5_g1	dnaJ protein ERDJ3B-like [Durio zibethinus]	8.88	8.21	9.31	8.55	10.28	11.14	24.82	25.58	33.3	8.55	7.81	9.36	11.39	10.74	16.08	22.39	30.73	27.59	9.99	8.8	8.57333	12.7367	26.9033	27.9	GO:0006457;GO:0051082	BP:protein folding;MF:unfolded protein binding;	K09517	DNAJB11	map04141	Protein processing in endoplasmic reticulum	COG0484	O:Posttranslational modification, protein turnover, chaperones	sp|B9FHF3|DJB6_ORYSJ;	DnaJ protein ERDJ3B OS=Oryza sativa subsp. japonica OX=39947 GN=ERDJ3B PE=1 SV=1;	PF01556;PF00226	DnaJ_C;DnaJ	DnaJ C terminal domain;DnaJ domain
TRINITY_DN62323_c0_g1	Lactate/malate dehydrogenase [Cinnamomum micranthum f. kanehirae]	149.56	174.05	222.88	175.3	207.37	189.56	120.19	94.32	94.7	144.94	143.81	138.7	124.41	111.98	98.22	125.21	120.85	103.62	190.743	182.163	142.483	111.537	116.56	103.07	GO:0009664;GO:0005975;GO:0006099;GO:0006734;GO:0006107;GO:0006108;GO:0005618;GO:0016020;GO:0005576;GO:0046554;GO:0030060	BP:plant-type cell wall organization;BP:carbohydrate metabolic process;BP:tricarboxylic acid cycle;BP:NADH metabolic process;BP:oxaloacetate metabolic process;BP:malate metabolic process;CC:cell wall;CC:membrane;CC:extracellular region;MF:malate dehydrogenas;MF:L-malate dehydrogenase activity;	K00051	E1.1.1.82	map00620;map00710	Pyruvate metabolism;Carbon fixation in photosynthetic organisms	COG0039	C:Energy production and conversion	sp|P17606|MDHP1_SORBI;	Malate dehydrogenase [NADP] 1, chloroplastic OS=Sorghum bicolor OX=4558 PE=1 SV=1;	PF00056	Ldh_1_N	lactate/malate dehydrogenase, NAD binding domain
TRINITY_DN6386_c2_g1	protochlorophyllide reductase [Elaeis guineensis]	1321.83	1182.31	1029.46	1103.8	1205.65	1046.53	412.66	340.46	355.98	1175.34	1070.59	1098.42	474.4	639.22	688.7	652.83	776.42	838.95	1118.66	1177.87	1114.78	600.773	756.067	369.7	GO:0015995;GO:0015979;GO:0009507;GO:0016630	BP:chlorophyll biosynthetic process;BP:photosynthesis;CC:chloroplast;MF:protochlorophyllide reductase activity;	K00218	por	map00860	Porphyrin and chlorophyll metabolism	COG1028	S:Function unknown	sp|Q01289|POR_PEA;	Protochlorophyllide reductase, chloroplastic OS=Pisum sativum OX=3888 GN=3PCR PE=1 SV=1;	PF00106	adh_short	short chain dehydrogenase
TRINITY_DN6386_c2_g2	protochlorophyllide reductase [Elaeis guineensis]	523.68	490.74	407.47	510.56	451.65	322.3	200.18	162.88	208.68	449.33	436.6	422.75	183.63	247.93	271.23	283.85	364.58	304.91	428.17	473.963	436.227	234.263	317.78	190.58	GO:0015995;GO:0015979;GO:0009507;GO:0016630	BP:chlorophyll biosynthetic process;BP:photosynthesis;CC:chloroplast;MF:protochlorophyllide reductase activity;	K00218	por	map00860	Porphyrin and chlorophyll metabolism	COG1028	L:Replication, recombination and repair	sp|Q9SDT1|POR_DAUCA;	Protochlorophyllide reductase, chloroplastic OS=Daucus carota OX=4039 GN=POR1 PE=2 SV=1;	PF00106;PF13561;PF08659	adh_short;adh_short_C2;KR	short chain dehydrogenase;Enoyl;KR domain
TRINITY_DN6386_c2_g3	hypothetical protein PHAVU_005G083700g [Phaseolus vulgaris]	292.36	272.11	211.32	289.36	238.06	118.68	118.12	88.22	129.25	240.71	241.87	220.13	96.11	124.38	144.65	150.69	214.76	158.51	215.367	258.597	234.237	121.713	174.653	111.863	GO:0015995;GO:0015979;GO:0009507;GO:0016630	BP:chlorophyll biosynthetic process;BP:photosynthesis;CC:chloroplast;MF:protochlorophyllide reductase activity;	K00218	por	map00860	Porphyrin and chlorophyll metabolism	COG1028	S:Function unknown	sp|Q9SDT1|POR_DAUCA;	Protochlorophyllide reductase, chloroplastic OS=Daucus carota OX=4039 GN=POR1 PE=2 SV=1;	------	------	------
TRINITY_DN6440_c0_g1	auxin-induced protein 6B [Jatropha curcas]	0.4	0.2	0.05	0.31	0.36	1.87	0	0	0.07	0.18	0.06	0.06	0	0.02	0.02	0	0.05	0.05	0.846667	0.216667	0.1	0.013333	0.033333	0.023333	GO:0009733	BP:response to auxin;	K14488	SAUR	map04075	Plant hormone signal transduction	------	------	sp|O22150|SAU36_ARATH;	Auxin-responsive protein SAUR36 OS=Arabidopsis thaliana OX=3702 GN=SAUR36 PE=2 SV=1;	PF02519	Auxin_inducible	Auxin responsive protein
TRINITY_DN6493_c7_g1	17.8 kDa class I heat shock protein-like [Phoenix dactylifera]	208.59	51.65	56.69	17.23	11.19	19.69	2302.33	2282.01	1306.2	1252.36	1116.06	1159.18	4727.65	3838.44	3815.09	2317.98	1920.5	1740.24	16.0367	105.643	1175.87	4127.06	1992.91	1963.51	GO:0051259;GO:0006457;GO:0042542;GO:0000302;GO:0009651;GO:0009408;GO:0051082;GO:0043621	BP:protein oligomerization;BP:protein folding;BP:response to hydrogen peroxide;BP:response to reactive oxygen species;BP:response to salt stress;BP:response to heat;MF:unfolded protein binding;MF:protein self-association;	K13993	HSP20	map04141	Protein processing in endoplasmic reticulum	COG0071	O:Posttranslational modification, protein turnover, chaperones	sp|P27396|HSP11_DAUCA;	17.8 kDa class I heat shock protein OS=Daucus carota OX=4039 PE=3 SV=1;	PF00011	HSP20	Hsp20/alpha crystallin family
TRINITY_DN6538_c2_g1	calnexin homolog [Asparagus officinalis]	38.22	32.41	35.95	35.21	43.65	77.4	118.97	122.95	98.46	50.68	46.66	52.56	78.35	92.21	121.45	143.26	151.43	120.14	52.0867	35.5267	49.9667	97.3367	138.277	113.46	GO:0006457;GO:0016021;GO:0005783;GO:0005509;GO:0051082	BP:protein folding;CC:integral component of membrane;CC:endoplasmic reticulum;MF:calcium ion binding;MF:unfolded protein binding;	K08054	CANX	map04145;map04141	Phagosome;Protein processing in endoplasmic reticulum	ENOG410XP7T	U:Intracellular trafficking, secretion, and vesicular transport	sp|Q39817|CALX_SOYBN;	Calnexin homolog OS=Glycine max OX=3847 PE=2 SV=1;	PF00262	Calreticulin	Calreticulin family
TRINITY_DN66087_c0_g1	photosystem I chlorophyll a/b-binding protein 3-1, chloroplastic [Papaver somniferum]	203.93	196.03	142.92	185.54	158.11	169.4	59.7	73.11	75.79	176.67	179.24	170.32	112.63	112.35	119.67	106.52	119.72	118.1	171.017	180.96	175.41	114.883	114.78	69.5333	GO:0018298;GO:0009765;GO:0009535;GO:0009522;GO:0009523;GO:0016021;GO:0016168	BP:protein-chromophore linkage;BP:photosynthesis, light harvesting;CC:chloroplast thylakoid membrane;CC:photosystem I;CC:photosystem II;CC:integral component of membrane;MF:chlorophyll binding;	K08909	LHCA3	map00196	Photosynthesis - antenna proteins	ENOG410ZM8E	S:Function unknown	sp|Q9SY97|LHCA3_ARATH;	Photosystem I chlorophyll a/b-binding protein 3-1, chloroplastic OS=Arabidopsis thaliana OX=3702 GN=LHCA3 PE=1 SV=1;	------	------	------
TRINITY_DN6686_c2_g1	26.7 kDa heat shock protein, chloroplastic [Apostasia shenzhenica]	45.65	4.71	7.25	0.76	0.9	1.6	743.74	776.36	586.32	297.88	273.11	278.65	699.98	891.53	960.06	1112.92	837.4	823.43	1.08667	19.2033	283.213	850.523	924.583	702.14	GO:0009408;GO:0009507	BP:response to heat;CC:chloroplast;	K13993	HSP20	map04141	Protein processing in endoplasmic reticulum	COG0071	S:Function unknown	sp|Q10P60|HS26P_ORYSJ;	26.7 kDa heat shock protein, chloroplastic OS=Oryza sativa subsp. japonica OX=39947 GN=HSP26.7 PE=2 SV=1;	PF00011;PF17886	HSP20;ArsA_HSP20	Hsp20/alpha crystallin family;HSP20-like domain found in ArsA
TRINITY_DN67171_c0_g1	17.9 kDa class I heat shock protein [Sorghum bicolor]	100.64	23.66	25.81	1.99	2.1	4.82	395.72	313.75	226.35	306.11	295.79	310.61	806.64	843.85	867.07	605.03	464.06	587.73	2.97	50.0367	304.17	839.187	552.273	311.94	GO:0051259;GO:0006457;GO:0042542;GO:0000302;GO:0009651;GO:0009408;GO:0051082;GO:0016740;GO:0005524;GO:0043621	BP:protein oligomerization;BP:protein folding;BP:response to hydrogen peroxide;BP:response to reactive oxygen species;BP:response to salt stress;BP:response to heat;MF:unfolded protein binding;MF:transferase activity;MF:ATP binding;MF:protein self-association;	K13993	HSP20	map04141	Protein processing in endoplasmic reticulum	COG0071	O:Posttranslational modification, protein turnover, chaperones	sp|Q84Q77|HS17A_ORYSJ;	17.9 kDa class I heat shock protein OS=Oryza sativa subsp. japonica OX=39947 GN=HSP17.9A PE=1 SV=1;	------	------	------
TRINITY_DN6752_c0_g1	Heat shock protein 70 family [Corchorus olitorius]	0.02	0.07	0	0.03	0.03	0.02	0.13	0.26	0.12	0.06	0	0.02	0.14	0.04	0.13	0.39	0.16	0.25	0.026667	0.03	0.026667	0.103333	0.266667	0.17	GO:0006986;GO:0030968;GO:0030433;GO:0034620;GO:0051085;GO:0042026;GO:0034605;GO:0005737;GO:0016020;GO:0005788;GO:0016021;GO:0034663;GO:0005634;GO:0042623;GO:0031072;GO:0044183;GO:0051082;GO:0051787;GO:0016887;GO:0005524	BP:response to unfolded protein;BP:endoplasmic reticulum unfolded protein response;BP:ER-associated ubiquitin-dependent protein catabolic process;BP:cellular response to unfolded protein;BP:chaperone mediated protein folding requiring cofactor;BP:protein refolding;BP:cellular response to heat;CC:cytoplasm;CC:membrane;CC:endoplasmic reticulum lumen;CC:integral component of membrane;CC:endoplasmic …	K09490	HSPA5, BIP	map03060;map04141	Protein export;Protein processing in endoplasmic reticulum	COG0443	O:Posttranslational modification, protein turnover, chaperones	sp|Q03684|BIP4_TOBAC;	Luminal-binding protein 4 OS=Nicotiana tabacum OX=4097 GN=BIP4 PE=2 SV=1;	PF00012;PF06723	HSP70;MreB_Mbl	Hsp70 protein;MreB/Mbl protein
TRINITY_DN67872_c1_g1	ribulose-1,5-bisphosphate carboxylase/oxygenase large subunit, partia	0	0	0	0	0	0	0.19	0.14	0.02	0.01	0.01	0.01	0.18	0.16	0.08	0.23	0.16	0.08	0	0	0.01	0.14	0.156667	0.116667	GO:0009853;GO:0015977;GO:0019253;GO:0016021;GO:0009507;GO:0004497;GO:0000287;GO:0016984	BP:photorespiration;BP:carbon fixation;BP:reductive pentose-phosphate cycle;CC:integral component of membrane;CC:chloroplast;MF:monooxygenase activity;MF:magnesium ion binding;MF:ribulose-bisphosphate carboxylase activity;	K01601	rbcL	map00630;map00710	Glyoxylate and dicarboxylate metabolism;Carbon fixation in photosynthetic organisms	COG1850	G:Carbohydrate transport and metabolism	sp|A4QKB3|RBL_BARVE;	Ribulose bisphosphate carboxylase large chain OS=Barbarea verna OX=50458 GN=rbcL PE=3 SV=1;	PF00016	RuBisCO_large	Ribulose bisphosphate carboxylase large chain, catalytic domain
TRINITY_DN67923_c0_g1	peptide-	2.31	2.47	2.81	2.89	3.04	2.4	1.66	1.37	1.37	1.98	2.11	2.06	1.79	1.71	1.93	1.83	1.82	1.85	2.77667	2.53	2.05	1.81	1.83333	1.46667	GO:0010193;GO:0009751;GO:0010188;GO:0005829;GO:0000224	BP:response to ozone;BP:response to salicylic acid;BP:response to microbial phytotoxin;CC:cytosol;MF:peptide-N4;	K01456	E3.5.1.52, NGLY1, PNG1	map04141	Protein processing in endoplasmic reticulum	ENOG410XP69	O:Posttranslational modification, protein turnover, chaperones	sp|Q9FGY9|PNG1_ARATH;	Peptide-;	PF01841;PF03835	Transglut_core;Rad4	Transglutaminase-like superfamily;Rad4 transglutaminase-like domain
TRINITY_DN68088_c0_g1	fructose-bisphosphate aldolase 3 [Camellia oleifera]	0.43	0.53	0.53	0.54	0.84	1.58	0.06	0.11	0.42	0.43	0.25	0.25	0.05	0.11	0.16	0.12	0.49	0.21	0.986667	0.496667	0.31	0.106667	0.273333	0.196667	GO:0006096;GO:0004332	BP:glycolytic process;MF:fructose-bisphosphate aldolase activity;	K01623	ALDO	map00010;map00030;map00051;map00710	Glycolysis / Gluconeogenesis;Pentose phosphate pathway;Fructose and mannose metabolism;Carbon fixation in photosynthetic organisms	COG3588	G:Carbohydrate transport and metabolism	sp|Q9SJU4|ALFP1_ARATH;	Fructose-bisphosphate aldolase 1, chloroplastic OS=Arabidopsis thaliana OX=3702 GN=FBA1 PE=1 SV=2;	PF00274	Glycolytic	Fructose-bisphosphate aldolase class-I
TRINITY_DN68508_c1_g1	hypothetical protein BHE74_00009189 [Ensete ventricosum]	41.97	2.8	1.82	0.05	0.3	0.1	389.15	334.04	308.52	244.44	223.6	239.5	440.26	515.27	514.85	603.97	489.27	533.98	0.15	15.53	235.847	490.127	542.407	343.903	GO:0006779;GO:0005737;GO:0004109;GO:0051539	BP:porphyrin-containing compound biosynthetic process;CC:cytoplasm;MF:coproporphyrinogen oxidase activity;MF:4 iron, 4 sulfur cluster binding;	K13993	HSP20	map04141	Protein processing in endoplasmic reticulum	COG0071	O:Posttranslational modification, protein turnover, chaperones	sp|Q95661|HS21C_SOLLC;	Small heat shock protein, chloroplastic OS=Solanum lycopersicum OX=4081 GN=HSP21 PE=2 SV=1;	------	------	------
TRINITY_DN69564_c0_g1	hypothetical protein VITISV_000291 [Vitis vinifera]	1.9	1.19	2.11	0.42	1	0.28	3.08	1.84	0.49	2.94	4.81	2.86	1.07	1.81	0.95	1.82	0	1.19	0.566667	1.73333	3.53667	1.27667	1.00333	1.80333	GO:0006457;GO:0009408;GO:0031072;GO:0051082;GO:0046872;GO:0005524	BP:protein folding;BP:response to heat;MF:heat shock protein binding;MF:unfolded protein binding;MF:metal ion binding;MF:ATP binding;	K09503	DNAJA2	map04141	Protein processing in endoplasmic reticulum	COG0484	P:Inorganic ion transport and metabolism	sp|P43644|DNJH_ATRNU;	DnaJ protein homolog ANJ1 OS=Atriplex nummularia OX=3553 PE=2 SV=1;	PF01556	DnaJ_C	DnaJ C terminal domain
TRINITY_DN7049_c0_g1	17.9 kDa class I heat shock protein [Dendrobium catenatum]	678.22	185.38	164.35	18.33	26.94	55.65	2350.47	2170.4	1315.24	2321.94	2164.27	2208.88	5449.63	5524.78	5768.72	4653.46	3465.62	3787.94	33.64	342.65	2231.7	5581.04	3969.01	1945.37	GO:0051259;GO:0006457;GO:0042542;GO:0000302;GO:0009651;GO:0009408;GO:0051082;GO:0043621	BP:protein oligomerization;BP:protein folding;BP:response to hydrogen peroxide;BP:response to reactive oxygen species;BP:response to salt stress;BP:response to heat;MF:unfolded protein binding;MF:protein self-association;	K13993	HSP20	map04141	Protein processing in endoplasmic reticulum	COG0071	O:Posttranslational modification, protein turnover, chaperones	sp|Q84Q72|HS181_ORYSJ;	18.1 kDa class I heat shock protein OS=Oryza sativa subsp. japonica OX=39947 GN=HSP18.1 PE=2 SV=1;	PF00011	HSP20	Hsp20/alpha crystallin family
TRINITY_DN70866_c0_g1	chlorophyll a-b binding protein P4, chloroplastic [Setaria italica]	2322.97	2223.85	1876.76	1998.22	2158.09	2268.45	553.24	542.62	382.67	2044.39	1976.48	2031.16	1430.02	1579.8	1529.13	1343.75	1283.1	1129.63	2141.59	2141.19	2017.34	1512.98	1252.16	492.843	GO:0018298;GO:0009768;GO:0009416;GO:0009765;GO:0009535;GO:0009941;GO:0009522;GO:0009523;GO:0016021;GO:0010287;GO:0016168	BP:protein-chromophore linkage;BP:photosynthesis, light harvesting in photosystem I;BP:response to light stimulus;BP:photosynthesis, light harvesting;CC:chloroplast thylakoid membrane;CC:chloroplast envelope;CC:photosystem I;CC:photosystem II;CC:integral component of membrane;CC:plastoglobule;MF:chlorophyll binding;	K08910	LHCA4	map00196	Photosynthesis - antenna proteins	ENOG4110JH3	S:Function unknown	sp|Q9SQL2|CB24_PEA;	Chlorophyll a-b binding protein P4, chloroplastic OS=Pisum sativum OX=3888 GN=lhcA-P4 PE=1 SV=1;	PF00504	Chloroa_b-bind	Chlorophyll A-B binding protein
TRINITY_DN7102_c0_g1	hypothetical protein C4D60_Mb09t24840 [Musa balbisiana]	0.59	0.14	0.35	0.12	0.08	0.01	7.55	6.49	6.12	14.03	11.6	11.92	39.67	50.75	57.23	15.39	14.74	15.22	0.07	0.36	12.5167	49.2167	15.1167	6.72	GO:0051259;GO:0006457;GO:0042542;GO:0000302;GO:0009651;GO:0009408;GO:0009644;GO:0051082;GO:0043621	BP:protein oligomerization;BP:protein folding;BP:response to hydrogen peroxide;BP:response to reactive oxygen species;BP:response to salt stress;BP:response to heat;BP:response to high light intensity;MF:unfolded protein binding;MF:protein self-association;	K13993	HSP20	map04141	Protein processing in endoplasmic reticulum	COG0071	O:Posttranslational modification, protein turnover, chaperones	sp|Q9SSQ8|HS26M_ARATH;	26.5 kDa heat shock protein, mitochondrial OS=Arabidopsis thaliana OX=3702 GN=HSP26.5 PE=2 SV=1;	PF00011;PF17886	HSP20;ArsA_HSP20	Hsp20/alpha crystallin family;HSP20-like domain found in ArsA
TRINITY_DN71802_c0_g1	uncharacterized protein A4U43_C04F33310 [Asparagus officinalis]	1000.09	910.8	770.89	805.81	845.27	724.4	401.37	282.48	355.31	783.23	770.63	791.03	366.13	436.82	584.67	541.74	600.56	609.2	791.827	893.927	781.63	462.54	583.833	346.387	GO:0015995;GO:0015979;GO:0009507;GO:0016630	BP:chlorophyll biosynthetic process;BP:photosynthesis;CC:chloroplast;MF:protochlorophyllide reductase activity;	K00218	por	map00860	Porphyrin and chlorophyll metabolism	COG1028	S:Function unknown	sp|Q42850|PORB_HORVU;	Protochlorophyllide reductase B, chloroplastic OS=Hordeum vulgare OX=4513 GN=PORB PE=1 SV=1;	------	------	------
TRINITY_DN7189_c0_g2	hypothetical protein CISIN_1g020022mg [Citrus sinensis]	0.21	0.18	0.28	0.31	0.51	0.26	0.29	0.21	0.17	0.11	0.13	0.11	0.11	0.12	0.1	0.16	0.15	0.17	0.36	0.223333	0.116667	0.11	0.16	0.223333	GO:0005975;GO:0006099;GO:0006734;GO:0006107;GO:0006108;GO:0005829;GO:0048046;GO:0005886;GO:0009506;GO:0030060	BP:carbohydrate metabolic process;BP:tricarboxylic acid cycle;BP:NADH metabolic process;BP:oxaloacetate metabolic process;BP:malate metabolic process;CC:cytosol;CC:apoplast;CC:plasma membrane;CC:plasmodesma;MF:L-malate dehydrogenase activity;	K00025	MDH1	map00020;map00630;map00620;map00710;map00270	Citrate cycl;Glyoxylate and dicarboxylate metabolism;Pyruvate metabolism;Carbon fixation in photosynthetic organisms;Cysteine and methionine metabolism	COG0039	C:Energy production and conversion	sp|P57106|MDHC2_ARATH;	Malate dehydrogenase 2, cytoplasmic OS=Arabidopsis thaliana OX=3702 GN=MDH2 PE=1 SV=1;	------	------	------
TRINITY_DN72610_c0_g1	chlorophyll a-b binding protein 6, chloroplastic-like isoform X2 [Cucurbita pepo subsp. pepo]	0.89	0	1.02	2.49	6.31	3.91	0	0	0.59	0.53	0.85	0	0	0.48	0	0	0	1.54	4.23667	0.636667	0.46	0.16	0.513333	0.196667	GO:0018298;GO:0009765;GO:0009535;GO:0009522;GO:0009523;GO:0016021;GO:0016168	BP:protein-chromophore linkage;BP:photosynthesis, light harvesting;CC:chloroplast thylakoid membrane;CC:photosystem I;CC:photosystem II;CC:integral component of membrane;MF:chlorophyll binding;	K08907	LHCA1	map00196	Photosynthesis - antenna proteins	ENOG410XVD6	O:Posttranslational modification, protein turnover, chaperones	sp|P12360|CB11_SOLLC;	Chlorophyll a-b binding protein 6A, chloroplastic OS=Solanum lycopersicum OX=4081 GN=CAB6A PE=2 SV=1;	------	------	------
TRINITY_DN74300_c0_g1	phosphoglycerate kinase, chloroplastic [Asparagus officinalis]	448.25	369.86	304.06	314.61	317.11	412.32	85.74	96.49	121.89	358.7	346.28	384.27	157.46	216.08	213.2	172.19	160.2	186.47	348.013	374.057	363.083	195.58	172.953	101.373	GO:0050691;GO:0006094;GO:0046686;GO:1903862;GO:0006096;GO:0019253;GO:0009579;GO:0009536;GO:0009570;GO:0005829;GO:0016020;GO:0005739;GO:0009507;GO:0005524;GO:0043531;GO:0004672;GO:0004618	BP:regulation of defense response to virus by host;BP:gluconeogenesis;BP:response to cadmium ion;BP:positive regulation of oxidative phosphorylation;BP:glycolytic process;BP:reductive pentose-phosphate cycle;CC:thylakoid;CC:plastid;CC:chloroplast stroma;CC:cytosol;CC:membrane;CC:mitochondrion;CC:chloroplast;MF:ATP binding;MF:ADP binding;MF:protein kinase activity;MF:phosphoglycerate kinase activi…	K00927	PGK, pgk	map00010;map00710	Glycolysis / Gluconeogenesis;Carbon fixation in photosynthetic organisms	COG0126	G:Carbohydrate transport and metabolism	sp|P50318|PGKH2_ARATH;	Phosphoglycerate kinase 2, chloroplastic OS=Arabidopsis thaliana OX=3702 GN=At1g56190 PE=1 SV=3;	PF00162	PGK	Phosphoglycerate kinase
TRINITY_DN7441_c0_g1	hypothetical protein GW17_00015628 [Ensete ventricosum]	722.81	243.53	221.78	27.53	41.38	70.36	1693.79	1467.2	988.42	2384.9	2293.95	2273.24	6016.17	5887.82	5799.14	3470.65	2603.15	2883.33	46.4233	396.04	2317.36	5901.04	2985.71	1383.14	GO:0051259;GO:0006457;GO:0042542;GO:0000302;GO:0009651;GO:0009408;GO:0051082;GO:0043621	BP:protein oligomerization;BP:protein folding;BP:response to hydrogen peroxide;BP:response to reactive oxygen species;BP:response to salt stress;BP:response to heat;MF:unfolded protein binding;MF:protein self-association;	K13993	HSP20	map04141	Protein processing in endoplasmic reticulum	COG0071	O:Posttranslational modification, protein turnover, chaperones	sp|Q84Q72|HS181_ORYSJ;	18.1 kDa class I heat shock protein OS=Oryza sativa subsp. japonica OX=39947 GN=HSP18.1 PE=2 SV=1;	PF00011	HSP20	Hsp20/alpha crystallin family
TRINITY_DN7451_c12_g1	chlorophyll a-b binding protein CP24 10A, chloroplastic [Populus trichocarpa]	1592.73	1379.11	1241.28	1418.72	1425.58	1309.43	491.98	462.81	456.72	1327.13	1398.8	1387.98	781.76	903.83	969.25	1014.91	910.08	874.16	1384.58	1404.37	1371.3	884.947	933.05	470.503	GO:0018298;GO:0009765;GO:0009768;GO:0009416;GO:0009535;GO:0009941;GO:0009522;GO:0009523;GO:0016021;GO:0010287;GO:0016168	BP:protein-chromophore linkage;BP:photosynthesis, light harvesting;BP:photosynthesis, light harvesting in photosystem I;BP:response to light stimulus;CC:chloroplast thylakoid membrane;CC:chloroplast envelope;CC:photosystem I;CC:photosystem II;CC:integral component of membrane;CC:plastoglobule;MF:chlorophyll binding;	K08917	LHCB6	map00196	Photosynthesis - antenna proteins	ENOG410ZGWX	S:Function unknown	sp|P27524|CB4A_SOLLC;	Chlorophyll a-b binding protein CP24 10A, chloroplastic OS=Solanum lycopersicum OX=4081 GN=CAP10A PE=3 SV=1;	PF00504	Chloroa_b-bind	Chlorophyll A-B binding protein
TRINITY_DN74568_c0_g1	heat shock protein 83-like [Quercus suber]	739.24	375.99	597.89	122.17	185.42	447.38	2435.66	2863.1	2024.01	1413.44	1403.58	1507.84	2946.94	3373.27	3135	1919.53	1671.19	1488.84	251.657	571.04	1441.62	3151.74	1693.19	2440.92	GO:0006457;GO:0034605;GO:0050821;GO:0005737;GO:0005829;GO:0005886;GO:0032991;GO:0048471;GO:0009986;GO:0051082;GO:0005524	BP:protein folding;BP:cellular response to heat;BP:protein stabilization;CC:cytoplasm;CC:cytosol;CC:plasma membrane;CC:macromolecular complex;CC:perinuclear region of cytoplasm;CC:cell surface;MF:unfolded protein binding;MF:ATP binding;	K04079	HSP90A, htpG	map04626;map04141	Plant-pathogen interaction;Protein processing in endoplasmic reticulum	COG0326	O:Posttranslational modification, protein turnover, chaperones	sp|P27323|HS901_ARATH;	Heat shock protein 90-1 OS=Arabidopsis thaliana OX=3702 GN=HSP90-1 PE=1 SV=3;	PF00183	HSP90	Hsp90 protein
TRINITY_DN7515_c0_g1	heat shock cognate 70 kDa protein [Dorcoceras hygrometricum]	9.92	1.33	2.6	0.03	0	0.03	7.02	4.88	2.44	41.48	42.7	42.11	29.55	24.73	14.42	3.27	2.05	4.38	0.02	4.61667	42.0967	22.9	3.23333	4.78	GO:0006986;GO:0034605;GO:0034620;GO:0051085;GO:0042026;GO:0005737;GO:0042623;GO:0031072;GO:0044183;GO:0051082;GO:0051787;GO:0016887;GO:0005524	BP:response to unfolded protein;BP:cellular response to heat;BP:cellular response to unfolded protein;BP:chaperone mediated protein folding requiring cofactor;BP:protein refolding;CC:cytoplasm;MF:ATPase activity, coupled;MF:heat shock protein binding;MF:protein binding involved in protein folding;MF:unfolded protein binding;MF:misfolded protein binding;MF:ATPase activity;MF:ATP binding;	K03283	HSPA1s	map04144;map04141;map03040	Endocytosis;Protein processing in endoplasmic reticulum;Spliceosome	COG0443	O:Posttranslational modification, protein turnover, chaperones	sp|Q9LHA8|MD37C_ARATH;	Probable mediator of RNA polymerase II transcription subunit 37c OS=Arabidopsis thaliana OX=3702 GN=MED37C PE=1 SV=1;	PF00012;PF06723	HSP70;MreB_Mbl	Hsp70 protein;MreB/Mbl protein
TRINITY_DN76151_c1_g1	PREDICTED: phosphoglycerate kinase, chloroplastic [Juglans regia]	496.91	393.47	324.13	446.57	364.11	440.76	101.06	104.74	132.99	397.01	394.97	456.98	174.56	240.62	250.68	198.92	164.76	206.59	417.147	404.837	416.32	221.953	190.09	112.93	GO:0006096;GO:0004618;GO:0005524	BP:glycolytic process;MF:phosphoglycerate kinase activity;MF:ATP binding;	K00927	PGK, pgk	map00010;map00710	Glycolysis / Gluconeogenesis;Carbon fixation in photosynthetic organisms	COG0126	L:Replication, recombination and repair	sp|Q42961|PGKH_TOBAC;	Phosphoglycerate kinase, chloroplastic OS=Nicotiana tabacum OX=4097 PE=2 SV=1;	PF00162	PGK	Phosphoglycerate kinase
TRINITY_DN76516_c0_g1	chlorophyll a-b binding protein CP24 10A, chloroplastic [Populus trichocarpa]	0.26	0.17	0.14	0.48	1.03	0.64	0	0	0	0.58	0.64	0.46	0	0.31	0.15	0.15	0.24	0.46	0.716667	0.19	0.56	0.153333	0.283333	0	GO:0018298;GO:0009765;GO:0009768;GO:0009416;GO:0009535;GO:0009941;GO:0009522;GO:0009523;GO:0016021;GO:0010287;GO:0016168	BP:protein-chromophore linkage;BP:photosynthesis, light harvesting;BP:photosynthesis, light harvesting in photosystem I;BP:response to light stimulus;CC:chloroplast thylakoid membrane;CC:chloroplast envelope;CC:photosystem I;CC:photosystem II;CC:integral component of membrane;CC:plastoglobule;MF:chlorophyll binding;	K08917	LHCB6	map00196	Photosynthesis - antenna proteins	ENOG410ZGWX	S:Function unknown	sp|P27524|CB4A_SOLLC;	Chlorophyll a-b binding protein CP24 10A, chloroplastic OS=Solanum lycopersicum OX=4081 GN=CAP10A PE=3 SV=1;	PF00504	Chloroa_b-bind	Chlorophyll A-B binding protein
TRINITY_DN76789_c0_g1	Glycosyl transferase [Macleaya cordata]	72.83	128.66	139.54	121.45	116.49	106.02	75.97	75.09	39.97	73.93	81.7	66.65	146.26	92.42	73.9	95.52	69.15	60.1	114.653	113.677	74.0933	104.193	74.9233	63.6767	GO:0070417;GO:0052576;GO:0010325;GO:0006012;GO:0005737;GO:0047216;GO:0046872	BP:cellular response to cold;BP:carbohydrate storage;BP:raffinose family oligosaccharide biosynthetic process;BP:galactose metabolic process;CC:cytoplasm;MF:inositol 3-alpha-galactosyltransferase activity;MF:metal ion binding;	K18819	GOLS	map00052	Galactose metabolism	COG5597	O:Posttranslational modification, protein turnover, chaperones	sp|Q9XGN4|GOLS1_AJURE;	Galactinol synthase 1 OS=Ajuga reptans OX=38596 GN=GOLS1 PE=1 SV=1;	PF01501	Glyco_transf_8	Glycosyl transferase family 8
TRINITY_DN7686_c0_g1	DnaJ [Viola baoshanensis]	56.62	56.53	66.92	58.21	52.76	61.36	142.76	138.59	125.31	80.32	86.58	78.23	131.34	140.5	123	136.73	107.41	113.39	57.4433	60.0233	81.71	131.613	119.177	135.553	GO:0006457;GO:0009408;GO:0005829;GO:0031072;GO:0051082;GO:0046872;GO:0005524	BP:protein folding;BP:response to heat;CC:cytosol;MF:heat shock protein binding;MF:unfolded protein binding;MF:metal ion binding;MF:ATP binding;	K09503	DNAJA2	map04141	Protein processing in endoplasmic reticulum	COG0484	O:Posttranslational modification, protein turnover, chaperones	sp|P42824|DNJH2_ALLPO;	DnaJ protein homolog 2 OS=Allium porrum OX=4681 GN=LDJ2 PE=2 SV=1;	PF01556;PF00684;PF00226;PF15777	DnaJ_C;DnaJ_CXXCXGXG;DnaJ;Anti-TRAP	DnaJ C terminal domain;DnaJ central domain;DnaJ domain;Tryptophan RNA-binding attenuator protein inhibitory protein
TRINITY_DN770_c0_g1	auxin-responsive protein SAUR32 [Elaeis guineensis]	1.97	3.07	3.06	3.81	2.72	6.36	3.66	4.24	2.17	0.83	1.23	0.75	1.51	0.49	0.13	2.44	1.25	2.46	4.29667	2.7	0.936667	0.71	2.05	3.35667	GO:0009733	BP:response to auxin;	K14488	SAUR	map04075	Plant hormone signal transduction	ENOG410YXA2	S:Function unknown	sp|Q9ZUZ3|SAU32_ARATH;	Auxin-responsive protein SAUR32 OS=Arabidopsis thaliana OX=3702 GN=SAUR32 PE=2 SV=1;	PF02519	Auxin_inducible	Auxin responsive protein
TRINITY_DN77473_c1_g1	peroxidase 42 [Cinnamomum micranthum f. kanehirae]	288.31	262.2	192.81	236.56	264.4	371.64	49.01	81.91	135.05	209.26	215.17	241.3	76.17	90.08	112.99	70.05	121.74	96.53	290.867	247.773	221.91	93.08	96.1067	88.6567	GO:0006979;GO:0042744;GO:0016021;GO:0005576;GO:0009505;GO:0009506;GO:0020037;GO:0046872;GO:0004601	BP:response to oxidative stress;BP:hydrogen peroxide catabolic process;CC:integral component of membrane;CC:extracellular region;CC:plant-type cell wall;CC:plasmodesma;MF:heme binding;MF:metal ion binding;MF:peroxidase activity;	K00430	E1.11.1.7	map00940	Phenylpropanoid biosynthesis	ENOG4111GTW	G:Carbohydrate transport and metabolism	sp|Q9SB81|PER42_ARATH;	Peroxidase 42 OS=Arabidopsis thaliana OX=3702 GN=PER42 PE=1 SV=2;	PF00141	peroxidase	Peroxidase
TRINITY_DN77743_c0_g1	chlorophyll a-b binding protein P4, chloroplastic [Ricinus communis]	738.33	700.78	573.24	729.65	584.4	656.64	183.07	169.83	131.41	588.48	684.65	671.82	383.55	473.32	432.31	443.82	374.11	402.25	656.897	670.783	648.317	429.727	406.727	161.437	GO:0018298;GO:0009765;GO:0009535;GO:0009522;GO:0009523;GO:0016021;GO:0016168	BP:protein-chromophore linkage;BP:photosynthesis, light harvesting;CC:chloroplast thylakoid membrane;CC:photosystem I;CC:photosystem II;CC:integral component of membrane;MF:chlorophyll binding;	K08910	LHCA4	map00196	Photosynthesis - antenna proteins	ENOG4110JH3	S:Function unknown	sp|Q9SQL2|CB24_PEA;	Chlorophyll a-b binding protein P4, chloroplastic OS=Pisum sativum OX=3888 GN=lhcA-P4 PE=1 SV=1;	PF00504	Chloroa_b-bind	Chlorophyll A-B binding protein
TRINITY_DN77749_c0_g1	protochlorophyllide reductase [Elaeis guineensis]	2.62	1.95	2.23	3.74	3.25	3.2	0.52	1.19	1.98	1.97	1.94	1.76	0.45	0.58	0.44	1.02	1.34	1.58	3.39667	2.26667	1.89	0.49	1.31333	1.23	GO:0015995;GO:0015979;GO:0009507;GO:0016630	BP:chlorophyll biosynthetic process;BP:photosynthesis;CC:chloroplast;MF:protochlorophyllide reductase activity;	K00218	por	map00860	Porphyrin and chlorophyll metabolism	COG1028	S:Function unknown	sp|Q9SDT1|POR_DAUCA;	Protochlorophyllide reductase, chloroplastic OS=Daucus carota OX=4039 GN=POR1 PE=2 SV=1;	------	------	------
TRINITY_DN78101_c0_g1	photosystem I chlorophyll a/b-binding protein 3-1, chloroplastic [Malus domestica]	2149.04	2008.68	1804.38	1763.21	1741.7	1723.45	698.99	726.37	801.3	1996.12	1935.18	1935.33	1263.33	1255.97	1355.13	1292.82	1275.84	1307.58	1742.79	1987.37	1955.54	1291.48	1292.08	742.22	GO:0009735;GO:0018298;GO:0009768;GO:0009416;GO:0009409;GO:0009645;GO:0009644;GO:0009765;GO:0009535;GO:0009522;GO:0009523;GO:0016021;GO:0010287;GO:0016168;GO:0019904	BP:response to cytokinin;BP:protein-chromophore linkage;BP:photosynthesis, light harvesting in photosystem I;BP:response to light stimulus;BP:response to cold;BP:response to low light intensity stimulus;BP:response to high light intensity;BP:photosynthesis, light harvesting;CC:chloroplast thylakoid membrane;CC:photosystem I;CC:photosystem II;CC:integral component of membrane;CC:plastoglobule;MF:c…	K08909	LHCA3	map00196	Photosynthesis - antenna proteins	ENOG410ZM8E	S:Function unknown	sp|Q9SY97|LHCA3_ARATH;	Photosystem I chlorophyll a/b-binding protein 3-1, chloroplastic OS=Arabidopsis thaliana OX=3702 GN=LHCA3 PE=1 SV=1;	PF00504	Chloroa_b-bind	Chlorophyll A-B binding protein
TRINITY_DN78318_c0_g1	Heat shock protein 90-5, chloroplastic [Ananas comosus]	6.26	2.96	3.24	0.13	0.19	0.2	1.1	1	0.81	6.63	8.19	5.93	1.27	0.85	0.47	0.65	0.43	0.46	0.173333	4.15333	6.91667	0.863333	0.513333	0.97	GO:0006457;GO:0051082;GO:0005524	BP:protein folding;MF:unfolded protein binding;MF:ATP binding;	K09487	HSP90B, TRA1	map04626;map04141	Plant-pathogen interaction;Protein processing in endoplasmic reticulum	COG0326	O:Posttranslational modification, protein turnover, chaperones	sp|Q9SIF2|HS905_ARATH;	Heat shock protein 90-5, chloroplastic OS=Arabidopsis thaliana OX=3702 GN=HSP90-5 PE=1 SV=1;	PF00183	HSP90	Hsp90 protein
TRINITY_DN78862_c5_g1	malate dehydrogenase, glyoxysomal isoform X1 [Cinnamomum micranthum f. kanehirae]	1105.32	1221.95	1292.18	1213.26	1325.21	1312.34	690.64	674.1	562.09	959.41	1011.04	992.1	980.57	820.06	811.51	869.76	831.72	966.36	1283.6	1206.48	987.517	870.713	889.28	642.277	GO:0005975;GO:0009735;GO:0080093;GO:0031998;GO:0019752;GO:0006099;GO:0006108;GO:0005737;GO:0009941;GO:0005777;GO:0048046;GO:0005773;GO:0009507;GO:0030060	BP:carbohydrate metabolic process;BP:response to cytokinin;BP:regulation of photorespiration;BP:regulation of fatty acid beta-oxidation;BP:carboxylic acid metabolic process;BP:tricarboxylic acid cycle;BP:malate metabolic process;CC:cytoplasm;CC:chloroplast envelope;CC:peroxisome;CC:apoplast;CC:vacuole;CC:chloroplast;MF:L-malate dehydrogenase activity;	K00026	MDH2	map00020;map00270;map00620;map00710;map00630	Citrate cycl;Cysteine and methionine metabolism;Pyruvate metabolism;Carbon fixation in photosynthetic organisms;Glyoxylate and dicarboxylate metabolism	COG0039	C:Energy production and conversion	sp|P19446|MDHG_CITLA;	Malate dehydrogenase, glyoxysomal OS=Citrullus lanatus OX=3654 PE=1 SV=1;	PF00056;PF02866	Ldh_1_N;Ldh_1_C	lactate/malate dehydrogenase, NAD binding domain;lactate/malate dehydrogenase, alpha/beta C-terminal domain
TRINITY_DN78923_c0_g1	chlorophyll a-b binding protein P4, chloroplastic [Ricinus communis]	2001.4	1960.49	1521.45	1969.61	1861.1	1930.72	488.64	466.61	317.96	1692.9	1768.21	1718.39	1152.81	1258.12	1236.8	1154.98	1046.47	907.88	1920.48	1827.78	1726.5	1215.91	1036.44	424.403	GO:0018298;GO:0009765;GO:0009535;GO:0009522;GO:0009523;GO:0016021;GO:0016168	BP:protein-chromophore linkage;BP:photosynthesis, light harvesting;CC:chloroplast thylakoid membrane;CC:photosystem I;CC:photosystem II;CC:integral component of membrane;MF:chlorophyll binding;	K08910	LHCA4	map00196	Photosynthesis - antenna proteins	ENOG4110JH3	S:Function unknown	sp|Q9SQL2|CB24_PEA;	Chlorophyll a-b binding protein P4, chloroplastic OS=Pisum sativum OX=3888 GN=lhcA-P4 PE=1 SV=1;	PF00504	Chloroa_b-bind	Chlorophyll A-B binding protein
TRINITY_DN79635_c0_g1	chlorophyll a-b binding protein 13, chloroplastic [Elaeis guineensis]	19.51	15.37	13.92	22.26	19.38	20.33	2.44	5.87	10.79	11.34	10.42	11.58	1.82	5.39	7.61	2.14	8.24	8.85	20.6567	16.2667	11.1133	4.94	6.41	6.36667	GO:0018298;GO:0009765;GO:0009535;GO:0009522;GO:0009523;GO:0016021;GO:0016168	BP:protein-chromophore linkage;BP:photosynthesis, light harvesting;CC:chloroplast thylakoid membrane;CC:photosystem I;CC:photosystem II;CC:integral component of membrane;MF:chlorophyll binding;	K08914	LHCB3	map00196	Photosynthesis - antenna proteins	ENOG410YAI6	S:Function unknown	sp|P27489|CB23_SOLLC;	Chlorophyll a-b binding protein 13, chloroplastic OS=Solanum lycopersicum OX=4081 GN=CAB13 PE=1 SV=1;	------	------	------
TRINITY_DN80417_c0_g1	unknown [Populus trichocarpa x Populus deltoides]	4.92	3.84	3.11	8.16	4.83	13.24	0.28	1.64	2.61	2.08	2.08	2.34	0.1	0.48	1.22	0.52	1.78	1.46	8.74333	3.95667	2.16667	0.6	1.25333	1.51	GO:0006096;GO:0004332	BP:glycolytic process;MF:fructose-bisphosphate aldolase activity;	K01623	ALDO	map00010;map00030;map00051;map00710	Glycolysis / Gluconeogenesis;Pentose phosphate pathway;Fructose and mannose metabolism;Carbon fixation in photosynthetic organisms	COG3588	G:Carbohydrate transport and metabolism	sp|Q01516|ALFC1_PEA;	Fructose-bisphosphate aldolase 1, chloroplastic;	PF00274	Glycolytic	Fructose-bisphosphate aldolase class-I
TRINITY_DN8170_c0_g1	calreticulin-3-like [Phoenix dactylifera]	0.14	0.25	0.17	0.04	0.07	0.07	0.61	0.52	0.86	0.17	0.14	0.31	0.21	0.23	0.29	0.53	0.39	0.4	0.06	0.186667	0.206667	0.243333	0.44	0.663333	GO:0006457;GO:0016021;GO:0005783;GO:0005509;GO:0051082	BP:protein folding;CC:integral component of membrane;CC:endoplasmic reticulum;MF:calcium ion binding;MF:unfolded protein binding;	K08057	CALR	map04145;map04141	Phagosome;Protein processing in endoplasmic reticulum	ENOG410XRR7	O:Posttranslational modification, protein turnover, chaperones	sp|O04153|CALR3_ARATH;	Calreticulin-3 OS=Arabidopsis thaliana OX=3702 GN=CRT3 PE=1 SV=2;	PF00262	Calreticulin	Calreticulin family
TRINITY_DN8188_c1_g1	auxin-responsive protein IAA17 [Elaeis guineensis]	240.59	204.69	176.4	192.47	335.97	263.46	56.11	73.2	93.79	185.46	196.27	197.35	102.75	101.49	108.3	106.5	135.93	96.28	263.967	207.227	193.027	104.18	112.903	74.3667	GO:0009733;GO:0006355;GO:0009734;GO:0005634	BP:response to auxin;BP:regulation of transcription, DNA-templated;BP:auxin-activated signaling pathway;CC:nucleus;	K14484	IAA	map04075	Plant hormone signal transduction	ENOG410YEX5	S:Function unknown	sp|Q75GB1|IAA17_ORYSJ;	Auxin-responsive protein IAA17 OS=Oryza sativa subsp. japonica OX=39947 GN=IAA17 PE=2 SV=1;	------	------	------
TRINITY_DN8197_c2_g4	magnesium-protoporphyrin IX monomethyl ester [oxidative] cyclase [Cymbidium sinense]	262.98	259.64	216.17	250.81	259.59	263.83	57.13	57.7	59.25	206.3	218.12	209.32	121.86	135.77	130.34	111.76	123.25	118.07	258.077	246.263	211.247	129.323	117.693	58.0267	GO:0015995;GO:0015979;GO:0046872;GO:0048529	BP:chlorophyll biosynthetic process;BP:photosynthesis;MF:metal ion binding;MF:magnesium-protoporphyrin IX monomethyl este;	K04035	E1.14.13.81, acsF, chlE	map00860	Porphyrin and chlorophyll metabolism	ENOG410XPVQ	H:Coenzyme transport and metabolism	sp|Q945B7|CRD1_EUPES;	Magnesium-protoporphyrin IX monomethyl ester [oxidative] cyclase, chloroplastic OS=Euphorbia esula OX=3993 GN=CRD1 PE=3 SV=1;	PF02915	Rubrerythrin	Rubrerythrin
TRINITY_DN83095_c0_g1	PREDICTED: 18.2 kDa class I heat shock protein [Vitis vinifera]	43.08	11.05	9.54	2.27	1.13	1.94	422.06	475.52	300.74	219.69	214.25	192.31	672.64	637.15	617.35	334.34	305.01	245.63	1.78	21.2233	208.75	642.38	294.993	399.44	GO:0051259;GO:0006457;GO:0042542;GO:0000302;GO:0009651;GO:0009408;GO:0051082;GO:0043621	BP:protein oligomerization;BP:protein folding;BP:response to hydrogen peroxide;BP:response to reactive oxygen species;BP:response to salt stress;BP:response to heat;MF:unfolded protein binding;MF:protein self-association;	K13993	HSP20	map04141	Protein processing in endoplasmic reticulum	COG0071	O:Posttranslational modification, protein turnover, chaperones	sp|Q84Q72|HS181_ORYSJ;	18.1 kDa class I heat shock protein OS=Oryza sativa subsp. japonica OX=39947 GN=HSP18.1 PE=2 SV=1;	PF00011	HSP20	Hsp20/alpha crystallin family
TRINITY_DN84943_c0_g1	glyceraldehyde-3-phosphate dehydrogenase, partial [Capsicum annuum]	489.49	452.86	401.3	467.33	428.36	520.63	230.15	239.9	257.76	385.9	462.9	466.89	287.8	371.46	340.82	333.95	280.04	333.43	472.107	447.883	438.563	333.36	315.807	242.603	GO:0006006;GO:0019253;GO:0048046;GO:0009507;GO:0050661;GO:0051287;GO:0016620;GO:0004365;GO:0047100	BP:glucose metabolic process;BP:reductive pentose-phosphate cycle;CC:apoplast;CC:chloroplast;MF:NADP binding;MF:NAD binding;MF:oxidoreductase activity, acting on the aldehyde or oxo group of donors, NAD or NADP as acceptor;MF:glyceraldehyde-3-phosphate dehydrogenas;MF:glyceraldehyde-3-phosphate dehydrogenas;	K05298	GAPA	map00710	Carbon fixation in photosynthetic organisms	COG0057	P:Inorganic ion transport and metabolism	sp|P25857|G3PB_ARATH;	Glyceraldehyde-3-phosphate dehydrogenase GAPB, chloroplastic OS=Arabidopsis thaliana OX=3702 GN=GAPB PE=1 SV=2;	PF02800	Gp_dh_C	Glyceraldehyde 3-phosphate dehydrogenase, C-terminal domain
TRINITY_DN8506_c0_g1	phytoene synthase [Oncidium hybrid cultivar]	41.91	38.7	43.75	42.75	36.75	28.23	10.07	9.17	5.62	50.92	55.34	59.83	34.21	36.31	45.54	26.5	25.7	23.19	35.91	41.4533	55.3633	38.6867	25.13	8.28667	GO:0016117;GO:0006696;GO:0009507;GO:0004310;GO:0016767;GO:0051996	BP:carotenoid biosynthetic process;BP:ergosterol biosynthetic process;CC:chloroplast;MF:farnesyl-diphosphate farnesyltransferase activity;MF:geranylgeranyl-diphosphate geranylgeranyltransferase activity;MF:squalene synthase activity;	K02291	crtB	map00906	Carotenoid biosynthesis	COG1562	I:Lipid transport and metabolism	sp|Q52QW5|PSY_ONCHC;	Phytoene synthase, chloroplastic OS=Oncidium hybrid cultivar OX=141207 GN=PSY PE=2 SV=1;	PF00494	SQS_PSY	Squalene/phytoene synthase
TRINITY_DN85142_c0_g1	heat shock cognate 70 kDa protein 2-like [Asparagus officinalis]	0	0	0	0	0	0	0.41	0.31	0.41	0.05	0.03	0.05	0.11	0.14	0.15	0.1	0.27	0.25	0	0	0.043333	0.133333	0.206667	0.376667	GO:0006986;GO:0034605;GO:0034620;GO:0051085;GO:0042026;GO:0005737;GO:0042623;GO:0031072;GO:0044183;GO:0051082;GO:0051787;GO:0016887;GO:0005524	BP:response to unfolded protein;BP:cellular response to heat;BP:cellular response to unfolded protein;BP:chaperone mediated protein folding requiring cofactor;BP:protein refolding;CC:cytoplasm;MF:ATPase activity, coupled;MF:heat shock protein binding;MF:protein binding involved in protein folding;MF:unfolded protein binding;MF:misfolded protein binding;MF:ATPase activity;MF:ATP binding;	K03283	HSPA1s	map04144;map04141;map03040	Endocytosis;Protein processing in endoplasmic reticulum;Spliceosome	COG0443	O:Posttranslational modification, protein turnover, chaperones	sp|P09189|HSP7C_PETHY;	Heat shock cognate 70 kDa protein OS=Petunia hybrida OX=4102 GN=HSP70 PE=2 SV=1;	PF00012	HSP70	Hsp70 protein
TRINITY_DN85405_c0_g1	heat shock protein 2 [Tectona grandis]	37.31	8.84	4.47	0	3.24	7.8	68.45	57.53	47.94	92.44	86.04	80.72	188.56	263.35	193.69	46.56	48.23	37.76	3.68	16.8733	86.4	215.2	44.1833	57.9733	GO:0006457;GO:0051082;GO:0005524	BP:protein folding;MF:unfolded protein binding;MF:ATP binding;	K04079	HSP90A, htpG	map04626;map04141	Plant-pathogen interaction;Protein processing in endoplasmic reticulum	COG0326	O:Posttranslational modification, protein turnover, chaperones	sp|P51819|HSP83_IPONI;	Heat shock protein 83 OS=Ipomoea nil OX=35883 GN=HSP83A PE=2 SV=1;	PF02518	HATPase_c	Histidine kinase-, DNA gyrase B-, and HSP90-like ATPase
TRINITY_DN8623_c0_g1	chlorophyll a-b binding protein CP26, chloroplastic [Cinnamomum micranthum f. kanehirae]	6451.28	6123.66	5085.51	5718.63	6069.12	5737.61	2103.86	2145.25	2175.15	5664.21	5755.46	5733.55	3345.5	3824.42	4193.93	4042.64	4378.24	3659.54	5841.79	5886.82	5717.74	3787.95	4026.81	2141.42	GO:0018298;GO:0009765;GO:0009535;GO:0009522;GO:0009523;GO:0016021;GO:0016168	BP:protein-chromophore linkage;BP:photosynthesis, light harvesting;CC:chloroplast thylakoid membrane;CC:photosystem I;CC:photosystem II;CC:integral component of membrane;MF:chlorophyll binding;	K08916	LHCB5	map00196	Photosynthesis - antenna proteins	ENOG41110WY	S:Function unknown	sp|Q9XF89|CB5_ARATH;	Chlorophyll a-b binding protein CP26, chloroplastic OS=Arabidopsis thaliana OX=3702 GN=LHCB5 PE=1 SV=1;	------	------	------
TRINITY_DN8623_c0_g2	PREDICTED: chlorophyll a-b binding protein CP26, chloroplastic-like isoform X1 [Musa acuminata subsp. malaccensis]	563.57	527.54	446.24	518.04	492.96	493.53	195.8	186.92	188.5	453.08	504.27	479.32	290.45	333.86	360.62	352.42	360.82	319.64	501.51	512.45	478.89	328.31	344.293	190.407	GO:0018298;GO:0009765;GO:0009535;GO:0009522;GO:0009523;GO:0016021;GO:0016168	BP:protein-chromophore linkage;BP:photosynthesis, light harvesting;CC:chloroplast thylakoid membrane;CC:photosystem I;CC:photosystem II;CC:integral component of membrane;MF:chlorophyll binding;	K08916	LHCB5	map00196	Photosynthesis - antenna proteins	ENOG41110WY	S:Function unknown	sp|Q9XF89|CB5_ARATH;	Chlorophyll a-b binding protein CP26, chloroplastic OS=Arabidopsis thaliana OX=3702 GN=LHCB5 PE=1 SV=1;	PF00504	Chloroa_b-bind	Chlorophyll A-B binding protein
TRINITY_DN8721_c1_g1	hypothetical protein B296_00037113 [Ensete ventricosum]	126.85	126.38	109.83	122.01	87.96	86.25	31.31	24.23	15.65	97.53	111.63	117.61	53.39	64.5	61.38	62.2	49.99	52	98.74	121.02	108.923	59.7567	54.73	23.73	GO:0006782;GO:0050661;GO:0008883	BP:protoporphyrinogen IX biosynthetic process;MF:NADP binding;MF:glutamyl-tRNA reductase activity;	K02492	hemA	map00860	Porphyrin and chlorophyll metabolism	COG0373	H:Coenzyme transport and metabolism	sp|A2Z928|HEM1_ORYSI;	Glutamyl-tRNA reductase, chloroplastic OS=Oryza sativa subsp. indica OX=39946 GN=OsI_033071 PE=2 SV=2;	PF01488;PF03807;PF03446;PF02423;PF03435;PF02558;PF02254;PF16912;PF02826;PF08659;PF13460;PF02737;PF13241;PF03721;PF01113;PF00106	Shikimate_DH;F420_oxidored;NAD_binding_2;OCD_Mu_crystall;Sacchrp_dh_NADP;ApbA;TrkA_N;Glu_dehyd_C;2-Hacid_dh_C;KR;NAD_binding_10;3HCDH_N;NAD_binding_7;UDPG_MGDP_dh_N;DapB_N;adh_short	Shikimate / quinate 5-dehydrogenase;NADP oxidoreductase coenzyme F420-dependent;NAD binding domain of 6-phosphogluconate dehydrogenase;Ornithine cyclodeaminase/mu-crystallin family;Saccharopine dehydrogenase NADP binding domain;Ketopantoate reductase PanE/ApbA;TrkA-N domain;Glucose dehydrogenase C-terminus;D-isomer specific 2-hydroxyacid dehydrogenase, NAD binding domain;KR domain;NA;3-hydroxyacy…
TRINITY_DN87540_c1_g1	hypothetical protein GW17_00018879 [Ensete ventricosum]	201.53	167.9	143.94	143.53	173.3	193.67	44.73	49.94	62.61	184.65	163.21	177.44	75.75	93.68	98.52	83.41	81.56	97.2	170.167	171.123	175.1	89.3167	87.39	52.4267	GO:0006096;GO:0004618;GO:0005524	BP:glycolytic process;MF:phosphoglycerate kinase activity;MF:ATP binding;	K00927	PGK, pgk	map00010;map00710	Glycolysis / Gluconeogenesis;Carbon fixation in photosynthetic organisms	COG0126	G:Carbohydrate transport and metabolism	------	------	------	------	------
TRINITY_DN8945_c0_g1	phytoene synthase 2, chloroplastic [Daucus carota subsp. sativus]	0.76	0.13	0.29	1.13	0.67	1.47	0	0.06	0.03	1.75	2.6	3.01	0.62	0.12	0.44	0.09	0.02	0.39	1.09	0.393333	2.45333	0.393333	0.166667	0.03	GO:0016117;GO:0006696;GO:0016021;GO:0010287;GO:0009507;GO:0046905;GO:0004310;GO:0016767;GO:0051996	BP:carotenoid biosynthetic process;BP:ergosterol biosynthetic process;CC:integral component of membrane;CC:plastoglobule;CC:chloroplast;MF:phytoene synthase activity;MF:farnesyl-diphosphate farnesyltransferase activity;MF:geranylgeranyl-diphosphate geranylgeranyltransferase activity;MF:squalene synthase activity;	K02291	crtB	map00906	Carotenoid biosynthesis	COG1562	L:Replication, recombination and repair	sp|Q5Z5B7|PSY1_ORYSJ;	Phytoene synthase 1, chloroplastic OS=Oryza sativa subsp. japonica OX=39947 GN=PSY1 PE=1 SV=1;	------	------	------
TRINITY_DN89580_c0_g1	PREDICTED: chlorophyll a-b binding protein 6, chloroplastic [Prunus mume]	1651.44	1460.19	1317.71	1131.87	1558.11	1389.61	515.1	552.85	538.32	1561.16	1436.64	1611.21	1002.25	1000.85	1329.13	988.35	1142.48	1148.49	1359.86	1476.45	1536.34	1110.74	1093.11	535.423	GO:0018298;GO:0009765;GO:0009535;GO:0009522;GO:0009523;GO:0016021;GO:0016168	BP:protein-chromophore linkage;BP:photosynthesis, light harvesting;CC:chloroplast thylakoid membrane;CC:photosystem I;CC:photosystem II;CC:integral component of membrane;MF:chlorophyll binding;	K08907	LHCA1	map00196	Photosynthesis - antenna proteins	ENOG410XVD6	O:Posttranslational modification, protein turnover, chaperones	sp|Q9SDM1|CB121_HORVU;	Chlorophyll a-b binding protein 1B-21, chloroplastic OS=Hordeum vulgare OX=4513 GN=LHC Ib-21 PE=1 SV=1;	PF00504	Chloroa_b-bind	Chlorophyll A-B binding protein
TRINITY_DN89841_c1_g1	PREDICTED: magnesium-chelatase subunit ChlH, chloroplastic [Nelumbo nucifera]	183.3	159.55	122.09	188.21	156.44	196.01	17.17	17.47	16.13	131.99	151.59	157.81	43.61	73.3	58.31	44.59	34.82	43.94	180.22	154.98	147.13	58.4067	41.1167	16.9233	GO:0015995;GO:0016851	BP:chlorophyll biosynthetic process;MF:magnesium chelatase activity;	K03403	chlH, bchH	map00860	Porphyrin and chlorophyll metabolism	COG1429	H:Coenzyme transport and metabolism	sp|B8ANF1|CHLH_ORYSI;	Magnesium-chelatase subunit ChlH, chloroplastic OS=Oryza sativa subsp. indica OX=39946 GN=CHLH PE=3 SV=1;	PF02514	CobN-Mg_chel	CobN/Magnesium Chelatase
TRINITY_DN90265_c0_g1	chlorophyll a-b binding protein CP26, chloroplastic-like [Papaver somniferum]	6.46	5.2	4.3	5.82	8.37	10.29	0.26	0.79	2.26	3.65	2.27	2.72	0.34	1.44	2.37	0.76	3.64	1.73	8.16	5.32	2.88	1.38333	2.04333	1.10333	GO:0018298;GO:0009765;GO:0009535;GO:0009522;GO:0009523;GO:0016021;GO:0016168	BP:protein-chromophore linkage;BP:photosynthesis, light harvesting;CC:chloroplast thylakoid membrane;CC:photosystem I;CC:photosystem II;CC:integral component of membrane;MF:chlorophyll binding;	K08916	LHCB5	map00196	Photosynthesis - antenna proteins	ENOG41110WY	S:Function unknown	sp|Q9XF89|CB5_ARATH;	Chlorophyll a-b binding protein CP26, chloroplastic OS=Arabidopsis thaliana OX=3702 GN=LHCB5 PE=1 SV=1;	PF00504	Chloroa_b-bind	Chlorophyll A-B binding protein
TRINITY_DN90708_c0_g1	hypothetical protein BHE74_00020216 [Ensete ventricosum]	179.93	52.52	45.25	5.88	6.29	29.22	509.67	410.59	249.91	587.47	491.09	535.26	1324.4	1360.78	1514.7	1095.6	919.06	952.51	13.7967	92.5667	537.94	1399.96	989.057	390.057	GO:0006779;GO:0005737;GO:0004109;GO:0051539	BP:porphyrin-containing compound biosynthetic process;CC:cytoplasm;MF:coproporphyrinogen oxidase activity;MF:4 iron, 4 sulfur cluster binding;	K13993	HSP20	map04141	Protein processing in endoplasmic reticulum	COG0071	O:Posttranslational modification, protein turnover, chaperones	------	------	------	------	------
TRINITY_DN91091_c0_g1	PREDICTED: chlorophyll a-b binding protein P4, chloroplastic [Ipomoea nil]	108.71	118.48	101.19	101.02	110.94	118.22	24.51	24.76	11.28	110.81	99.18	111.26	73.4	76.52	83.07	63.19	69.1	48.1	110.06	109.46	107.083	77.6633	60.13	20.1833	GO:0018298;GO:0009768;GO:0009416;GO:0009765;GO:0009535;GO:0009941;GO:0009522;GO:0009523;GO:0016021;GO:0010287;GO:0016168	BP:protein-chromophore linkage;BP:photosynthesis, light harvesting in photosystem I;BP:response to light stimulus;BP:photosynthesis, light harvesting;CC:chloroplast thylakoid membrane;CC:chloroplast envelope;CC:photosystem I;CC:photosystem II;CC:integral component of membrane;CC:plastoglobule;MF:chlorophyll binding;	K08910	LHCA4	map00196	Photosynthesis - antenna proteins	ENOG4110JH3	S:Function unknown	sp|Q9SQL2|CB24_PEA;	Chlorophyll a-b binding protein P4, chloroplastic OS=Pisum sativum OX=3888 GN=lhcA-P4 PE=1 SV=1;	PF00504	Chloroa_b-bind	Chlorophyll A-B binding protein
TRINITY_DN91285_c0_g1	chlorophyll a-b binding protein 8, chloroplastic [Cinnamomum micranthum f. kanehirae]	3385.86	3248.37	2848.18	3324.07	2733.81	2798.85	1146.78	1243.11	1349.52	2958.4	3137.21	3131.97	2179.47	2075.94	2186.16	2088.05	2136.55	1987.42	2952.24	3160.8	3075.86	2147.19	2070.67	1246.47	GO:0018298;GO:0009765;GO:0009535;GO:0009522;GO:0009523;GO:0016021;GO:0016168	BP:protein-chromophore linkage;BP:photosynthesis, light harvesting;CC:chloroplast thylakoid membrane;CC:photosystem I;CC:photosystem II;CC:integral component of membrane;MF:chlorophyll binding;	K08909	LHCA3	map00196	Photosynthesis - antenna proteins	ENOG410ZM8E	S:Function unknown	sp|P27522|CB13_SOLLC;	Chlorophyll a-b binding protein 8, chloroplastic OS=Solanum lycopersicum OX=4081 GN=CAB8 PE=3 SV=1;	PF00504	Chloroa_b-bind	Chlorophyll A-B binding protein
TRINITY_DN91574_c0_g1	glyceraldehyde-3-phosphate dehydrogenase, partial [Lilium regale]	1757.06	1292.28	1043.78	1542.67	1328.64	1953.73	291.03	311.38	434.93	1372.76	1426.79	1619.74	589.01	860.95	912.49	678.58	698.12	711.33	1608.35	1364.37	1473.1	787.483	696.01	345.78	GO:0006006;GO:0048046;GO:0009507;GO:0050661;GO:0051287;GO:0016620;GO:0004365	BP:glucose metabolic process;CC:apoplast;CC:chloroplast;MF:NADP binding;MF:NAD binding;MF:oxidoreductase activity, acting on the aldehyde or oxo group of donors, NAD or NADP as acceptor;MF:glyceraldehyde-3-phosphate dehydrogenas;	K05298	GAPA	map00710	Carbon fixation in photosynthetic organisms	COG0057	L:Replication, recombination and repair	sp|P09315|G3PA_MAIZE;	Glyceraldehyde-3-phosphate dehydrogenase A, chloroplastic OS=Zea mays OX=4577 GN=GAPA PE=2 SV=1;	------	------	------
TRINITY_DN9257_c1_g1	PREDICTED: peroxidase 17-like [Nelumbo nucifera]	8.11	6.18	9.01	6.83	7.59	8.54	4.27	6.11	3.69	7.36	5.73	7.13	5.69	3.74	5.5	5.58	5.25	4.84	7.65333	7.76667	6.74	4.97667	5.22333	4.69	GO:0006979;GO:0042744;GO:0005576;GO:0020037;GO:0046872;GO:0004601	BP:response to oxidative stress;BP:hydrogen peroxide catabolic process;CC:extracellular region;MF:heme binding;MF:metal ion binding;MF:peroxidase activity;	K00430	E1.11.1.7	map00940	Phenylpropanoid biosynthesis	ENOG410YF4C	G:Carbohydrate transport and metabolism	sp|Q9SJZ2|PER17_ARATH;	Peroxidase 17 OS=Arabidopsis thaliana OX=3702 GN=PER17 PE=2 SV=1;	PF00141	peroxidase	Peroxidase
TRINITY_DN9332_c0_g1	peroxidase 47 [Elaeis guineensis]	13.06	10.87	10.26	12.07	17.88	17.06	5.05	7.33	11.27	9.3	9.5	9.08	5.02	6.21	7.61	7.49	11.12	10.7	15.67	11.3967	9.29333	6.28	9.77	7.88333	GO:0006979;GO:0042744;GO:0016021;GO:0005576;GO:0020037;GO:0046872;GO:0004601	BP:response to oxidative stress;BP:hydrogen peroxide catabolic process;CC:integral component of membrane;CC:extracellular region;MF:heme binding;MF:metal ion binding;MF:peroxidase activity;	K00430	E1.11.1.7	map00940	Phenylpropanoid biosynthesis	ENOG410XUVZ	G:Carbohydrate transport and metabolism	sp|Q9SZB9|PER47_ARATH;	Peroxidase 47 OS=Arabidopsis thaliana OX=3702 GN=PER47 PE=2 SV=2;	PF00141	peroxidase	Peroxidase
TRINITY_DN9333_c0_g1	fructose-1,6-bisphosphatase, chloroplastic [Ananas comosus]	233.58	187.6	167.21	203.78	204.09	241.87	101.26	111.83	113.03	199.72	218.53	214.18	112.58	165.48	158.35	160.97	155.86	166.07	216.58	196.13	210.81	145.47	160.967	108.707	GO:0005975;GO:0009735;GO:0005985;GO:0030388;GO:0009409;GO:0009773;GO:0009570;GO:0010319;GO:0048046;GO:0042132	BP:carbohydrate metabolic process;BP:response to cytokinin;BP:sucrose metabolic process;BP:fructose 1,6-bisphosphate metabolic process;BP:response to cold;BP:photosynthetic electron transport in photosystem I;CC:chloroplast stroma;CC:stromule;CC:apoplast;MF:fructose 1,6-bisphosphate 1-phosphatase activity;	K03841	FBP, fbp	map00010;map00030;map00051;map00710	Glycolysis / Gluconeogenesis;Pentose phosphate pathway;Fructose and mannose metabolism;Carbon fixation in photosynthetic organisms	COG0158	G:Carbohydrate transport and metabolism	sp|A2XEX2|F16P1_ORYSI;	Fructose-1,6-bisphosphatase, chloroplastic OS=Oryza sativa subsp. indica OX=39946 GN=OsI_10887 PE=1 SV=1;	PF00316	FBPase	Fructose-1-6-bisphosphatase, N-terminal domain
TRINITY_DN9359_c0_g1	capsanthin/capsorubin synthase [Lilium lancifolium]	0.78	0.44	0.49	0.5	0.92	1.14	0.39	0.56	0.62	0.76	0.97	0.83	0.66	0.74	0.79	0.51	0.53	0.72	0.853333	0.57	0.853333	0.73	0.586667	0.523333	GO:0016117;GO:0016192;GO:0016021;GO:0016705;GO:0016853	BP:carotenoid biosynthetic process;BP:vesicle-mediated transport;CC:integral component of membrane;MF:oxidoreductase activity, acting on paired donors, with incorporation or reduction of molecular oxygen;MF:isomerase activity;	K14593	CCS1	map00906	Carotenoid biosynthesis	ENOG41102W0	I:Lipid transport and metabolism	sp|Q9SEA0|CCS_CITSI;	Capsanthin/capsorubin synthase, chromoplastic OS=Citrus sinensis OX=2711 GN=CCS PE=3 SV=1;	PF05834;PF03486;PF07992	Lycopene_cycl;HI0933_like;Pyr_redox_2	Lycopene cyclase protein;HI0933-like protein;Pyridine nucleotide-disulphide oxidoreductase
TRINITY_DN936_c0_g1	hexokinase-2 [Elaeis guineensis]	1.27	1.29	1.33	1.36	1.72	1.44	7.05	7.04	8.78	1.38	1.34	1.21	6.58	6.02	7.39	7.26	7.98	8.12	1.50667	1.29667	1.31	6.66333	7.78667	7.62333	GO:0001678;GO:0006096;GO:0005829;GO:0005623;GO:0008865;GO:0004396;GO:0004340;GO:0019158;GO:0005524;GO:0005536	BP:cellular glucose homeostasis;BP:glycolytic process;CC:cytosol;CC:cell;MF:fructokinase activity;MF:hexokinase activity;MF:glucokinase activity;MF:mannokinase activity;MF:ATP binding;MF:glucose binding;	K00844	HK	map00520;map00010;map00500;map00051;map00052	Amino sugar and nucleotide sugar metabolism;Glycolysis / Gluconeogenesis;Starch and sucrose metabolism;Fructose and mannose metabolism;Galactose metabolism	COG5026	G:Carbohydrate transport and metabolism	sp|Q2KNB9|HXK2_ORYSJ;	Hexokinase-2 OS=Oryza sativa subsp. japonica OX=39947 GN=HXK2 PE=2 SV=1;	PF03727;PF00349	Hexokinase_2;Hexokinase_1	Hexokinase;Hexokinase
TRINITY_DN9452_c0_g1	putative pectate lyase 21 [Cicer arietinum]	0.17	0.05	0.07	0.15	0.25	0.33	0.14	0.17	0.15	0.16	0.18	0.16	0.12	0.17	0.21	0.23	0.27	0.21	0.243333	0.096667	0.166667	0.166667	0.236667	0.153333	GO:0045490;GO:0030570;GO:0046872	BP:pectin catabolic process;MF:pectate lyase activity;MF:metal ion binding;	K01728	pel	map00040	Pentose and glucuronate interconversions	COG3866	S:Function unknown	------	------	------	------	------
TRINITY_DN9535_c0_g3	hypothetical protein BHE74_00038857 [Ensete ventricosum]	21.96	1.45	0.68	0.56	0	0	396.66	308.09	198.35	236.89	217.03	214.86	785.54	787.51	834.2	555.61	421.46	480.16	0.186667	8.03	222.927	802.417	485.743	301.033	GO:0051259;GO:0006457;GO:0042542;GO:0000302;GO:0009651;GO:0009408;GO:0009644;GO:0051082;GO:0043621	BP:protein oligomerization;BP:protein folding;BP:response to hydrogen peroxide;BP:response to reactive oxygen species;BP:response to salt stress;BP:response to heat;BP:response to high light intensity;MF:unfolded protein binding;MF:protein self-association;	K13993	HSP20	map04141	Protein processing in endoplasmic reticulum	COG0071	O:Posttranslational modification, protein turnover, chaperones	sp|P24631|HSP21_MAIZE;	17.5 kDa class II heat shock protein OS=Zea mays OX=4577 PE=2 SV=1;	PF00011;PF17886	HSP20;ArsA_HSP20	Hsp20/alpha crystallin family;HSP20-like domain found in ArsA
TRINITY_DN95604_c0_g1	hypothetical protein EUGRSUZ_A02348 [Eucalyptus grandis]	129.07	112.18	82.04	123.18	118.07	110.85	11.68	10.99	13.3	95.93	103.14	100.8	30.74	57.97	51.82	37.87	22.83	36.16	117.367	107.763	99.9567	46.8433	32.2867	11.99	GO:0015995;GO:0016851	BP:chlorophyll biosynthetic process;MF:magnesium chelatase activity;	K03403	chlH, bchH	map00860	Porphyrin and chlorophyll metabolism	COG1429	H:Coenzyme transport and metabolism	sp|B8ANF1|CHLH_ORYSI;	Magnesium-chelatase subunit ChlH, chloroplastic OS=Oryza sativa subsp. indica OX=39946 GN=CHLH PE=3 SV=1;	PF02514	CobN-Mg_chel	CobN/Magnesium Chelatase
TRINITY_DN9650_c0_g2	PREDICTED: 15.7 kDa heat shock protein, peroxisomal [Nelumbo nucifera]	96.85	20.54	29.08	3.88	5.49	15.26	700.79	652.72	638.25	326.53	318.65	317.49	544.7	672.91	858.91	978.06	832.59	886.15	8.21	48.8233	320.89	692.173	898.933	663.92	GO:0009408;GO:0006457;GO:0000302;GO:0005782	BP:response to heat;BP:protein folding;BP:response to reactive oxygen species;CC:peroxisomal matrix;	K13993	HSP20	map04141	Protein processing in endoplasmic reticulum	COG0071	K:Transcription	sp|Q652V8|HSP16_ORYSJ;	16.0 kDa heat shock protein, peroxisomal OS=Oryza sativa subsp. japonica OX=39947 GN=HSP16.0 PE=2 SV=1;	PF00011;PF17886;PF04969	HSP20;ArsA_HSP20;CS	Hsp20/alpha crystallin family;HSP20-like domain found in ArsA;CS domain
TRINITY_DN97607_c0_g1	unknown [Zea mays]	0	0.17	0.48	0	0	0	0	0.26	1.24	0	0	0	0	0	0.71	1	0.39	1.84	0	0.216667	0	0.236667	1.07667	0.5	GO:0019323;GO:0044262;GO:0006098;GO:0009052;GO:0005975;GO:0005829;GO:0016857;GO:0004750;GO:0046872	BP:pentose catabolic process;BP:cellular carbohydrate metabolic process;BP:pentose-phosphate shunt;BP:pentose-phosphate shunt, non-oxidative branch;BP:carbohydrate metabolic process;CC:cytosol;MF:racemase and epimerase activity, acting on carbohydrates and derivatives;MF:ribulose-phosphate 3-epimerase activity;MF:metal ion binding;	K01783	rpe, RPE	map00040;map00030;map00710	Pentose and glucuronate interconversions;Pentose phosphate pathway;Carbon fixation in photosynthetic organisms	COG0036	S:Function unknown	sp|Q9ZTP5|RPE_ORYSJ;	Ribulose-phosphate 3-epimerase, chloroplastic OS=Oryza sativa subsp. japonica OX=39947 GN=RPE PE=1 SV=2;	PF00834	Ribul_P_3_epim	Ribulose-phosphate 3 epimerase family
TRINITY_DN9854_c0_g1	auxin-responsive protein SAUR71 [Phoenix dactylifera]	0.63	0.25	2.06	1.74	2.88	1.28	0.64	0.45	0.84	0.41	0.36	0.45	0.23	0.11	0.41	0.32	0.47	0.43	1.96667	0.98	0.406667	0.25	0.406667	0.643333	GO:0009733	BP:response to auxin;	K14488	SAUR	map04075	Plant hormone signal transduction	ENOG410YUJ0	S:Function unknown	sp|Q9SGU2|SAU71_ARATH;	Auxin-responsive protein SAUR71 OS=Arabidopsis thaliana OX=3702 GN=SAUR71 PE=2 SV=1;	PF02519	Auxin_inducible	Auxin responsive protein
TRINITY_DN99629_c0_g1	hypothetical protein TEA_026639 [Camellia sinensis var. sinensis]	0.63	0.37	0.47	0	0	0	0.66	0.29	0.93	1.49	2.27	1.22	0.82	0.23	0.13	1.22	0.14	0	0	0.49	1.66	0.393333	0.453333	0.626667	GO:0006457;GO:0051082;GO:0005524	BP:protein folding;MF:unfolded protein binding;MF:ATP binding;	K09487	HSP90B, TRA1	map04626;map04141	Plant-pathogen interaction;Protein processing in endoplasmic reticulum	COG0326	T:Signal transduction mechanisms	sp|Q9SIF2|HS905_ARATH;	Heat shock protein 90-5, chloroplastic OS=Arabidopsis thaliana OX=3702 GN=HSP90-5 PE=1 SV=1;	------	------	------

## Sheet: DEGs of carbohydrate metabolism
The informations of DEGs related to carbohydrate metabolism in common 436 DEGs
Gene_id	NR description	H0_5h1	H0_5h2	H0_5h3	H0h1	H0h2	H0h3	H12h1	H12h2	H12h3	H1h1	H1h2	H1h3	H3h1	H3h2	H3h3	H6h1	H6h2	H6h3	H0h	H0_5h	H1h	H3h	H6h	H12h	GO_id	GO_term	KO_id	KO_name	Pathway_id	Pathway_definition	COG_id	COG_Functional Categories	Swiss-Prot_hit-name	Swiss-Prot_description	Pfam_id	Domain	Domain description
TRINITY_DN10205_c0_g2	RecName: Full=Ribulose bisphosphate carboxylase small chain 2, chloroplasti;;	3719.06	2554.98	1819.26	3064.96	2161.21	3298.57	1395.36	1735.53	2168.49	2828.45	3317.86	3389	1231.37	2133.96	2368.13	1872.72	2003.19	2714.24	2841.58	2697.77	3178.44	1911.15	2196.72	1766.46	GO:0009853;GO:0015977;GO:0015979;GO:0019253;GO:0009536;GO:0009507;GO:0004497;GO:0016984	BP:photorespiration;BP:carbon fixation;BP:photosynthesis;BP:reductive pentose-phosphate cycle;CC:plastid;CC:chloroplast;MF:monooxygenase activity;MF:ribulose-bisphosphate carboxylase activity;	K01602	rbcS	map00630;map00710	Glyoxylate and dicarboxylate metabolism;Carbon fixation in photosynthetic organisms	COG4451	C:Energy production and conversion	sp|O22572|RBS2_FRIAG;	Ribulose bisphosphate carboxylase small chain 2, chloroplastic OS=Fritillaria agrestis OX=64177 GN=RBCS2 PE=2 SV=1;	PF00101	RuBisCO_small	Ribulose bisphosphate carboxylase, small chain
TRINITY_DN1027_c0_g1	PREDICTED: glyceraldehyde-3-phosphate dehydrogenase 2, cytosolic [Musa acuminata subsp. malaccensis]	55.52	60.25	71.01	54.45	80.93	102.51	38.05	39.55	33.42	52.23	47.53	49.29	29.09	31.53	33.91	40.59	48.08	41.31	79.2967	62.26	49.6833	31.51	43.3267	37.0067	GO:0006006;GO:0006096;GO:0005829;GO:0050661;GO:0051287;GO:0016620;GO:0004365	BP:glucose metabolic process;BP:glycolytic process;CC:cytosol;MF:NADP binding;MF:NAD binding;MF:oxidoreductase activity, acting on the aldehyde or oxo group of donors, NAD or NADP as acceptor;MF:glyceraldehyde-3-phosphate dehydrogenas;	K00134	GAPDH, gapA	map00010;map00710	Glycolysis / Gluconeogenesis;Carbon fixation in photosynthetic organisms	COG0057	G:Carbohydrate transport and metabolism	sp|Q7FAH2|G3PC2_ORYSJ;	Glyceraldehyde-3-phosphate dehydrogenase 2, cytosolic OS=Oryza sativa subsp. japonica OX=39947 GN=GAPC2 PE=1 SV=1;	PF02800;PF00044;PF01113	Gp_dh_C;Gp_dh_N;DapB_N	Glyceraldehyde 3-phosphate dehydrogenase, C-terminal domain;Glyceraldehyde 3-phosphate dehydrogenase, NAD binding domain;Dihydrodipicolinate reductase, N-terminus
TRINITY_DN102863_c0_g1	glyceraldehyde-3-phosphate dehydrogenase, partial [Lilium regale]	457.92	329.59	279.27	376.83	291.1	559.41	82.36	82.95	122.49	361.57	352.14	410.21	152.46	217.77	236.29	211.72	216.65	313.91	409.113	355.593	374.64	202.173	247.427	95.9333	GO:0006006;GO:0048046;GO:0009507;GO:0050661;GO:0051287;GO:0016620;GO:0000166;GO:0004365	BP:glucose metabolic process;CC:apoplast;CC:chloroplast;MF:NADP binding;MF:NAD binding;MF:oxidoreductase activity, acting on the aldehyde or oxo group of donors, NAD or NADP as acceptor;MF:nucleotide binding;MF:glyceraldehyde-3-phosphate dehydrogenas;	K05298	GAPA	map00710	Carbon fixation in photosynthetic organisms	COG0057	G:Carbohydrate transport and metabolism	sp|P09315|G3PA_MAIZE;	Glyceraldehyde-3-phosphate dehydrogenase A, chloroplastic OS=Zea mays OX=4577 GN=GAPA PE=2 SV=1;	------	------	------
TRINITY_DN103991_c0_g1	phosphoglycerate kinase, chloroplastic [Asparagus officinalis]	284.09	229.27	207.01	252.89	216.13	245.51	56.86	63.95	66.65	233.25	235.77	253.32	107.1	138.21	137.22	103.71	98.58	127.5	238.177	240.123	240.78	127.51	109.93	62.4867	GO:0006096;GO:0004618	BP:glycolytic process;MF:phosphoglycerate kinase activity;	K00927	PGK, pgk	map00010;map00710	Glycolysis / Gluconeogenesis;Carbon fixation in photosynthetic organisms	------	------	sp|Q42961|PGKH_TOBAC;	Phosphoglycerate kinase, chloroplastic OS=Nicotiana tabacum OX=4097 PE=2 SV=1;	PF00162	PGK	Phosphoglycerate kinase
TRINITY_DN1068_c0_g1	RecName: Full=Triosephosphate isomerase, cytosoli;;	95.01	83.24	90.82	89.76	101.92	128.68	47.68	49	43.33	84.71	83.8	84.48	53.86	56.47	55.97	51.21	61.97	61.45	106.787	89.69	84.33	55.4333	58.21	46.67	GO:0006096;GO:0006094;GO:0005737;GO:0004807	BP:glycolytic process;BP:gluconeogenesis;CC:cytoplasm;MF:triose-phosphate isomerase activity;	K01803	TPI, tpiA	map00010;map00051;map00710;map00562	Glycolysis / Gluconeogenesis;Fructose and mannose metabolism;Carbon fixation in photosynthetic organisms;Inositol phosphate metabolism	COG0149	G:Carbohydrate transport and metabolism	sp|P21820|TPIS_COPJA;	Triosephosphate isomerase, cytosolic OS=Coptis japonica OX=3442 PE=2 SV=1;	PF00121	TIM	Triosephosphate isomerase
TRINITY_DN109528_c0_g1	phosphoglycerate kinase, chloroplastic [Asparagus officinalis]	89.2	77.09	64.78	61.58	85.4	85.04	16.7	18.55	20.46	86.06	60.12	98.26	37.57	43.82	56.22	33.8	41.96	41.21	77.34	77.0233	81.48	45.87	38.99	18.57	GO:0006096;GO:0004618;GO:0005524	BP:glycolytic process;MF:phosphoglycerate kinase activity;MF:ATP binding;	K00927	PGK, pgk	map00010;map00710	Glycolysis / Gluconeogenesis;Carbon fixation in photosynthetic organisms	COG0126	G:Carbohydrate transport and metabolism	sp|P12782|PGKH_WHEAT;	Phosphoglycerate kinase, chloroplastic OS=Triticum aestivum OX=4565 PE=2 SV=1;	PF00162	PGK	Phosphoglycerate kinase
TRINITY_DN11457_c0_g1	Phosphoglycerate kinase, chloroplastic isoform B [Glycine soja]	64.14	51.83	45.49	61.1	48.82	63.21	14.45	14.3	16.49	50.76	55.71	59.77	23.63	28.84	31.88	25.65	22.41	27.89	57.71	53.82	55.4133	28.1167	25.3167	15.08	GO:0006096;GO:0004618;GO:0005524	BP:glycolytic process;MF:phosphoglycerate kinase activity;MF:ATP binding;	K00927	PGK, pgk	map00010;map00710	Glycolysis / Gluconeogenesis;Carbon fixation in photosynthetic organisms	COG0126	G:Carbohydrate transport and metabolism	sp|Q9LD57|PGKH1_ARATH;	Phosphoglycerate kinase 1, chloroplastic OS=Arabidopsis thaliana OX=3702 GN=PGK1 PE=1 SV=1;	PF00162	PGK	Phosphoglycerate kinase
TRINITY_DN11935_c0_g1	probable xyloglucan endotransglucosylase/hydrolase protein 23 [Glycine max]	71.93	40.24	12.09	30.45	22.82	9.85	249.15	162.06	171.49	77.91	67.42	63.37	75.01	95.91	121.33	85.8	90.05	127.79	21.04	41.42	69.5667	97.4167	101.213	194.233	GO:0042546;GO:0071555;GO:0010411;GO:0005618;GO:0048046;GO:0016762;GO:0004553	BP:cell wall biogenesis;BP:cell wall organization;BP:xyloglucan metabolic process;CC:cell wall;CC:apoplast;MF:xylogluca;MF:hydrolase activity, hydrolyzing O-glycosyl compounds;	K14504;K08235	TCH4;E2.4.1.207	map04075	Plant hormone signal transduction	COG2273;ENOG410YBZQ	G:Carbohydrate transport and metabolism;O:Posttranslational modification, protein turnover, chaperones	sp|Q38857|XTH22_ARATH;	Xyloglucan endotransglucosylase/hydrolase protein 22 OS=Arabidopsis thaliana OX=3702 GN=XTH22 PE=1 SV=1;	PF06955	XET_C	Xyloglucan endo-transglycosylase
TRINITY_DN120369_c0_g2	fructose-bisphosphate aldolase 1, cytoplasmic [Elaeis guineensis]	3.74	3.23	3.64	2.86	4.09	2.46	11.52	12.28	11.45	10.82	13.27	12.72	14.4	24.58	27.33	25.08	22.05	20	3.13667	3.53667	12.27	22.1033	22.3767	11.75	GO:0006096;GO:0007165;GO:0000159;GO:0019888;GO:0004332	BP:glycolytic process;BP:signal transduction;CC:protein phosphatase type 2A complex;MF:protein phosphatase regulator activity;MF:fructose-bisphosphate aldolase activity;	K01623	ALDO	map00010;map00030;map00051;map00710	Glycolysis / Gluconeogenesis;Pentose phosphate pathway;Fructose and mannose metabolism;Carbon fixation in photosynthetic organisms	COG3588	G:Carbohydrate transport and metabolism	sp|P17784|ALFC1_ORYSJ;	Fructose-bisphosphate aldolase 1, cytoplasmic OS=Oryza sativa subsp. japonica OX=39947 GN=FBA1 PE=1 SV=2;	PF00274	Glycolytic	Fructose-bisphosphate aldolase class-I
TRINITY_DN120684_c0_g1	phosphoglycerate kinase, chloroplastic [Quercus suber]	23.08	17.63	14.28	18.35	16.08	17.89	2.55	2.7	3.46	16.21	14.7	21.45	8.18	10.26	7.62	7.18	8.18	8.27	17.44	18.33	17.4533	8.68667	7.87667	2.90333	GO:0006096;GO:0004618;GO:0005524	BP:glycolytic process;MF:phosphoglycerate kinase activity;MF:ATP binding;	K00927	PGK, pgk	map00010;map00710	Glycolysis / Gluconeogenesis;Carbon fixation in photosynthetic organisms	COG0126	L:Replication, recombination and repair	sp|Q9LD57|PGKH1_ARATH;	Phosphoglycerate kinase 1, chloroplastic OS=Arabidopsis thaliana OX=3702 GN=PGK1 PE=1 SV=1;	PF00162	PGK	Phosphoglycerate kinase
TRINITY_DN121960_c0_g1	hypothetical protein TSUD_98560 [Trifolium subterraneum]	516.9	448.01	377.64	448.66	429.57	473.13	88.28	101.06	123.6	455.8	408.48	513.22	207.27	264.51	289.05	211.87	207.84	220	450.453	447.517	459.167	253.61	213.237	104.313	GO:0006096;GO:0004618;GO:0005524	BP:glycolytic process;MF:phosphoglycerate kinase activity;MF:ATP binding;	K00927	PGK, pgk	map00010;map00710	Glycolysis / Gluconeogenesis;Carbon fixation in photosynthetic organisms	COG0126	G:Carbohydrate transport and metabolism	sp|Q9LD57|PGKH1_ARATH;	Phosphoglycerate kinase 1, chloroplastic OS=Arabidopsis thaliana OX=3702 GN=PGK1 PE=1 SV=1;	PF00162	PGK	Phosphoglycerate kinase
TRINITY_DN122127_c0_g1	hypothetical protein TSUD_98560 [Trifolium subterraneum]	1724.29	1436.86	1241.91	1471.18	1262.49	1588.67	340.85	356.49	428.47	1378.74	1338.18	1638.34	667.79	844.22	933.86	678.88	650.32	747.39	1440.78	1467.69	1451.75	815.29	692.197	375.27	GO:0006096;GO:0004618;GO:0005524	BP:glycolytic process;MF:phosphoglycerate kinase activity;MF:ATP binding;	K00927	PGK, pgk	map00010;map00710	Glycolysis / Gluconeogenesis;Carbon fixation in photosynthetic organisms	COG0126	Z:Cytoskeleton	sp|Q9LD57|PGKH1_ARATH;	Phosphoglycerate kinase 1, chloroplastic OS=Arabidopsis thaliana OX=3702 GN=PGK1 PE=1 SV=1;	PF00162	PGK	Phosphoglycerate kinase
TRINITY_DN127151_c0_g1	PREDICTED: phosphoglycerate kinase, chloroplastic [Capsicum annuum]	425.4	333.4	313.18	339.75	343.92	391.41	82.13	88.15	115.4	369.43	334.66	408.74	152.51	219.27	233.46	169.3	150.57	193.98	358.36	357.327	370.943	201.747	171.283	95.2267	GO:0019253;GO:0006096;GO:0009507;GO:0004618;GO:0005524	BP:reductive pentose-phosphate cycle;BP:glycolytic process;CC:chloroplast;MF:phosphoglycerate kinase activity;MF:ATP binding;	K00927	PGK, pgk	map00010;map00710	Glycolysis / Gluconeogenesis;Carbon fixation in photosynthetic organisms	COG0126	G:Carbohydrate transport and metabolism	sp|P29409|PGKH_SPIOL;	Phosphoglycerate kinase, chloroplastic;	PF00162	PGK	Phosphoglycerate kinase
TRINITY_DN127763_c0_g1	PREDICTED: phosphoglycerate kinase, chloroplastic [Juglans regia]	219.93	186.02	144.1	185.56	168.49	200.24	40.43	47.68	59.25	197.28	177.3	198.82	82.49	114.12	106.8	78.59	76.55	92.45	184.763	183.35	191.133	101.137	82.53	49.12	GO:0046686;GO:1903862;GO:0006096;GO:0006094;GO:0005829;GO:0043531;GO:0004618;GO:0005524	BP:response to cadmium ion;BP:positive regulation of oxidative phosphorylation;BP:glycolytic process;BP:gluconeogenesis;CC:cytosol;MF:ADP binding;MF:phosphoglycerate kinase activity;MF:ATP binding;	K00927	PGK, pgk	map00010;map00710	Glycolysis / Gluconeogenesis;Carbon fixation in photosynthetic organisms	COG0126	G:Carbohydrate transport and metabolism	sp|Q9LD57|PGKH1_ARATH;	Phosphoglycerate kinase 1, chloroplastic OS=Arabidopsis thaliana OX=3702 GN=PGK1 PE=1 SV=1;	PF00162	PGK	Phosphoglycerate kinase
TRINITY_DN129026_c0_g1	phosphoglycerate kinase, cytosolic [Phoenix dactylifera]	56.41	46.87	61.86	38.2	54.5	73.2	67.43	64.06	38.17	75.34	74.69	76.06	99.22	118.46	144.79	98.38	73.15	86.4	55.3	55.0467	75.3633	120.823	85.9767	56.5533	GO:0006096;GO:0004618;GO:0005524	BP:glycolytic process;MF:phosphoglycerate kinase activity;MF:ATP binding;	K00927	PGK, pgk	map00010;map00710	Glycolysis / Gluconeogenesis;Carbon fixation in photosynthetic organisms	COG0126	G:Carbohydrate transport and metabolism	sp|Q42962|PGKY_TOBAC;	Phosphoglycerate kinase, cytosolic OS=Nicotiana tabacum OX=4097 PE=2 SV=1;	PF00162	PGK	Phosphoglycerate kinase
TRINITY_DN130056_c0_g1	Phosphoglycerate kinase, cytosolic, partial [Ananas comosus]	39.86	41.38	52.1	28.52	39.75	53.44	44.95	44.7	32.03	61.45	61.83	52.47	75.51	91.76	101.45	62.42	59.11	58.13	40.57	44.4467	58.5833	89.5733	59.8867	40.56	GO:0006096;GO:0005737;GO:0004618;GO:0005524	BP:glycolytic process;CC:cytoplasm;MF:phosphoglycerate kinase activity;MF:ATP binding;	K00927	PGK, pgk	map00010;map00710	Glycolysis / Gluconeogenesis;Carbon fixation in photosynthetic organisms	COG0126	G:Carbohydrate transport and metabolism	sp|P12783|PGKY_WHEAT;	Phosphoglycerate kinase, cytosolic OS=Triticum aestivum OX=4565 PE=2 SV=1;	PF00162	PGK	Phosphoglycerate kinase
TRINITY_DN133627_c0_g1	phosphoglycerate kinase 3, cytosolic [Elaeis guineensis]	84.4	74.05	89.68	68.4	78.77	111.75	89.24	91.52	62.9	122.17	115.26	112.06	153.68	180.65	177.86	143	121.42	119.27	86.3067	82.71	116.497	170.73	127.897	81.22	GO:0006096;GO:0004618;GO:0005524	BP:glycolytic process;MF:phosphoglycerate kinase activity;MF:ATP binding;	K00927	PGK, pgk	map00010;map00710	Glycolysis / Gluconeogenesis;Carbon fixation in photosynthetic organisms	COG0126	G:Carbohydrate transport and metabolism	sp|Q42962|PGKY_TOBAC;	Phosphoglycerate kinase, cytosolic OS=Nicotiana tabacum OX=4097 PE=2 SV=1;	PF00162	PGK	Phosphoglycerate kinase
TRINITY_DN136968_c0_g1	phosphoglycerate kinase, chloroplastic [Cucurbita moschata]	93.57	80.31	65.85	80.63	72.69	88.04	19	23.1	25.41	76.23	76.82	87.91	32.86	44.26	48.13	36.86	33.49	34.67	80.4533	79.91	80.32	41.75	35.0067	22.5033	GO:0019253;GO:0006096;GO:0009507;GO:0004618;GO:0005524	BP:reductive pentose-phosphate cycle;BP:glycolytic process;CC:chloroplast;MF:phosphoglycerate kinase activity;MF:ATP binding;	K00927	PGK, pgk	map00010;map00710	Glycolysis / Gluconeogenesis;Carbon fixation in photosynthetic organisms	COG0126	G:Carbohydrate transport and metabolism	sp|P29409|PGKH_SPIOL;	Phosphoglycerate kinase, chloroplastic;	PF00162	PGK	Phosphoglycerate kinase
TRINITY_DN13761_c1_g1	pectinesterase [Elaeis guineensis]	11.27	8.2	3.52	9.22	9.45	4.49	25.57	28.92	23.24	10.65	10.31	6.54	3.1	6.69	6.14	20.81	25.6	23.06	7.72	7.66333	9.16667	5.31	23.1567	25.91	GO:0042545;GO:0045490;GO:0005618;GO:0016021;GO:0005576;GO:0030599;GO:0045330;GO:0004857	BP:cell wall modification;BP:pectin catabolic process;CC:cell wall;CC:integral component of membrane;CC:extracellular region;MF:pectinesterase activity;MF:aspartyl esterase activity;MF:enzyme inhibitor activity;	K01051	E3.1.1.11	map00040	Pentose and glucuronate interconversions	COG4677	S:Function unknown	sp|Q43062|PME_PRUPE;	Pectinesterase/pectinesterase inhibitor PPE8B OS=Prunus persica OX=3760 PE=2 SV=1;	PF01095;PF04043;PF12708	Pectinesterase;PMEI;Pectate_lyase_3	Pectinesterase;Plant invertase/pectin methylesterase inhibitor;Pectate lyase superfamily protein
TRINITY_DN139130_c0_g1	glyceraldehyde-3-phosphate dehydrogenase, partial [Tulipa gesneriana]	222.22	237.85	341.23	268.64	290.42	271.99	739.66	576.31	938.73	188.5	243.21	217.48	224.37	234.75	280.7	601.64	600.93	715.68	277.017	267.1	216.397	246.607	639.417	751.567	GO:0006006;GO:0006096;GO:0005737;GO:0050661;GO:0051287;GO:0016620;GO:0004365	BP:glucose metabolic process;BP:glycolytic process;CC:cytoplasm;MF:NADP binding;MF:NAD binding;MF:oxidoreductase activity, acting on the aldehyde or oxo group of donors, NAD or NADP as acceptor;MF:glyceraldehyde-3-phosphate dehydrogenas;	K00134	GAPDH, gapA	map00010;map00710	Glycolysis / Gluconeogenesis;Carbon fixation in photosynthetic organisms	COG0057	G:Carbohydrate transport and metabolism	sp|P08477|G3PC2_HORVU;	Glyceraldehyde-3-phosphate dehydrogenase 2, cytosolic;	------	------	------
TRINITY_DN13916_c0_g1	GAPDH [Betula luminifera]	166.63	168.49	140.98	157.12	142.54	208.87	76.82	84.63	83.82	133.5	169.45	158.09	102.74	95.94	101.06	99.91	105.25	126.38	169.51	158.7	153.68	99.9133	110.513	81.7567	GO:0009744;GO:0009409;GO:0009416;GO:0046686;GO:0006006;GO:0019253;GO:0009535;GO:0009941;GO:0010319;GO:0048046;GO:0009570;GO:0009507;GO:0050661;GO:0051287;GO:0016620;GO:0047100	BP:response to sucrose;BP:response to cold;BP:response to light stimulus;BP:response to cadmium ion;BP:glucose metabolic process;BP:reductive pentose-phosphate cycle;CC:chloroplast thylakoid membrane;CC:chloroplast envelope;CC:stromule;CC:apoplast;CC:chloroplast stroma;CC:chloroplast;MF:NADP binding;MF:NAD binding;MF:oxidoreductase activity, acting on the aldehyde or oxo group of donors, NAD or N…	K05298	GAPA	map00710	Carbon fixation in photosynthetic organisms	COG0057	S:Function unknown	sp|P12859|G3PB_PEA;	Glyceraldehyde-3-phosphate dehydrogenase B, chloroplastic OS=Pisum sativum OX=3888 GN=GAPB PE=1 SV=2;	PF02672	CP12	CP12 domain
TRINITY_DN13997_c1_g1	PREDICTED: triosephosphate isomerase, cytosolic [Populus euphratica]	175.18	162.61	182.76	183.38	227.89	258.35	112.29	119.57	139.06	159.37	174.71	178.75	119.6	107.09	127.18	108.03	128.9	147.65	223.207	173.517	170.943	117.957	128.193	123.64	GO:0044262;GO:0009735;GO:0019563;GO:0046166;GO:0010043;GO:0046686;GO:0009651;GO:0006096;GO:0006094;GO:0005737;GO:0005618;GO:0005829;GO:0005886;GO:0005739;GO:0005774;GO:0048046;GO:0009570;GO:0009506;GO:0004807;GO:0005507	BP:cellular carbohydrate metabolic process;BP:response to cytokinin;BP:glycerol catabolic process;BP:glyceraldehyde-3-phosphate biosynthetic process;BP:response to zinc ion;BP:response to cadmium ion;BP:response to salt stress;BP:glycolytic process;BP:gluconeogenesis;CC:cytoplasm;CC:cell wall;CC:cytosol;CC:plasma membrane;CC:mitochondrion;CC:vacuolar membrane;CC:apoplast;CC:chloroplast stroma;CC:…	K01803	TPI, tpiA	map00010;map00051;map00710;map00562	Glycolysis / Gluconeogenesis;Fructose and mannose metabolism;Carbon fixation in photosynthetic organisms;Inositol phosphate metabolism	COG0149	G:Carbohydrate transport and metabolism	sp|P48495|TPIS_PETHY;	Triosephosphate isomerase, cytosolic OS=Petunia hybrida OX=4102 GN=TPIP1 PE=2 SV=1;	PF00121	TIM	Triosephosphate isomerase
TRINITY_DN14074_c1_g1	PREDICTED: phosphoglycerate kinase, cytosolic-like [Musa acuminata subsp. malaccensis]	94.65	64.43	72.68	62.84	68.57	102.03	171.59	201.67	126.33	203.47	199.93	218.29	475.11	512.57	481.27	299.82	220.89	247.26	77.8133	77.2533	207.23	489.65	255.99	166.53	GO:1903862;GO:0006096;GO:0006094;GO:0005829;GO:0043531;GO:0004618;GO:0005524	BP:positive regulation of oxidative phosphorylation;BP:glycolytic process;BP:gluconeogenesis;CC:cytosol;MF:ADP binding;MF:phosphoglycerate kinase activity;MF:ATP binding;	K00927	PGK, pgk	map00010;map00710	Glycolysis / Gluconeogenesis;Carbon fixation in photosynthetic organisms	COG0126	G:Carbohydrate transport and metabolism	sp|Q9SAJ4|PGKY3_ARATH;	Phosphoglycerate kinase 3, cytosolic OS=Arabidopsis thaliana OX=3702 GN=PGK3 PE=1 SV=1;	PF00162	PGK	Phosphoglycerate kinase
TRINITY_DN141098_c0_g1	phosphoglycerate kinase, chloroplastic [Olea europaea var. sylvestris]	489.9	409.04	358.97	394.75	370.24	439.34	103.27	99.21	127.11	401.91	402.17	457.22	180.58	235.41	259.84	186.47	179.02	210.53	401.443	419.303	420.433	225.277	192.007	109.863	GO:0006096;GO:0004618;GO:0005524	BP:glycolytic process;MF:phosphoglycerate kinase activity;MF:ATP binding;	K00927	PGK, pgk	map00010;map00710	Glycolysis / Gluconeogenesis;Carbon fixation in photosynthetic organisms	------	------	sp|Q42961|PGKH_TOBAC;	Phosphoglycerate kinase, chloroplastic OS=Nicotiana tabacum OX=4097 PE=2 SV=1;	PF00162	PGK	Phosphoglycerate kinase
TRINITY_DN142195_c1_g1	phosphoglycerate kinase, cytosolic [Cajanus cajan]	108.75	94.47	122.82	83.55	105.19	152.13	128.92	127.25	83.26	158.36	154.06	147.85	200.78	244.66	264.15	189.06	160.8	161.51	113.623	108.68	153.423	236.53	170.457	113.143	GO:0006096;GO:0005737;GO:0004618;GO:0005524	BP:glycolytic process;CC:cytoplasm;MF:phosphoglycerate kinase activity;MF:ATP binding;	K00927	PGK, pgk	map00010;map00710	Glycolysis / Gluconeogenesis;Carbon fixation in photosynthetic organisms	COG0126	G:Carbohydrate transport and metabolism	sp|Q42962|PGKY_TOBAC;	Phosphoglycerate kinase, cytosolic OS=Nicotiana tabacum OX=4097 PE=2 SV=1;	PF00162	PGK	Phosphoglycerate kinase
TRINITY_DN142455_c0_g1	Phosphoglycerate kinase, cytosolic, partial [Ananas comosus]	157.74	130.45	172.65	101.53	142.8	209.23	194.03	187.05	133.25	212.13	215.45	197.66	277.36	329.07	381.91	270.76	227.77	255.42	151.187	153.613	208.413	329.447	251.317	171.443	GO:1903862;GO:0006096;GO:0006094;GO:0005737;GO:0005829;GO:0043531;GO:0004618;GO:0005524	BP:positive regulation of oxidative phosphorylation;BP:glycolytic process;BP:gluconeogenesis;CC:cytoplasm;CC:cytosol;MF:ADP binding;MF:phosphoglycerate kinase activity;MF:ATP binding;	K00927	PGK, pgk	map00010;map00710	Glycolysis / Gluconeogenesis;Carbon fixation in photosynthetic organisms	COG0126	G:Carbohydrate transport and metabolism	sp|P12783|PGKY_WHEAT;	Phosphoglycerate kinase, cytosolic OS=Triticum aestivum OX=4565 PE=2 SV=1;	PF00162	PGK	Phosphoglycerate kinase
TRINITY_DN143290_c0_g1	phosphoglycerate kinase 3, cytosolic [Elaeis guineensis]	151.09	130.68	171.37	109.63	142.5	202.02	180.79	178.04	121.7	207.86	215.4	204.41	271.9	332.26	365.36	282.9	215.61	223.85	151.383	151.047	209.223	323.173	240.787	160.177	GO:1903862;GO:0006096;GO:0006094;GO:0005829;GO:0043531;GO:0004618;GO:0005524	BP:positive regulation of oxidative phosphorylation;BP:glycolytic process;BP:gluconeogenesis;CC:cytosol;MF:ADP binding;MF:phosphoglycerate kinase activity;MF:ATP binding;	K00927	PGK, pgk	map00010;map00710	Glycolysis / Gluconeogenesis;Carbon fixation in photosynthetic organisms	COG0126	G:Carbohydrate transport and metabolism	sp|Q42961|PGKH_TOBAC;	Phosphoglycerate kinase, chloroplastic OS=Nicotiana tabacum OX=4097 PE=2 SV=1;	PF00162	PGK	Phosphoglycerate kinase
TRINITY_DN143356_c2_g1	3-phosphoglycerate kinase [Handroanthus impetiginosus]	531.84	466.92	366.28	535.11	405.41	507.87	103.9	123.09	147.08	434.41	468.42	513.62	208.87	267.41	270.75	215.63	196.94	222.26	482.797	455.013	472.15	249.01	211.61	124.69	GO:0006096;GO:0004618;GO:0005524	BP:glycolytic process;MF:phosphoglycerate kinase activity;MF:ATP binding;	K00927	PGK, pgk	map00010;map00710	Glycolysis / Gluconeogenesis;Carbon fixation in photosynthetic organisms	COG0126	G:Carbohydrate transport and metabolism	sp|Q42961|PGKH_TOBAC;	Phosphoglycerate kinase, chloroplastic OS=Nicotiana tabacum OX=4097 PE=2 SV=1;	PF00162	PGK	Phosphoglycerate kinase
TRINITY_DN147814_c0_g1	unknown [Populus trichocarpa]	1271.89	939.52	744.66	992.9	1003.62	1483.6	245.21	261.84	335.47	1004.05	1085.59	1126.71	434.12	637.96	672.04	553.29	586.04	437.87	1160.04	985.357	1072.12	581.373	525.733	280.84	GO:0009744;GO:0051289;GO:0009416;GO:0009409;GO:0006006;GO:0009535;GO:0010319;GO:0048046;GO:0099080;GO:0009570;GO:0009941;GO:0050661;GO:0051287;GO:0004365;GO:0016620;GO:0097718;GO:0042803	BP:response to sucrose;BP:protein homotetramerization;BP:response to light stimulus;BP:response to cold;BP:glucose metabolic process;CC:chloroplast thylakoid membrane;CC:stromule;CC:apoplast;CC:supramolecular complex;CC:chloroplast stroma;CC:chloroplast envelope;MF:NADP binding;MF:NAD binding;MF:glyceraldehyde-3-phosphate dehydrogenas;MF:oxidoreductase activity, acting on the aldehyde or oxo grou…	K05298	GAPA	map00710	Carbon fixation in photosynthetic organisms	COG0057	G:Carbohydrate transport and metabolism	sp|P25856|G3PA1_ARATH;	Glyceraldehyde-3-phosphate dehydrogenase GAPA1, chloroplastic OS=Arabidopsis thaliana OX=3702 GN=GAPA1 PE=1 SV=3;	PF00044	Gp_dh_N	Glyceraldehyde 3-phosphate dehydrogenase, NAD binding domain
TRINITY_DN148317_c1_g1	phosphoglycerate kinase 3, cytosolic [Elaeis guineensis]	156.27	144.92	188.61	127.12	170.52	238.21	208	203.82	136.12	225.94	228.35	223.21	314.59	386.52	407.14	322.03	273.35	244.67	178.617	163.267	225.833	369.417	280.017	182.647	GO:0006096;GO:0004618;GO:0005524	BP:glycolytic process;MF:phosphoglycerate kinase activity;MF:ATP binding;	K00927	PGK, pgk	map00010;map00710	Glycolysis / Gluconeogenesis;Carbon fixation in photosynthetic organisms	COG0126	G:Carbohydrate transport and metabolism	sp|Q42962|PGKY_TOBAC;	Phosphoglycerate kinase, cytosolic OS=Nicotiana tabacum OX=4097 PE=2 SV=1;	PF00162	PGK	Phosphoglycerate kinase
TRINITY_DN149028_c3_g1	phosphoglycerate kinase, chloroplastic [Asparagus officinalis]	931.68	752.76	644.53	800.35	691.09	825.04	205.46	208.37	253.36	728.76	783.83	855.75	334.25	458.96	495.13	390.78	342.58	364.15	772.16	776.323	789.447	429.447	365.837	222.397	GO:0006096;GO:0004618;GO:0005524	BP:glycolytic process;MF:phosphoglycerate kinase activity;MF:ATP binding;	K00927	PGK, pgk	map00010;map00710	Glycolysis / Gluconeogenesis;Carbon fixation in photosynthetic organisms	COG0126	G:Carbohydrate transport and metabolism	sp|Q42961|PGKH_TOBAC;	Phosphoglycerate kinase, chloroplastic OS=Nicotiana tabacum OX=4097 PE=2 SV=1;	PF00162	PGK	Phosphoglycerate kinase
TRINITY_DN151699_c0_g1	PREDICTED: phosphoglycerate kinase, cytosolic-like [Musa acuminata subsp. malaccensis]	71.66	54.7	86.57	41.24	69.41	102.35	70.72	71.02	44.1	95.13	85.02	98.49	119.52	133.87	160.83	115.14	90.36	85.39	71	70.9767	92.88	138.073	96.9633	61.9467	GO:1903862;GO:0006096;GO:0006094;GO:0005829;GO:0043531;GO:0004618;GO:0005524	BP:positive regulation of oxidative phosphorylation;BP:glycolytic process;BP:gluconeogenesis;CC:cytosol;MF:ADP binding;MF:phosphoglycerate kinase activity;MF:ATP binding;	K00927	PGK, pgk	map00010;map00710	Glycolysis / Gluconeogenesis;Carbon fixation in photosynthetic organisms	COG0126	G:Carbohydrate transport and metabolism	sp|Q42962|PGKY_TOBAC;	Phosphoglycerate kinase, cytosolic OS=Nicotiana tabacum OX=4097 PE=2 SV=1;	PF00162	PGK	Phosphoglycerate kinase
TRINITY_DN151745_c0_g1	RecName: Full=Phosphoglycerate kinase, chloroplasti;	566.97	450.75	384.85	496.42	431.18	518.07	122.46	135.8	164.56	461.64	467.01	528.29	211.66	280.19	316.35	239.01	211.36	277.6	481.89	467.523	485.647	269.4	242.657	140.94	GO:0019253;GO:0006096;GO:0009507;GO:0004618;GO:0005524	BP:reductive pentose-phosphate cycle;BP:glycolytic process;CC:chloroplast;MF:phosphoglycerate kinase activity;MF:ATP binding;	K00927	PGK, pgk	map00010;map00710	Glycolysis / Gluconeogenesis;Carbon fixation in photosynthetic organisms	COG0126	G:Carbohydrate transport and metabolism	sp|P29409|PGKH_SPIOL;	Phosphoglycerate kinase, chloroplastic;	PF00162	PGK	Phosphoglycerate kinase
TRINITY_DN152084_c0_g1	phosphoglycerate kinase, chloroplastic [Elaeis guineensis]	578.58	502.34	417.7	545.42	443.45	538.8	106.43	128.09	147.23	499.52	494.22	559.55	222.26	288.11	268.86	227.26	201.41	223.77	509.223	499.54	517.763	259.743	217.48	127.25	GO:0006096;GO:0004618;GO:0005524	BP:glycolytic process;MF:phosphoglycerate kinase activity;MF:ATP binding;	K00927	PGK, pgk	map00010;map00710	Glycolysis / Gluconeogenesis;Carbon fixation in photosynthetic organisms	COG0126	G:Carbohydrate transport and metabolism	sp|Q42961|PGKH_TOBAC;	Phosphoglycerate kinase, chloroplastic OS=Nicotiana tabacum OX=4097 PE=2 SV=1;	PF00162	PGK	Phosphoglycerate kinase
TRINITY_DN153969_c1_g1	hypothetical protein GW17_00018879 [Ensete ventricosum]	1463.3	1220.52	1028.12	1237.48	1130.83	1410.83	311.17	334.64	428.96	1280.17	1245.7	1387.34	546.07	762.41	718.53	597.46	538.17	602.81	1259.71	1237.31	1304.4	675.67	579.48	358.257	GO:0006096;GO:0004618;GO:0005524	BP:glycolytic process;MF:phosphoglycerate kinase activity;MF:ATP binding;	K00927	PGK, pgk	map00010;map00710	Glycolysis / Gluconeogenesis;Carbon fixation in photosynthetic organisms	COG0126	G:Carbohydrate transport and metabolism	------	------	------	------	------
TRINITY_DN189_c2_g2	xyloglucan endotransglycosylase/hydrolase 1 [Neolamarckia cadamba]	15.14	4.81	1.3	6.26	7.18	1.09	52.89	43.34	40.69	15.03	12.18	12.5	6.03	10.11	13.84	19.02	16.84	17.54	4.84333	7.08333	13.2367	9.99333	17.8	45.64	GO:0042546;GO:0005975;GO:0071555;GO:0010411;GO:0005618;GO:0048046;GO:0016762;GO:0004553	BP:cell wall biogenesis;BP:carbohydrate metabolic process;BP:cell wall organization;BP:xyloglucan metabolic process;CC:cell wall;CC:apoplast;MF:xylogluca;MF:hydrolase activity, hydrolyzing O-glycosyl compounds;	K14504;K08235	TCH4;E2.4.1.207	map04075	Plant hormone signal transduction	COG2273	S:Function unknown	sp|Q38857|XTH22_ARATH;	Xyloglucan endotransglucosylase/hydrolase protein 22 OS=Arabidopsis thaliana OX=3702 GN=XTH22 PE=1 SV=1;	PF00722	Glyco_hydro_16	Glycosyl hydrolases family 16
TRINITY_DN21837_c0_g1	probable xyloglucan endotransglucosylase/hydrolase protein 23 [Glycine max]	11.42	6.09	1.31	6.21	4.53	0.33	40.4	22.99	30.92	12.85	14.16	13.16	9.54	14.73	16.15	18.01	16.76	14.43	3.69	6.27333	13.39	13.4733	16.4	31.4367	GO:0042546;GO:0071555;GO:0010411;GO:0005618;GO:0048046;GO:0016762;GO:0004553	BP:cell wall biogenesis;BP:cell wall organization;BP:xyloglucan metabolic process;CC:cell wall;CC:apoplast;MF:xylogluca;MF:hydrolase activity, hydrolyzing O-glycosyl compounds;	K14504;K08235	TCH4;E2.4.1.207	map04075	Plant hormone signal transduction	COG2273;ENOG410Y9KB;ENOG410YBZQ	G:Carbohydrate transport and metabolism;S:Function unknown;O:Posttranslational modification, protein turnover, chaperones	sp|Q38857|XTH22_ARATH;	Xyloglucan endotransglucosylase/hydrolase protein 22 OS=Arabidopsis thaliana OX=3702 GN=XTH22 PE=1 SV=1;	PF06955	XET_C	Xyloglucan endo-transglycosylase
TRINITY_DN22793_c0_g1	triosephosphate isomerase, cytosolic isoform X1 [Elaeis guineensis]	49.83	44.79	50.94	47.29	52.59	63.68	26.07	22.32	21.59	43.52	44.22	44.38	30.01	29.84	31.51	29.42	32.66	30.06	54.52	48.52	44.04	30.4533	30.7133	23.3267	GO:0044262;GO:0009735;GO:0010043;GO:0046686;GO:0009651;GO:0006096;GO:0006094;GO:0005737;GO:0005618;GO:0009570;GO:0005829;GO:0005739;GO:0005774;GO:0048046;GO:0005886;GO:0009506;GO:0004807;GO:0005507	BP:cellular carbohydrate metabolic process;BP:response to cytokinin;BP:response to zinc ion;BP:response to cadmium ion;BP:response to salt stress;BP:glycolytic process;BP:gluconeogenesis;CC:cytoplasm;CC:cell wall;CC:chloroplast stroma;CC:cytosol;CC:mitochondrion;CC:vacuolar membrane;CC:apoplast;CC:plasma membrane;CC:plasmodesma;MF:triose-phosphate isomerase activity;MF:copper ion binding;	K01803	TPI, tpiA	map00010;map00051;map00710;map00562	Glycolysis / Gluconeogenesis;Fructose and mannose metabolism;Carbon fixation in photosynthetic organisms;Inositol phosphate metabolism	COG0149	J:Translation, ribosomal structure and biogenesis	sp|P48495|TPIS_PETHY;	Triosephosphate isomerase, cytosolic OS=Petunia hybrida OX=4102 GN=TPIP1 PE=2 SV=1;	PF00121	TIM	Triosephosphate isomerase
TRINITY_DN345_c0_g3	hypothetical protein Saspl_049646 [Salvia splendens]	5.86	8.14	9.18	9.45	6.71	5.29	3.52	4.22	3.06	5.68	6.17	6.58	8.8	6.3	5.61	5.3	4.27	4.54	7.15	7.72667	6.14333	6.90333	4.70333	3.6	GO:0009853;GO:0019253;GO:0009507;GO:0004497;GO:0000287;GO:0016984	BP:photorespiration;BP:reductive pentose-phosphate cycle;CC:chloroplast;MF:monooxygenase activity;MF:magnesium ion binding;MF:ribulose-bisphosphate carboxylase activity;	K01601	rbcL	map00630;map00710	Glyoxylate and dicarboxylate metabolism;Carbon fixation in photosynthetic organisms	COG1850	G:Carbohydrate transport and metabolism	sp|A6MML5|RBL_DIOEL;	Ribulose bisphosphate carboxylase large chain OS=Dioscorea elephantipes OX=145284 GN=rbcL PE=3 SV=1;	PF00016;PF02788;PF01039	RuBisCO_large;RuBisCO_large_N;Carboxyl_trans	Ribulose bisphosphate carboxylase large chain, catalytic domain;Ribulose bisphosphate carboxylase large chain, N-terminal domain;Carboxyl transferase domain
TRINITY_DN3513_c0_g1	phosphoribulokinase, chloroplastic [Elaeis guineensis]	251.18	257.45	247.63	257.53	264.49	280.3	138.59	122.56	99.99	215.7	237.2	224.4	166.95	187.25	163.66	190.87	160.66	162.5	267.44	252.087	225.767	172.62	171.343	120.38	GO:0005975;GO:0009735;GO:0042742;GO:0009409;GO:0009535;GO:0009941;GO:0009570;GO:0010319;GO:0048046;GO:0099080;GO:0008974;GO:0097718;GO:0005524;GO:0042803	BP:carbohydrate metabolic process;BP:response to cytokinin;BP:defense response to bacterium;BP:response to cold;CC:chloroplast thylakoid membrane;CC:chloroplast envelope;CC:chloroplast stroma;CC:stromule;CC:apoplast;CC:supramolecular complex;MF:phosphoribulokinase activity;MF:disordered domain specific binding;MF:ATP binding;MF:protein homodimerization activity;	K00855	PRK, prkB	map00710	Carbon fixation in photosynthetic organisms	COG0572	F:Nucleotide transport and metabolism	sp|P26302|KPPR_WHEAT;	Phosphoribulokinase, chloroplastic OS=Triticum aestivum OX=4565 PE=2 SV=1;	PF00485	PRK	Phosphoribulokinase / Uridine kinase family
TRINITY_DN3620_c0_g2	PREDICTED: pectinesterase-like [Musa acuminata subsp. malaccensis]	2.63	11.52	5.67	16.21	9.03	5.48	5.02	3.26	2.84	3.69	1.37	1.15	1.7	1.61	2.76	7.61	7.15	5.68	10.24	6.60667	2.07	2.02333	6.81333	3.70667	GO:0042545;GO:0045490;GO:0005618;GO:0016021;GO:0005576;GO:0046910;GO:0030599;GO:0045330;GO:0004857	BP:cell wall modification;BP:pectin catabolic process;CC:cell wall;CC:integral component of membrane;CC:extracellular region;MF:pectinesterase inhibitor activity;MF:pectinesterase activity;MF:aspartyl esterase activity;MF:enzyme inhibitor activity;	K01051	E3.1.1.11	map00040	Pentose and glucuronate interconversions	COG4677	G:Carbohydrate transport and metabolism	sp|P14280|PME1_SOLLC;	Pectinesterase 1 OS=Solanum lycopersicum OX=4081 GN=PME1.9 PE=1 SV=5;	PF04043;PF01095	PMEI;Pectinesterase	Plant invertase/pectin methylesterase inhibitor;Pectinesterase
TRINITY_DN3620_c1_g1	PREDICTED: pectinesterase-like [Musa acuminata subsp. malaccensis]	48.21	57.03	50.46	52.22	55.34	55.14	16.03	17.06	17.28	23.08	29.8	24.94	11.71	18.59	13.66	15.9	23.25	18.79	54.2333	51.9	25.94	14.6533	19.3133	16.79	GO:0042545;GO:0045490;GO:0005618;GO:0016021;GO:0005576;GO:0030599;GO:0045330;GO:0004857	BP:cell wall modification;BP:pectin catabolic process;CC:cell wall;CC:integral component of membrane;CC:extracellular region;MF:pectinesterase activity;MF:aspartyl esterase activity;MF:enzyme inhibitor activity;	K01051	E3.1.1.11	map00040	Pentose and glucuronate interconversions	COG4677	G:Carbohydrate transport and metabolism	sp|P14280|PME1_SOLLC;	Pectinesterase 1 OS=Solanum lycopersicum OX=4081 GN=PME1.9 PE=1 SV=5;	PF01095;PF04043	Pectinesterase;PMEI	Pectinesterase;Plant invertase/pectin methylesterase inhibitor
TRINITY_DN3673_c0_g1	hexokinase-3-like isoform X2 [Phoenix dactylifera]	4.23	5.62	5.77	5.48	5.14	4.4	23.53	25.52	40.48	5.33	4.46	4.65	5.4	4.71	4.65	12.94	17.72	14.9	5.00667	5.20667	4.81333	4.92	15.1867	29.8433	GO:0001678;GO:0006096;GO:0016021;GO:0005623;GO:0043531;GO:0004396;GO:0005524;GO:0005536	BP:cellular glucose homeostasis;BP:glycolytic process;CC:integral component of membrane;CC:cell;MF:ADP binding;MF:hexokinase activity;MF:ATP binding;MF:glucose binding;	K00844	HK	map00520;map00010;map00500;map00051;map00052	Amino sugar and nucleotide sugar metabolism;Glycolysis / Gluconeogenesis;Starch and sucrose metabolism;Fructose and mannose metabolism;Galactose metabolism	COG5026	G:Carbohydrate transport and metabolism	sp|Q2KNB4|HXK3_ORYSJ;	Hexokinase-3 OS=Oryza sativa subsp. japonica OX=39947 GN=HXK3 PE=2 SV=1;	PF00349;PF03727	Hexokinase_1;Hexokinase_2	Hexokinase;Hexokinase
TRINITY_DN37437_c0_g2	xyloglucan endotransglucosylase/hydrolase, partial [Trifolium pratense]	19.71	8.21	2.1	6.53	9.65	0.09	358.51	212.42	154.65	38.64	27.84	34.4	20.92	41.45	32.41	76.46	43.43	44.3	5.42333	10.0067	33.6267	31.5933	54.73	241.86	GO:0042546;GO:0071555;GO:0006073;GO:0010411;GO:0005618;GO:0016021;GO:0048046;GO:0016787;GO:0016762;GO:0004553	BP:cell wall biogenesis;BP:cell wall organization;BP:cellular glucan metabolic process;BP:xyloglucan metabolic process;CC:cell wall;CC:integral component of membrane;CC:apoplast;MF:hydrolase activity;MF:xylogluca;MF:hydrolase activity, hydrolyzing O-glycosyl compounds;	K14504;K08235	TCH4;E2.4.1.207	map04075	Plant hormone signal transduction	COG2273;ENOG410YBZQ	G:Carbohydrate transport and metabolism;O:Posttranslational modification, protein turnover, chaperones	sp|Q38910|XTH23_ARATH;	Probable xyloglucan endotransglucosylase/hydrolase protein 23 OS=Arabidopsis thaliana OX=3702 GN=XTH23 PE=2 SV=1;	PF06955	XET_C	Xyloglucan endo-transglycosylase
TRINITY_DN48713_c0_g1	RecName: Full=Ribulose bisphosphate carboxylase small chain 1/4, chloroplasti;;	20374	13230	9659.12	13105.1	13368	19804.1	5327.71	7547.18	9275.58	17399.9	17760.5	18892.8	6519.33	11887.4	12913.9	9121.68	11563.7	12071.9	15425.7	14421	18017.7	10440.2	10919.1	7383.49	GO:0009853;GO:0015977;GO:0015979;GO:0019253;GO:0009536;GO:0009507;GO:0004497;GO:0016984	BP:photorespiration;BP:carbon fixation;BP:photosynthesis;BP:reductive pentose-phosphate cycle;CC:plastid;CC:chloroplast;MF:monooxygenase activity;MF:ribulose-bisphosphate carboxylase activity;	K01602	rbcS	map00630;map00710	Glyoxylate and dicarboxylate metabolism;Carbon fixation in photosynthetic organisms	COG4451	C:Energy production and conversion	sp|O24634|RBS1_FRIAG;	Ribulose bisphosphate carboxylase small chain 1/4, chloroplastic OS=Fritillaria agrestis OX=64177 GN=RBCS1 PE=2 SV=1;	PF00101	RuBisCO_small	Ribulose bisphosphate carboxylase, small chain
TRINITY_DN5097_c0_g1	xyloglucan endotransglucosylase [Beta vulgaris subsp. vulgaris]	27.74	9.61	2.13	10.23	4.98	0.96	53.73	39.09	44.89	32.09	34.25	30.74	29.64	38.3	35.69	29.45	34.8	34.5	5.39	13.16	32.36	34.5433	32.9167	45.9033	GO:0042546;GO:0071555;GO:0010411;GO:0005618;GO:0048046;GO:0016762;GO:0004553	BP:cell wall biogenesis;BP:cell wall organization;BP:xyloglucan metabolic process;CC:cell wall;CC:apoplast;MF:xylogluca;MF:hydrolase activity, hydrolyzing O-glycosyl compounds;	K14504;K08235	TCH4;E2.4.1.207	map04075	Plant hormone signal transduction	COG2273;ENOG410Y9KB;ENOG410YBZQ	G:Carbohydrate transport and metabolism;S:Function unknown;O:Posttranslational modification, protein turnover, chaperones	sp|Q38857|XTH22_ARATH;	Xyloglucan endotransglucosylase/hydrolase protein 22 OS=Arabidopsis thaliana OX=3702 GN=XTH22 PE=1 SV=1;	PF06955	XET_C	Xyloglucan endo-transglycosylase
TRINITY_DN51002_c0_g1	glycerol kinase [Pandanus amaryllifolius]	18	18.49	19.45	18.95	25.34	27.31	11.42	13.95	11.06	15.75	16.38	15.48	11.84	12.75	14.02	15.96	13.65	14.7	23.8667	18.6467	15.87	12.87	14.77	12.1433	GO:0005975;GO:0006641;GO:0019563;GO:0016310;GO:0046167;GO:0002237;GO:0042742;GO:0080167;GO:0006072;GO:0006071;GO:0010188;GO:0005737;GO:0005829;GO:0005739;GO:0004370	BP:carbohydrate metabolic process;BP:triglyceride metabolic process;BP:glycerol catabolic process;BP:phosphorylation;BP:glycerol-3-phosphate biosynthetic process;BP:response to molecule of bacterial origin;BP:defense response to bacterium;BP:response to karrikin;BP:glycerol-3-phosphate metabolic process;BP:glycerol metabolic process;BP:response to microbial phytotoxin;CC:cytoplasm;CC:cytosol;CC:m…	K00864	glpK, GK	map00561;map04626	Glycerolipid metabolism;Plant-pathogen interaction	COG0554	C:Energy production and conversion	sp|Q9M8L4|GLPK_ARATH;	Glycerol kinase OS=Arabidopsis thaliana OX=3702 GN=GLPK PE=1 SV=1;	PF00370;PF02782	FGGY_N;FGGY_C	FGGY family of carbohydrate kinases, N-terminal domain;FGGY family of carbohydrate kinases, C-terminal domain
TRINITY_DN53699_c0_g1	sedoheptulose-1,7-bisphosphatase, chloroplastic [Phoenix dactylifera]	105.88	115.6	81.41	97.67	129.72	136.32	32.79	25.72	30.19	107.24	88.11	85.05	62.07	67.34	56.44	55.7	52.37	58.6	121.237	100.963	93.4667	61.95	55.5567	29.5667	GO:0005975;GO:0005986;GO:0042742;GO:0019252;GO:0009579;GO:0009941;GO:0009570;GO:0048046;GO:0050278;GO:0016791	BP:carbohydrate metabolic process;BP:sucrose biosynthetic process;BP:defense response to bacterium;BP:starch biosynthetic process;CC:thylakoid;CC:chloroplast envelope;CC:chloroplast stroma;CC:apoplast;MF:sedoheptulose-bisphosphatase activity;MF:phosphatase activity;	K01100	E3.1.3.37	map00710	Carbon fixation in photosynthetic organisms	COG0158	G:Carbohydrate transport and metabolism	sp|P46285|S17P_WHEAT;	Sedoheptulose-1,7-bisphosphatase, chloroplastic OS=Triticum aestivum OX=4565 PE=2 SV=1;	PF00316	FBPase	Fructose-1-6-bisphosphatase, N-terminal domain
TRINITY_DN56671_c2_g1	sedoheptulose-1,7-bisphosphatase, chloroplastic-like [Asparagus officinalis]	318.23	302.52	291.31	311.81	326.94	353.81	111.31	111.84	108.64	272.28	289.06	296.09	198.46	207.01	197	187.85	181.28	188.94	330.853	304.02	285.81	200.823	186.023	110.597	GO:0005975;GO:0005986;GO:0030388;GO:0042742;GO:0006094;GO:0006000;GO:0006002;GO:0019252;GO:0009579;GO:0009941;GO:0009570;GO:0005737;GO:0048046;GO:0042132;GO:0050278;GO:0016791	BP:carbohydrate metabolic process;BP:sucrose biosynthetic process;BP:fructose 1,6-bisphosphate metabolic process;BP:defense response to bacterium;BP:gluconeogenesis;BP:fructose metabolic process;BP:fructose 6-phosphate metabolic process;BP:starch biosynthetic process;CC:thylakoid;CC:chloroplast envelope;CC:chloroplast stroma;CC:cytoplasm;CC:apoplast;MF:fructose 1,6-bisphosphate 1-phosphatase acti…	K01100	E3.1.3.37	map00710	Carbon fixation in photosynthetic organisms	COG0158	G:Carbohydrate transport and metabolism	sp|P46285|S17P_WHEAT;	Sedoheptulose-1,7-bisphosphatase, chloroplastic OS=Triticum aestivum OX=4565 PE=2 SV=1;	PF00316	FBPase	Fructose-1-6-bisphosphatase, N-terminal domain
TRINITY_DN58734_c1_g1	hypothetical protein BRADI_3g05220v3 [Brachypodium distachyon]	53.89	42.42	60.11	41.02	43.89	72.03	71.32	65.68	45.48	66.98	79.82	68.26	95.51	115.39	121.83	99.28	74.51	82	52.3133	52.14	71.6867	110.91	85.2633	60.8267	GO:0009749;GO:0009416;GO:0009408;GO:0002237;GO:0006096;GO:0005737;GO:0005774;GO:0005829;GO:0009570;GO:0016021;GO:0005886;GO:0005634;GO:0048046;GO:0009506;GO:0004672;GO:0004618;GO:0005524	BP:response to glucose;BP:response to light stimulus;BP:response to heat;BP:response to molecule of bacterial origin;BP:glycolytic process;CC:cytoplasm;CC:vacuolar membrane;CC:cytosol;CC:chloroplast stroma;CC:integral component of membrane;CC:plasma membrane;CC:nucleus;CC:apoplast;CC:plasmodesma;MF:protein kinase activity;MF:phosphoglycerate kinase activity;MF:ATP binding;	K00927	PGK, pgk	map00010;map00710	Glycolysis / Gluconeogenesis;Carbon fixation in photosynthetic organisms	COG0126	G:Carbohydrate transport and metabolism	sp|Q42962|PGKY_TOBAC;	Phosphoglycerate kinase, cytosolic OS=Nicotiana tabacum OX=4097 PE=2 SV=1;	PF00162	PGK	Phosphoglycerate kinase
TRINITY_DN74300_c0_g1	phosphoglycerate kinase, chloroplastic [Asparagus officinalis]	448.25	369.86	304.06	314.61	317.11	412.32	85.74	96.49	121.89	358.7	346.28	384.27	157.46	216.08	213.2	172.19	160.2	186.47	348.013	374.057	363.083	195.58	172.953	101.373	GO:0050691;GO:0006094;GO:0046686;GO:1903862;GO:0006096;GO:0019253;GO:0009579;GO:0009536;GO:0009570;GO:0005829;GO:0016020;GO:0005739;GO:0009507;GO:0005524;GO:0043531;GO:0004672;GO:0004618	BP:regulation of defense response to virus by host;BP:gluconeogenesis;BP:response to cadmium ion;BP:positive regulation of oxidative phosphorylation;BP:glycolytic process;BP:reductive pentose-phosphate cycle;CC:thylakoid;CC:plastid;CC:chloroplast stroma;CC:cytosol;CC:membrane;CC:mitochondrion;CC:chloroplast;MF:ATP binding;MF:ADP binding;MF:protein kinase activity;MF:phosphoglycerate kinase activi…	K00927	PGK, pgk	map00010;map00710	Glycolysis / Gluconeogenesis;Carbon fixation in photosynthetic organisms	COG0126	G:Carbohydrate transport and metabolism	sp|P50318|PGKH2_ARATH;	Phosphoglycerate kinase 2, chloroplastic OS=Arabidopsis thaliana OX=3702 GN=At1g56190 PE=1 SV=3;	PF00162	PGK	Phosphoglycerate kinase
TRINITY_DN76151_c1_g1	PREDICTED: phosphoglycerate kinase, chloroplastic [Juglans regia]	496.91	393.47	324.13	446.57	364.11	440.76	101.06	104.74	132.99	397.01	394.97	456.98	174.56	240.62	250.68	198.92	164.76	206.59	417.147	404.837	416.32	221.953	190.09	112.93	GO:0006096;GO:0004618;GO:0005524	BP:glycolytic process;MF:phosphoglycerate kinase activity;MF:ATP binding;	K00927	PGK, pgk	map00010;map00710	Glycolysis / Gluconeogenesis;Carbon fixation in photosynthetic organisms	COG0126	L:Replication, recombination and repair	sp|Q42961|PGKH_TOBAC;	Phosphoglycerate kinase, chloroplastic OS=Nicotiana tabacum OX=4097 PE=2 SV=1;	PF00162	PGK	Phosphoglycerate kinase
TRINITY_DN76789_c0_g1	Glycosyl transferase [Macleaya cordata]	72.83	128.66	139.54	121.45	116.49	106.02	75.97	75.09	39.97	73.93	81.7	66.65	146.26	92.42	73.9	95.52	69.15	60.1	114.653	113.677	74.0933	104.193	74.9233	63.6767	GO:0070417;GO:0052576;GO:0010325;GO:0006012;GO:0005737;GO:0047216;GO:0046872	BP:cellular response to cold;BP:carbohydrate storage;BP:raffinose family oligosaccharide biosynthetic process;BP:galactose metabolic process;CC:cytoplasm;MF:inositol 3-alpha-galactosyltransferase activity;MF:metal ion binding;	K18819	GOLS	map00052	Galactose metabolism	COG5597	O:Posttranslational modification, protein turnover, chaperones	sp|Q9XGN4|GOLS1_AJURE;	Galactinol synthase 1 OS=Ajuga reptans OX=38596 GN=GOLS1 PE=1 SV=1;	PF01501	Glyco_transf_8	Glycosyl transferase family 8
TRINITY_DN84943_c0_g1	glyceraldehyde-3-phosphate dehydrogenase, partial [Capsicum annuum]	489.49	452.86	401.3	467.33	428.36	520.63	230.15	239.9	257.76	385.9	462.9	466.89	287.8	371.46	340.82	333.95	280.04	333.43	472.107	447.883	438.563	333.36	315.807	242.603	GO:0006006;GO:0019253;GO:0048046;GO:0009507;GO:0050661;GO:0051287;GO:0016620;GO:0004365;GO:0047100	BP:glucose metabolic process;BP:reductive pentose-phosphate cycle;CC:apoplast;CC:chloroplast;MF:NADP binding;MF:NAD binding;MF:oxidoreductase activity, acting on the aldehyde or oxo group of donors, NAD or NADP as acceptor;MF:glyceraldehyde-3-phosphate dehydrogenas;MF:glyceraldehyde-3-phosphate dehydrogenas;	K05298	GAPA	map00710	Carbon fixation in photosynthetic organisms	COG0057	P:Inorganic ion transport and metabolism	sp|P25857|G3PB_ARATH;	Glyceraldehyde-3-phosphate dehydrogenase GAPB, chloroplastic OS=Arabidopsis thaliana OX=3702 GN=GAPB PE=1 SV=2;	PF02800	Gp_dh_C	Glyceraldehyde 3-phosphate dehydrogenase, C-terminal domain
TRINITY_DN87540_c1_g1	hypothetical protein GW17_00018879 [Ensete ventricosum]	201.53	167.9	143.94	143.53	173.3	193.67	44.73	49.94	62.61	184.65	163.21	177.44	75.75	93.68	98.52	83.41	81.56	97.2	170.167	171.123	175.1	89.3167	87.39	52.4267	GO:0006096;GO:0004618;GO:0005524	BP:glycolytic process;MF:phosphoglycerate kinase activity;MF:ATP binding;	K00927	PGK, pgk	map00010;map00710	Glycolysis / Gluconeogenesis;Carbon fixation in photosynthetic organisms	COG0126	G:Carbohydrate transport and metabolism	------	------	------	------	------
TRINITY_DN91574_c0_g1	glyceraldehyde-3-phosphate dehydrogenase, partial [Lilium regale]	1757.06	1292.28	1043.78	1542.67	1328.64	1953.73	291.03	311.38	434.93	1372.76	1426.79	1619.74	589.01	860.95	912.49	678.58	698.12	711.33	1608.35	1364.37	1473.1	787.483	696.01	345.78	GO:0006006;GO:0048046;GO:0009507;GO:0050661;GO:0051287;GO:0016620;GO:0004365	BP:glucose metabolic process;CC:apoplast;CC:chloroplast;MF:NADP binding;MF:NAD binding;MF:oxidoreductase activity, acting on the aldehyde or oxo group of donors, NAD or NADP as acceptor;MF:glyceraldehyde-3-phosphate dehydrogenas;	K05298	GAPA	map00710	Carbon fixation in photosynthetic organisms	COG0057	L:Replication, recombination and repair	sp|P09315|G3PA_MAIZE;	Glyceraldehyde-3-phosphate dehydrogenase A, chloroplastic OS=Zea mays OX=4577 GN=GAPA PE=2 SV=1;	------	------	------
TRINITY_DN9333_c0_g1	fructose-1,6-bisphosphatase, chloroplastic [Ananas comosus]	233.58	187.6	167.21	203.78	204.09	241.87	101.26	111.83	113.03	199.72	218.53	214.18	112.58	165.48	158.35	160.97	155.86	166.07	216.58	196.13	210.81	145.47	160.967	108.707	GO:0005975;GO:0009735;GO:0005985;GO:0030388;GO:0009409;GO:0009773;GO:0009570;GO:0010319;GO:0048046;GO:0042132	BP:carbohydrate metabolic process;BP:response to cytokinin;BP:sucrose metabolic process;BP:fructose 1,6-bisphosphate metabolic process;BP:response to cold;BP:photosynthetic electron transport in photosystem I;CC:chloroplast stroma;CC:stromule;CC:apoplast;MF:fructose 1,6-bisphosphate 1-phosphatase activity;	K03841	FBP, fbp	map00010;map00030;map00051;map00710	Glycolysis / Gluconeogenesis;Pentose phosphate pathway;Fructose and mannose metabolism;Carbon fixation in photosynthetic organisms	COG0158	G:Carbohydrate transport and metabolism	sp|A2XEX2|F16P1_ORYSI;	Fructose-1,6-bisphosphatase, chloroplastic OS=Oryza sativa subsp. indica OX=39946 GN=OsI_10887 PE=1 SV=1;	PF00316	FBPase	Fructose-1-6-bisphosphatase, N-terminal domain

## Sheet: DEGs involved in HSPs family
The informations of DEGs involved in HSPs family in common 436 DEGs
Gene_id	NR description	H0_5h1	H0_5h2	H0_5h3	H0h1	H0h2	H0h3	H12h1	H12h2	H12h3	H1h1	H1h2	H1h3	H3h1	H3h2	H3h3	H6h1	H6h2	H6h3	H0h	H0_5h	H1h	H3h	H6h	H12h	GO_id	GO_term	KO_id	KO_name	Pathway_id	Pathway_definition	COG_id	COG_Functional Categories	Swiss-Prot_hit-name	Swiss-Prot_description	Pfam_id	Domain	Domain description
TRINITY_DN10178_c0_g1	PREDICTED: 18.2 kDa class I heat shock protein [Vitis vinifera]	40.41	6.96	7.18	0.84	4.11	3.37	638.16	519.74	344.2	342.55	312.48	329.09	1603.22	1412.5	1375.87	763.91	693.34	609.46	2.77333	18.1833	328.04	1463.86	688.903	500.7	GO:0051259;GO:0006457;GO:0042542;GO:0000302;GO:0009651;GO:0009408;GO:0051082;GO:0043621	BP:protein oligomerization;BP:protein folding;BP:response to hydrogen peroxide;BP:response to reactive oxygen species;BP:response to salt stress;BP:response to heat;MF:unfolded protein binding;MF:protein self-association;	K13993	HSP20	map04141	Protein processing in endoplasmic reticulum	COG0071	O:Posttranslational modification, protein turnover, chaperones	sp|P27396|HSP11_DAUCA;	17.8 kDa class I heat shock protein OS=Daucus carota OX=4039 PE=3 SV=1;	PF00011	HSP20	Hsp20/alpha crystallin family
TRINITY_DN10231_c1_g1	PREDICTED: endoplasmin homolog [Musa acuminata subsp. malaccensis]	40.11	23.92	29.8	22.92	27.46	70.29	186.68	194.32	153.44	95.53	84.89	99.34	173.56	201.18	274.59	232.13	231.31	207.66	40.2233	31.2767	93.2533	216.443	223.7	178.147	GO:0006457;GO:0051082;GO:0005524	BP:protein folding;MF:unfolded protein binding;MF:ATP binding;	K09487	HSP90B, TRA1	map04626;map04141	Plant-pathogen interaction;Protein processing in endoplasmic reticulum	COG0326	O:Posttranslational modification, protein turnover, chaperones	sp|P36183|ENPL_HORVU;	Endoplasmin homolog OS=Hordeum vulgare OX=4513 PE=2 SV=1;	PF02518;PF13589	HATPase_c;HATPase_c_3	Histidine kinase-, DNA gyrase B-, and HSP90-like ATPase;Histidine kinase-, DNA gyrase B-, and HSP90-like ATPase
TRINITY_DN103668_c0_g1	PREDICTED: heat shock protein 83-like [Erythranthe guttata]	95.67	36.05	31.13	3.83	4.97	9.26	196.51	206.98	147.43	334.4	297.05	309.86	659.35	722.09	719.85	139.19	153.5	147.93	6.02	54.2833	313.77	700.43	146.873	183.64	GO:0006457;GO:0009816;GO:0061077;GO:0005737;GO:0051082;GO:0005524	BP:protein folding;BP:defense response to bacterium, incompatible interaction;BP:chaperone-mediated protein folding;CC:cytoplasm;MF:unfolded protein binding;MF:ATP binding;	K04079	HSP90A, htpG	map04626;map04141	Plant-pathogen interaction;Protein processing in endoplasmic reticulum	COG0326	O:Posttranslational modification, protein turnover, chaperones	sp|P27323|HS901_ARATH;	Heat shock protein 90-1 OS=Arabidopsis thaliana OX=3702 GN=HSP90-1 PE=1 SV=3;	PF00183	HSP90	Hsp90 protein
TRINITY_DN105765_c0_g1	heat shock protein 90-5, chloroplastic-like [Phoenix dactylifera]	225.11	136.82	221.98	121.08	144.71	225.46	450.81	396.64	401.38	333.58	341.75	366.1	589.7	496.6	626.68	664.77	603.51	623.46	163.75	194.637	347.143	570.993	630.58	416.277	GO:0006457;GO:0051082;GO:0005524	BP:protein folding;MF:unfolded protein binding;MF:ATP binding;	K09487	HSP90B, TRA1	map04626;map04141	Plant-pathogen interaction;Protein processing in endoplasmic reticulum	COG0326	O:Posttranslational modification, protein turnover, chaperones	sp|Q9SIF2|HS905_ARATH;	Heat shock protein 90-5, chloroplastic OS=Arabidopsis thaliana OX=3702 GN=HSP90-5 PE=1 SV=1;	------	------	------
TRINITY_DN108786_c0_g1	hypothetical protein TanjilG_15009 [Lupinus angustifolius]	88.61	27.75	27.85	2.38	3.96	8.19	177.81	191.37	152.24	249.7	257.89	250.86	507.7	566.71	514.86	112.36	128.47	116.01	4.84333	48.07	252.817	529.757	118.947	173.807	GO:0006457;GO:0051082;GO:0005524	BP:protein folding;MF:unfolded protein binding;MF:ATP binding;	K04079	HSP90A, htpG	map04626;map04141	Plant-pathogen interaction;Protein processing in endoplasmic reticulum	COG0326	O:Posttranslational modification, protein turnover, chaperones	sp|P27323|HS901_ARATH;	Heat shock protein 90-1 OS=Arabidopsis thaliana OX=3702 GN=HSP90-1 PE=1 SV=3;	PF00183	HSP90	Hsp90 protein
TRINITY_DN118976_c0_g1	PREDICTED: heat shock protein 83-like [Fragaria vesca subsp. vesca]	67.5	12.03	13.64	3.61	4.12	7.6	140.12	121.03	69.6	198.8	217.04	189.87	516.69	614.15	538.29	107.04	97.11	118.87	5.11	31.0567	201.903	556.377	107.673	110.25	GO:0006457;GO:0051082;GO:0005524	BP:protein folding;MF:unfolded protein binding;MF:ATP binding;	K04079	HSP90A, htpG	map04626;map04141	Plant-pathogen interaction;Protein processing in endoplasmic reticulum	COG0326	O:Posttranslational modification, protein turnover, chaperones	sp|P27323|HS901_ARATH;	Heat shock protein 90-1 OS=Arabidopsis thaliana OX=3702 GN=HSP90-1 PE=1 SV=3;	PF00183	HSP90	Hsp90 protein
TRINITY_DN120763_c0_g1	HSP90 domain-containing protein/HATPase_c domain-containing protein [Cephalotus follicularis]	28.98	10.21	4	0.63	3.77	5.84	94.8	80.78	54.21	133.48	122.98	115.08	344.49	391.29	334.4	56.79	64.3	94.26	3.41333	14.3967	123.847	356.727	71.7833	76.5967	GO:0006457;GO:0005737;GO:0051082;GO:0005524	BP:protein folding;CC:cytoplasm;MF:unfolded protein binding;MF:ATP binding;	K04079	HSP90A, htpG	map04626;map04141	Plant-pathogen interaction;Protein processing in endoplasmic reticulum	COG0326	O:Posttranslational modification, protein turnover, chaperones	sp|P51819|HSP83_IPONI;	Heat shock protein 83 OS=Ipomoea nil OX=35883 GN=HSP83A PE=2 SV=1;	PF00183	HSP90	Hsp90 protein
TRINITY_DN128130_c0_g1	ACD-ScHsp26-like protein [Tamarix hispida]	1611.66	230.38	222.48	16.81	17.02	36.93	13819.4	12764.9	9290.9	9026.08	8121.55	8511.26	28056.8	28921.5	30060.7	13940.9	11824.9	13531.7	23.5867	688.173	8552.96	29013	13099.2	11958.4	GO:0051259;GO:0006457;GO:0042542;GO:0000302;GO:0009651;GO:0009408;GO:0051082;GO:0043621	BP:protein oligomerization;BP:protein folding;BP:response to hydrogen peroxide;BP:response to reactive oxygen species;BP:response to salt stress;BP:response to heat;MF:unfolded protein binding;MF:protein self-association;	K13993	HSP20	map04141	Protein processing in endoplasmic reticulum	COG0071	O:Posttranslational modification, protein turnover, chaperones	sp|Q84Q72|HS181_ORYSJ;	18.1 kDa class I heat shock protein OS=Oryza sativa subsp. japonica OX=39947 GN=HSP18.1 PE=2 SV=1;	PF00011	HSP20	Hsp20/alpha crystallin family
TRINITY_DN132527_c0_g1	heat shock protein 90-6, mitochondrial [Phoenix dactylifera]	8.99	3.25	6.39	5.96	4.38	5.24	11.47	14.46	16.31	6.65	11.88	11.24	12.38	23.83	10.63	13	24.99	11.18	5.19333	6.21	9.92333	15.6133	16.39	14.08	GO:0006457;GO:0005618;GO:0009570;GO:0005739;GO:0051082;GO:0005524	BP:protein folding;CC:cell wall;CC:chloroplast stroma;CC:mitochondrion;MF:unfolded protein binding;MF:ATP binding;	K09487	HSP90B, TRA1	map04626;map04141	Plant-pathogen interaction;Protein processing in endoplasmic reticulum	COG0326	G:Carbohydrate transport and metabolism	sp|F4JFN3|HS906_ARATH;	Heat shock protein 90-6, mitochondrial OS=Arabidopsis thaliana OX=3702 GN=HSP90-6 PE=1 SV=1;	PF00183	HSP90	Hsp90 protein
TRINITY_DN1359_c0_g3	heat shock protein 90-6, mitochondrial [Phoenix dactylifera]	21.34	16.75	22.47	19.41	19.61	32.7	49.31	48.23	54.42	33.44	36.44	37.81	47.46	50.75	57.86	59.92	57.81	67.13	23.9067	20.1867	35.8967	52.0233	61.62	50.6533	GO:0006457;GO:0005618;GO:0009570;GO:0005739;GO:0051082;GO:0005524	BP:protein folding;CC:cell wall;CC:chloroplast stroma;CC:mitochondrion;MF:unfolded protein binding;MF:ATP binding;	K09487	HSP90B, TRA1	map04626;map04141	Plant-pathogen interaction;Protein processing in endoplasmic reticulum	COG0326	O:Posttranslational modification, protein turnover, chaperones	sp|F4JFN3|HS906_ARATH;	Heat shock protein 90-6, mitochondrial OS=Arabidopsis thaliana OX=3702 GN=HSP90-6 PE=1 SV=1;	PF00183;PF02518;PF13589	HSP90;HATPase_c;HATPase_c_3	Hsp90 protein;Histidine kinase-, DNA gyrase B-, and HSP90-like ATPase;Histidine kinase-, DNA gyrase B-, and HSP90-like ATPase
TRINITY_DN139882_c0_g1	17.9 kDa class I heat shock protein [Dendrobium catenatum]	402.6	56.61	42.94	5.79	5.4	7.83	3903.19	3365.11	2518.4	2266.39	2340.09	2285.96	7714.72	7683.51	7692.32	3827.45	3191.62	3209.97	6.34	167.383	2297.48	7696.85	3409.68	3262.23	GO:0051259;GO:0006457;GO:0042542;GO:0000302;GO:0009651;GO:0009408;GO:0051082;GO:0043621	BP:protein oligomerization;BP:protein folding;BP:response to hydrogen peroxide;BP:response to reactive oxygen species;BP:response to salt stress;BP:response to heat;MF:unfolded protein binding;MF:protein self-association;	K13993	HSP20	map04141	Protein processing in endoplasmic reticulum	COG0071	O:Posttranslational modification, protein turnover, chaperones	sp|P30693|HSP11_HELAN;	17.6 kDa class I heat shock protein OS=Helianthus annuus OX=4232 GN=HSP17.6 PE=2 SV=1;	PF00011	HSP20	Hsp20/alpha crystallin family
TRINITY_DN140720_c0_g1	heat shock protein 90-1 [Arabidopsis lyrata subsp. lyrata]	242.06	110.76	155.98	36.98	45.42	103.97	749.9	893.7	629.06	600.3	553.21	548.21	1102.08	1366.3	1279.21	577.11	522.45	529.93	62.1233	169.6	567.24	1249.2	543.163	757.553	GO:0006457;GO:0009816;GO:0061077;GO:0005737;GO:0051082;GO:0005524	BP:protein folding;BP:defense response to bacterium, incompatible interaction;BP:chaperone-mediated protein folding;CC:cytoplasm;MF:unfolded protein binding;MF:ATP binding;	K04079	HSP90A, htpG	map04626;map04141	Plant-pathogen interaction;Protein processing in endoplasmic reticulum	COG0326	O:Posttranslational modification, protein turnover, chaperones	sp|P27323|HS901_ARATH;	Heat shock protein 90-1 OS=Arabidopsis thaliana OX=3702 GN=HSP90-1 PE=1 SV=3;	PF00183	HSP90	Hsp90 protein
TRINITY_DN145944_c0_g1	heat shock protein 83 [Amborella trichopoda]	68.01	15.41	20.74	3	1.49	16.71	239.17	177.47	136.22	249.59	202.99	217.36	530.92	598.38	531.01	168.75	119.9	133.68	7.06667	34.72	223.313	553.437	140.777	184.287	GO:0006457;GO:0034605;GO:0050821;GO:0005737;GO:0005829;GO:0005886;GO:0032991;GO:0048471;GO:0009986;GO:0051082;GO:0005524	BP:protein folding;BP:cellular response to heat;BP:protein stabilization;CC:cytoplasm;CC:cytosol;CC:plasma membrane;CC:macromolecular complex;CC:perinuclear region of cytoplasm;CC:cell surface;MF:unfolded protein binding;MF:ATP binding;	K04079	HSP90A, htpG	map04626;map04141	Plant-pathogen interaction;Protein processing in endoplasmic reticulum	COG0326	O:Posttranslational modification, protein turnover, chaperones	sp|Q08277|HSP82_MAIZE;	Heat shock protein 82 OS=Zea mays OX=4577 GN=HSP82 PE=3 SV=1;	------	------	------
[truncated: 40 more rows]

## Sheet: DEGs of chlorophyll metabolism
The informations of DEGs involved in chlorophyll metabolism in common 436 DEGs
[truncated: 49 more rows]

## Sheet: DEGs of photosynthesis
The informations of DEGs involved in photosynthesis in common 436 DEGs
[truncated: 53 more rows]

## Sheet: DEGs involved in ROS
The informations of DEGs related to ROS in common 436 DEGs
[truncated: 14 more rows]

## Sheet: DEGs of protein processing
The informations of DEGs involved in protein processing in common 436 DEGs
[truncated: 12 more rows]

[truncated: 4 more sheets: DEGs related to carotenoid, DEGs related to Auxin, DEGs related to Cytochrome, 242 selected genes in 436 DEGs]
