# Supplementary material for: Small HSPs play an important role in crosstalk between HSF-HSP and ROS pathways in heat stress response through transcriptomic analysis in lilies (Lilium longiflorum)
Source: BMC Plant Biol. 2022 Apr 19;22:202. doi: 10.1186/s12870-022-03587-9 (PMC9017035; doi:10.1186/s12870-022-03587-9)
Supplement: Supplementary file 4 — Additional file 4. primers sequence used in this study. [file 12870_2022_3587_MOESM4_ESM.xlsx]

## Sheet: Primers sequence used in study
Table 4 Primers sequence used for qRT-PCR in study
Gene ID	Forward primer sequence for qRT-PCR	Reverse primer for qRT-PCR
TRINITY_DN4486_c0_g1_i2 (LlFT)	TCGGGTGATAAGATACTGGCA	TGCATTGGTT GGTGACAGAC
TRINITY_DN104548_c0_g1_i3 (LlHSP17.9)	GAAACCTGCGCTGAAACTTC	CCTCTCCAAG TCTGACATCC A
TRINITY_DN153751_c2_g1_i1 (LlHSP18.6)	TCACAACAAGTATCTTCTCCTCCTC	GACGCTCTCT ACCACCTCAC C
TRINITY_DN128130_c0_g1_i1 (LlHSP18.1)	CGAATTCTCTCAATCTCTCACCA	CAGATCGGAT TTGATGAGAT GG
TRINITY_DN1223_c0_g1_i7 (LlHsfA2)	GCCAAGGCGGTATTCGAA	GCGACAAATCAAACTGACATGG
TRINITY_DN12982_c0_g2_i1 (LlHSP70)	TTGACGCTGGTACAGGCAAA	AATCAGCTTGCCGAGGTTGA
TRINITY_DN139882_c0_g1_i1 (LlHSP17.6)	GTCAGCGCTCGTTTCGACTTG	GTGCCAGGTGTCGGTCTTC
TRINITY_DN3965_c0_g1_i1 (LlHSP22-2)	CGCTCGCCACTTATCCGTAA	GTTCCGAATCCTCGAGCACA
TRINITY_DN3152_c0_g1_i5 (LlAPX1)	AGAGGGTTTGGTGTCCATGC	TGATGCCTCCAAAGGGTGTG
TRINITY_DN11489_c0_g2_i1 (LlAPX2 )	GTCGGACGGAAGCTGGATAA	TGGATTTGAGGGAGCTTGGAC
TRINITY_DN35718_c2_g1_i1 (LlHSP22-1)	AAAGTTGCGACGGAGAAGGT	ACACCGCATTGCTCTACACA
